# Supplementary material for: Mesenchymal-epithelial crosstalk shapes intestinal regionalisation via Wnt and Shh signalling
Source: Nat Commun. 2022 Feb 7;13:715. doi: 10.1038/s41467-022-28369-7 (PMC8821716; doi:10.1038/s41467-022-28369-7)
Supplement: Supplementary file 4 — Supplementary Data 1 [file 41467_2022_28369_MOESM4_ESM.xlsx]

## Sheet: Sheet1
CD29high-Prox_vs_PDGRAmed-Prox_up	CD29high-Prox_vs_PDGRAmed-Prox_up	CD29high-Prox_vs_PDGRAmed-Prox_down	CD29high-Prox_vs_PDGRAmed-Prox_down	CD29high-Mid_vs_PDGRAmed-Mid_up	CD29high-Mid_vs_PDGRAmed-Mid_up	CD29high-Mid_vs_PDGRAmed-Mid_down	CD29high-Mid_vs_PDGRAmed-Mid_down	CD29high-Dist_vs_PDGRAmed-Dist_up	CD29high-Dist_vs_PDGRAmed-Dist_up	CD29high-Dist_vs_PDGRAmed-Dist_down	CD29high-Dist_vs_PDGRAmed-Dist_down
GeneID	Symbol	GeneID	Symbol	GeneID	Symbol	GeneID	Symbol	GeneID	Symbol	GeneID	Symbol
98932	Myl9	109676	Ank2	98932	Myl9	109676	Ank2	98932	Myl9	109676	Ank2
56431	Dstn	27360	Add3	56431	Dstn	27360	Add3	22330	Vcl	14114	Fbln1
107589	Mylk	14114	Fbln1	11475	Acta2	14114	Fbln1	56431	Dstn	27360	Add3
22330	Vcl	210933	Adgrb3	22330	Vcl	239217	Kctd12	16206	Lrig1	69710	Arap1
11475	Acta2	11517	Adcyap1r1	107589	Mylk	104010	Cdh22	107589	Mylk	239217	Kctd12
67991	Nacc2	140493	Kcnn3	22003	Tpm1	69710	Arap1	20238	Atxn1	140493	Kcnn3
22003	Tpm1	26360	Angptl2	20238	Atxn1	276829	Smtnl2	11475	Acta2	240913	Adamts4
70747	Tspan2	69710	Arap1	67991	Nacc2	210933	Adgrb3	14066	F3	20148	Dhrs3
21345	Tagln	13132	Dab2	21345	Tagln	212943	Tent5a	22003	Tpm1	240753	Plekha6
22004	Tpm2	208213	Tmem132c	14066	F3	240753	Plekha6	67991	Nacc2	71586	Ifih1
17931	Ppp1r12a	224860	Plcl2	67252	Cap2	26360	Angptl2	21345	Tagln	78558	Htra3
83997	Slmap	66183	Sptssb	13007	Csrp1	140493	Kcnn3	53318	Pdlim3	210933	Adgrb3
14066	F3	19659	Rbp1	83997	Slmap	55985	Cxcl13	80888	Hspb8	54598	Calcrl
29856	Smtn	12870	Cp	22004	Tpm2	259302	Srgap3	67252	Cap2	212943	Tent5a
13007	Csrp1	55985	Cxcl13	13346	Des	20148	Dhrs3	70747	Tspan2	13132	Dab2
13346	Des	17132	Maf	16206	Lrig1	12950	Hapln1	83997	Slmap	56741	Igdcc4
20238	Atxn1	75769	Plppr5	70747	Tspan2	71586	Ifih1	22004	Tpm2	76293	Mfap4
229534	Pbxip1	12728	Clcn5	17931	Ppp1r12a	12870	Cp	320183	Msrb3	276829	Smtnl2
67252	Cap2	259302	Srgap3	29856	Smtn	13132	Dab2	18208	Ntn1	26360	Angptl2
80888	Hspb8	212943	Tent5a	14269	Fnbp1	54712	Plxnc1	243764	Chrm2	55985	Cxcl13
29818	Hspb7	83796	Smarcd2	80888	Hspb8	76293	Mfap4	21804	Tgfb1i1	259302	Srgap3
192176	Flna	67016	Tbc1d2b	29818	Hspb7	544963	Iqgap2	13007	Csrp1	99543	Olfml3
100043172	Gm10080	20720	Serpine2	23828	Bves	319880	Tmcc3	240892	Dusp27	24136	Zeb2
14269	Fnbp1	26568	Slc27a3	30785	Cttnbp2	53870	Cntn6	20411	Sorbs1	65255	Asb4
16206	Lrig1	20469	Sipa1	240892	Dusp27	26568	Slc27a3	30785	Cttnbp2	18417	Cldn11
94249	Slc24a3	104010	Cdh22	21804	Tgfb1i1	17155	Man1a	70598	Filip1	544963	Iqgap2
21804	Tgfb1i1	13429	Dnm1	243764	Chrm2	240913	Adamts4	29856	Smtn	380785	Begain
118449	Synpo2	54712	Plxnc1	118449	Synpo2	238680	Cntnap3	14269	Fnbp1	15442	Hpse
110078	Pygb	240753	Plekha6	20411	Sorbs1	319832	Tmem229a	78892	Crispld2	11517	Adcyap1r1
330953	Hcn4	544963	Iqgap2	100043172	Gm10080	21844	Tiam1	229534	Pbxip1	14007	Celf2
78892	Crispld2	12950	Hapln1	330953	Hcn4	15442	Hpse	21337	Tacr2	269713	Clip2
70598	Filip1	99543	Olfml3	192176	Flna	67016	Tbc1d2b	29818	Hspb7	17181	Matn2
30785	Cttnbp2	408066	BC067074	70598	Filip1	66183	Sptssb	100043172	Gm10080	194590	Reps2
240892	Dusp27	56741	Igdcc4	71973	Rbpms2	269713	Clip2	17929	Myom1	319832	Tmem229a
71973	Rbpms2	71586	Ifih1	320183	Msrb3	78558	Htra3	71973	Rbpms2	195209	Zfp469
23828	Bves	319832	Tmem229a	12293	Cacna2d1	108153	Adamts7	13346	Des	114886	Cygb
20411	Sorbs1	17155	Man1a	53318	Pdlim3	99543	Olfml3	12293	Cacna2d1	104010	Cdh22
280635	Emilin3	15958	Ifit2	229534	Pbxip1	11881	Arsb	67399	Pdlim7	19659	Rbp1
67731	Fbxo32	107581	Col16a1	110078	Pygb	19659	Rbp1	23892	Grem1	21844	Tiam1
212111	Inpp5a	239405	Rspo2	17929	Myom1	75769	Plppr5	192176	Flna	26427	Creb3l1
243764	Chrm2	17181	Matn2	280635	Emilin3	408066	BC067074	112407	Egln3	67016	Tbc1d2b
433297	Gm5526	11568	Aebp1	244058	Rgma	74762	Mdga1	23828	Bves	54712	Plxnc1
218952	Fermt2	276829	Smtnl2	212111	Inpp5a	100129	Gpr153	433297	Gm5526	14089	Fap
21337	Tacr2	239217	Kctd12	433297	Gm5526	11568	Aebp1	118449	Synpo2	66183	Sptssb
13800	Enah	66607	Ms4a4d	67399	Pdlim7	11669	Aldh2	330953	Hcn4	100129	Gpr153
112407	Egln3	68713	Ifitm1	18546	Pcp4	56741	Igdcc4	226866	Sbspon	408066	BC067074
67399	Pdlim7	380785	Begain	68810	Nexn	11517	Adcyap1r1	280635	Emilin3	19016	Pparg
224273	Crybg3	76293	Mfap4	225341	Lims2	65255	Asb4	17931	Ppp1r12a	18109	Mycn
17929	Myom1	17534	Mrc2	94249	Slc24a3	17181	Matn2	110078	Pygb	319880	Tmcc3
68810	Nexn	654818	Smco3	78892	Crispld2	17132	Maf	58243	Nap1l5	12818	Col14a1
93960	Nkd1	58182	Prokr1	67731	Fbxo32	233246	Ano5	17930	Myom2	242553	Kank4
17904	Myl6	54409	Ramp2	11464	Actc1	24056	Sh3bp5	18546	Pcp4	12035	Bcat1
11464	Actc1	233246	Ano5	18208	Ntn1	239405	Rspo2	68810	Nexn	238680	Cntnap3
242481	Palm2	24056	Sh3bp5	15512	Hspa2	26427	Creb3l1	218952	Fermt2	18557	Cdk18
100043272	Inafm2	239250	Slitrk6	213539	Bag2	17118	Marcks	17904	Myl6	52398	2011-09-01
213539	Bag2	319278	A230050P20Rik	23892	Grem1	239250	Slitrk6	83814	Nedd4l	24056	Sh3bp5
667952	Gm8894	17022	Lum	17880	Myh11	242939	Cpz	225341	Lims2	226250	Afap1l2
320916	Wscd2	214547	She	13800	Enah	83796	Smarcd2	73690	Glipr1	74762	Mdga1
17880	Myh11	13612	Edil3	21337	Tacr2	228846	D630003M21Rik	109700	Itga1	108153	Adamts7
18546	Pcp4	14089	Fap	218952	Fermt2	654818	Smco3	93960	Nkd1	106522	Pkdcc
12293	Cacna2d1	109270	Prr5	17904	Myl6	75985	Rab30	11464	Actc1	20190	Ryr1
243912	Hspb6	53322	Nucb2	329251	Ppp1r12b	13612	Edil3	19091	Prkg1	228846	D630003M21Rik
100861595	NA	26427	Creb3l1	224273	Crybg3	12843	Col1a2	667952	Gm8894	15248	Hic1
15512	Hspa2	54371	Chst2	242481	Palm2	14089	Fap	14395	Gabra2	242316	Gdf6
224129	Adcy5	545291	Hpse2	93960	Nkd1	214547	She	208618	Etl4	13822	Epb41l2
329251	Ppp1r12b	56264	Cpxm1	667952	Gm8894	56429	Dpt	100043272	Inafm2	233246	Ano5
320183	Msrb3	100129	Gpr153	112407	Egln3	50723	Icosl	239114	Il17d	12843	Col1a2
19663	Rbpms	11669	Aldh2	16402	Itga5	54409	Ramp2	17880	Myh11	231633	Tmem119
225341	Lims2	78558	Htra3	100043272	Inafm2	76108	Rap2a	224273	Crybg3	57266	Cxcl14
192678	Rassf3	16847	Lepr	109700	Itga1	217262	Abca9	15512	Hspa2	213019	Pdlim2
244058	Rgma	104027	Synpo	17930	Myom2	242316	Gdf6	18845	Plxna2	330812	Rnf150
16164	Il13ra1	14745	Lpar1	73690	Glipr1	13429	Dnm1	243912	Hspb6	214547	She
240055	Neurl1b	21412	Tcf21	12296	Cacnb2	214425	Cilp	244058	Rgma	65962	Slc9a3r2
20192	Ryr3	217258	Abca8a	11735	Ank3	24136	Zeb2	71602	Myo1e	109270	Prr5
67468	Mmd	17118	Marcks	243912	Hspb6	12818	Col14a1	19663	Rbpms	16526	Kcnk2
11640	Akap1	15248	Hic1	100861595	NA	68655	Fndc1	12296	Cacnb2	20317	Serpinf1
19046	Ppp1cb	57377	Mogs	108655	Foxp1	56745	C1qtnf1	16402	Itga5	213783	Plekhg1
69137	Vstm5	269713	Clip2	17540	Mrvi1	68176	Inka1	55994	Smad9	26568	Slc27a3
16402	Itga5	12161	Bmp6	59091	Jph2	380686	Cnrip1	213539	Bag2	20583	Snai2
18121	Nog	19207	Ptch2	192678	Rassf3	213019	Pdlim2	23893	Grem2	68655	Fndc1
108655	Foxp1	195209	Zfp469	56069	Il17b	330096	Shisa3	214239	Ccdc9b	20341	Selenbp1
23892	Grem1	242939	Cpz	226866	Sbspon	224860	Plcl2	67731	Fbxo32	76365	Tbx18
11735	Ank3	53870	Cntn6	240055	Neurl1b	18557	Cdk18	622404	Ccdc107	239250	Slitrk6
109700	Itga1	104383	Rcor2	19663	Rbpms	97440	B3gnt9	16164	Il13ra1	215654	Cdh12
59091	Jph2	72043	Sulf2	226041	Pgm5	19277	Ptpro	240055	Neurl1b	22414	Wnt2b
214239	Ccdc9b	217262	Abca9	67468	Mmd	58182	Prokr1	16776	Lama5	23888	Gpc6
16776	Lama5	12722	Clca3a1	622404	Ccdc107	215654	Cdh12	11640	Akap1	17132	Maf
17540	Mrvi1	108153	Adamts7	13405	Dmd	107581	Col16a1	30963	Hacd1	239405	Rspo2
51800	Bok	20583	Snai2	11640	Akap1	13822	Epb41l2	13405	Dmd	53870	Cntn6
18575	Pde1c	170571	Cntnap4	16776	Lama5	54598	Calcrl	224129	Adcy5	214425	Cilp
57435	Plin4	15442	Hpse	22401	Zmat3	17534	Mrc2	192678	Rassf3	83675	Bicc1
208440	Dip2c	12818	Col14a1	19091	Prkg1	74511	Lrrc17	242481	Palm2	58182	Prokr1
20528	Slc2a4	214425	Cilp	78749	Filip1l	16847	Lepr	108655	Foxp1	56429	Dpt
53318	Pdlim3	27494	Amot	224129	Adcy5	14745	Lpar1	13800	Enah	13131	Dab1
56069	Il17b	433938	Mn1	83814	Nedd4l	77125	Il33	94249	Slc24a3	17155	Man1a
71602	Myo1e	246104	Rhbdl3	18121	Nog	207521	Dtx4	22401	Zmat3	14048	Eya1
210126	Lpp	12035	Bcat1	20192	Ryr3	17022	Lum	100861595	NA	11669	Aldh2
22401	Zmat3	16440	Itpr3	20191	Ryr2	22325	Vav2	67468	Mmd	23965	Tenm3
19091	Prkg1	330096	Shisa3	23893	Grem2	13131	Dab1	212111	Inpp5a	207521	Dtx4
12296	Cacnb2	12836	Col7a1	16164	Il13ra1	79235	Lrat	70357	Kcnip1	17118	Marcks
277396	Klhl23	18557	Cdk18	69137	Vstm5	21412	Tcf21	18121	Nog	107581	Col16a1
83814	Nedd4l	329872	Frem1	71602	Myo1e	70719	Arhgap45	59091	Jph2	67448	Plxdc2
73690	Glipr1	19277	Ptpro	74165	Fbxl22	56264	Cpxm1	21336	Tacr1	11568	Aebp1
622404	Ccdc107	24136	Zeb2	239114	Il17d	16526	Kcnk2	107515	Lgr4	217262	Abca9
18208	Ntn1	14086	Fscn1	214239	Ccdc9b	194590	Reps2	56069	Il17b	83796	Smarcd2
107769	Tm6sf1	52150	Kcnk6	12294	Cacna2d3	380785	Begain	329251	Ppp1r12b	242939	Cpz
74165	Fbxl22	213019	Pdlim2	210126	Lpp	20190	Ryr1	13078	Cyp1b1	54409	Ramp2
226866	Sbspon	65962	Slc9a3r2	208618	Etl4	20583	Snai2	11735	Ank3	56745	C1qtnf1
13078	Cyp1b1	244198	Olfml1	70599	Itprid2	14086	Fscn1	70599	Itprid2	97440	B3gnt9
114249	Npnt	12291	Cacna1g	13400	Dmpk	329872	Frem1	20528	Slc2a4	21412	Tcf21
17930	Myom2	66873	Tril	66175	Mustn1	231633	Tmem119	620695	Gm13889	11881	Arsb
69993	Chn2	14789	P3h3	13078	Cyp1b1	210044	Adcy2	51800	Bok	329872	Frem1
100041680	Gm3470	238680	Cntnap3	20528	Slc2a4	195209	Zfp469	13400	Dmpk	50723	Icosl
107515	Lgr4	11881	Arsb	433809	Rnf207	12722	Clca3a1	17540	Mrvi1	12950	Hapln1
13405	Dmd	545260	Arsi	12372	Casq1	22414	Wnt2b	77481	C030048H21Rik	14745	Lpar1
20130	Rras	240913	Adamts4	30963	Hacd1	69066	1810010H24Rik	18205	Ntf3	73649	Cybrd1
21336	Tacr1	72512	Tmem173	320916	Wscd2	74096	Hvcn1	66175	Mustn1	16440	Itpr3
73728	Psd	20341	Selenbp1	77481	C030048H21Rik	20341	Selenbp1	78749	Filip1l	75985	Rab30
57814	Kcne4	56277	Tmem45a	21336	Tacr1	68713	Ifitm1	12294	Cacna2d3	13649	Egfr
13400	Dmpk	76108	Rap2a	237459	Cdk17	16440	Itpr3	208846	Daam1	12870	Cp
77481	C030048H21Rik	68176	Inka1	208440	Dip2c	12035	Bcat1	74165	Fbxl22	330096	Shisa3
226041	Pgm5	74096	Hvcn1	21956	Tnnt2	50786	Hs6st2	69137	Vstm5	14778	Gpx3
12715	Ckm	20148	Dhrs3	14395	Gabra2	53322	Nucb2	16008	Igfbp2	12722	Clca3a1
237459	Cdk17	108089	Rnf144a	232533	Stk38l	57377	Mogs	56461	Kcnip3	13429	Dnm1
239114	Il17d	100182	Akna	241794	Kcng1	65962	Slc9a3r2	241794	Kcng1	14583	Gfpt1
70599	Itprid2	20317	Serpinf1	51800	Bok	17289	Mertk	56543	Kcnd3	108800	Ston2
12798	Cnn2	73649	Cybrd1	19046	Ppp1cb	20469	Sipa1	20192	Ryr3	15478	Hs3st3a1
70892	Ttll7	330812	Rnf150	107769	Tm6sf1	14186	Fgfr4	277396	Klhl23	94332	Cadm3
21956	Tnnt2	223838	Adamts20	17888	Myh6	330941	AI593442	14675	Gna14	64817	Svep1
56461	Kcnip3	54670	Atp8b1	433485	Syndig1	23888	Gpc6	21956	Tnnt2	240776	Kcnt2
30963	Hacd1	23792	Adam23	58243	Nap1l5	104383	Rcor2	100041680	Gm3470	74511	Lrrc17
246228	Vwa1	17681	Msc	69993	Chn2	246104	Rhbdl3	320916	Wscd2	14773	Grk5
11641	Akap2	210044	Adcy2	277396	Klhl23	319278	A230050P20Rik	226041	Pgm5	195727	Nhs
277414	Trp53i11	74762	Mdga1	72948	Tppp	14583	Gfpt1	27008	Micall1	210789	Tbc1d4
23893	Grem2	14583	Gfpt1	114249	Npnt	21939	Cd40	232533	Stk38l	226251	Ablim1
17888	Myh6	107587	Osr2	208846	Daam1	15248	Hic1	23948	Mmp17	13612	Edil3
110891	Slc8a2	11647	Alpl	57814	Kcne4	94214	Spock2	23959	Nt5e	66548	Adamtsl5
55994	Smad9	244653	Hydin	73728	Psd	104027	Synpo	12798	Cnn2	52150	Kcnk6
11790	Speg	194590	Reps2	100041680	Gm3470	545260	Arsi	21859	Timp3	17534	Mrc2
241794	Kcng1	108800	Ston2	12715	Ckm	109270	Prr5	210126	Lpp	12291	Cacna1g
78749	Filip1l	21939	Cd40	11790	Speg	73649	Cybrd1	12372	Casq1	71355	Col24a1
242570	Raver2	268902	Robo2	55994	Smad9	66873	Tril	57915	Tbc1d1	54670	Atp8b1
72333	Palld	17289	Mertk	107515	Lgr4	18109	Mycn	72948	Tppp	319278	A230050P20Rik
12372	Casq1	97440	B3gnt9	11641	Akap2	11647	Alpl	208440	Dip2c	68732	Carmil1
269693	Ccdc60	19288	Ptx3	12798	Cnn2	227325	Dner	71738	Mamdc2	80976	Syt13
107351	Kank1	50723	Icosl	16008	Igfbp2	83675	Bicc1	64082	Popdc2	53322	Nucb2
11891	Rab27a	69700	Col22a1	70892	Ttll7	12161	Bmp6	21753	Tes	79235	Lrat
23948	Mmp17	67448	Plxdc2	269693	Ccdc60	66548	Adamtsl5	108058	Camk2d	15900	Irf8
57752	Tacc2	231633	Tmem119	12288	Cacna1c	29811	Ndrg2	433809	Rnf207	209558	Enpp3
12350	Car3	235431	Coro2b	110083	Dnah12	239743	Klhl6	320165	Tacc1	227325	Dner
23959	Nt5e	53623	Gria3	70357	Kcnip1	23792	Adam23	114249	Npnt	107448	Unc5a
235534	Pxylp1	72555	Shisa9	56461	Kcnip3	66607	Ms4a4d	68617	Mtcl1	333088	Kcp
16500	Kcnb1	208777	Sned1	64082	Popdc2	56699	Cdc42ep4	11790	Speg	66873	Tril
12294	Cacna2d3	12843	Col1a2	271564	Vps13a	66673	Sorcs3	57814	Kcne4	23887	Ggt5
72948	Tppp	21826	Thbs2	320165	Tacc1	83762	Otof	108099	Prkag2	13844	Ephb2
20191	Ryr2	16526	Kcnk2	56543	Kcnd3	20317	Serpinf1	208154	Btla	19288	Ptx3
109246	Tspan9	333088	Kcp	20130	Rras	330812	Rnf150	74646	Spsb1	210044	Adcy2
27008	Micall1	238384	Slc24a4	110891	Slc8a2	68732	Carmil1	70892	Ttll7	433424	Zeb2os
74646	Spsb1	223752	Gramd4	23948	Mmp17	19207	Ptch2	237459	Cdk17	14086	Fscn1
109624	Cald1	231507	Plac8	74646	Spsb1	14778	Gpx3	73728	Psd	26949	Vat1
66175	Mustn1	74511	Lrrc17	432530	Adcy1	76365	Tbx18	54635	Pdgfc	18074	Nid2
30806	Adamts8	56745	C1qtnf1	18575	Pde1c	12842	Col1a1	58226	Cacna1h	68713	Ifitm1
432530	Adcy1	319880	Tmcc3	14675	Gna14	67448	Plxdc2	77521	Mtus2	67792	Rgs8
320165	Tacc1	66673	Sorcs3	23959	Nt5e	80976	Syt13	23790	Coro1c	54377	Cacng4
64082	Popdc2	228846	D630003M21Rik	27008	Micall1	235431	Coro2b	14190	Fgl2	12842	Col1a1
66972	Slc25a23	69066	1810010H24Rik	108099	Prkag2	268780	Egflam	269693	Ccdc60	58208	Bcl11b
109711	Actn1	72832	Crtac1	72333	Palld	268902	Robo2	16416	Itgb3	13479	Dpep1
16416	Itgb3	14778	Gpx3	12325	Camk2g	22329	Vcam1	70726	Angptl6	433938	Mn1
12325	Camk2g	14726	Pdpn	14025	Bcl11a	213783	Plekhg1	11732	Ank	18542	Pcolce
26564	Ror2	18109	Mycn	268534	Sntg2	114886	Cygb	271564	Vps13a	225998	Rorb
433485	Syndig1	54525	Syt7	57435	Plin4	16431	Itm2a	170826	Ppargc1b	18606	Enpp2
21401	Tcea3	114886	Cygb	30806	Adamts8	22419	Wnt5b	14701	Gng12	244198	Olfml1
108099	Prkag2	14734	Gpc3	11891	Rab27a	100434	Slc44a1	11641	Akap2	77125	Il33
14190	Fgl2	22329	Vcam1	57915	Tbc1d1	12834	Col6a2	319472	9330158H04Rik	54525	Syt7
18205	Ntf3	16494	Kcna6	11468	Actg2	209558	Enpp3	74123	Foxp4	16948	Lox
268534	Sntg2	75985	Rab30	170826	Ppargc1b	17242	Mdk	12288	Cacna1c	71529	Kazn
225115	Svil	17242	Mdk	57752	Tacc2	52150	Kcnk6	14025	Bcl11a	14186	Fgfr4
14395	Gabra2	77125	Il33	21859	Timp3	72512	Tmem173	20191	Ryr2	217835	Rin3
330171	Kctd10	14057	Sfxn1	74229	Paqr8	72043	Sulf2	30806	Adamts8	66673	Sorcs3
110083	Dnah12	14396	Gabra3	373864	Col27a1	15478	Hs3st3a1	11468	Actg2	20342	Selenbp2
70357	Kcnip1	16889	Lipa	270120	Fat3	52398	2011-09-01	12325	Camk2g	13730	Emp1
56543	Kcnd3	242316	Gdf6	381290	Atp2b4	14789	P3h3	211770	Trib1	19277	Ptpro
19735	Rgs2	13844	Ephb2	214112	Nipal4	50875	Tmod3	20130	Rras	72043	Sulf2
23790	Coro1c	83675	Bicc1	18845	Plxna2	20452	St8sia4	15904	Id4	380686	Cnrip1
330695	Ctxn1	268780	Egflam	277414	Trp53i11	76630	Stambpl1	69993	Chn2	56277	Tmem45a
17913	Myo1c	107448	Unc5a	72293	Nkd2	54371	Chst2	433485	Syndig1	20452	St8sia4
219134	Shisa2	17920	Myo6	16500	Kcnb1	56277	Tmem45a	110083	Dnah12	21939	Cd40
76132	Faxc	207521	Dtx4	109624	Cald1	23965	Tenm3	71446	Wrb	98496	Pid1
12632	Cfl2	670593	Gm9495	108058	Camk2d	236733	Usp11	16911	Lmo4	242297	Fam110b
208618	Etl4	56429	Dpt	77521	Mtus2	333088	Kcp	71929	Tmem123	16431	Itm2a
18590	Pdgfa	225898	Eml3	18205	Ntf3	54525	Syt7	19046	Ppp1cb	68176	Inka1
15904	Id4	22032	Traf4	50720	Sacs	14048	Eya1	269831	Tspan12	654805	F930015N05Rik
12288	Cacna1c	76365	Tbx18	109246	Tspan9	226250	Afap1l2	270120	Fat3	70719	Arhgap45
56720	Tdo2	14186	Fgfr4	17896	Myl4	72555	Shisa9	373864	Col27a1	74782	Glt8d2
78267	Klhdc8b	24055	Sh3bp2	14200	Fhl2	268759	9930012K11Rik	73112	Abracl	12496	Entpd2
381290	Atp2b4	29811	Ndrg2	217480	Dgkb	107448	Unc5a	110891	Slc8a2	12836	Col7a1
16008	Igfbp2	16582	Kifc3	23790	Coro1c	71712	Dram1	17913	Myo1c	16011	Igfbp5
18187	Nrp2	245527	Eda2r	54635	Pdgfc	14773	Grk5	53324	Nptx2	246154	Vasn
114774	Pawr	381678	Zcwpw1	12632	Cfl2	210789	Tbc1d4	268534	Sntg2	223752	Gramd4
11468	Actg2	240322	Adamts19	12350	Car3	18074	Nid2	18575	Pde1c	16000	Igf1
50720	Sacs	239743	Klhl6	93689	Lmod1	58208	Bcl11b	210622	Pamr1	17289	Mertk
214112	Nipal4	70719	Arhgap45	73112	Abracl	18417	Cldn11	214112	Nipal4	236733	Usp11
74229	Paqr8	24014	Rnasel	74480	Samd4	231507	Plac8	66972	Slc25a23	107449	Unc5b
57915	Tbc1d1	29812	Ndrg3	66972	Slc25a23	74134	Cyp2s1	78267	Klhdc8b	13805	Eng
271564	Vps13a	12834	Col6a2	269120	Optc	18830	Pltp	109246	Tspan9	16439	Itpr2
14200	Fhl2	16439	Itpr2	225872	Npas4	71355	Col24a1	68743	Anln	22329	Vcam1
629378	Dact3	100861725	NA	246228	Vwa1	320265	Fam19a1	574403	Fam196b	279653	Pcdh19
77521	Mtus2	79235	Lrat	229706	Slc6a17	71529	Kazn	225791	Zadh2	103967	Dnm3
14025	Bcl11a	217835	Rin3	77032	Tstd3	100503386	Tpbgl	109624	Cald1	22253	Unc5c
232533	Stk38l	18552	Pcsk5	21401	Tcea3	19672	Rcn1	18441	P2ry1	100434	Slc44a1
100861990	NA	213649	Arhgef19	235534	Pxylp1	69700	Col22a1	19739	Rgs9	66607	Ms4a4d
53324	Nptx2	80976	Syt13	14190	Fgl2	223752	Gramd4	217480	Dgkb	329739	Fam102b
229706	Slc6a17	68655	Fndc1	17913	Myo1c	12836	Col7a1	11891	Rab27a	17022	Lum
170826	Ppargc1b	12361	Cask	666794	Rbm24	100861725	NA	12350	Car3	16775	Lama4
328329	Mast4	226250	Afap1l2	67576	4930429B21Rik	64817	Svep1	16500	Kcnb1	70355	Gprc5c
217480	Dgkb	15900	Irf8	328329	Mast4	242050	Igsf10	229706	Slc6a17	11482	Acvrl1
213391	Rassf4	212898	Dse	58226	Cacna1h	16880	Lifr	65964	Map3k20	69066	1810010H24Rik
208846	Daam1	80797	Clca3a2	269831	Tspan12	14734	Gpc3	216049	Zfp365	670593	Gm9495
58226	Cacna1h	22414	Wnt2b	13615	Edn2	74782	Glt8d2	67451	Pkp2	100038347	Fam174b
241915	Phc3	50875	Tmod3	19291	Purb	18542	Pcolce	93689	Lmod1	654818	Smco3
18188	Nrtn	665578	Gm7697	71446	Wrb	17920	Myo6	240058	Cpne5	239743	Klhl6
16573	Kif5b	215654	Cdh12	109711	Actn1	218454	Lhfpl2	17311	Kitl	13610	S1pr3
93689	Lmod1	16880	Lifr	212390	Klhl32	18606	Enpp2	12632	Cfl2	72512	Tmem173
73379	Dcbld2	20350	Sema3f	16573	Kif5b	50909	C1ra	74229	Paqr8	320924	Ccbe1
21859	Timp3	15484	Hsd11b2	208154	Btla	54670	Atp8b1	16573	Kif5b	18295	Ogn
241062	Pgap1	100040599	Gm15319	109264	Me3	240322	Adamts19	217166	Nr1d1	242050	Igsf10
232807	Ppp1r12c	81840	Sorcs2	15904	Id4	670593	Gm9495	235534	Pxylp1	18040	Nefm
433809	Rnf207	16431	Itm2a	319783	A730056A06Rik	243270	Hcar1	50915	Grb14	237860	Ssh2
18643	Pfn1	100861668	Gm21119	330908	Opcml	100182	Akna	666794	Rbm24	94214	Spock2
19224	Ptgs1	50786	Hs6st2	12391	Cav3	14396	Gabra3	12715	Ckm	57377	Mogs
320404	Itpkb	12029	Bcl6b	16416	Itgb3	12728	Clcn5	17888	Myh6	104360	Isl2
11739	Slc25a4	52398	2011-09-01	100042194	Gm13446	14758	Gpm6b	23945	Mgll	29812	Ndrg3
17896	Myl4	14758	Gpm6b	18187	Nrp2	19159	Cyth3	100504352	C78197	19672	Rcn1
269120	Optc	53945	Slc40a1	73635	Ptges3l	58809	Rnase4	11668	Aldh1a1	54725	Cadm1
68043	Eef1akmt1	100434	Slc44a1	18643	Pfn1	14057	Sfxn1	22214	Ube2h	434008	Tmem178b
270120	Fat3	74782	Glt8d2	76132	Faxc	18111	Nnat	237759	Col23a1	268902	Robo2
22066	Trpc4	27226	Pla2g7	78267	Klhdc8b	12291	Cacna1g	12667	Chrd	14758	Gpm6b
70726	Angptl6	18189	Nrxn1	242570	Raver2	16439	Itpr2	268783	Mtmr12	20469	Sipa1
108058	Camk2d	67073	Pi4k2b	74123	Foxp4	58223	Mmp19	269016	Sh3rf2	22419	Wnt5b
227120	Plcl1	244152	Tsku	58200	Ppp1r1a	12490	Cd34	77032	Tstd3	246104	Rhbdl3
71566	Clmp	209743	Minar1	56323	Dnajb5	13179	Dcn	75739	Mpp7	18596	Pdgfrb
12391	Cav3	75424	Zfp820	268807	Klhl38	407831	Tmem204	107769	Tm6sf1	667277	C1rb
56323	Dnajb5	210808	Lacc1	241915	Phc3	381678	Zcwpw1	114774	Pawr	74096	Hvcn1
19291	Purb	218203	Mylip	19739	Rgs9	27226	Pla2g7	240752	Pik3c2b	76108	Rap2a
373864	Col27a1	66205	Cd302	12671	Chrm3	74761	Mxra8	19291	Purb	17242	Mdk
54635	Pdgfc	68732	Carmil1	241062	Pgap1	18040	Nefm	74480	Samd4	21687	Tek
73112	Abracl	22325	Vav2	232807	Ppp1r12c	20342	Selenbp2	109264	Me3	53867	Col5a3
65964	Map3k20	14773	Grk5	319472	9330158H04Rik	108089	Rnf144a	109905	Rap1a	207227	Stxbp5l
83925	Trps1	16525	Kcnk1	11732	Ank	53867	Col5a3	18187	Nrp2	29811	Ndrg2
57342	Parva	18417	Cldn11	12495	Entpd1	217258	Abca8a	17896	Myl4	76408	Abcc3
77032	Tstd3	66548	Adamtsl5	68617	Mtcl1	15958	Ifit2	71720	Osbpl3	53945	Slc40a1
68617	Mtcl1	210801	Unc5d	14701	Gng12	94187	Zfp423	72780	Rspo3	50909	C1ra
71446	Wrb	18452	P4ha2	100861990	NA	24055	Sh3bp2	29876	Clic4	58809	Rnase4
100042194	Gm13446	18074	Nid2	11668	Aldh1a1	213649	Arhgef19	242570	Raver2	170571	Cntnap4
574403	Fam196b	64817	Svep1	260409	Cdc42ep3	13839	Epha5	110789	Adgrv1	320265	Fam19a1
58243	Nap1l5	338352	Nell1	19224	Ptgs1	244198	Olfml1	381290	Atp2b4	66695	Aspn
666794	Rbm24	71529	Kazn	225115	Svil	11482	Acvrl1	18643	Pfn1	56264	Cpxm1
319472	9330158H04Rik	94214	Spock2	29876	Clic4	98496	Pid1	19224	Ptgs1	100861725	NA
68728	Trp53inp2	13131	Dab1	75739	Mpp7	108800	Ston2	330908	Opcml	268780	Egflam
50915	Grb14	18542	Pcolce	16533	Kcnmb1	100861668	Gm21119	12495	Entpd1	270190	Ephb1
12868	Cox8a	214944	Mob3b	22214	Ube2h	195727	Nhs	225872	Npas4	24004	Rai2
13808	Eno3	71355	Col24a1	83925	Trps1	246154	Vasn	260409	Cdc42ep3	13179	Dcn
545554	Ankrd34a	20342	Selenbp2	574403	Fam196b	667277	C1rb	69121	Chrdl2	18552	Pcsk5
73225	Fam118a	64292	Ptges	56030	Tmem131	226251	Ablim1	100503471	Gm15867	67784	Plxnd1
71929	Tmem123	74519	Cyp2j9	107351	Kank1	18295	Ogn	320027	Fstl4	100861668	Gm21119
29876	Clic4	12153	Bmp1	50915	Grb14	242553	Kank4	319876	Cobll1	18032	Nfix
21366	Slc6a6	18145	Npc1	269016	Sh3rf2	14007	Celf2	107351	Kank1	18213	Ntrk3
320878	Mical2	380686	Cnrip1	320027	Fstl4	53945	Slc40a1	329366	Ccdc187	211712	Pcdh9
100504352	C78197	385658	Nxpe3	109905	Rap1a	13730	Emp1	432530	Adcy1	83762	Otof
68041	Mid1ip1	93685	Entpd7	21366	Slc6a6	18452	P4ha2	13808	Eno3	66240	Kcne1l
50779	Rgs6	22253	Unc5c	620695	Gm13889	13038	Ctsk	11907	Ate1	20363	Selenop
73230	Bmper	236733	Usp11	80982	Cemip	18032	Nfix	21401	Tcea3	94187	Zfp423
13998	Fgd6	66277	Klf15	12868	Cox8a	57429	Sult5a1	268807	Klhl38	23792	Adam23
108079	Prkaa2	226251	Ablim1	211770	Trib1	665578	Gm7697	26564	Ror2	407831	Tmem204
214804	Syde2	14270	Srgap2	140781	Myh7	107449	Unc5b	54418	Fmn2	12831	Col5a1
353502	Hcfc1r1	12490	Cd34	114774	Pawr	12361	Cask	50779	Rgs6	23876	Fbln5
329278	Tnn	77889	Lbh	320404	Itpkb	207227	Stxbp5l	269120	Optc	12890	Cplx2
269831	Tspan12	67847	Sncaip	329278	Tnn	16885	Limk1	100861990	NA	71712	Dram1
14681	Gnao1	212539	Gm266	330171	Kctd10	210029	Metrnl	241062	Pgap1	100040599	Gm15319
232821	Ccdc106	54598	Calcrl	26564	Ror2	15900	Irf8	18188	Nrtn	104156	Etv5
11744	Anxa11	12737	Cldn1	13808	Eno3	74901	Kbtbd11	19065	Npy4r	140709	Col26a1
13602	Sparcl1	269633	Wdr86	70726	Angptl6	20608	Sstr4	320878	Mical2	16885	Limk1
11556	Adrb3	380660	Acss3	217166	Nr1d1	216028	Lrrtm3	16531	Kcnma1	210293	Dock10
140781	Myh7	76630	Stambpl1	16202	Ilk	654805	F930015N05Rik	57752	Tacc2	100503386	Tpbgl
192216	Tmem47	53867	Col5a3	71929	Tmem123	100040599	Gm15319	52635	Esyt2	545260	Arsi
70788	Klhl30	242050	Igsf10	19735	Rgs2	217835	Rin3	50720	Sacs	665578	Gm7697
269016	Sh3rf2	246317	Neto1	57342	Parva	21938	Tnfrsf1b	12390	Cav2	212898	Dse
23881	G3bp2	19672	Rcn1	21417	Zeb1	212898	Dse	20750	Spp1	108030	Lin7a
70503	Ddo	209558	Enpp3	214804	Syde2	16775	Lama4	241915	Phc3	76965	Slitrk1
26903	Dysf	210719	Mkx	108079	Prkaa2	16000	Igf1	21417	Zeb1	108089	Rnf144a
13047	Cux1	74105	Gga2	214384	Myocd	230752	Eva1b	19735	Rgs2	209540	Rtl9
20449	St8sia1	237860	Ssh2	11907	Ate1	20720	Serpine2	72333	Palld	229694	AI504432
14701	Gng12	242553	Kank4	50766	Crim1	14726	Pdpn	58200	Ppp1r1a	213945	Col28a1
19739	Rgs9	319839	A530020G20Rik	67451	Pkp2	13844	Ephb2	68170	B230118H07Rik	93685	Entpd7
244867	Arhgap20	54445	Unc93b1	22065	Trpc3	64292	Ptges	57435	Plin4	70717	Medag
12671	Chrm3	17069	Ly6e	75172	Ccdc146	22253	Unc5c	22323	Vasp	230752	Eva1b
12373	Casq2	626415	4930467E23Rik	54418	Fmn2	219257	Pcdh20	214804	Syde2	19272	Ptprk
11668	Aldh1a1	54153	Rasa4	71566	Clmp	72832	Crtac1	223649	Nrbp2	381678	Zcwpw1
20163	Rsu1	11482	Acvrl1	14573	Gdnf	214944	Mob3b	214384	Myocd	15484	Hsd11b2
11787	Apbb2	70355	Gprc5c	100503471	Gm15867	106522	Pkdcc	22066	Trpc4	27226	Pla2g7
67220	Plekho1	19038	Ppic	11429	Aco2	80797	Clca3a2	76132	Faxc	12161	Bmp6
239618	Pdzrn4	18606	Enpp2	16531	Kcnma1	15484	Hsd11b2	210530	P3h2	243270	Hcar1
11938	Atp2a2	78923	Chsy3	320614	A330033J07Rik	319448	Fndc3a	109711	Actn1	12258	Serping1
240752	Pik3c2b	50909	C1ra	320878	Mical2	14739	S1pr2	232807	Ppp1r12c	54445	Unc93b1
216033	Ctnna3	13179	Dcn	210530	P3h2	237504	Rassf9	724112	BC106175	19223	Ptgis
233335	Synm	211286	Cln5	20541	Slc8a1	338352	Nell1	13615	Edn2	75769	Plppr5
56030	Tmem131	13805	Eng	216363	Rab3ip	238384	Slc24a4	73635	Ptges3l	81840	Sorcs2
21417	Zeb1	14169	Fgf14	110751	Adam33	26949	Vat1	19221	Ptgfrn	14360	Fyn
11429	Aco2	20315	Cxcl12	24053	Sgcg	16948	Lox	140781	Myh7	105785	Kdelr3
18810	Plec	13345	Twist2	73998	Herc3	70370	Fbln7	100042194	Gm13446	108927	Lhfp
16533	Kcnmb1	104445	Cdc42ep1	100504352	C78197	74150	Slc35f5	73225	Fam118a	54371	Chst2
235041	Kank2	107585	Dio3	12866	Cox7a2	433938	Mn1	19378	Aldh1a2	50875	Tmod3
320614	A330033J07Rik	210029	Metrnl	226551	Suco	13039	Ctsl	12868	Cox8a	72555	Shisa9
320027	Fstl4	69581	Rhou	50795	Sh3bgr	93685	Entpd7	84004	Mcam	74134	Cyp2s1
100503471	Gm15867	20190	Ryr1	65964	Map3k20	18744	Pja1	238161	Akap6	68588	Cthrc1
19744	Rheb	18213	Ntrk3	238161	Akap6	14132	Fcgrt	319783	A730056A06Rik	104252	Cdc42ep2
109264	Me3	74760	Rab3il1	329366	Ccdc187	19288	Ptx3	50766	Crim1	14739	S1pr2
11907	Ate1	57429	Sult5a1	233335	Synm	242667	Dlgap3	11363	Acadl	80797	Clca3a2
217166	Nr1d1	13380	Dkk1	94242	Tinagl1	18552	Pcsk5	329278	Tnn	216028	Lrrtm3
16531	Kcnma1	58223	Mmp19	73379	Dcbld2	21354	Tap1	14201	Fhl3	16177	Il1r1
22323	Vasp	211896	Depdc7	72899	Macrod2	223838	Adamts20	320091	Ano4	20377	Sfrp1
68743	Anln	21938	Tnfrsf1b	223649	Nrbp2	81840	Sorcs2	14451	Gas1	16773	Lama2
227937	Pkp4	320873	Cdh10	330695	Ctxn1	16494	Kcna6	18590	Pdgfa	227580	C1ql3
330908	Opcml	69352	Necab1	18792	Plau	237553	Trhde	14200	Fhl2	77446	Heg1
214384	Myocd	238328	Vash1	73225	Fam118a	12825	Col3a1	545156	Kalrn	67847	Sncaip
22437	Xirp1	15478	Hs3st3a1	232821	Ccdc106	231997	Fkbp14	21872	Tjp1	53374	Chst3
17992	Ndufa4	74150	Slc35f5	22066	Trpc4	67792	Rgs8	67576	4930429B21Rik	105859	Csdc2
210530	P3h2	210789	Tbc1d4	545554	Ankrd34a	216197	Ckap4	107272	Psat1	71660	Rarres2
50766	Crim1	13730	Emp1	17992	Ndufa4	67073	Pi4k2b	100213	Rusc2	218454	Lhfpl2
238161	Akap6	330267	Thsd7a	192216	Tmem47	54725	Cadm1	226551	Suco	235431	Coro2b
80982	Cemip	13003	Vcan	18188	Nrtn	330267	Thsd7a	320614	A330033J07Rik	20564	Slit3
19679	Pitpnm2	67547	Slc39a8	382639	Zbtb42	94332	Cadm3	240334	Pcyox1l	58223	Mmp19
381217	Fam189a2	56149	Grasp	19221	Ptgfrn	13641	Efnb1	230857	Ece1	101401	Adamts9
52570	Ccdc69	18830	Pltp	22323	Vasp	210808	Lacc1	12797	Cnn1	242667	Dlgap3
22214	Ube2h	407831	Tmem204	68728	Trp53inp2	104360	Isl2	26940	Ecsit	626415	4930467E23Rik
225872	Npas4	474332	Dnm3os	11947	Atp5b	12814	Col11a1	71721	Fam13c	219257	Pcdh20
109905	Rap1a	89867	Sec16b	12390	Cav2	54377	Cacng4	57342	Parva	14261	Fmo1
277010	Marveld1	667277	C1rb	71738	Mamdc2	216440	Os9	242585	Slc35d1	56699	Cdc42ep4
14573	Gdnf	13497	Drp2	72780	Rspo3	19016	Pparg	110796	Tshz1	16971	Lrp1
17311	Kitl	74761	Mxra8	12797	Cnn1	27494	Amot	72413	Kcnmb2	18128	Notch1
22388	Wdr1	71712	Dram1	68743	Anln	19270	Ptprg	13842	Epha8	18858	Pmp22
73635	Ptges3l	107522	Ece2	12554	Cdh13	22032	Traf4	192216	Tmem47	268759	9930012K11Rik
50795	Sh3bgr	21844	Tiam1	76000	5033430I15Rik	53374	Chst3	18519	Kat2b	69700	Col22a1
20807	Srf	21354	Tap1	216049	Zfp365	12258	Serping1	56720	Tdo2	338352	Nell1
18216	Ntsr1	18791	Plat	268977	Ltbp1	24014	Rnasel	12663	Chml	17920	Myo6
20541	Slc8a1	56843	Trpm5	65256	Asb2	18113	Nnmt	208795	Tmem63a	99633	Adgrl2
67576	4930429B21Rik	94187	Zfp423	11556	Adrb3	170625	Snx18	20163	Rsu1	216439	Agap2
233733	Galnt18	16885	Limk1	70788	Klhl30	13345	Twist2	50795	Sh3bgr	16859	Lgals9
100213	Rusc2	243937	Zfp536	353187	Nr1d2	244152	Tsku	16511	Kcnh2	14789	P3h3
13615	Edn2	14065	F2rl3	68043	Eef1akmt1	626415	4930467E23Rik	216363	Rab3ip	74519	Cyp2j9
74480	Samd4	72630	Hspa12b	227120	Plcl1	214305	Hhipl1	80982	Cemip	13809	Enpep
17448	Mdh2	100382	AW011738	100213	Rusc2	107522	Ece2	56437	Rrad	230235	Frrs1l
16202	Ilk	668225	Fignl2	93843	Pnck	66205	Cd302	67866	Wfdc1	83398	Ndst3
75739	Mpp7	53374	Chst3	22388	Wdr1	11419	Asic1	53376	Usp2	104445	Cdc42ep1
212390	Klhl32	12804	Cntfr	11739	Slc25a4	14065	F2rl3	66218	Ndufb9	633285	Rbm46
226744	Cnst	271970	Arsj	73230	Bmper	17968	Ncam2	71566	Clmp	26561	Mmp23
11947	Atp5b	11491	Adam17	319876	Cobll1	17681	Msc	246228	Vwa1	81910	Rrbp1
329366	Ccdc187	20452	St8sia4	14201	Fhl3	12833	Col6a1	16533	Kcnmb1	70370	Fbln7
208154	Btla	16451	Jak1	24131	Ldb3	242297	Fam110b	76000	5033430I15Rik	11977	Atp7a
216049	Zfp365	214763	Cgas	18810	Plec	69352	Necab1	622283	Mir1a-1hg	140795	P2ry14
208795	Tmem63a	217946	Cdca7l	20163	Rsu1	13805	Eng	93843	Pnck	319448	Fndc3a
15110	Hand1	66307	Isoc1	16832	Ldhb	381409	Cdh26	24131	Ldb3	231997	Fkbp14
54418	Fmn2	21789	Tfpi2	26903	Dysf	20682	Sox9	75172	Ccdc146	19039	Lgals3bp
18792	Plau	216440	Os9	100294583	Alkal2	70355	Gprc5c	108079	Prkaa2	13038	Ctsk
58200	Ppp1r1a	668212	Efr3b	239618	Pdzrn4	30953	Schip1	243905	Zfp568	76630	Stambpl1
76448	Ppp1r18	23965	Tenm3	84004	Mcam	20363	Selenop	12554	Cdh13	13641	Efnb1
65256	Asb2	230752	Eva1b	243905	Zfp568	66695	Aspn	192167	Nlgn1	21413	Tcf4
226551	Suco	56501	Elf4	52635	Esyt2	77717	6030408B16Rik	72899	Macrod2	213649	Arhgef19
54616	Extl3	209837	Slc38a5	24001	Tiam2	633285	Rbm46	101351	Eogt	14159	Fes
19221	Ptgfrn	328594	D630010B17Rik	629378	Dact3	66307	Isoc1	68043	Eef1akmt1	16847	Lepr
57278	Bcam	21930	Tnfaip6	52570	Ccdc69	245174	Zfp937	16202	Ilk	12834	Col6a2
94242	Tinagl1	105827	Amigo2	74601	4833427F10Rik	12804	Cntfr	116837	Rims1	18452	P4ha2
12390	Cav2	14584	Gfpt2	21425	Tfeb	77889	Lbh	70503	Ddo	77889	Lbh
319783	A730056A06Rik	104360	Isl2	13046	Celf1	13809	Enpep	11364	Acadm	20512	Slc1a3
260409	Cdc42ep3	16775	Lama4	381217	Fam189a2	12496	Entpd2	69550	Bst2	224860	Plcl2
84004	Mcam	12842	Col1a1	233733	Galnt18	56693	Crtap	65256	Asb2	77717	6030408B16Rik
67866	Wfdc1	56791	Ube2l6	101351	Eogt	16773	Lama2	18810	Plec	74071	Lmntd1
76820	Fam49a	20474	Six4	18590	Pdgfa	69581	Rhou	320404	Itpkb	12490	Cd34
12797	Cnn1	231503	Tmem150c	116837	Rims1	18858	Pmp22	72293	Nkd2	237504	Rassf9
77559	Agl	18858	Pmp22	11364	Acadm	225998	Rorb	353187	Nr1d2	237553	Trhde
333883	Cd59b	269604	Gpr157	15110	Hand1	18213	Ntrk3	29820	Tnfrsf19	58229	Efcc1
72899	Macrod2	13666	Eif2ak3	226744	Cnst	66497	Cmss1	407821	Znrf3	11647	Alpl
16832	Ldhb	18032	Nfix	13998	Fgd6	21413	Tcf4	239618	Pdzrn4	67888	Tmem100
67451	Pkp2	107449	Unc5b	21753	Tes	209540	Rtl9	11947	Atp5b	216197	Ckap4
235574	Atp2c1	268759	9930012K11Rik	235041	Kank2	279653	Pcdh19	233335	Synm	12804	Cntfr
13046	Celf1	219151	Scara3	240752	Pik3c2b	14261	Fmo1	107568	Wwp1	329152	Hecw2
19349	Rab7	70370	Fbln7	19349	Rab7	19039	Lgals3bp	73998	Herc3	78309	Cul9
75172	Ccdc146	19223	Ptgis	333883	Cd59b	433940	Fam222a	11754	Aoc3	73182	Pear1
100505050	NA	23888	Gpc6	19042	Ppm1a	14270	Srgap2	233733	Galnt18	57429	Sult5a1
73447	Wdr13	216152	Plppr3	18519	Kat2b	210719	Mkx	110751	Adam33	54354	Rassf5
319876	Cobll1	268301	Sowahc	67220	Plekho1	13592	Ebf2	212390	Klhl32	17912	Myo1b
80906	Kcnip2	230979	Tnfrsf14	53324	Nptx2	12890	Cplx2	17992	Ndufa4	20743	Sptbn2
114679	Selenom	12258	Serping1	13614	Edn1	545291	Hpse2	223650	Eppk1	667742	Piezo2
244654	Mtss1l	230235	Frrs1l	22368	Trpv2	16889	Lipa	66752	4933404O12Rik	208777	Sned1
22065	Trpc3	56699	Cdc42ep4	19065	Npy4r	76408	Abcc3	50527	Ero1l	20983	Syt4
20349	Sema3e	217265	Abca5	545156	Kalrn	26561	Mmp23	26358	Aldh1a7	107895	Mgat5
53625	B3gnt2	329828	AI464131	12663	Chml	58237	Nkain4	54396	Irgm2	19270	Ptprg
73998	Herc3	12496	Entpd2	353211	Prune2	67784	Plxnd1	60613	Kcnq4	69638	Enho
53376	Usp2	12825	Col3a1	20807	Srf	14961	H2-Ab1	12425	Cckar	13592	Ebf2
72293	Nkd2	235402	Lingo1	56720	Tdo2	12153	Bmp1	225115	Svil	231507	Plac8
230857	Ece1	381598	2610005L07Rik	264064	Cdk8	23887	Ggt5	665700	Hmcn2	381409	Cdh26
19241	Tmsb4x	19039	Lgals3bp	54216	Pcdh7	328594	D630010B17Rik	58875	Hibadh	20315	Cxcl12
74601	4833427F10Rik	71096	Sntg1	11363	Acadl	14168	Fgf13	16667	Krt17	269633	Wdr86
320472	Ppm1e	71584	Gdpd2	56195	Ptbp2	93706	Pcdhgc3	330695	Ctxn1	16880	Lifr
69875	Ndufa11	210293	Dock10	16511	Kcnh2	238328	Vash1	328329	Mast4	19159	Cyth3
15902	Id2	20682	Sox9	14681	Gnao1	29812	Ndrg3	54216	Pcdh7	12364	Casp12
14451	Gas1	98952	Fam102a	13602	Sparcl1	209837	Slc38a5	382639	Zbtb42	24063	Spry1
100294583	Alkal2	78376	Sapcd1	240058	Cpne5	70717	Medag	14573	Gdnf	26364	Adgre5
225791	Zadh2	22710	Zfp52	71720	Osbpl3	71660	Rarres2	52570	Ccdc69	15203	Heph
620695	Gm13889	15976	Ifnar2	66218	Ndufb9	54524	Syt6	53332	Mtmr1	239435	Aard
224938	Pja2	118454	Gjc2	353502	Hcfc1r1	53623	Gria3	22368	Trpv2	94217	Lrp1b
20324	Cavin2	218454	Lhfpl2	278240	Spin2c	20315	Cxcl12	73379	Dcbld2	22325	Vav2
93843	Pnck	216028	Lrrtm3	29820	Tnfrsf19	67888	Tmem100	68203	Diras2	327766	Tmem26
12476	Cd151	11489	Adam12	23945	Mgll	71096	Sntg1	24001	Tiam2	18186	Nrp1
23945	Mgll	244049	Mctp2	66752	4933404O12Rik	54153	Rasa4	98878	Ehd4	114873	Dscaml1
353187	Nr1d2	213054	Gabpb2	17448	Mdh2	208777	Sned1	57278	Bcam	238328	Vash1
18845	Plxna2	246154	Vasn	17311	Kitl	78309	Cul9	12476	Cd151	53623	Gria3
16667	Krt17	58194	Sh3kbp1	16667	Krt17	11602	Angpt4	70397	Tmem70	93706	Pcdhgc3
74123	Foxp4	67217	L3hypdh	23881	G3bp2	15203	Heph	227120	Plcl1	240322	Adamts19
13992	Khdrbs3	83398	Ndst3	52397	Zfp644	227580	C1ql3	94242	Tinagl1	170625	Snx18
12495	Entpd1	330941	AI593442	24052	Sgcd	74105	Gga2	52187	Rragd	14453	Gas2
18488	Cntn3	227325	Dner	56437	Rrad	54445	Unc93b1	12857	Cox4i1	64292	Ptges
66218	Ndufb9	16512	Kcnh3	110082	Dnah5	21826	Thbs2	13992	Khdrbs3	50786	Hs6st2
211770	Trib1	16948	Lox	80906	Kcnip2	384059	Tlr12	15220	Foxq1	14802	Gria4
269994	Gsg1l	67246	Resf1	233752	Insc	218203	Mylip	109050	Inka2	14057	Sfxn1
108105	B3gnt5	224697	Adamts10	57278	Bcam	329828	AI464131	70788	Klhl30	18573	Pde1a
20503	Slc16a7	65255	Asb4	76469	Cmya5	16859	Lgals9	26903	Dysf	74013	Rftn2
11636	Ak1	69354	Slc38a4	216033	Ctnna3	210293	Dock10	353502	Hcfc1r1	12361	Cask
208104	Mlxip	72147	Zbtb46	223650	Eppk1	13497	Drp2	227545	Proser2	66120	Fkbp11
18519	Kat2b	214305	Hhipl1	18216	Ntsr1	16177	Il1r1	20541	Slc8a1	68303	Fam114a1
264064	Cdk8	320736	Vstm4	74127	Krt80	104252	Cdc42ep2	22388	Wdr1	69352	Necab1
12876	Cpe	104252	Cdc42ep2	70821	4921507P07Rik	13666	Eif2ak3	15110	Hand1	74105	Gga2
218214	Kdm1b	547150	6820431F20Rik	230857	Ece1	217265	Abca5	245600	Gm4994	244667	Disc1
243819	Ppp6r1	12814	Col11a1	20750	Spp1	56401	P3h1	11739	Slc25a4	12159	Bmp4
110082	Dnah5	104601	Mycbpap	11938	Atp2a2	74337	Palm3	67220	Plekho1	320127	Dgki
12808	Cobl	225207	Zfp521	69863	Ttc39b	14229	Fkbp5	545554	Ankrd34a	171170	Mbnl3
54216	Pcdh7	12833	Col6a1	20324	Cavin2	58229	Efcc1	68041	Mid1ip1	101488	Slco2b1
381148	Prob1	100861653	NA	327958	Pitpnm3	72930	Ppp2r2b	116701	Fgfrl1	100038489	Apela
223649	Nrbp2	83383	Tfap4	225724	Mapk4	76965	Slitrk1	233752	Insc	104027	Synpo
71738	Mamdc2	67573	Loxl4	73447	Wdr13	218038	Amph	78635	Kcnd3os	17968	Ncam2
67344	Tctex1d1	23871	Ets1	19679	Pitpnm2	14453	Gas2	20440	St6gal1	380660	Acss3
16511	Kcnh2	241576	Ldlrad3	68203	Diras2	271970	Arsj	13144	Dapk3	216725	Adamts2
12709	Ckb	14739	S1pr2	12709	Ckb	67847	Sncaip	100503238	NA	239188	Enox1
24053	Sgcg	13386	Dlk1	13992	Khdrbs3	72560	Naalad2	105833	Ccdc65	21825	Thbs1
100039484	Gm2260	225998	Rorb	244654	Mtss1l	104445	Cdc42ep1	12839	Col9a1	56312	Nupr1
100039503	Gm2274	21922	Clec3b	26358	Aldh1a7	237860	Ssh2	19349	Rab7	18779	Pla2r1
13731	Emp2	24064	Spry2	15220	Foxq1	20698	Sphk1	101772	Ano1	19266	Ptprd
53332	Mtmr1	14247	Fli1	16911	Lmo4	53601	Pcdh12	11429	Aco2	210808	Lacc1
69863	Ttc39b	15203	Heph	108105	B3gnt5	58194	Sh3kbp1	75799	4930444P10Rik	24064	Spry2
12805	Cntn1	13839	Epha5	13063	Cycs	12831	Col5a1	13614	Edn1	54524	Syt6
60595	Actn4	17203	Mc5r	21894	Tln1	244667	Disc1	74601	4833427F10Rik	18617	Rhox5
100041694	Gm10451	54725	Cadm1	140492	Kcnn2	225898	Eml3	100294583	Alkal2	15368	Hmox1
240058	Cpne5	83762	Otof	80981	Arl4d	20846	Stat1	229715	Amigo1	18830	Pltp
80981	Arl4d	66259	Camk2n1	14451	Gas1	68588	Cthrc1	16832	Ldhb	109294	Prex2
15220	Foxq1	26949	Vat1	20503	Slc16a7	16950	Loxl3	381217	Fam189a2	30953	Schip1
50778	Rgs1	105348	Golm1	60595	Actn4	26364	Adgre5	244654	Mtss1l	72828	Ubash3b
70821	4921507P07Rik	68588	Cthrc1	70503	Ddo	83398	Ndst3	239530	Gpr20	14247	Fli1
15507	Hspb1	243270	Hcar1	11744	Anxa11	108030	Lin7a	24052	Sgcd	89867	Sec16b
12314	Calm2	54377	Cacng4	21872	Tjp1	11489	Adam12	19042	Ppm1a	100198	H6pd
13656	Egr4	14132	Fcgrt	12476	Cd151	230235	Frrs1l	69863	Ttc39b	22032	Traf4
72780	Rspo3	73182	Pear1	100503238	NA	385658	Nxpe3	108105	B3gnt5	18791	Plat
11838	Arc	207227	Stxbp5l	227545	Proser2	17912	Myo1b	219140	Spata13	18113	Nnmt
71733	Susd2	242667	Dlgap3	20449	St8sia1	12492	Scarb2	264064	Cdk8	246048	Chodl
210274	Shank2	68867	Rnf122	18230	Nxn	20350	Sema3f	239364	Tspyl5	56401	P3h1
12861	Cox6a1	17968	Ncam2	60613	Kcnq4	272381	Lrrc4b	26380	Esrrb	21930	Tnfaip6
56195	Ptbp2	14042	Ext1	13047	Cux1	21930	Tnfaip6	13537	Dusp2	230779	Serinc2
19225	Ptgs2	17294	Mest	72413	Kcnmb2	107585	Dio3	232821	Ccdc106	664883	Nova1
24131	Ldb3	320265	Fam19a1	94219	Cnnm2	56501	Elf4	67861	Akr1b10	54153	Rasa4
278240	Spin2c	13592	Ebf2	320091	Ano4	13649	Egfr	20324	Cavin2	27387	Sh2d3c
66752	4933404O12Rik	68792	Srpx2	69875	Ndufa11	74438	Clvs1	17448	Mdh2	56791	Ube2l6
18749	Prkacb	19016	Pparg	104444	Rexo2	13617	Ednra	235041	Kank2	17069	Ly6e
76469	Cmya5	230815	Man1c1	66425	Pcp4l1	17150	Mfap2	12391	Cav3	24014	Rnasel
60613	Kcnq4	22235	Ugdh	50779	Rgs6	105785	Kdelr3	20503	Slc16a7	56501	Elf4
13063	Cycs	23921	Sh2b2	18441	P2ry1	100038489	Apela	11302	Aatk	16494	Kcna6
20346	Sema3a	13436	Dnmt3b	108097	Prkab2	19038	Ppic	19679	Pitpnm2	14065	F2rl3
68939	Rasl11b	101488	Slco2b1	110789	Adgrv1	20292	Ccl11	15245	Hhip	384059	Tlr12
629059	Fam124a	67784	Plxnd1	665700	Hmcn2	320924	Ccbe1	70127	Dpf3	54710	Hs3st3b1
19285	Cavin1	18111	Nnat	59010	Sqor	216725	Adamts2	73447	Wdr13	244152	Tsku
11364	Acadm	109978	Art4	12857	Cox4i1	240047	Mmp25	56195	Ptbp2	329093	Cpa6
51801	Ramp1	24050	2003-09-01	51801	Ramp1	244653	Hydin	60595	Actn4	69183	C1qtnf2
52635	Esyt2	320500	Tmem215	114679	Selenom	664883	Nova1	381511	Pdp1	20273	Scn8a
240514	Ccdc85b	14009	Etv1	20230	Satb1	94217	Lrp1b	68770	Phtf2	12393	Runx2
21894	Tln1	13038	Ctsk	13144	Dapk3	244049	Mctp2	56323	Dnajb5	211896	Depdc7
105833	Ccdc65	268297	Scml4	22272	Uqcrq	118454	Gjc2	13602	Sparcl1	244723	Olfm2
59031	Chst12	14595	B4galt1	12509	Cd59a	12159	Bmp4	59010	Sqor	320500	Tmem215
23882	Gadd45g	19734	Rgs16	15507	Hspb1	434008	Tmem178b	277414	Trp53i11	23921	Sh2b2
11811	Apobec2	100861634	Gm21092	245600	Gm4994	19271	Ptprj	14681	Gnao1	68144	5031426D15Rik
140492	Kcnn2	54524	Syt6	11754	Aoc3	16980	Lrrn2	83925	Trps1	100503703	Gm19845
11732	Ank	106369	Ypel1	208795	Tmem63a	243937	Zfp536	12709	Ckb	14168	Fgf13
110796	Tshz1	17390	Mmp2	12861	Cox6a1	81910	Rrbp1	11982	Atp10a	18647	Cdk14
16412	Itgb1	665180	Clec2l	382571	Kcnf1	74760	Rab3il1	110082	Dnah5	233328	Lrrk1
210762	Ppp1r36	12193	Zfp36l2	70853	Vwa3b	18145	Npc1	13656	Egr4	107522	Ece2
13144	Dapk3	20608	Sstr4	100505050	NA	14159	Fes	18230	Nxn	20292	Ccl11
227545	Proser2	108030	Lin7a	109050	Inka2	54710	Hs3st3b1	23881	G3bp2	23966	Tenm4
21425	Tfeb	117198	Ivns1abp	68170	B230118H07Rik	17390	Mmp2	20661	Sort1	474332	Dnm3os
665700	Hmcn2	229694	AI504432	320472	Ppm1e	21355	Tap2	320099	BC106179	13039	Ctsl
353211	Prune2	76408	Abcc3	12425	Cckar	78923	Chsy3	15507	Hspb1	21355	Tap2
74318	Hopx	244954	Prss35	76820	Fam49a	18189	Nrxn1	52397	Zfp644	11419	Asic1
19042	Ppm1a	66695	Aspn	15902	Id2	75746	Morc4	16774	Lama3	58237	Nkain4
382571	Kcnf1	58229	Efcc1	54616	Extl3	66120	Fkbp11	54607	Socs6	69938	Scrn1
12866	Cox7a2	20363	Selenop	240514	Ccdc85b	24064	Spry2	632971	Rergl	14396	Gabra3
76000	5033430I15Rik	14453	Gas2	53625	B3gnt2	20983	Syt4	13046	Celf1	238384	Slc24a4
67951	Tubb6	277973	Slc9a5	545428	Ccdc141	433424	Zeb2os	333883	Cd59b	217265	Abca5
21872	Tjp1	27412	Peg12	100041694	Gm10451	13380	Dkk1	114142	Foxp2	20200	S100a6
320159	Togaram2	14007	Celf2	68041	Mid1ip1	104086	Cyp27a1	140492	Kcnn2	108811	Ccdc122
52397	Zfp644	75750	Slc10a6	319991	Kif6	68792	Srpx2	69875	Ndufa11	23962	Oasl2
18821	Pln	77630	Prdm8	22437	Xirp1	27412	Peg12	240514	Ccdc85b	241391	Galnt5
20971	Sdc4	17912	Myo1b	225791	Zadh2	21789	Tfpi2	15902	Id2	16525	Kcnk1
327958	Pitpnm3	81904	Cacng7	11838	Arc	12162	Bmp7	16779	Lamb2	100038584	Gm14812
19378	Aldh1a2	16772	Lama1	53332	Mtmr1	17069	Ly6e	74127	Krt80	100503434	Gm19689
225724	Mapk4	14360	Fyn	53376	Usp2	24004	Rai2	270110	Irf2bp2	16772	Lama1
245600	Gm4994	19271	Ptprj	26380	Esrrb	333639	Mamld1	66594	Uqcr11	20446	St6galnac2
12857	Cox4i1	53601	Pcdh12	227937	Pkp4	244954	Prss35	330171	Kctd10	15958	Ifit2
66152	Uqcr10	13593	Ebf3	50778	Rgs1	269633	Wdr86	208449	Sgms1	331004	Slc9a9
70292	Afap1	70717	Medag	51797	Ctps	226594	Rcsd1	22272	Uqcrq	218038	Amph
68203	Diras2	17150	Mfap2	66694	Uqcrfs1	18596	Pdgfrb	20516	Slc20a2	71069	Stox2
18750	Prkca	20356	Sema5a	210373	A530095I07Rik	23853	Def6	12955	Cryab	22431	Wt1
244418	Prag1	16859	Lgals9	240334	Pcyox1l	100198	H6pd	319991	Kif6	546336	Prrg1
268807	Klhl38	319480	Itga11	16412	Itgb1	16981	Lrrn3	319909	Ism1	66102	Cxcl16
22368	Trpv2	11602	Angpt4	76448	Ppp1r18	230779	Serinc2	353211	Prune2	16949	Loxl1
22793	Zyx	18113	Nnmt	622283	Mir1a-1hg	16582	Kifc3	233107	Kctd15	74337	Palm3
66071	Ethe1	235527	Plscr4	319909	Ism1	246707	Emilin2	20230	Satb1	21354	Tap1
116847	Prelp	241391	Galnt5	13731	Emp2	269295	Rtn4rl2	19395	Rasgrp2	70097	Sash1
382639	Zbtb42	22359	Vldlr	20440	St6gal1	109857	Cbr3	415115	Neurl2	380712	Tlcd2
69539	Trnp1	100862129	NA	415115	Neurl2	67800	Dgat2	52829	Lurap1l	23934	Ly6h
233752	Insc	16950	Loxl3	20346	Sema3a	320500	Tmem215	18216	Ntsr1	270084	Lpcat2
57748	Jmy	76933	Ifi27l2a	22033	Traf5	14802	Gria4	80981	Arl4d	72599	Pdia5
24052	Sgcd	225579	Slc27a6	12974	Cs	320438	Alg6	16426	Itih3	104383	Rcor2
18230	Nxn	78309	Cul9	13656	Egr4	66102	Cxcl16	629378	Dact3	74761	Mxra8
110095	Pygl	74438	Clvs1	229715	Amigo1	69638	Enho	327958	Pitpnm3	16790	Anpep
14201	Fhl3	100689	Spon2	19341	Rab4a	77630	Prdm8	244416	Ppp1r3b	19734	Rgs16
20866	Stim1	14159	Fes	19744	Rheb	271711	Tmem169	231805	Pilra	434128	Pnmal2
110323	Cox6b1	59058	Bhlhe22	192167	Nlgn1	105859	Csdc2	21425	Tfeb	72560	Naalad2
13048	Cux2	27385	Magel2	52829	Lurap1l	75409	Slitrk5	74318	Hopx	16980	Lrrn2
22272	Uqcrq	13822	Epb41l2	66152	Uqcr10	16949	Loxl1	11987	Slc7a1	230579	Fam151a
11754	Aoc3	56532	Ripk3	18488	Cntn3	72055	Slc38a10	59031	Chst12	227327	B3gnt7
71720	Osbpl3	20512	Slc1a3	237759	Col23a1	56149	Grasp	242022	Frem2	58194	Sh3kbp1
237891	Gas2l2	100503519	Gm19744	50527	Ero1l	72898	Asphd2	232146	Eva1a	51795	Srpx
20496	Slc12a2	69638	Enho	52882	Rgs7bp	235527	Plscr4	66425	Pcp4l1	12029	Bcl6b
108097	Prkab2	232237	Fgd5	67264	Ndufb8	211286	Cln5	66694	Uqcrfs1	68797	Pdgfrl
66425	Pcp4l1	77717	6030408B16Rik	243819	Ppp6r1	66240	Kcne1l	64103	Tnmd	18744	Pja1
22428	Dctn6	13860	Eps8	98878	Ehd4	217946	Cdca7l	20320	Nptn	20692	Sparc
67264	Ndufb8	67313	Inava	22793	Zyx	320736	Vstm4	382571	Kcnf1	16950	Loxl3
13642	Efnb2	58237	Nkain4	277010	Marveld1	11548	Adra1b	103511	Calhm5	14132	Fcgrt
17281	Fyco1	11796	Birc3	20496	Slc12a2	20713	Serpini1	14011	Etv6	67896	Ccdc80
240754	Lax1	170625	Snx18	71721	Fam13c	73182	Pear1	18792	Plau	22341	Vegfc
68942	Chmp2b	70361	Lman1	242022	Frem2	18791	Plat	100041694	Gm10451	272381	Lrrc4b
103466	Nt5dc3	18040	Nefm	240754	Lax1	320873	Cdh10	22068	Trpc6	24055	Sh3bp2
28080	Atp5o	17160	Man2b2	219140	Spata13	210356	Nckap5	224105	Pak2	17681	Msc
19087	Prkar2a	109674	Ampd2	19225	Ptgs2	12400	Cbfb	381148	Prob1	74206	Sipa1l3
11461	Actb	63985	Gmfb	59031	Chst12	18049	Ngf	108097	Prkab2	239337	Adamts12
69253	Hspb2	654805	F930015N05Rik	67866	Wfdc1	18647	Cdk14	269955	Rccd1	18619	Penk
12955	Cryab	16172	Il17ra	629059	Fam124a	20692	Sparc	100862176	NA	21938	Tnfrsf1b
15488	Hsd17b4	19159	Cyth3	11987	Slc7a1	70361	Lman1	66448	Mrpl20	239447	Colec10
52637	Cisd1	68481	Mpzl1	210762	Ppp1r36	329093	Cpa6	57748	Jmy	75746	Morc4
278725	E130310I04Rik	100038391	Gm10287	12955	Cryab	237988	Cdr2l	214580	Pstk	210029	Metrnl
68170	B230118H07Rik	71746	Rgl3	28080	Atp5o	105348	Golm1	223267	Ggact	22710	Zfp52
170731	Mfn2	13110	Cyp2j6	101772	Ano1	17159	Man2b1	14579	Gem	665180	Clec2l
654472	Gm12070	20846	Stat1	15488	Hsd17b4	74206	Sipa1l3	21894	Tln1	66205	Cd302
66694	Uqcrfs1	66120	Fkbp11	724112	BC106175	170571	Cntnap4	68738	Acss1	118454	Gjc2
59012	Moxd1	245174	Zfp937	20320	Nptn	269023	Zfp608	71761	Amdhd1	17294	Mest
109050	Inka2	211712	Pcdh9	80877	Lrba	225579	Slc27a6	20499	Slc12a7	13497	Drp2
11363	Acadl	216148	Shc2	69121	Chrdl2	58804	Cdc42ep5	268977	Ltbp1	56843	Trpm5
69068	Tcim	277360	Prex1	381148	Prob1	94253	Hecw1	11838	Arc	16194	Il6ra
216363	Rab3ip	241528	Lrrc55	219134	Shisa2	101488	Slco2b1	21366	Slc6a6	11489	Adam12
228602	4930402H24Rik	228357	Lrp4	218215	Rnf144b	269513	Nkain3	108116	Slco3a1	12162	Bmp7
319991	Kif6	74777	Selenon	22334	Vdac2	241528	Lrrc55	19744	Rheb	434215	Lrrc32
71233	Enkur	80859	Nfkbiz	74318	Hopx	67217	L3hypdh	11488	Adam11	226075	Glis3
242022	Frem2	74337	Palm3	67861	Akr1b10	18451	P4ha1	18674	Slc25a3	497097	Xkr4
319229	Sctr	18451	P4ha1	66448	Mrpl20	270190	Ephb1	66071	Ethe1	17390	Mmp2
12509	Cd59a	66074	Tmem167	110323	Cox6b1	230815	Man1c1	15488	Hsd17b4	329828	AI464131
52882	Rgs7bp	58809	Rnase4	70397	Tmem70	241576	Ldlrad3	67014	Riox2	241576	Ldlrad3
17449	Mdh1	74901	Kbtbd11	407821	Znrf3	12393	Runx2	226744	Cnst	18414	Osmr
116837	Rims1	264895	Acsf2	20499	Slc12a7	327900	Ubtd2	12861	Cox6a1	74438	Clvs1
101869	Unc45a	14241	Foxl1	56376	Pdlim5	270893	Tmem132e	26408	Map3k5	100038391	Gm10287
16905	Lmna	22419	Wnt5b	194401	Mical3	75209	Sv2c	22033	Traf5	66307	Isoc1
210373	A530095I07Rik	11883	Arsa	68738	Acss1	668923	Zfp442	76820	Fam49a	114715	Spred1
215819	Nhsl1	381409	Cdh26	67344	Tctex1d1	19223	Ptgis	22428	Dctn6	320865	Cdh18
228033	Atp5g3	109857	Cbr3	114142	Foxp2	12512	Cd63	18798	Plcb4	269513	Nkain3
26358	Aldh1a7	56401	P3h1	23882	Gadd45g	72599	Pdia5	73230	Bmper	433940	Fam222a
231821	Adap1	21413	Tcf4	68770	Phtf2	63985	Gmfb	67956	Kmt5a	106952	Arap3
170658	BC002163	107831	Adgrb1	66594	Uqcr11	329152	Hecw2	12509	Cd59a	14961	H2-Ab1
101351	Eogt	320438	Alg6	16656	Hivep3	108811	Ccdc122	13998	Fgd6	74901	Kbtbd11
320091	Ano4	23876	Fbln5	26940	Ecsit	16194	Il6ra	12974	Cs	67800	Dgat2
12974	Cs	114715	Spred1	110796	Tshz1	20657	Sod3	320159	Togaram2	53603	Tslp
67871	Mrrf	105859	Csdc2	26896	Med14	474332	Dnm3os	16400	Itga3	217258	Abca8a
22378	Wbp2	12162	Bmp7	107568	Wwp1	227327	B3gnt7	192198	Lrrc4	27494	Amot
66445	Cyc1	74134	Cyp2s1	78616	9530036M11Rik	16971	Lrp1	56030	Tmem131	271970	Arsj
19250	Ptpn14	68797	Pdgfrl	269955	Rccd1	18617	Rhox5	13731	Emp2	235402	Lingo1
68833	Pdcl3	244810	AW551984	19395	Rasgrp2	268301	Sowahc	100505050	NA	18027	Nfia
74776	Ppa2	23920	Insrr	208104	Mlxip	15976	Ifnar2	80906	Kcnip2	72157	Pgm2
19395	Rasgrp2	12159	Bmp4	19378	Aldh1a2	78376	Sapcd1	12038	Bche	74760	Rab3il1
56437	Rrad	140709	Col26a1	57748	Jmy	241391	Galnt5	218215	Rnf144b	20713	Serpini1
790913	Gm11413	58804	Cdc42ep5	12038	Bche	12193	Zfp36l2	13063	Cycs	14807	Grik3
14368	Fzd6	269023	Zfp608	107272	Psat1	209743	Minar1	17164	Mapkapk2	216440	Os9
12663	Chml	433424	Zeb2os	66916	Ndufb7	211712	Pcdh9	216033	Ctnna3	209837	Slc38a5
16527	Kcnk3	56693	Crtap	12839	Col9a1	74777	Selenon	225724	Mapk4	338362	Ust
68770	Phtf2	71660	Rarres2	116701	Fgfrl1	67603	Dusp6	13608	Edar	100503519	Gm19744
229715	Amigo1	13617	Ednra	380921	Dgkh	14595	B4galt1	320485	B230312C02Rik	67860	S100a16
56376	Pdlim5	14048	Eya1	17174	Masp1	667742	Piezo2	17064	Cd93	17754	Map1a
20320	Nptn	30953	Schip1	17885	Myh8	233328	Lrrk1	240754	Lax1	66090	Ypel3
76612	Lrrc27	56554	Raet1d	71733	Susd2	13643	Efnb3	14194	Fh1	240725	Sulf1
108699	Chn1	23963	Tenm1	100504068	NA	13860	Eps8	104444	Rexo2	74150	Slc35f5
219140	Spata13	14261	Fmo1	237891	Gas2l2	546336	Prrg1	22378	Wbp2	12564	Cdh8
22334	Vdac2	327900	Ubtd2	67014	Riox2	219151	Scara3	13047	Cux1	18451	P4ha1
100042025	Gapdh-ps15	20292	Ccl11	218214	Kdm1b	18089	Nkx2-3	243911	Kirrel2	20378	Frzb
15530	Hspg2	13039	Ctsl	320159	Togaram2	223433	Otulinl	227731	Slc25a25	16419	Itgb5
19341	Rab4a	17159	Man2b1	20971	Sdc4	100382	AW011738	23882	Gadd45g	16451	Jak1
233107	Kctd15	270192	Rab6b	237615	Ankrd52	20512	Slc1a3	71091	Cdkl1	53601	Pcdh12
22033	Traf5	104086	Cyp27a1	268723	A830039N20Rik	68481	Mpzl1	27279	Tnfrsf12a	240047	Mmp25
51797	Ctps	100038489	Apela	78635	Kcnd3os	319387	Adgrl3	268723	A830039N20Rik	76438	Rftn1
67014	Riox2	66073	Txndc12	11461	Actb	100038391	Gm10287	78697	Pus7	68792	Srpx2
382253	Cdkl5	18596	Pdgfrb	268783	Mtmr12	216148	Shc2	108960	Irak2	19261	Sirpa
100504195	Micalcl	171095	Il17rc	106326	Osbpl11	100689	Spon2	106326	Osbpl11	270192	Rab6b
11515	Adcy9	12091	Glb1	223267	Ggact	83383	Tfap4	217866	Cdc42bpb	20196	S100a13
628870	Otogl	319513	Pced1a	68833	Pdcl3	74519	Cyp2j9	12866	Cox7a2	14823	Grm8
215653	Rassf2	75409	Slitrk5	22378	Wbp2	56791	Ube2l6	11556	Adrb3	225579	Slc27a6
15273	Hivep2	497097	Xkr4	27279	Tnfrsf12a	14165	Fgf10	28080	Atp5o	211134	Lzts1
16601	Klf9	109294	Prex2	18798	Plcb4	238205	Lrfn5	74629	4930426L09Rik	100502943	NA
52840	Dbndd2	237988	Cdr2l	105833	Ccdc65	13003	Vcan	54616	Extl3	17150	Mfap2
72205	Eml2	23966	Tenm4	320485	B230312C02Rik	225583	Minar2	210762	Ppp1r36	269295	Rtn4rl2
75974	Dock11	18595	Pdgfra	103511	Calhm5	20377	Sfrp1	19241	Tmsb4x	13884	Ces1c
20230	Satb1	67888	Tmem100	68070	Pdzd2	69183	C1qtnf2	17470	Cd200	230815	Man1c1
72033	Tsc22d2	17454	Mov10	226971	Plekhb2	15368	Hmox1	545428	Ccdc141	56532	Ripk3
242377	Pm20d2	574428	Zmynd15	235574	Atp2c1	232174	Cyp26b1	67344	Tctex1d1	232970	Phldb3
100041649	Mpc1-ps	117160	Ttyh2	67956	Kmt5a	22417	Wnt4	20868	Stk10	12512	Cd63
68473	Mob1b	67603	Dusp6	72033	Tsc22d2	229694	AI504432	12331	Cap1	74137	Nuak2
15937	Ier3	107527	Il1rl2	13645	Egf	14807	Grik3	114601	Ehbp1l1	20608	Sstr4
226525	Rasal2	94227	Pi15	224105	Pak2	21922	Clec3b	216795	Wnt9a	244954	Prss35
21754	Tesk1	271711	Tmem169	77559	Agl	215303	Camk1g	20807	Srf	21912	Tspan7
66448	Mrpl20	208659	Fam20a	11488	Adam11	13479	Dpep1	227937	Pkp4	107527	Il1rl2
100503238	NA	21886	Tle2	75799	4930444P10Rik	19734	Rgs16	66445	Cyc1	319269	A130040M12Rik
620393	Alkal1	69183	C1qtnf2	239273	Abcc4	105278	Cdk20	18718	Pip4k2a	214305	Hhipl1
16782	Lamc2	18616	Peg3	67621	Bend5	100465	Mob3c	15937	Ier3	12835	Col6a3
74127	Krt80	80297	Sptbn4	70127	Dpf3	12091	Glb1	68728	Trp53inp2	12817	Col13a1
380921	Dgkh	58207	Slc43a3	52187	Rragd	75424	Zfp820	108154	Adamts6	12833	Col6a1
66916	Ndufb7	68737	Angel1	114601	Ehbp1l1	11816	Apoe	94219	Cnnm2	271711	Tmem169
214580	Pstk	381157	Greb1l	56349	Net1	235402	Lingo1	76612	Lrrc27	230979	Tnfrsf14
67703	Kirrel3	71607	Snx20	17449	Mdh1	72585	Lypd1	67264	Ndufb8	29817	Igfbp7
21873	Tjp2	268935	Scube3	12876	Cpe	68303	Fam114a1	18115	Nnt	16981	Lrrn3
29820	Tnfrsf19	12661	Chl1	50769	Atp8a2	100503519	Gm19744	74048	Vsir	12400	Cbfb
232146	Eva1a	106952	Arap3	14579	Gem	380712	Tlcd2	66853	Pnpla2	72832	Crtac1
319493	A430078G23Rik	100861601	NA	66445	Cyc1	17240	Mdfi	17355	Aff1	70361	Lman1
217682	Plekhd1	230587	Glis1	231805	Pilra	16790	Anpep	93961	B3galt5	407800	Ecm2
218215	Rnf144b	668923	Zfp442	242585	Slc35d1	231503	Tmem150c	16412	Itgb1	70417	Megf10
26896	Med14	18295	Ogn	69253	Hspb2	69354	Slc38a4	194401	Mical3	16512	Kcnh3
50769	Atp8a2	100041581	Zkscan16	14368	Fzd6	21912	Tspan7	101869	Unc45a	12825	Col3a1
239530	Gpr20	330836	Slc7a6	66071	Ethe1	14806	Grik2	226971	Plekhb2	12111	Bgn
208967	Thnsl1	13650	Rhbdf1	103466	Nt5dc3	12029	Bcl6b	546134	Gramd2	14747	Cmklr1
56224	Tspan5	67800	Dgat2	108960	Irak2	217069	Trim25	18749	Prkacb	319211	Nol4
243905	Zfp568	69847	Wnk4	19241	Tmsb4x	331188	Zfp781	56376	Pdlim5	327900	Ubtd2
223650	Eppk1	78611	Btbd19	214580	Pstk	320825	Samd5	22334	Vdac2	19700	Rem1
16656	Hivep3	93706	Pcdhgc3	15530	Hspg2	21899	Tlr6	22793	Zyx	21899	Tlr6
66106	Smpx	74153	Uba7	381511	Pdp1	101401	Adamts9	71865	Fbxo30	68458	Ppp1r14a
11749	Anxa6	434438	Ccdc36	228033	Atp5g3	109294	Prex2	74895	Ccdc181	75209	Sv2c
231986	Jazf1	245026	Col6a6	13180	Pcbd1	20204	Prrx2	11461	Actb	23984	Pde10a
67621	Bend5	13874	Ereg	224938	Pja2	245527	Eda2r	14367	Fzd5	19294	Nectin2
116701	Fgfrl1	74239	Iqce	11811	Apobec2	23871	Ets1	78785	Clip4	15360	Hmgcs2
268723	A830039N20Rik	217125	Samd14	230075	Ndufb6	19266	Ptprd	278725	E130310I04Rik	94253	Hecw1
244416	Ppp1r3b	16419	Itgb5	14612	Gja4	269604	Gpr157	17295	Met	27359	Sytl4
14675	Gna14	227580	C1ql3	654472	Gm12070	14042	Ext1	272396	Tarsl2	13371	Dio2
110751	Adam33	16790	Anpep	76441	Daam2	17454	Mov10	69226	Snx24	207474	Kctd12b
268977	Ltbp1	171211	Edaradd	170658	BC002163	114715	Spred1	110323	Cox6b1	212986	Scfd2
223267	Ggact	66938	Sh3d21	16400	Itga3	106952	Arap3	66375	Dhrs7	59036	Dact1
11639	Ak4	56312	Nupr1	100862176	NA	68797	Pdgfrl	210373	A530095I07Rik	13666	Eif2ak3
100342	Tent5b	219257	Pcdh20	78785	Clip4	13924	Ptprv	66152	Uqcr10	320438	Alg6
171508	Creld1	211134	Lzts1	100503819	Gm12454	434215	Lrrc32	71878	Fam83d	18952	2004-09-01
67861	Akr1b10	94332	Cadm3	66375	Dhrs7	66073	Txndc12	66916	Ndufb7	211961	Asxl3
66594	Uqcr11	66102	Cxcl16	381405	Zfp663	14266	Aff2	18824	Plp2	66497	Cmss1
104444	Rexo2	215303	Camk1g	67771	Arpc5	239337	Adamts12	100039239	Gm2115	14586	Gfra2
217866	Cdc42bpb	66497	Cmss1	13642	Efnb2	100041581	Zkscan16	70853	Vwa3b	100038470	Gm10808
407821	Znrf3	20713	Serpini1	12373	Casq2	66090	Ypel3	80877	Lrba	16491	Kcna3
17470	Cd200	23853	Def6	54324	Arhgef5	27973	Vkorc1	16905	Lmna	66892	Eif4e3
17885	Myh8	547253	Parp14	52637	Cisd1	11883	Arsa	209200	Dtx3l	216001	Micu1
18115	Nnt	224008	Spidr	239530	Gpr20	319480	Itga11	69635	Dapk1	268297	Scml4
382985	Rrm2b	54710	Hs3st3b1	105727	Slc38a1	22710	Zfp52	240185	Jcad	244049	Mctp2
21957	Tnnt3	664883	Nova1	208967	Thnsl1	14247	Fli1	100503819	Gm12454	72147	Zbtb46
243547	Grip2	16508	Kcnd2	11472	Actn2	23962	Oasl2	12671	Chrm3	20965	Syn2
70127	Dpf3	78073	6720468P15Rik	22428	Dctn6	264895	Acsf2	53625	B3gnt2	268935	Scube3
114142	Foxp2	16981	Lrrn3	69539	Trnp1	226075	Glis3	73139	Cenpv	67603	Dusp6
59010	Sqor	268480	Rapgefl1	19087	Prkar2a	12609	Cebpd	239273	Abcc4	71323	Rassf8
26940	Ecsit	244281	Myo16	241308	Ralgps1	434128	Pnmal2	67771	Arpc5	226594	Rcsd1
14011	Etv6	214424	Parp16	18718	Pip4k2a	16451	Jak1	20346	Sema3a	14270	Srgap2
71721	Fam13c	216197	Ckap4	68523	Ciao2b	244895	Peak1	100038560	Gm10687	18799	Plcd1
98878	Ehd4	20379	Sfrp4	100039239	Gm2115	242702	Myom3	15925	Ide	78073	6720468P15Rik
21648	Dynlt1b	217893	Pacs2	68473	Mob1b	98952	Fam102a	69253	Hspb2	100182	Akna
224105	Pak2	50878	Stag3	68799	Rgmb	104156	Etv5	19341	Rab4a	100382	AW011738
14433	Gapdh	236573	Gbp9	11982	Atp10a	20200	S100a6	269994	Gsg1l	14806	Grik2
66576	Uqcrh	272381	Lrrc4b	16170	Il16	14169	Fgf14	18488	Cntn3	243937	Zfp536
102209	Snapc2	11844	Arf5	208439	Klhl29	70083	Metrn	68942	Chmp2b	17285	Meox1
83554	Fstl3	633285	Rbm46	233107	Kctd15	67860	S100a16	68691	Kansl1l	12824	Col2a1
415115	Neurl2	12512	Cd63	210622	Pamr1	19261	Sirpa	13803	Enc1	100689	Spon2
74185	Gbe1	16764	Aff3	74048	Vsir	63873	Trpv4	52389	Adgra1	109978	Art4
97863	Fam8a1	106512	Gpsm3	217866	Cdc42bpb	207592	Tbc1d16	71911	Bdh1	545291	Hpse2
12331	Cap1	108811	Ccdc122	320099	BC106179	74486	Osbpl10	54324	Arhgef5	12728	Clcn5
72972	Ccser2	12156	Bmp2	20349	Sema3e	230979	Tnfrsf14	228033	Atp5g3	218203	Mylip
71878	Fam83d	546336	Prrg1	16782	Lamc2	23876	Fbln5	218214	Kdm1b	16582	Kifc3
320099	BC106179	105732	Fam83h	234725	Zfp612	16512	Kcnh3	328162	Trmt61a	11548	Adra1b
50772	Mapk6	26561	Mmp23	11639	Ak4	380694	Ccnjl	71733	Susd2	210356	Nckap5
245007	Zbtb38	20698	Sphk1	17064	Cd93	66892	Eif4e3	104418	Dgkz	12549	Arhgap31
100040563	Dynlt1c	171170	Mbnl3	18749	Prkacb	68867	Rnf122	53422	Ybx2	225898	Eml3
14579	Gem	208890	Slc26a7	16905	Lmna	74741	C2cd5	81535	Sgpp1	18189	Nrxn1
54610	Tbc1d8	240505	Cdc42bpg	239364	Tspyl5	14733	Gpc1	17174	Masp1	20356	Sema5a
68202	Ndufa5	240047	Mmp25	320664	Cass4	23963	Tenm1	216549	Aftph	69354	Slc38a4
259300	Ehd2	237553	Trhde	100038560	Gm10687	317677	C1s2	20971	Sdc4	80297	Sptbn4
68799	Rgmb	69719	Cad	13048	Cux2	24050	2003-09-01	26896	Med14	217069	Trim25
69743	Casz1	18037	Nfkbie	17164	Mapkapk2	26968	Islr	50769	Atp8a2	269023	Zfp608
595136	Ndufs5	67893	Tmem86a	278725	E130310I04Rik	246317	Neto1	52882	Rgs7bp	574428	Zmynd15
216831	Arhgap44	244667	Disc1	18115	Nnt	211896	Depdc7	16527	Kcnk3	380694	Ccnjl
14183	Fgfr2	240034	Zfp760	100039484	Gm2260	56448	Cyp2d22	68473	Mob1b	13386	Dlk1
56421	Pfkp	213783	Plekhg1	100039503	Gm2274	14205	Vegfd	14238	Foxf2	93724	Pcdhga12
11488	Adam11	231997	Fkbp14	57810	Cdon	14241	Foxl1	22156	Tuft1	245578	Pcdh11x
63953	Dusp10	230959	Ajap1	100042025	Gapdh-ps15	269701	Wdr66	100504068	NA	70350	Basp1
20475	Six5	21416	Tcf7l2	319229	Sctr	217125	Samd14	56207	Uchl5	70083	Metrn
320485	B230312C02Rik	20378	Frzb	71233	Enkur	63993	Slc5a7	99512	Wdr47	231503	Tmem150c
78255	Ralgps2	320825	Samd5	100342	Tent5b	217893	Pacs2	78616	9530036M11Rik	245527	Eda2r
72350	Zc2hc1c	109019	Nabp1	238276	Akap5	14360	Fyn	17449	Mdh1	269855	Ssc5d
380714	Rph3al	11548	Adra1b	52065	Mfhas1	11796	Birc3	278240	Spin2c	23871	Ets1
226971	Plekhb2	14802	Gria4	18821	Pln	22235	Ugdh	22065	Trpc3	70028	Dop1b
26380	Esrrb	56496	Tspan6	17355	Aff1	329977	Fhad1	67103	Ptgr1	100861634	Gm21092
238276	Akap5	22038	Plscr1	13537	Dusp2	268297	Scml4	67844	Rab32	11491	Adam17
12425	Cckar	74732	Stx11	69635	Dapk1	27359	Sytl4	56349	Net1	286942	Kif19a
51875	Tmem141	223723	Ttll12	212647	Aldh4a1	104886	Rab15	52637	Cisd1	67073	Pi4k2b
11958	Atp5k	16773	Lama2	20516	Slc20a2	22776	Zim1	15416	Hoxb8	16157	Il11ra1
12859	Cox5b	71461	Ptk7	319493	A430078G23Rik	226421	Rab7b	19087	Prkar2a	16889	Lipa
16400	Itga3	213435	Mylk3	20866	Stim1	140795	P2ry14	100862381	Gm21691	107585	Dio3
75219	Dusp18	63993	Slc5a7	244416	Ppp1r3b	100040944	Gm3055	208967	Thnsl1	18053	Ngfr
21676	Tead1	319211	Nol4	69743	Casz1	240444	Kcng2	76453	Prss23	59058	Bhlhe22
11477	Acvr1	319387	Adgrl3	72972	Ccser2	171170	Mbnl3	170721	Papln	67749	Mgarp
94219	Cnnm2	72599	Pdia5	54610	Tbc1d8	270192	Rab6b	68799	Rgmb	14266	Aff2
215690	Nav1	100198	H6pd	228602	4930402H24Rik	67246	Resf1	50799	Slc25a13	78923	Chsy3
77015	Mpped2	433375	Creg1	232146	Eva1a	329739	Fam102b	245671	Klf8	93707	Pcdhgc4
67103	Ptgr1	72560	Naalad2	12808	Cobl	99696	Ankrd50	12859	Cox5b	207728	Pde2a
100039239	Gm2115	60510	Syt9	14433	Gapdh	212539	Gm266	68833	Pdcl3	12661	Chl1
622283	Mir1a-1hg	20715	Serpina3g	12331	Cap1	16011	Igfbp5	231986	Jazf1	22402	Wisp1
67956	Kmt5a	105278	Cdk20	12859	Cox5b	18616	Peg3	12033	Bcap29	223433	Otulinl
76441	Daam2	241688	Dzank1	12864	Cox6c	11491	Adam17	320472	Ppm1e	18577	Pde4a
66912	Bzw2	100503386	Tpbgl	14367	Fzd5	23966	Tenm4	51797	Ctps	13643	Efnb3
54324	Arhgef5	432800	Gm5454	13842	Epha8	18807	Pld3	17858	Mx2	170768	Pfkfb3
16170	Il16	209540	Rtl9	101869	Unc45a	245537	Nlgn3	105445	Dock9	18049	Ngf
22355	Vipr2	319448	Fndc3a	628870	Otogl	235533	Gk5	11477	Acvr1	213121	Ankrd35
57810	Cdon	18563	Pcx	74895	Ccdc181	668225	Fignl2	234725	Zfp612	100616095	Snhg18
66830	Nacc1	66090	Ypel3	69068	Tcim	99633	Adgrl2	235574	Atp2c1	13345	Twist2
724112	BC106175	102693	Phldb1	666890	NA	58207	Slc43a3	19125	Prodh	791270	Gm10115
68828	Sync	320790	Chd7	21955	Tnnt1	51795	Srpx	70078	Nol7	73072	Prr36
21961	Tns1	21687	Tek	53791	Tlr5	216233	Socs2	14221	Fjx1	11883	Arsa
52348	Vps37a	15945	Cxcl10	74776	Ppa2	20378	Frzb	51875	Tmem141	58804	Cdc42ep5
80877	Lrba	98496	Pid1	74185	Gbe1	68737	Angel1	242377	Pm20d2	223838	Adamts20
12033	Bcap29	13643	Efnb3	11958	Atp5k	22341	Vegfc	69743	Casz1	99696	Ankrd50
70853	Vwa3b	226075	Glis3	233895	Prr14	17294	Mest	12389	Cav1	18190	Nrxn2
16891	Lipg	74741	C2cd5	76478	Haus8	381319	Batf3	66311	Cenpw	20204	Prrx2
234725	Zfp612	13809	Enpep	12290	Cacna1e	18805	Pld1	56811	Dkk2	71724	Aox3
74117	Actr3	99633	Adgrl2	68198	Ndufb2	52377	Rcn3	108735	Sft2d2	104001	Rtn1
100862381	Gm21691	66943	Pqlc1	545276	Gal3st3	78771	Mctp1	70423	Tspan15	244810	AW551984
55951	Mpc1	75209	Sv2c	63953	Dusp10	18595	Pdgfra	237940	Aoc2	23972	Papss2
320982	Arl4c	22776	Zim1	230126	Shb	11499	Adam5	212647	Aldh4a1	244895	Peak1
240334	Pcyox1l	12831	Col5a1	226525	Rasal2	245026	Col6a6	11744	Anxa11	241514	Zfp804a
100038560	Gm10687	15894	Icam1	110308	Krt5	54354	Rassf5	94092	Trim16	13601	Ecm1
12850	Coq7	107652	Uap1	22068	Trpc6	18190	Nrxn2	69539	Trnp1	77777	Ulbp1
100310872	Dynlt1a	258571	Olfr1033	52840	Dbndd2	497097	Xkr4	80986	Ckap2	18089	Nkx2-3
100040792	Gm11627	21983	Tpbg	15937	Ier3	108927	Lhfp	666890	NA	330119	Adamts3
14194	Fh1	218194	Phactr1	18674	Slc25a3	78611	Btbd19	57810	Cdon	11941	Atp2b2
53313	Atp2a3	74580	Pyroxd2	11302	Aatk	16419	Itgb5	233895	Prr14	14009	Etv1
235339	Dlat	16177	Il1r1	72205	Eml2	60440	Iigp1	70292	Afap1	14814	Grin2d
78785	Clip4	14814	Grin2d	17295	Met	243616	Slc6a11	105518	A630023A22Rik	13860	Eps8
17258	Mef2a	215512	Fam117a	71911	Bdh1	99237	Tm9sf4	269109	Dpp10	76933	Ifi27l2a
11472	Actn2	214084	Slc18a2	50772	Mapk6	66277	Klf15	110095	Pygl	19094	Mapk11
12385	Ctnna1	69656	Pir	14011	Etv6	13835	Epha1	277010	Marveld1	18805	Pld1
66790	Grtp1	11609	Agtr2	22637	Zap70	73420	Ccsap	15234	Hgf	21886	Tle2
100040531	Dynlt1f	53603	Tslp	81535	Sgpp1	269855	Ssc5d	14612	Gja4	227058	Dnah7b
68545	Ecscr	69155	1810030O07Rik	216795	Wnt9a	244723	Olfm2	381405	Zfp663	13835	Epha1
107568	Wwp1	12609	Cebpd	14194	Fh1	72042	Cotl1	105727	Slc38a1	214763	Cgas
27279	Tnfrsf12a	20657	Sod3	11861	Arl4a	107527	Il1rl2	100038713	Gm10432	16796	Lasp1
621837	NA	56489	Ikbke	71865	Fbxo30	71746	Rgl3	52840	Dbndd2	76498	Paqr4
105727	Slc38a1	81910	Rrbp1	12560	Cdh3	20356	Sema5a	11639	Ak4	117167	Steap4
665037	Gm7457	381126	Garem1	77015	Mpped2	69719	Cad	238276	Akap5	107831	Adgrb1
243755	Slc13a4	76650	Srxn1	12858	Cox5a	103967	Dnm3	18008	Nes	74777	Selenon
64009	Syne1	18190	Nrxn2	215819	Nhsl1	11844	Arf5	72747	Ttc39c	22235	Ugdh
245671	Klf8	19261	Sirpa	14219	Ctgf	22038	Plscr1	11745	Anxa3	83383	Tfap4
20516	Slc20a2	320910	Itgb8	21924	Tnnc1	56312	Nupr1	14661	Glud1	109019	Nabp1
13527	Dtna	18128	Notch1	594844	Tceal3	71069	Stox2	328561	Apol10b	20255	Scg3
12864	Cox6c	216725	Adamts2	108154	Adamts6	74241	Chpf	57339	Jph1	26968	Islr
627626	Ptchd4	52430	Echdc2	231821	Adap1	319513	Pced1a	219134	Shisa2	19126	Prom1
12827	Col4a2	20983	Syt4	21819	Tg	240776	Kcnt2	230075	Ndufb6	27062	Cadps
20750	Spp1	218461	Pde8b	66790	Grtp1	56489	Ikbke	14251	Flot1	56693	Crtap
66853	Pnpla2	70083	Metrn	16426	Itih3	239435	Aard	70821	4921507P07Rik	18111	Nnat
56739	Rec8	20111	Rps6ka1	17425	Foxk1	70025	Acot7	17425	Foxk1	22776	Zim1
13726	Emd	72121	Dennd2d	57423	Atp5j2	80297	Sptbn4	66830	Nacc1	55990	Fmo2
194401	Mical3	18414	Osmr	67103	Ptgr1	74137	Nuak2	57895	Ccdc126	13617	Ednra
21924	Tnnc1	14805	Grik1	76612	Lrrc27	21857	Timp1	229474	Fhdc1	319839	A530020G20Rik
237615	Ankrd52	22339	Vegfa	100041649	Mpc1-ps	665180	Clec2l	57423	Atp5j2	13110	Cyp2j6
270110	Irf2bp2	17939	Naga	621837	NA	73068	Fut11	66447	Mgst3	18453	P4hb
230075	Ndufb6	18573	Pde1a	100041279	Gm3248	114873	Dscaml1	76867	Rhbdd1	12153	Bmp1
100504640	Gm16089	94279	Sfxn2	73673	Rec114	18619	Penk	13048	Cux2	18612	Etv4
208439	Klhl29	333639	Mamld1	216739	Acsl6	109785	Pgm3	545276	Gal3st3	229285	Spg20
15901	Id1	27387	Sh2d3c	66853	Pnpla2	67313	Inava	98741	Kcnb2	67092	Gatm
52187	Rragd	239188	Enox1	243755	Slc13a4	75750	Slc10a6	74776	Ppa2	14734	Gpc3
11674	Aldoa	22417	Wnt4	20840	Stac	319839	A530020G20Rik	21754	Tesk1	21422	Tfcp2
545156	Kalrn	170768	Pfkfb3	223601	Fam49b	224697	Adamts10	70617	Fam241a	18145	Npc1
18030	Nfil3	73420	Ccsap	245671	Klf8	14009	Etv1	73673	Rec114	18595	Pdgfra
14251	Flot1	279653	Pcdh19	96935	Susd4	224008	Spidr	11938	Atp2a2	105278	Cdk20
16404	Itga7	217069	Trim25	104418	Dgkz	12364	Casp12	110308	Krt5	207596	Thsd4
13608	Edar	56448	Cyp2d22	64103	Tnmd	89867	Sec16b	69731	Gemin7	269604	Gpr157
57895	Ccdc126	226841	Vash2	12837	Col8a1	20564	Slit3	16782	Lamc2	320696	Ccdc158
19222	Ptgir	105785	Kdelr3	16709	Ktn1	14584	Gfpt2	20840	Stac	19141	Lgmn
110651	Rps6ka3	18647	Cdk14	93961	B3galt5	13436	Dnmt3b	242083	Ppm1l	114606	Tle6
14299	Ncs1	14049	Eya2	100040792	Gm11627	21825	Thbs1	328968	Carmn	211135	D130040H23Rik
76142	Ppp1r14c	320924	Ccbe1	14871	Gstt1	29817	Igfbp7	67155	Smarca2	14229	Fkbp5
434341	Nlrc5	19294	Nectin2	17261	Mef2d	21983	Tpbg	20649	Sntb1	330941	AI593442
217143	Gpr179	246313	Prokr2	11515	Adcy9	100861601	NA	97863	Fam8a1	252837	Ackr4
68738	Acss1	16545	Kera	12389	Cav1	66938	Sh3d21	12867	Cox7c	268527	Greb1
232539	Klhl42	381524	AI427809	100040880	Gm3020	18128	Notch1	230126	Shb	330267	Thsd7a
71091	Cdkl1	12371	Casp9	103841	Cuedc1	74013	Rftn2	11958	Atp5k	211612	Ptchd1
319801	Tigar	76965	Slitrk1	66576	Uqcrh	74574	Lvrn	12505	Cd44	22417	Wnt4
21753	Tes	233328	Lrrk1	17258	Mef2a	67305	Gpx7	12767	Cxcr4	68737	Angel1
78616	9530036M11Rik	433940	Fam222a	68202	Ndufa5	67573	Loxl4	72535	Aldh1b1	14457	Gas7
17425	Foxk1	330189	Tmem120b	11636	Ak1	104601	Mycbpap	68556	Uckl1	11609	Agtr2
215114	Hip1	245297	Gm4983	12314	Calm2	18573	Pde1a	100041279	Gm3248	242109	Zfp697
18798	Plcb4	66748	Erich2	26408	Map3k5	320865	Cdh18	70155	Ogfrl1	16158	Il11ra2
76895	Bicd2	56546	Sec1	11745	Anxa3	380660	Acss3	68339	Ccdc88c	14783	Grb10
108960	Irak2	272158	Poln	71878	Fam83d	71461	Ptk7	83453	Chrdl1	385658	Nxpe3
13645	Egf	20442	St3gal1	319953	Ttll1	23921	Sh2b2	67951	Tubb6	229900	Gbp7
72349	Dusp3	319807	Nwd2	67951	Tubb6	18414	Osmr	74470	Cep72	100042555	Gm13305
100504068	NA	380712	Tlcd2	70292	Afap1	72630	Hspa12b	96935	Susd4	328594	D630010B17Rik
100502868	Gm20597	216233	Socs2	208449	Sgms1	94227	Pi15	223601	Fam49b	433586	Maml3
66375	Dhrs7	213121	Ankrd35	19017	Ppargc1a	381524	AI427809	11749	Anxa6	319387	Adgrl3
14871	Gstt1	94040	Clmn	632971	Rergl	74732	Stx11	50778	Rgs1	72709	C1qtnf6
11302	Aatk	53978	Lpar2	14609	Gja1	22431	Wt1	235132	Zbtb44	63993	Slc5a7
100037282	Rsph3b	15975	Ifnar1	100041306	Gm3264	214763	Cgas	50780	Rgs3	236643	Sytl5
11459	Acta1	214359	Tmem51	170731	Mfn2	107895	Mgat5	329252	Lgr6	70025	Acot7
20598	Smpd2	100043364	NA	210274	Shank2	13593	Ebf3	434341	Nlrc5	13380	Dkk1
20656	Sod2	22634	Plagl1	66830	Nacc1	100038347	Fam174b	14608	Gpr83	117591	Slc2a9
68519	Eml1	16971	Lrp1	76142	Ppp1r14c	71406	Spaar	14368	Fzd6	212307	Mapre2
56349	Net1	270190	Ephb1	328968	Carmn	213054	Gabpb2	14219	Ctgf	72585	Lypd1
56455	Dynll1	100862401	NA	270110	Irf2bp2	114606	Tle6	20449	St8sia1	13874	Ereg
15245	Hhip	73068	Fut11	242785	Klhl21	12737	Cldn1	12560	Cdh3	319480	Itga11
12560	Cdh3	74206	Sipa1l3	15925	Ide	18186	Nrp1	100042150	Nrg2	13003	Vcan
12554	Cdh13	23962	Oasl2	73139	Cenpv	11486	Ada	103466	Nt5dc3	23853	Def6
81535	Sgpp1	75746	Morc4	620393	Alkal1	83603	Elovl4	319190	Hist2h2be	14425	Galnt3
16716	Ky	226594	Rcsd1	56739	Rec8	70097	Sash1	241308	Ralgps1	17160	Man2b2
12223	Btc	72898	Asphd2	94092	Trim16	17939	Naga	11864	Arnt2	53314	Batf
55983	Pdzrn3	76438	Rftn1	52662	Ldlrad4	50908	C1s1	70300	Fuz	242702	Myom3
52662	Ldlrad4	22635	Zan	11674	Aldoa	380977	A330009N23Rik	12864	Cox6c	16532	Kcnu1
17965	Nbl1	209131	Snx30	12033	Bcap29	216152	Plppr3	110829	Lims1	14230	Fkbp10
26936	Mprip	101565	Ccp110	100862381	Gm21691	407800	Ecm2	56451	Suclg1	104601	Mycbpap
68794	Flnc	18211	Ntrk1	75084	4930511M06Rik	21886	Tle2	19725	Rfx2	241656	Pak7
66832	Rsph3a	12903	Crabp1	56758	Mbnl1	170768	Pfkfb3	621837	NA	11796	Birc3
71865	Fbxo30	242702	Myom3	627626	Ptchd4	77627	Efcab6	14871	Gstt1	235533	Gk5
22068	Trpc6	50908	C1s1	102209	Snapc2	17160	Man2b2	52348	Vps37a	545370	Hmcn1
11745	Anxa3	70296	Tbc1d13	107686	Snrpd2	72147	Zbtb46	83554	Fstl3	65973	Asph
104099	Itga9	76917	Flywch2	99512	Wdr47	23972	Papss2	21888	Tle4	14735	Gpc4
242785	Klhl21	94253	Hecw1	242377	Pm20d2	12549	Arhgap31	54610	Tbc1d8	235584	Dusp7
20661	Sort1	12890	Cplx2	12667	Chrd	57780	Fxyd7	11861	Arl4a	225583	Minar2
13614	Edn1	20273	Scn8a	321019	Gpr183	105245	Txndc5	100040297	Gm2695	11844	Arf5
594844	Tceal3	260315	Nav3	237940	Aoc2	208213	Tmem132c	74053	Grip1	14595	B4galt1
13180	Pcbd1	22067	Trpc5	52348	Vps37a	14115	Fbln2	14313	Fst	68659	Fam198b
100038713	Gm10432	15898	Icam5	69226	Snx24	19141	Lgmn	15464	Hrc	100862129	NA
12038	Bche	19206	Ptch1	102623	NA	16796	Lasp1	17716	ND1	665033	Col6a5
269109	Dpp10	100169889	Peg3os	72349	Dusp3	223827	Gxylt1	66832	Rsph3a	238205	Lrfn5
12389	Cav1	56508	Rapgef4	242864	Napepld	20446	St6galnac2	14719	Got2	260315	Nav3
76626	Msi2	20692	Sparc	227731	Slc25a25	56554	Raet1d	100040880	Gm3020	264895	Acsf2
68198	Ndufb2	110006	Gusb	67871	Mrrf	11535	Adm	53972	Ngef	226421	Rab7b
57266	Cxcl14	74091	Npl	100042150	Nrg2	16784	Lamp2	66117	Fmc1	69581	Rhou
383787	Ankrd63	67860	S100a16	110532	Adarb1	271127	Adamts16	16601	Klf9	20720	Serpine2
11949	Atp5c1	68859	Smim1	69524	Esam	114642	Brdt	103172	Chchd10	16190	Il4ra
212647	Aldh4a1	13807	Eno2	244418	Prag1	13386	Dlk1	69662	2310061I04Rik	16913	Psmb8
66993	Smarcd3	23972	Papss2	71091	Cdkl1	100862129	NA	321019	Gpr183	14264	Fmod
13537	Dusp2	71069	Stox2	18214	Ddr2	13874	Ereg	244556	Zfp791	214424	Parp16
67844	Rab32	14950	H13	70300	Fuz	67477	Abhd15	170658	BC002163	193003	Pirt
57423	Atp5j2	99237	Tm9sf4	17470	Cd200	18453	P4hb	214048	Larp1b	20447	St6galnac3
272031	Plppr1	63873	Trpv4	20322	Sord	109978	Art4	627626	Ptchd4	100039175	Gm9780
17355	Aff1	269701	Wdr66	74053	Grip1	11600	Angpt1	654472	Gm12070	11602	Angpt4
103511	Calhm5	218772	Rarb	81877	Tnxb	16525	Kcnk1	100037282	Rsph3b	100039246	Plac9b
107686	Snrpd2	18805	Pld1	110095	Pygl	100861711	NA	16170	Il16	66938	Sh3d21
66047	Mrpl54	15117	Has2	17281	Fyco1	102693	Phldb1	100503068	Gm11549	15213	Hey1
78625	1700061G19Rik	101544	Zfp575	72535	Aldh1b1	215798	Adgrg6	171508	Creld1	80890	Trim2
19017	Ppargc1a	16000	Igf1	74205	Acsl3	18196	Nsg1	15901	Id1	104086	Cyp27a1
76453	Prss23	105844	Card10	56421	Pfkp	15360	Hmgcs2	100042025	Gapdh-ps15	245026	Col6a6
15370	Nr4a1	22174	Tyro3	11459	Acta1	20980	Syt2	64075	Smoc1	27412	Peg12
114601	Ehbp1l1	242297	Fam110b	229474	Fhdc1	67547	Slc39a8	12290	Cacna1e	21385	Tbx2
19258	Ptpn4	17240	Mdfi	67834	Idh3a	19272	Ptprk	18415	Hspa4l	20350	Sema3f
70397	Tmem70	665033	Col6a5	18415	Hspa4l	232970	Phldb3	77015	Mpped2	140703	Emid1
17164	Mapkapk2	77583	Notum	21676	Tead1	15117	Has2	216739	Acsl6	320825	Samd5
121022	Mrps6	20393	Sgk1	15245	Hhip	241688	Dzank1	54403	Slc4a4	105245	Txndc5
74895	Ccdc181	18186	Nrp1	55991	Panx1	230959	Ajap1	231712	Trafd1	100047133	Gm16894
241308	Ralgps1	94212	Pag1	20661	Sort1	268859	Rbfox1	76441	Daam2	81904	Cacng7
223601	Fam49b	106014	Fam19a5	11787	Apbb2	78388	Mvp	50772	Mapk6	333639	Mamld1
16779	Lamb2	353499	Tmc4	51875	Tmem141	225207	Zfp521	78255	Ralgps2	216148	Shc2
215201	Trmt2b	21899	Tlr6	14313	Fst	12661	Chl1	77220	Tmem200a	241520	Fam171b
18214	Ddr2	73072	Prr36	18824	Plp2	319269	A130040M12Rik	67871	Mrrf	56448	Cyp2d22
14219	Ctgf	20204	Prrx2	53422	Ybx2	56177	Olfm1	76895	Bicd2	11499	Adam5
14225	Fkbp1a	12292	Cacna1s	74552	Nipal3	67893	Tmem86a	66849	Ppp1r2	223864	Rapgef3
75607	Wnk2	54354	Rassf5	231986	Jazf1	56496	Tspan6	382985	Rrm2b	75409	Slitrk5
21955	Tnnt1	18854	Pml	76895	Bicd2	13110	Cyp2j6	12850	Coq7	217154	Stac2
26408	Map3k5	18438	P2rx4	11864	Arnt2	20474	Six4	12876	Cpe	13417	Dnah8
75084	4930511M06Rik	246707	Emilin2	73904	4833412C05Rik	20347	Sema3b	17261	Mef2d	107934	Celsr3
20112	Rps6ka2	72585	Lypd1	108699	Chn1	218461	Pde8b	21924	Tnnc1	211623	Plac9a
12290	Cacna1e	320696	Ccdc158	68545	Ecscr	15018	H2-Q7	66477	Usmg5	11899	Astn1
320184	Lrrc58	319446	Dpep2	56504	Srpk3	213121	Ankrd35	100502912	Gm17315	235281	Scn3b
11982	Atp10a	100038605	E030047D23Rik	21754	Tesk1	105352	Dusp22	74107	Cep55	320790	Chd7
70423	Tspan15	58991	Ghrl	242274	Lrrc7	20360	Sema6c	67530	Uqcrb	74732	Stx11
545276	Gal3st3	244864	Layn	171508	Creld1	14457	Gas7	15370	Nr4a1	14165	Fgf10
30839	Fbxw5	74525	Fam234b	55951	Mpc1	14814	Grin2d	100342	Tent5b	14733	Gpc1
101437	Dhx32	237504	Rassf9	100043571	Gm4524	67657	Rabl3	97287	Mtmr14	17240	Mdfi
56490	Zbtb20	67480	Cwc25	19258	Ptpn4	216439	Agap2	22629	Ywhah	13392	Dlx2
208228	Mob3a	24132	Zfp53	240119	St6gal2	353504	Dio3os	595136	Ndufs5	14465	Gata6
56504	Srpk3	15476	Hs3st1	235086	Igsf9b	230579	Fam151a	594844	Tceal3	50530	Mfap5
121021	Cspg4	100017	Ldlrap1	240726	Slco5a1	100861634	Gm21092	170748	Smco4	20980	Syt2
74202	Fblim1	80890	Trim2	56455	Dynll1	17304	Mfge8	16452	Jak2	109857	Cbr3
55991	Panx1	100038584	Gm14812	231549	Lrrc8d	12889	Cplx1	12858	Cox5a	23963	Tenm1
192950	Nacad	13857	Epor	13527	Dtna	57437	Golga7	237353	Sh3rf3	218194	Phactr1
83669	Wdr6	11816	Apoe	16601	Klf9	23934	Ly6h	70551	Tmtc4	319582	Trmt9b
269955	Rccd1	12522	Cd83	192950	Nacad	19411	Rarg	628870	Otogl	70530	Lrfn2
81877	Tnxb	20166	Rtkn	215690	Nav1	12111	Bgn	237615	Ankrd52	57437	Golga7
14687	Gnaz	12393	Runx2	269994	Gsg1l	18037	Nfkbie	68202	Ndufa5	213435	Mylk3
18738	Pitpna	12405	Cbln2	217682	Plekhd1	260315	Nav3	246293	Klhl8	171211	Edaradd
70257	Atp5mpl	19700	Rem1	27357	Gyg	106877	Afap1l1	208439	Klhl29	547150	6820431F20Rik
216505	Pik3ip1	22715	Zfp57	66142	Cox7b	19713	Ret	241556	Tspan18	12889	Cplx1
100038668	Gm12526	229927	Clca3b	67885	Mtln	18779	Pla2r1	104009	Qsox1	23936	Lynx1
16911	Lmo4	11433	Acp5	53313	Atp2a3	330119	Adamts3	56739	Rec8	20474	Six4
29877	Hdgfl3	20362	2008-09-01	100862252	NA	66042	Sostdc1	235086	Igsf9b	230145	Galnt12
101772	Ano1	270893	Tmem132e	83554	Fstl3	207474	Kctd12b	102209	Snapc2	58212	Srrm3
22393	Wfs1	17472	Gbp4	595136	Ndufs5	76850	Ago4	16709	Ktn1	243616	Slc6a11
100862252	NA	19713	Ret	70316	Ndufab1	208076	Pknox2	77559	Agl	74241	Chpf
78635	Kcnd3os	13388	Dll1	70423	Tspan15	668212	Efr3b	16656	Hivep3	241226	Itga8
18441	P2ry1	12217	Bsn	54396	Irgm2	22411	Wnt11	52065	Mfhas1	56177	Olfm1
20744	Strbp	18744	Pja1	100169868	Gm3173	21687	Tek	242274	Lrrc7	208076	Pknox2
66849	Ppp1r2	353504	Dio3os	243911	Kirrel2	665033	Col6a5	114679	Selenom	19219	Ptger4
216558	Ugp2	214253	Etnk2	66311	Cenpw	56279	Fam69b	67212	Mrpl55	106512	Gpsm3
74629	4930426L09Rik	140500	Acap3	23831	Car14	399558	Flrt2	15530	Hspg2	73420	Ccsap
73673	Rec114	11419	Asic1	216831	Arhgap44	73072	Prr36	66790	Grtp1	52377	Rcn3
23937	Mab21l2	245537	Nlgn3	59012	Moxd1	74071	Lmntd1	100043571	Gm4524	223827	Gxylt1
19065	Npy4r	23796	Aplnr	13608	Edar	227058	Dnah7b	102623	NA	195531	Zfp982
67041	Oxct1	100861711	NA	11749	Anxa6	212531	Sh3bgrl2	107686	Snrpd2	21789	Tfpi2
103841	Cuedc1	74013	Rftn2	100038713	Gm10432	12156	Bmp2	100678	Psph	329941	Col8a2
18674	Slc25a3	74486	Osbpl10	16891	Lipg	74239	Iqce	72205	Eml2	72754	Arhgef10l
12631	Cfl1	228998	Arfgap1	215114	Hip1	77777	Ulbp1	103710	Slc35e4	72930	Ppp2r2b
235086	Igsf9b	239337	Adamts12	103172	Chchd10	66074	Tmem167	279028	Adamts13	381598	2610005L07Rik
68523	Ciao2b	12400	Cbfb	110380	Shroom2	71724	Aox3	67834	Idh3a	242506	Frmd3
102623	NA	53330	Vamp4	20868	Stk10	211961	Asxl3	69524	Esam	100503026	Gm19514
27528	Nrep	60597	Mapk8ip2	93691	Klf7	14231	Fkbp7	103841	Cuedc1	29861	Dpf1
14661	Glud1	329152	Hecw2	66477	Usmg5	55990	Fmo2	110639	Prps2	21898	Tlr4
12837	Col8a1	23934	Ly6h	68904	Abhd13	71607	Snx20	26410	Map3k8	23920	Insrr
71911	Bdh1	244895	Peak1	71373	Prr16	73914	Irak3	230098	Arhgef39	12217	Bsn
19414	Rasa3	329977	Fhad1	100043766	Gm14057	13866	Erbb2	72350	Zc2hc1c	192136	Sugct
15251	Hif1a	11535	Adm	208228	Mob3a	67606	Fibin	208104	Mlxip	14421	B4galnt1
16997	Ltbp2	16599	Klf3	69678	Atcayos	106369	Ypel1	67009	Ttc23	67217	L3hypdh
53422	Ybx2	268747	Carmil3	15901	Id1	20196	S100a13	11636	Ak1	241688	Dzank1
12020	Nkx3-2	212073	Syne3	67844	Rab32	15945	Cxcl10	102857	Slc6a8	18211	Ntrk1
433406	Gm13363	215798	Adgrg6	22063	Trpc1	21898	Tlr4	231821	Adap1	432800	Gm5454
100041279	Gm3248	104110	Adcy4	382985	Rrm2b	319446	Dpep2	72349	Dusp3	20910	Stxbp1
67130	Ndufa6	210992	Lpcat1	20656	Sod2	381598	2610005L07Rik	20349	Sema3e	50788	Fbxl8
16709	Ktn1	67846	Tmem39a	67044	Higd2a	19126	Prom1	56190	Rbm38	17159	Man2b1
234214	Sorbs2	76184	Abca6	19725	Rfx2	68659	Fam198b	383787	Ankrd63	67313	Inava
624367	Gm6498	223433	Otulinl	57339	Jph1	142980	Tlr3	13180	Pcbd1	241528	Lrrc55
18164	Nptx1	223827	Gxylt1	272396	Tarsl2	20743	Sptbn2	237891	Gas2l2	71774	Shroom1
69202	Ptms	13610	S1pr3	64075	Smoc1	100038584	Gm14812	68523	Ciao2b	22750	Zfp9
69635	Dapk1	100861712	NA	72900	Ndufv2	268935	Scube3	216505	Pik3ip1	70178	Abhd17c
216795	Wnt9a	384059	Tlr12	22393	Wfs1	14230	Fkbp10	66641	Sike1	20674	Sox2
53791	Tlr5	15368	Hmox1	71785	Pdgfd	17932	Myt1	12631	Cfl1	78784	Celf3
320802	Ifitm10	195727	Nhs	12805	Cntn1	76933	Ifi27l2a	235339	Dlat	171531	Mlph
72535	Aldh1b1	227327	B3gnt7	12827	Col4a2	16772	Lama1	243819	Ppp6r1	171095	Il17rc
74053	Grip1	19270	Ptprg	18099	Nlk	20513	Slc1a6	320664	Cass4	72055	Slc38a10
319953	Ttll1	20186	Nr1h4	666772	Gm8281	218476	Gcnt4	216558	Ugp2	69217	Plekha4
108154	Adamts6	19126	Prom1	21888	Tle4	110075	Bmp3	68519	Eml1	15894	Icam1
104718	Ttc7b	232441	Rerg	75607	Wnk2	71768	Vwce	74552	Nipal3	71461	Ptk7
67009	Ttc23	71768	Vwce	22355	Vipr2	16913	Psmb8	12827	Col4a2	56546	Sec1
24001	Tiam2	207592	Tbc1d16	384061	Fndc5	241514	Zfp804a	666772	Gm8281	66074	Tmem167
240672	Dusp5	12492	Scarb2	624367	Gm6498	218194	Phactr1	63953	Dusp10	20513	Slc1a6
20840	Stac	232560	Caprin2	14719	Got2	72461	Prcp	76142	Ppp1r14c	100465	Mob3c
328561	Apol10b	140795	P2ry14	56207	Uchl5	214359	Tmem51	380921	Dgkh	236573	Gbp9
66142	Cox7b	12606	Cebpa	12867	Cox7c	330836	Slc7a6	58909	Fam13a	12737	Cldn1
207911	Mchr1	104156	Etv5	216558	Ugp2	667296	Gm12947	83556	Tex16	18162	Npr3
56430	Clip1	17123	Madcam1	66849	Ppp1r2	214137	Arhgap29	192199	Rspo1	18935	Phox2b
22063	Trpc1	319713	Ablim3	77220	Tmem200a	104001	Rtn1	100038668	Gm12526	100041581	Zkscan16
381405	Zfp663	13640	Efna5	214048	Larp1b	50788	Fbxl8	75084	4930511M06Rik	269788	Lhfpl4
70316	Ndufab1	14964	H2-D1	170721	Papln	12977	Csf1	72033	Tsc22d2	668212	Efr3b
242864	Napepld	100038582	Gm10824	12631	Cfl1	14256	Flt3l	380629	Heca	140557	Smc1b
100503068	Gm11549	77627	Efcab6	67009	Ttc23	72709	C1qtnf6	74055	Plce1	20846	Stat1
219189	Vwa8	13924	Ptprv	74117	Actr3	13388	Dll1	13642	Efnb2	22038	Plscr1
72413	Kcnmb2	330460	Tmem150b	11477	Acvr1	23920	Insrr	76892	Rnft1	228858	Gdap1l1
104418	Dgkz	15212	Hexb	328561	Apol10b	212518	Sprn	210106	Tent4a	17932	Myt1
64075	Smoc1	20446	St6galnac2	56190	Rbm38	320563	Islr2	623453	Gm13669	17996	Neb
13685	Eif4ebp1	268859	Rbfox1	665685	Ppp1r2-ps2	72828	Ubash3b	381232	Mirt1	218476	Gcnt4
100040880	Gm3020	237360	Adamts14	211949	Spsb4	547150	6820431F20Rik	52662	Ldlrad4	69656	Pir
66043	Atp5d	432611	Dnaic2	70617	Fam241a	240725	Sulf1	69601	Dab2ip	56554	Raet1d
71918	Zcchc24	20443	St3gal4	277333	Gm5069	668558	Gm9241	76411	Ift43	83490	Pik3ap1
244668	Sipa1l2	14457	Gas7	11949	Atp5c1	20186	Nr1h4	19699	Reln	100038708	Gm10855
14609	Gja1	243312	Elfn1	13803	Enc1	109019	Nabp1	19258	Ptpn4	11535	Adm
109042	Cavin3	18617	Rhox5	100038668	Gm12526	56532	Ripk3	66383	Iscu	235320	Zbtb16
12867	Cox7c	252837	Ackr4	14613	Gja5	214253	Etnk2	100504195	Micalcl	210801	Unc5d
72900	Ndufv2	110075	Bmp3	16779	Lamb2	105732	Fam83h	22789	Zp3r	78611	Btbd19
11987	Slc7a1	245386	Tmem255a	100861722	NA	239606	Slc2a13	71711	Mus81	245174	Zfp937
50527	Ero1l	76843	Dtl	100040859	NA	20678	Sox5	18624	Pepd	11622	Ahr
17295	Met	11443	Chrnb1	66447	Mgst3	330938	Dixdc1	14284	Fosl2	67246	Resf1
241324	Crb2	22041	Trf	76867	Rhbdd1	20855	Stc1	17965	Nbl1	13924	Ptprv
668745	Oaz2-ps	21385	Tbx2	22789	Zp3r	21824	Thbd	22355	Vipr2	11522	Adh1
100041874	Gm3558	140557	Smc1b	382543	Ankfn1	433586	Maml3	22437	Xirp1	11775	Ap3b2
66734	Map1lc3a	20980	Syt2	20536	Slc4a3	15975	Ifnar1	75547	Akap13	19128	Pros1
18710	Pik3r3	224093	Fam43a	13726	Emd	21422	Tfcp2	242864	Napepld	12369	Casp7
70300	Fuz	26364	Adgre5	209760	Tmc7	327766	Tmem26	19296	Pvt1	68859	Smim1
14924	Magi1	18198	Musk	76073	Pcgf5	18024	Nfe2l2	66278	Smim20	57780	Fxyd7
12345	Capzb	66042	Sostdc1	83453	Chrdl1	67749	Mgarp	97884	B3galnt2	74486	Osbpl10
17261	Mef2d	75745	Rian	14251	Flot1	27055	Fkbp9	243755	Slc13a4	56316	Ggcx
74552	Nipal3	218038	Amph	16774	Lama3	107934	Celsr3	27428	Shroom3	12338	Capn6
16553	Kif13a	58212	Srrm3	76453	Prss23	56843	Trpm5	18218	Dusp8	320563	Islr2
66046	Ndufb5	66153	Fbxo36	12443	Ccnd1	105844	Card10	224794	Enpp4	319924	Apba1
223272	Itgbl1	100503026	Gm19514	66043	Atp5d	12369	Casp7	18099	Nlk	109815	Selenos
18247	Oaz2	13030	Ctsb	68942	Chmp2b	320696	Ccdc158	101437	Dhx32	21824	Thbd
67057	Yaf2	18089	Nkx2-3	668745	Oaz2-ps	107652	Uap1	56449	Ybx3	13004	Ncan
20439	Siah2	320563	Islr2	666329	Gm3317	60510	Syt9	15275	Hk1	320736	Vstm4
11864	Arnt2	227619	Man1b1	74629	4930426L09Rik	117160	Ttyh2	68545	Ecscr	72898	Asphd2
20440	St6gal1	14231	Fkbp7	68339	Ccdc88c	209131	Snx30	66043	Atp5d	333050	Ksr2
66096	Lamtor4	20254	Scg2	100040297	Gm2695	71665	Fuca1	76073	Pcgf5	50908	C1s1
100041306	Gm3264	109934	Abr	18750	Prkca	100861653	NA	22637	Zap70	13195	Ddc
70551	Tmtc4	22337	Vdr	108116	Slco3a1	12337	Capn5	107239	Carns1	271127	Adamts16
269037	Ctif	72518	2610307P16Rik	12283	Cab39	65973	Asph	18007	Neo1	67573	Loxl4
54405	Ndufa1	102448	Xylb	70257	Atp5mpl	218232	Ptpdc1	224938	Pja2	215821	Arfgef3
66075	Chchd3	338363	Tmem241	380629	Heca	213435	Mylk3	66414	Ndufa12	270893	Tmem132e
380654	Cfap54	56744	Pf4	17721	ND5	245386	Tmem255a	217944	Rapgef5	99681	Tchh
74205	Acsl3	66929	Asf1b	66832	Rsph3a	229900	Gbp7	319207	Pgbd1	16518	Kcnj2
22151	Tubb2a	104001	Rtn1	78255	Ralgps2	235281	Scn3b	11981	Atp9a	66748	Erich2
236915	Arhgef9	320118	Fbxl13	320184	Lrrc58	319901	Dsel	20352	Sema4b	20678	Sox5
78829	Tsc22d4	14961	H2-Ab1	545531	Gm5848	16172	Il17ra	63857	Bco1	93714	Pcdhga6
109979	Art3	100504608	Eef1akmt3	100037282	Rsph3b	215210	Tmem120a	22393	Wfs1	94184	Pdxdc1
108735	Sft2d2	71853	Pdia6	56473	Fads2	69938	Scrn1	74205	Acsl3	21909	Tlx2
67530	Uqcrb	100040724	Mirg	116847	Prelp	432611	Dnaic2	100041306	Gm3264	13388	Dll1
96935	Susd4	19272	Ptprk	15273	Hivep2	56546	Sec1	20536	Slc4a3	78376	Sapcd1
11601	Angpt2	78781	Zc3hav1	15370	Nr4a1	50530	Mfap5	18191	Nrxn3	215798	Adgrg6
83921	Cemip2	209773	Dennd2a	50762	Fbxo6	50706	Postn	15162	Hck	330166	Miat
246293	Klhl8	13866	Erbb2	97287	Mtmr14	18988	Pou2f3	380714	Rph3al	399558	Flrt2
237940	Aoc2	17158	Man2a1	12850	Coq7	13610	S1pr3	63913	Fam129a	19713	Ret
20916	Sucla2	72042	Cotl1	243961	Shank1	20255	Scg3	21815	Tgif1	66222	Serpinb1a
22789	Zp3r	12583	Cdo1	100040852	Gm3002	433375	Creg1	235472	Prtg	56471	Stmn4
666890	NA	69590	Gpx8	328162	Trmt61a	66748	Erich2	66734	Map1lc3a	73068	Fut11
223732	Rtl6	58208	Bcl11b	57895	Ccdc126	14560	Gdf10	68263	Pdhb	217946	Cdca7l
67834	Idh3a	70178	Abhd17c	70155	Ogfrl1	68038	Chid1	68355	2010204K13Rik	217125	Samd14
278795	Lrrc10b	320046	F730043M19Rik	66047	Mrpl54	77041	Arsk	100040792	Gm11627	94227	Pi15
73713	Rbm20	231123	Haus3	380714	Rph3al	381157	Greb1l	53791	Tlr5	11816	Apoe
100040297	Gm2695	67477	Abhd15	320343	Lypd6	59058	Bhlhe22	234959	Med17	20698	Sphk1
12305	Ddr1	667742	Piezo2	18218	Dusp8	20273	Scn8a	12151	Bmi1	382018	Unc13a
239273	Abcc4	319468	Ppm1h	19250	Ptpn14	19201	Pstpip2	108841	Rdh13	11443	Chrnb1
14751	Gpi1	17263	Meg3	213391	Rassf4	171095	Il17rc	70316	Ndufab1	18028	Nfib
17250	Abcc1	207474	Kctd12b	244867	Arhgap20	320118	Fbxl13	14924	Magi1	12492	Scarb2
17883	Myh3	269855	Ssc5d	56224	Tspan5	117198	Ivns1abp	76469	Cmya5	18807	Pld3
83453	Chrdl1	52377	Rcn3	52389	Adgra1	171211	Edaradd	319616	5930412G12Rik	14700	Gng10
69731	Gemin7	27359	Sytl4	665037	Gm7457	229285	Spg20	100040852	Gm3002	20652	Soat1
239364	Tspyl5	21355	Tap2	108735	Sft2d2	69847	Wnk4	629059	Fam124a	68498	Tspan11
56451	Suclg1	100503703	Gm19845	228607	Mavs	76438	Rftn1	70536	Qpct	100043416	Gm4425
330222	Sdk1	103967	Dnm3	64009	Syne1	12371	Casp9	382543	Ankfn1	668923	Zfp442
106326	Osbpl11	64898	Lpin2	14924	Magi1	12338	Capn6	14433	Gapdh	210719	Mkx
19243	Ptp4a1	230661	Tesk2	100504195	Micalcl	100502933	Gm19461	50880	Scly	110834	Chrna3
94092	Trim16	65972	Ifi30	15275	Hk1	245297	Gm4983	100040671	Gm2897	29858	Pmm1
13589	Mapre1	68038	Chid1	22418	Wnt5a	268527	Greb1	320184	Lrrc58	66848	Fuca2
227197	Ndufs1	71609	Tradd	24000	Ptpn21	432800	Gm5454	216831	Arhgap44	27973	Vkorc1
20970	Sdc3	68303	Fam114a1	18030	Nfil3	15434	Hoxd3	68904	Abhd13	11600	Angpt1
66383	Iscu	12337	Capn5	100040697	Gm10340	19294	Nectin2	17721	ND5	71746	Rgl3
68375	Ndufa8	230779	Serinc2	68828	Sync	18211	Ntrk1	94089	Trim7	76917	Flywch2
320343	Lypd6	18807	Pld3	22160	Twist1	67896	Ccdc80	75607	Wnk2	99237	Tm9sf4
58802	Kcnmb4	21857	Timp1	14661	Glud1	11303	Abca1	67666	Hapln3	170736	Parvb
216618	Cfap36	77777	Ulbp1	241556	Tspan18	23999	Twf2	72097	2010300C02Rik	545030	Wdfy4
77864	Ypel2	78816	Gmip	217143	Gpr179	105827	Amigo2	66993	Smarcd3	100861653	NA
78286	Nav2	231147	Sh3tc1	235339	Dlat	16599	Klf3	227197	Ndufs1	14173	Fgf2
107239	Carns1	16913	Psmb8	20439	Siah2	330662	Dock1	116873	Stim2	17476	Mpeg1
110308	Krt5	117599	Helb	17716	ND1	320790	Chd7	20439	Siah2	100502933	Gm19461
14367	Fzd5	69398	Cdhr4	101437	Dhx32	74525	Fam234b	227700	Sh3glb2	16599	Klf3
56077	Dgke	330662	Dock1	100041374	Gm3298	84036	Kcnn1	18821	Pln	16172	Il17ra
209760	Tmc7	17391	Mmp24	66734	Map1lc3a	434438	Ccdc36	68070	Pdzd2	12823	Col19a1
66311	Cenpw	14256	Flt3l	68939	Rasl11b	70350	Basp1	18011	Neurl1a	14115	Fbln2
15925	Ide	17304	Mfge8	245007	Zbtb38	19729	Slc50a1	70762	Dclk2	77630	Prdm8
14719	Got2	18935	Phox2b	665574	Gm7694	270084	Lpcat2	71233	Enkur	240444	Kcng2
17064	Cd93	67384	Bag4	382253	Cdkl5	215821	Arfgef3	56298	Atl2	23859	Dlg2
99512	Wdr47	329093	Cpa6	100862064	NA	330166	Miat	100040859	NA	331188	Zfp781
407786	Taf9b	102075	Plekhg4	69731	Gemin7	76650	Srxn1	12805	Cntn1	60597	Mapk8ip2
209047	Gipc3	20564	Slit3	216505	Pik3ip1	80890	Trim2	100038541	Gm10554	214137	Arhgap29
545428	Ccdc141	270084	Lpcat2	100503068	Gm11549	14182	Fgfr1	192950	Nacad	14584	Gfpt2
18718	Pip4k2a	14376	Ganab	12223	Btc	67161	Sclt1	624367	Gm6498	73914	Irak3
237387	Lrrc3	68646	Nadk2	319190	Hist2h2be	11899	Astn1	69068	Tcim	329274	Fam163a
66477	Usmg5	18301	Fxyd5	56490	Zbtb20	14823	Grm8	100041649	Mpc1-ps	117160	Ttyh2
226922	Kcnq5	109785	Pgm3	68789	Trmt61b	224440	Setd4	100040697	Gm10340	63985	Gmfb
52076	Tmem38b	630579	Zfp808	71764	C2cd2l	23936	Lynx1	100862069	NA	58207	Slc43a3
76478	Haus8	330064	Slc5a6	243547	Grip2	64540	Tspan4	80334	Kcnip4	241118	Asic4
18824	Plp2	67168	Lpar6	67530	Uqcrb	140709	Col26a1	223732	Rtl6	22041	Trf
665270	Plb1	20200	S100a6	100504640	Gm16089	69590	Gpx8	100041480	Gm9833	72395	2610028E06Rik
230126	Shb	338368	Pheta2	17260	Mef2c	12452	Ccng2	77864	Ypel2	74574	Lvrn
67213	Cmtm6	26897	Acot1	67155	Smarca2	109115	Supt3	319801	Tigar	240261	Ccdc112
64103	Tnmd	73914	Irak3	17250	Abcc1	20194	S100a10	554327	2610042L04Rik	212518	Sprn
12826	Col4a1	16784	Lamp2	16452	Jak2	68498	Tspan11	67885	Mtln	78388	Mvp
11861	Arl4a	27404	Abca8b	67729	Mansc1	66940	Shisa5	12826	Col4a1	227612	Tor4a
56758	Mbnl1	11600	Angpt1	67130	Ndufa6	239188	Enox1	74185	Gbe1	244653	Hydin
216810	Tom1l2	114873	Dscaml1	217030	Synrg	18438	P2rx4	26936	Mprip	207592	Tbc1d16
66117	Fmc1	317677	C1s2	20744	Strbp	272158	Poln	319229	Sctr	12822	Col18a1
100862176	NA	69217	Plekha4	226922	Kcnq5	14465	Gata6	72900	Ndufv2	12984	Csf2rb2
76411	Ift43	26381	Esrrg	18008	Nes	211134	Lzts1	16922	Phyh	14231	Fkbp7
243961	Shank1	17423	Ndst2	74202	Fblim1	27404	Abca8b	545007	Gm5796	71607	Snx20
11950	Atp5f1	791275	Gm9885	16001	Igf1r	140703	Emid1	213391	Rassf4	20508	Slc18a3
224088	Atp13a3	217721	Flvcr2	100862069	NA	26897	Acot1	12283	Cab39	20254	Scg2
320664	Cass4	72828	Ubash3b	320189	NA	107587	Osr2	100861870	Gm21284	242126	Slc22a15
11465	Actg1	67149	Nkain1	14284	Fosl2	14747	Cmklr1	66047	Mrpl54	11486	Ada
73075	Ppil6	170736	Parvb	27059	Sh3d19	70028	Dop1b	100039484	Gm2260	54484	Mkrn1
381310	Stum	12051	Bcl3	14608	Gpr83	19094	Mapk11	100039503	Gm2274	17454	Mov10
59022	Edf1	15571	Elavl3	231207	Cpeb2	76917	Flywch2	21351	Taldo1	211550	Tifa
353204	Aldoart1	270157	NA	380787	Lbhd2	74091	Npl	75690	Vsig10l	224008	Spidr
12313	Calm1	16194	Il6ra	100038846	NA	14425	Galnt3	332397	Nanos1	13193	Dcx
12858	Cox5a	20977	Syp	69534	Avpi1	279561	Wnk3	66179	Ogfod3	22138	Ttn
66979	Pole4	14747	Cmklr1	19125	Prodh	69906	Slc25a32	67213	Cmtm6	11541	Adora2b
328968	Carmn	68144	5031426D15Rik	57756	Fhl5	208890	Slc26a7	100862064	NA	214084	Slc18a2
14281	Fos	100504114	Gm16907	790913	Gm11413	320046	F730043M19Rik	319953	Ttll1	219151	Scara3
71310	Tbc1d9	11501	Adam8	100041874	Gm3558	70810	Krt25	29815	Bcar3	18988	Pou2f3
93691	Klf7	654309	Nrp	17884	Myh4	20965	Syn2	55991	Panx1	258571	Olfr1033
73710	Tubb2b	635702	Naaladl2	21987	Tpd52l1	80859	Nfkbiz	100862252	NA	209131	Snx30
100042424	Pdcd5-ps	227612	Tor4a	100041958	Gm3591	68525	Evc2	66576	Uqcrh	228852	Ppp1r16b
16594	Klc2	13884	Ces1c	20475	Six5	11609	Agtr2	56292	Naa10	381157	Greb1l
75799	4930444P10Rik	100504453	Gm20236	269424	Jade1	171210	Acot2	19935	Mrpl23	228911	Tshz2
67680	Sdhb	667296	Gm12947	97863	Fam8a1	12051	Bcl3	105387	Akr1c14	20979	Syt1
53331	Stx7	93724	Pcdhga12	26936	Mprip	209773	Dennd2a	229644	Trim45	20257	Stmn2
69064	Fuom	22643	Zfp101	66046	Ndufb5	217344	Rhbdf2	382253	Cdkl5	224697	Adamts10
320502	Lmod3	170676	Peg10	56430	Clip1	27387	Sh2d3c	12443	Ccnd1	12051	Bcl3
18415	Hspa4l	105352	Dusp22	72350	Zc2hc1c	16764	Aff3	68126	Fahd2a	319317	Snhg11
381232	Mirt1	16796	Lasp1	71918	Zcchc24	242506	Frmd3	67122	Nrarp	108015	Chrnb4
231805	Pilra	269587	Epb41	224419	Map3k7cl	13030	Ctsb	17260	Mef2c	230959	Ajap1
52829	Lurap1l	14388	Gab1	227197	Ndufs1	19700	Rem1	243659	Styk1	213262	Fstl5
69524	Esam	27973	Vkorc1	78625	1700061G19Rik	24132	Zfp53	241289	Ppp1r26	102278	Cpne7
241556	Tspan18	330166	Miat	66235	Eif1ax	100039246	Plac9b	73904	4833412C05Rik	12821	Col17a1
231549	Lrrc8d	13609	S1pr1	100504540	Gm20276	12217	Bsn	22117	Tst	213043	Aox2
11994	Pcdh15	243914	Lgi4	52668	Ifi27	58203	Zbp1	208228	Mob3a	319513	Pced1a
107272	Psat1	241525	Ypel4	67057	Yaf2	22041	Trf	56228	Ube2j1	12919	Crhbp
12166	Bmpr1a	18125	Nos1	83435	Plekha3	216858	Kctd11	67130	Ndufa6	93704	Pcdhgb7
236285	Lancl3	56089	Ramp3	12166	Bmpr1a	215512	Fam117a	66860	Tanc1	234353	Psd3
226977	Actr1b	14807	Grik3	56451	Suclg1	338365	Slc41a2	16553	Kif13a	21367	Cntn2
269959	Adamtsl3	77433	Redrum	68794	Flnc	14049	Eya2	228607	Mavs	23999	Twf2
18667	Pgr	239719	Mkl2	15251	Hif1a	71781	Slc16a14	245007	Zbtb38	105844	Card10
319190	Hist2h2be	72749	Tonsl	15464	Hrc	234353	Psd3	329934	Foxo6	15571	Elavl3
70155	Ogfrl1	18988	Pou2f3	13685	Eif4ebp1	100039175	Gm9780	11305	Abca2	74091	Npl
231207	Cpeb2	207181	Rbms3	66117	Fmc1	22750	Zfp9	74148	Cluh	17988	Ndrg1
20973	Syngr2	209692	Dhtkd1	207911	Mchr1	23984	Pde10a	11949	Atp5c1	269959	Adamtsl3
56473	Fads2	18196	Nsg1	58802	Kcnmb4	77794	Adamtsl2	213012	Abhd10	14205	Vegfd
100042150	Nrg2	21683	Tecta	52323	Klhl7	574428	Zmynd15	17281	Fyco1	26414	Mapk10
11981	Atp9a	331004	Slc9a9	16594	Klc2	78339	Ttyh3	100038648	Gm10465	279561	Wnk3
243911	Kirrel2	21824	Thbd	330450	Far2	17926	Myoc	14489	Mtpn	19289	Igdcc3
240119	St6gal2	140859	Nek8	100040671	Gm2897	14264	Fmod	70784	Rasl12	78405	Ntf5
227632	Kcnt1	20743	Sptbn2	434341	Nlrc5	27385	Magel2	74202	Fblim1	100038452	Gm13372
22637	Zap70	14466	Gba	12124	Bik	99681	Tchh	13726	Emd	98952	Fam102a
230673	Ipo13	23859	Dlg2	353204	Aldoart1	103963	Rpn1	13685	Eif4ebp1	170441	Slc2a10
103172	Chchd10	20911	Stxbp2	319801	Tigar	18125	Nos1	74190	Exoc3l4	100041241	Gm3227
75580	Zbtb4	17988	Ndrg1	27425	Atp5l	78073	6720468P15Rik	242785	Klhl21	71853	Pdia6
14489	Mtpn	16362	Irf1	381310	Stum	20674	Sox2	319618	Dcp1b	56508	Rapgef4
237759	Col23a1	67792	Rgs8	554327	2610042L04Rik	66111	Tmed3	641376	Tomm40l	243914	Lgi4
214048	Larp1b	14806	Grik2	100502912	Gm17315	170736	Parvb	23937	Mab21l2	100504354	Gm20982
217030	Synrg	57444	Isg20	442801	Arhgef15	100038582	Gm10824	224419	Map3k7cl	94088	Trim6
56209	Gde1	67161	Sclt1	19699	Reln	235584	Dusp7	83435	Plekha3	14860	Gsta4
27357	Gyg	269513	Nkain3	70078	Nol7	19055	Ppp3ca	68789	Trmt61b	103266	Tmem263
50873	Prkn	105245	Txndc5	69601	Dab2ip	53603	Tslp	665270	Plb1	15465	Hrh1
15277	Hk2	27060	Tcirg1	20482	Skil	11775	Ap3b2	12808	Cobl	109785	Pgm3
17260	Mef2c	18577	Pde4a	19285	Cavin1	18935	Phox2b	100041958	Gm3591	21689	Tekt1
277333	Gm5069	53357	Pla2g6	15416	Hoxb8	16491	Kcna3	22418	Wnt5a	245297	Gm4983
22628	Ywhag	72930	Ppp2r2b	14225	Fkbp1a	22174	Tyro3	228602	4930402H24Rik	14241	Foxl1
100040697	Gm10340	64899	Lpin3	105351	AW209491	330406	B4galnt3	52915	Zmiz2	100502869	Gm19422
105651	Ppp1r3e	68525	Evc2	224088	Atp13a3	58188	Vstm2b	229512	Smg5	668225	Fignl2
15464	Hrc	235533	Gk5	235132	Zbtb44	211623	Plac9a	22439	Xk	19737	Rgs5
665685	Ppp1r2-ps2	21838	Thy1	246293	Klhl8	24063	Spry1	68241	Mcrip2	67846	Tmem39a
78977	Popdc3	12111	Bgn	219189	Vwa8	101544	Zfp575	100042054	Gm3194	66058	Tmem176a
97820	4833439L19Rik	100042057	Gm3643	234214	Sorbs2	72157	Pgm2	50759	Fbxo16	112422	Zfp979
208449	Sgms1	71101	Uvssa	22629	Ywhah	64138	Ctsz	66985	Rassf7	215512	Fam117a
211949	Spsb4	269788	Lhfpl4	21648	Dynlt1b	338362	Ust	24000	Ptpn21	380969	Nckap5l
629147	Ctxn3	268527	Greb1	66383	Iscu	268747	Carmil3	228715	Smim26	791275	Gm9885
381511	Pdp1	20255	Scg3	53331	Stx7	17203	Mc5r	12053	Bcl6	21338	Tacr3
69601	Dab2ip	19141	Lgmn	19414	Rasa3	100041241	Gm3227	16594	Klc2	71877	Efhc1
245880	Wasf3	17690	Msi1	67041	Oxct1	20562	Slit1	217030	Synrg	240505	Cdc42bpg
52323	Klhl7	19094	Mapk11	15401	Hoxa4	72754	Arhgef10l	380614	Intu	432466	Gm5424
225362	Reep2	83671	Sytl2	407785	Ndufs6	27062	Cadps	73284	Ddit4l	20362	2008-09-01
170721	Papln	80287	Apobec3	11305	Abca2	14863	Gstm2	11601	Angpt2	11898	Ass1
74132	Rnf6	434215	Lrrc32	11601	Angpt2	18053	Ngfr	245631	Mum1l1	15437	Hoxd8
208748	Prrg3	17932	Myt1	56077	Dgke	29858	Pmm1	209760	Tmc7	100042706	NA
17721	ND5	330409	Cecr2	68519	Eml1	26381	Esrrg	244668	Sipa1l2	218699	Pxk
240726	Slco5a1	11859	Phox2a	26556	Homer1	20508	Slc18a3	69064	Fuom	14863	Gstm2
23831	Car14	380694	Ccnjl	30057	Timm8b	14860	Gsta4	240119	St6gal2	13521	Slc26a2
100169868	Gm3173	234912	Cfap300	13008	Csrp2	13193	Dcx	110380	Shroom2	106877	Afap1l1
269854	Nat14	78934	4930581F22Rik	241324	Crb2	58212	Srrm3	70257	Atp5mpl	67606	Fibin
12283	Cab39	110834	Chrna3	100040563	Dynlt1c	12903	Crabp1	329154	Ankrd44	19038	Ppic
16493	Kcna5	104886	Rab15	56298	Atl2	213043	Aox2	71679	Atp5h	19418	Rasgrf2
20391	Sgca	12795	Plk3	121021	Cspg4	319924	Apba1	170731	Mfn2	20262	Stmn3
17174	Masp1	108073	Grm7	71310	Tbc1d9	55932	Gbp3	13527	Dtna	320910	Itgb8
22249	Unc13b	114606	Tle6	66641	Sike1	18223	Numbl	237360	Adamts14	16572	Kif5a
209200	Dtx3l	18619	Penk	215653	Rassf2	269116	Nfasc	329003	Zfp516	19411	Rarg
19012	Plpp1	66940	Shisa5	668215	Hectd2os	211612	Ptchd1	67388	Rab5if	76183	Celf6
71785	Pdgfd	234353	Psd3	234593	Ndrg4	228998	Arfgap1	382823	Atp5c1-ps	67547	Slc39a8
76867	Rhbdd1	226421	Rab7b	67501	Ccdc50	14825	Cxcl1	74117	Actr3	18761	Prkcq
246179	Fktn	71740	Nectin4	14218	Sh3pxd2a	13857	Epor	56455	Dynll1	63873	Trpv4
67968	Ooep	100862331	NA	27361	Msrb1	65972	Ifi30	58802	Kcnmb4	17933	Myt1l
641376	Tomm40l	104349	Zfp119a	109979	Art3	13848	Ephb6	320343	Lypd6	317758	Gimap9
77579	Myh10	227058	Dnah7b	545007	Gm5796	635702	Naaladl2	15227	Foxf1	20186	Nr1h4
66052	Sdhc	17933	Myt1l	22342	Lin7b	21909	Tlx2	66355	Gmpr	69590	Gpx8
11785	Apbb1	232431	Gprc5a	14682	Gnaq	320072	A830019L24Rik	26390	Mapkbp1	58203	Zbp1
14667	Gm2a	210104	Zfp658	100861870	Gm21284	23796	Aplnr	19017	Ppargc1a	619665	Klf14
100043766	Gm14057	70530	Lrfn2	240672	Dusp5	23859	Dlg2	20482	Skil	20856	Stc2
77220	Tmem200a	20513	Slc1a6	66993	Smarcd3	245578	Pcdh11x	16648	Kpna3	78798	Eml4
110532	Adarb1	330406	B4galnt3	121022	Mrps6	18160	Npr1	12751	Tpp1	268859	Rbfox1
66641	Sike1	381319	Batf3	21854	Timm17a	22359	Vldlr	72552	Hsdl1	56527	Mast1
14682	Gnaq	11941	Atp2b2	12345	Capzb	81904	Cacng7	20867	Stip1	19132	Prph
629557	Gm6981	12266	C3	12457	Noct	17476	Mpeg1	93897	Fzd10	94282	Sfxn5
208177	Phldb2	66892	Eif4e3	100604	Lrrc8c	18952	2004-09-01	381310	Stum	232431	Gprc5a
21854	Timm17a	19092	Prkg2	20867	Stip1	11941	Atp2b2	83767	Wasf1	77569	Limch1
100503819	Gm12454	64540	Tspan4	18715	Pim2	228858	Gdap1l1	226922	Kcnq5	15018	H2-Q7
100041958	Gm3591	13392	Dlx2	13544	Dvl3	211550	Tifa	100042235	Gm3739	14977	Slc39a7
70078	Nol7	232970	Phldb3	210106	Tent4a	13640	Efna5	70549	Tln2	68947	Chst8
21934	Tnfrsf11a	106861	Abhd3	66912	Bzw2	15571	Elavl3	21987	Tpd52l1	83603	Elovl4
14218	Sh3pxd2a	327954	Dnah2	22249	Unc13b	76263	Gstk1	81879	Tfcp2l1	319807	Nwd2
94089	Trim7	209091	Ccnb3	110880	Scn4a	71853	Pdia6	70461	Crtc3	212539	Gm266
20499	Slc12a7	225583	Minar2	68691	Kansl1l	57257	Vav3	170574	Sp7	66940	Shisa5
83965	Enpp5	22761	Zfpm1	74148	Cluh	16508	Kcnd2	12175	Bnip2	69806	Slc39a11
231440	Parm1	619665	Klf14	27428	Shroom3	13845	Ephb3	243547	Grip2	80859	Nfkbiz
83679	Pde4dip	353326	Rtl1	230899	Nppa	69217	Plekha4	19703	Renbp	237010	Klhl4
56292	Naa10	286942	Kif19a	67680	Sdhb	66058	Tmem176a	74691	Tdrd9	21407	Tcf15
100705	Acacb	57257	Vav3	22439	Xk	78405	Ntf5	76626	Msi2	64933	Ap3m2
20536	Slc4a3	269784	Cntn4	16493	Kcna5	668525	Gm9222	26556	Homer1	68957	Paqr6
13803	Enc1	100910	Chpf2	227154	Stradb	232431	Gprc5a	27410	Abca3	60367	Il1rapl2
69121	Chrdl2	217344	Rhbdf2	791403	Mhrt	239647	Pced1b	15364	Hmga2	17116	Mab21l1
24117	Wif1	104692	Gm12108	245631	Mum1l1	52120	Hgsnat	231991	Creb5	243312	Elfn1
83556	Tex16	78388	Mvp	68760	Synpo2l	20257	Stmn2	55951	Mpc1	19729	Slc50a1
68342	Ndufb10	26456	Sema4g	259300	Ehd2	317758	Gimap9	67044	Higd2a	15117	Has2
116903	Calcb	58994	Smpd3	216549	Aftph	16559	Kif17	20454	St3gal5	107375	Slc25a45
17991	Ndufa2	19418	Rasgrf2	19736	Rgs4	20618	Sncg	16404	Itga7	21922	Clec3b
12151	Bmi1	19116	Prlr	81879	Tfcp2l1	333050	Ksr2	100503631	Gm19805	60510	Syt9
386750	Slitrk3	76850	Ago4	70784	Rasl12	243328	Slc29a4	17718	ND3	70433	Draxin
14538	Gcnt2	56199	Abcb10	54607	Socs6	216001	Micu1	12261	C1qbp	69719	Cad
11804	Aplp2	67557	Larp6	54405	Ndufa1	56316	Ggcx	433771	Minos1	69847	Wnk4
98417	Cnih4	20347	Sema3b	21351	Taldo1	66259	Camk2n1	12166	Bmpr1a	268890	Lsamp
72190	2510009E07Rik	239606	Slc2a13	67122	Nrarp	13884	Ces1c	17717	ND2	76650	Srxn1
17698	Msn	216439	Agap2	67923	Eloc	102294	Cyp4v3	56504	Srpk3	110075	Bmp3
18099	Nlk	12338	Capn6	18082	Nipsnap1	20254	Scg2	19736	Rgs4	70638	Fam189a1
22629	Ywhah	93707	Pcdhgc4	67647	4930523C07Rik	20410	Sorbs3	232288	Frmd4b	13982	Esr1
407785	Ndufs6	140703	Emid1	17965	Nbl1	100616095	Snhg18	20422	Sem1	243328	Slc29a4
68802	Mypn	218518	Marveld2	100310872	Dynlt1a	18198	Musk	77739	Adamtsl1	22411	Wnt11
14238	Foxf2	13828	Epb42	78403	2900041M22Rik	67846	Tmem39a	14613	Gja5	93723	Pcdhga11
57339	Jph1	71781	Slc16a14	66355	Gmpr	214424	Parp16	15401	Hoxa4	76459	Car12
15446	Hpgd	240444	Kcng2	623078	Gm8108	78784	Celf3	17885	Myh8	22152	Tubb3
21987	Tpd52l1	171212	Galnt10	217944	Rapgef5	16348	Invs	231549	Lrrc8d	100861711	NA
67885	Mtln	21912	Tspan7	22156	Tuft1	14756	Gpld1	71375	Foxn3	12337	Capn5
68904	Abhd13	14934	Gypa	17991	Ndufa2	211135	D130040H23Rik	22057	Tob1	223726	Mpped1
106393	Srl	791270	Gm10115	407786	Taf9b	234912	Cfap300	14628	Ostm1	93712	Pcdhga4
66235	Eif1ax	270624	Spin4	100041678	Gm3500	26938	St6galnac5	100043766	Gm14057	20618	Sncg
14612	Gja4	27062	Cadps	98417	Cnih4	241919	Slc7a14	67249	Tbc1d19	65254	Dpysl5
72479	Hsdl2	22353	Vip	76411	Ift43	240505	Cdc42bpg	121022	Mrps6	16178	Il1r2
320365	Fry	93837	Dach2	100040531	Dynlt1f	64294	Itm2c	66128	Mrps36	15976	Ifnar2
74048	Vsir	65970	Lima1	16952	Anxa1	60597	Mapk8ip2	71918	Zcchc24	12292	Cacna1s
666772	Gm8281	18024	Nfe2l2	105651	Ppp1r3e	57266	Cxcl14	69309	Slc16a13	21960	Tnr
100043571	Gm4524	69277	3300002I08Rik	68268	Zdhhc21	286942	Kif19a	353025	Caps2	100038582	Gm10824
21952	Tnni1	449562	AF357425	66096	Lamtor4	56533	Rgs17	214230	Pak6	15572	Elavl4
63857	Bco1	13004	Ncan	100041151	Gm3636	68127	B230217C12Rik	13542	Dvl1	75770	Brsk2
56190	Rbm38	330671	B4galnt4	76252	Atp6v0e2	330230	Zfp853	18214	Ddr2	11859	Phox2a
13690	Eif4g2	213556	Plekhh2	29815	Bcar3	14977	Slc39a7	14070	F8a	13349	Ackr1
12443	Ccnd1	20855	Stc1	209200	Dtx3l	243312	Elfn1	223513	Abra	56496	Tspan6
622675	Zfp827	239647	Pced1b	17720	ND4L	18761	Prkcq	54140	Avpr1a	13839	Epha5
27056	Irf5	15040	H2-T23	100678	Psph	68304	Kdelc2	17869	Myc	434280	Sox1ot
319207	Pgbd1	11899	Astn1	50799	Slc25a13	76960	Bcas1	74349	Fam160a2	225743	Rnf165
68477	Rmnd5a	15361	Hmga1	67212	Mrpl55	106763	Ttbk1	226101	Myof	18125	Nos1
214230	Pak6	233424	Tmc3	381232	Mirt1	231148	Ablim2	56430	Clip1	14800	Gria2
76073	Pcgf5	12364	Casp12	99382	Abtb2	214084	Slc18a2	72190	2510009E07Rik	217344	Rhbdf2
14158	Fer	72754	Arhgef10l	71375	Foxn3	224093	Fam43a	12759	Clu	330662	Dock1
229474	Fhdc1	209039	Tns2	66923	Pbrm1	58994	Smpd3	15277	Hk2	27055	Fkbp9
12343	Capza2	327780	4933439G19Rik	69550	Bst2	72136	Chst14	52323	Klhl7	20657	Sod3
74430	4930452B06Rik	217356	Tmc8	68347	Mettl26	277432	Vstm2l	666329	Gm3317	100504608	Eef1akmt3
11957	Atp5j	78177	Ninl	72479	Hsdl2	13004	Ncan	66235	Eif1ax	241919	Slc7a14
17884	Myh4	211480	Kcnj14	67213	Cmtm6	73254	Ccdc18	81877	Tnxb	209027	Pycr1
791403	Mhrt	93838	Dqx1	72097	2010300C02Rik	236573	Gbp9	19043	Ppm1b	56149	Grasp
76252	Atp6v0e2	73254	Ccdc18	19043	Ppm1b	56089	Ramp3	68162	A930003A15Rik	58227	Fam184b
22160	Twist1	77117	Zfp934	192656	Ripk2	17988	Ndrg1	17710	COX3	237211	Fancb
67095	Trak1	75731	Idnk	52915	Zmiz2	100504608	Eef1akmt3	99010	Lpcat4	233040	Fbxo27
210297	Lrch2	50931	Il27ra	94063	Mrpl16	320910	Itgb8	14609	Gja1	13628	Eef1a2
83767	Wasf1	319269	A130040M12Rik	21957	Tnnt3	227619	Man1b1	226525	Rasal2	76829	Dok5
16952	Anxa1	234686	Fhod1	241113	Prkag3	100503703	Gm19845	230709	Zmpste24	68481	Mpzl1
272396	Tarsl2	20562	Slit1	77579	Myh10	12564	Cdh8	17720	ND4L	211286	Cln5
67270	Mrpl42	13641	Efnb1	23937	Mab21l2	66366	Ergic3	24053	Sgcg	230971	Megf6
21925	Tnnc2	243328	Slc29a4	546134	Gramd2	74637	Shpk	277333	Gm5069	100040944	Gm3055
17720	ND4L	654822	D330041H03Rik	94065	Mrpl34	15436	Hoxd4	66717	Ccdc96	71609	Tradd
56207	Uchl5	21909	Tlx2	215615	Rnpep	18132	Notch4	382207	Jade3	77627	Efcab6
81879	Tfcp2l1	12549	Arhgap31	226977	Actr1b	217194	Klhl11	52668	Ifi27	320311	Rnf152
215707	Ccdc92	60440	Iigp1	100042235	Gm3739	18027	Nfia	14687	Gnaz	58994	Smpd3
110876	Scn2a	53415	Htatip2	100041262	Gm3239	110834	Chrna3	665685	Ppp1r2-ps2	17304	Mfge8
100502912	Gm17315	100502933	Gm19461	104099	Itga9	71901	Fam219a	76448	Ppp1r18	329178	Unc80
83435	Plekha3	19662	Rbp4	69662	2310061I04Rik	20447	St6galnac3	330450	Far2	242915	Garem2
69534	Avpi1	320072	A830019L24Rik	14687	Gnaz	269784	Cntn4	208151	Tmem132b	20668	Sox13
433771	Minos1	22658	Pcgf2	66179	Ogfod3	76459	Car12	269424	Jade1	215890	Clvs2
240185	Jcad	57776	Ttyh1	52004	Cdk2ap2	69155	1810030O07Rik	666800	Gm8297	68127	B230217C12Rik
13842	Epha8	226781	Slc30a10	11950	Atp5f1	319713	Ablim3	56473	Fads2	102103	Mtus1
27361	Msrb1	102278	Cpne7	13690	Eif4g2	227612	Tor4a	110826	Etfb	16574	Kif5c
329003	Zfp516	23887	Ggt5	100038847	Gm10406	217154	Stac2	11459	Acta1	67254	2900011O08Rik
15424	Hoxc5	545650	Gm13277	73710	Tubb2b	226841	Vash2	17300	Foxc1	67305	Gpx7
73904	4833412C05Rik	11733	Ank1	66414	Ndufa12	331461	Il1rapl1	381072	Abca17	20562	Slit1
15275	Hk1	380855	Rsl1	100502868	Gm20597	12499	Entpd5	77113	Klhl2	17305	Mfng
70984	4931406C07Rik	15360	Hmgcs2	319207	Pgbd1	58235	Nectin1	68493	Ndufaf4	66073	Txndc12
75141	Rasd2	67749	Mgarp	225362	Reep2	72267	Lrrc8e	67923	Eloc	12977	Csf1
100040859	NA	107986	Ddb2	208151	Tmem132b	70296	Tbc1d13	100169868	Gm3173	104886	Rab15
66148	Dnajc15	170765	Ripply3	68159	Stx19	77117	Zfp934	67116	Cuedc2	93882	Pcdhb11
52666	Arhgef25	235281	Scn3b	77739	Adamtsl1	229949	Ak5	227154	Stradb	20347	Sema3b
382823	Atp5c1-ps	54667	Atp8b2	223513	Abra	21816	Tgm1	66142	Cox7b	229357	Gpr149
16650	Kpna6	100303647	AF357359	72552	Hsdl1	71086	4933412E12Rik	212996	Galnt17	13482	Dpp4
11426	Macf1	22021	Tpst1	68375	Ndufa8	18612	Etv4	68159	Stx19	15436	Hoxd4
224250	Cldnd1	211135	D130040H23Rik	16527	Kcnk3	59036	Dact1	225887	Ndufs8	246317	Neto1
17716	ND1	263764	Creg2	233315	Mtmr10	12292	Cacna1s	105351	AW209491	630579	Zfp808
100862316	NA	211550	Tifa	68556	Uckl1	207728	Pde2a	17711	CYTB	319446	Dpep2
12839	Col9a1	16574	Kif5c	244668	Sipa1l2	223646	Naprt	83965	Enpp5	20527	Slc2a3
21888	Tle4	13607	Eda	27410	Abca3	68957	Paqr6	67680	Sdhb	19271	Ptprj
233895	Prr14	56048	Lgals8	100042054	Gm3194	18762	Prkcz	225362	Reep2	353504	Dio3os
102857	Slc6a8	29817	Igfbp7	100036571	NA	13123	Cyp7b1	17719	ND4	100861934	NA
238130	Dock4	545370	Hmcn1	71761	Amdhd1	54123	Irf7	433667	Ankrd13c	76960	Bcas1
227731	Slc25a25	13193	Dcx	210162	Zkscan2	19171	Psmb10	18795	Plcb1	16590	Kit
329540	Nol4l	20360	Sema6c	242259	Slc44a5	16178	Il1r2	20021	Polr2c	26930	Ppnr
80751	Rnf34	56229	Thsd1	52250	Reep1	329274	Fam163a	244418	Prag1	210710	Gab3
52065	Mfhas1	56316	Ggcx	622931	Gm10021	791270	Gm10115	59022	Edf1	100043072	A230070E04Rik
228071	Sestd1	216825	Usp22	75974	Dock11	14376	Ganab	23831	Car14	214552	Cep164
14634	Gli3	18952	2004-09-01	170748	Smco4	13850	Ephx2	17709	COX2	269116	Nfasc
22057	Tob1	329739	Fam102b	13589	Mapre1	20492	Slbp	67426	Coq8a	226180	Ina
14718	Got1	546071	Mast3	74430	4930452B06Rik	93737	Pard6g	52392	D1Ertd622e	14062	F2r
66108	Ndufa9	106877	Afap1l1	18667	Pgr	11438	Chrna4	68477	Rmnd5a	67893	Tmem86a
192656	Ripk2	211961	Asxl3	69478	2300009A05Rik	12406	Serpinh1	19775	Xpr1	219228	Pcdh17
76306	Slc18b1	68498	Tspan11	73075	Ppil6	17436	Me1	21648	Dynlt1b	77595	Nup210l
76594	Dnajc18	76877	Rab36	63857	Bco1	53330	Vamp4	320158	Zmat4	77117	Zfp934
667631	Gm8738	108052	Slc14a1	18293	Ogdh	21385	Tbx2	100861722	NA	231290	Slc10a4
227753	Gsn	270685	Mthfd1l	76626	Msi2	11727	Ang	109299	Tmem250-ps	71901	Fam219a
30057	Timm8b	243864	Mill2	110829	Lims1	230603	Ttc39a	231207	Cpeb2	93876	Pcdhb5
17705	ATP6	11438	Chrna4	105387	Akr1c14	102278	Cpne7	320609	Strip2	232984	B3gnt8
20352	Sema4b	94217	Lrp1b	59022	Edf1	227620	Uap1l1	75735	Pank1	77629	Sphkap
381260	Gm973	15434	Hoxd3	12305	Ddr1	243914	Lgi4	100042024	Gm3629	56089	Ramp3
18777	Lypla1	68659	Fam198b	320492	A830018L16Rik	19124	Procr	76252	Atp6v0e2	16536	Kcnq2
68918	1190005I06Rik	12286	Cacna1a	18247	Oaz2	170765	Ripply3	21854	Timm17a	67484	Eepd1
75687	Ripor1	338370	Nalcn	227632	Kcnt1	16362	Irf1	68198	Ndufb2	76071	Jakmip1
68268	Zdhhc21	207182	Ggt7	230673	Ipo13	65970	Lima1	100041515	Gm3383	237988	Cdr2l
654795	Sdr39u1	12821	Col17a1	74349	Fam160a2	213262	Fstl5	78825	Desi2	13030	Ctsb
78896	1500015O10Rik	17217	Mcm4	100041054	Gm3115	14466	Gba	66377	Ndufc1	338363	Tmem241
230709	Zmpste24	100499530	Mir1906-2	58875	Hibadh	80287	Apobec3	67150	Rnf141	246707	Emilin2
52250	Reep1	13482	Dpp4	210529	Mettl14	218699	Pxk	259097	Olfr558	14825	Cxcl1
225020	Fez2	117591	Slc2a9	20454	St3gal5	54637	Praf2	80751	Rnf34	620419	Zfp963
632971	Rergl	50530	Mfap5	17719	ND4	73272	1700108F19Rik	94065	Mrpl34	209773	Dennd2a
13544	Dvl3	13845	Ephb3	22317	Vamp1	56358	Copz2	100040897	Gm3029	14199	Fhl1
110880	Scn4a	18453	P4hb	20112	Rps6ka2	112422	Zfp979	100504540	Gm20276	83671	Sytl2
68691	Kansl1l	69640	Fam83g	17705	ATP6	100126224	Gm11747	100041374	Gm3298	53626	Insm1
18440	P2rx6	11555	Adrb2	100503012	Gm19503	11859	Phox2a	68760	Synpo2l	15434	Hoxd3
259097	Olfr558	20856	Stc2	70729	Nos1ap	20613	Snai1	66083	Setd6	66643	Lix1
14070	F8a	668208	Gm13288	66377	Ndufc1	239447	Colec10	68347	Mettl26	11906	Zfhx3
106931	Kctd1	15015	H2-Q4	257871	Olfr1372-ps1	100910	Chpf2	436062	Fam92b	68867	Rnf122
67122	Nrarp	23925	Kel	21925	Tnnc2	11977	Atp7a	240063	Zfp811	71740	Nectin4
19125	Prodh	229900	Gbp7	100041283	Gm3252	76071	Jakmip1	105193	Nhlrc1	74580	Pyroxd2
20868	Stk10	225743	Rnf165	110651	Rps6ka3	93880	Pcdhb9	207911	Mchr1	12647	Chat
226849	Ppp2r5a	103266	Tmem263	70551	Tmtc4	217721	Flvcr2	622208	Gm6297	54637	Praf2
14702	Gng2	98711	Rdh10	17717	ND2	15437	Hoxd8	327655	Ppip5k1	12558	Cdh2
320019	Ptgs2os	16572	Kif5a	192199	Rspo1	22021	Tpst1	18715	Pim2	16467	Atcay
14284	Fosl2	545651	Gm13278	383787	Ankrd63	381633	Gm1673	68337	Crip2	12406	Serpinh1
237523	Ptprq	15561	Htr3a	11782	Ap4s1	50784	Plpp2	77619	Prelid2	330406	B4galnt3
20322	Sord	14733	Gpc1	56292	Naa10	108015	Chrnb4	240726	Slco5a1	93887	Pcdhb16
100041374	Gm3298	235283	Gramd1b	100036572	LOC100036572	11867	Arpc1b	269437	Plch1	24132	Zfp53
18784	Pla2g5	11622	Ahr	14158	Fer	70470	Rprd1b	100040563	Dynlt1c	22067	Trpc5
22704	Zfp46	83603	Elovl4	30928	Zbtb18	100040110	NA	67041	Oxct1	103963	Rpn1
224794	Enpp4	16491	Kcna3	100041651	Gm3453	22360	Nrsn1	18082	Nipsnap1	67657	Rabl3
73341	Arhgef6	16816	Lcat	22117	Tst	14950	H13	66602	1700020I14Rik	23912	Rhof
68556	Uckl1	57784	Bin3	107767	Scamp1	106512	Gpsm3	226422	Rab29	237847	Rtn4rl1
100042235	Gm3739	73368	Col20a1	380654	Cfap54	66151	Prr13	12856	Cox17	13640	Efna5
66447	Mgst3	244911	C2cd4a	240063	Zfp811	103266	Tmem263	56278	Gkap1	56857	Slc37a2
18293	Ogdh	107934	Celsr3	629557	Gm6981	100038708	Gm10855	19217	Ptger2	16348	Invs
19043	Ppm1b	100861980	NA	622640	Gm6337	68553	Col6a4	73710	Tubb2b	60440	Iigp1
380916	Lrch1	12368	Casp6	74055	Plce1	278097	Armcx6	100310872	Dynlt1a	16997	Ltbp2
71375	Foxn3	230579	Fam151a	22361	Vnn1	53314	Batf	22063	Trpc1	106763	Ttbk1
69227	Selenot	76880	6430411K18Rik	94089	Trim7	18577	Pde4a	13487	Slc26a3	245537	Nlgn3
56485	Slc2a5	545652	Gm13275	433667	Ankrd13c	13807	Eno2	20322	Sord	53978	Lpar2
52004	Cdk2ap2	93966	Hemgn	243725	Ppp1r9a	11622	Ahr	56421	Pfkp	16848	Lfng
17858	Mx2	68553	Col6a4	26422	Nbea	102448	Xylb	21819	Tg	12933	Crmp1
54396	Irgm2	545649	Gm13276	50780	Rgs3	69277	3300002I08Rik	67993	Nudt12	17760	Map6
104130	Ndufb11	20274	Scn9a	330222	Sdk1	240261	Ccdc112	71764	C2cd2l	50878	Stag3
21763	Tex2	17082	Il1rl1	14489	Mtpn	76816	Sdccag8	70363	Fam135b	50768	Dlc1
21807	Tsc22d1	235584	Dusp7	329934	Foxo6	140557	Smc1b	94063	Mrpl16	100861601	NA
18163	Ctnnd2	76459	Car12	195434	Utp14b	19418	Rasgrf2	93691	Klf7	50706	Postn
77113	Klhl2	20508	Slc18a3	320717	Pptc7	57875	Angptl4	22018	Tpo	326623	Tnfsf15
75406	Ndufs7	66889	Rnf128	666765	Gm8279	19128	Pros1	78304	Naa38	317677	C1s2
26556	Homer1	74137	Nuak2	217837	Itpk1	67384	Bag4	18793	Plaur	20296	Ccl2
52915	Zmiz2	217194	Klhl11	11550	Adra1d	12795	Plk3	12457	Noct	64706	Scube1
11305	Abca2	170756	Slc8b1	381175	Ccdc68	12286	Cacna1a	170718	Idh3b	107652	Uap1
68192	Leprotl1	12452	Ccng2	269109	Dpp10	104816	Aspg	22342	Lin7b	71146	Golga7b
16852	Lgals1	18779	Pla2r1	192198	Lrrc4	14085	Fah	234593	Ndrg4	211468	Kcnh8
68507	Ppfia4	107250	Kazald1	329540	Nol4l	15465	Hrh1	12385	Ctnna1	20451	St8sia3
105351	AW209491	223864	Rapgef3	72747	Ttc39c	100861980	NA	170835	Inpp5j	233878	Sez6l2
50762	Fbxo6	74039	Nfam1	641376	Tomm40l	229357	Gpr149	70713	Gpr137c	15216	Hfe
66717	Ccdc96	331188	Zfp781	105445	Dock9	30948	Bin1	665037	Gm7457	56358	Copz2
240063	Zfp811	93880	Pcdhb9	223732	Rtl6	26414	Mapk10	66046	Ndufb5	105352	Dusp22
17993	Ndufs4	13829	Dmtn	16852	Lgals1	100017	Ldlrap1	171207	Arhgap4	77976	Nuak1
545531	Gm5848	217353	Tmc6	232539	Klhl42	20715	Serpina3g	236727	Slc9a7	13390	Dlx1
53416	Stk39	12889	Cplx1	66106	Smpx	100043072	A230070E04Rik	15251	Hif1a	20614	Snap25
230899	Nppa	140571	Plxnb3	319618	Dcp1b	210710	Gab3	21832	Thpo	243743	Plxna4
18218	Dusp8	100038708	Gm10855	56874	Rnf32	228140	Tnks1bp1	100042100	Gm3667	72121	Dennd2d
224997	Dlgap1	21422	Tfcp2	70363	Fam135b	93707	Pcdhgc4	99586	Dpyd	19122	Prnp
21953	Tnni2	67254	2900011O08Rik	80751	Rnf34	263764	Creg2	14225	Fkbp1a	320072	A830019L24Rik
319909	Ism1	20652	Soat1	193043	Zfp3	16848	Lfng	18797	Plcb3	269784	Cntn4
68070	Pdzd2	13982	Esr1	207740	Ubald1	78781	Zc3hav1	13589	Mapre1	67790	Rab39b
93686	Rbfox2	19124	Procr	214230	Pak6	15205	Hes1	56758	Mbnl1	381126	Garem1
18746	Pkm	11717	Ampd3	72061	2010111I01Rik	20203	S100b	53416	Stk39	20111	Rps6ka1
11782	Ap4s1	16532	Kcnu1	259097	Olfr558	269788	Lhfpl4	320557	Fam169a	239606	Slc2a13
209387	Trim30d	232313	Gxylt2	229512	Smg5	22339	Vegfa	20475	Six5	214359	Tmem51
74691	Tdrd9	381633	Gm1673	791413	Gm12592	18799	Plcd1	68018	Col4a3bp	235302	D630033O11Rik
67150	Rnf141	20618	Sncg	329252	Lgr6	76498	Paqr4	320965	4831440E17Rik	16784	Lamp2
328162	Trmt61a	14205	Vegfd	17883	Myh3	14545	Gdap1	98417	Cnih4	78610	Uvrag
18769	Pkig	211945	Plekhh1	116903	Calcb	214552	Cep164	14809	Grik5	11307	Abcg1
66377	Ndufc1	320226	Ccdc171	224703	2002-03-01	211378	6720489N17Rik	56485	Slc2a5	171395	Pkd1l1
109202	A930024E05Rik	99696	Ankrd50	71832	Csl	18822	Plod1	100038847	Gm10406	76983	Scfd1
627110	Tubb2a-ps2	78784	Celf3	235472	Prtg	219228	Pcdh17	13544	Dvl3	93708	Pcdhgc5
75454	Phpt1	20492	Slbp	16404	Itga7	94282	Sfxn5	11811	Apobec2	14704	Gng3
217837	Itpk1	66643	Lix1	104009	Qsox1	93876	Pcdhb5	99377	Sall4	17196	Mbp
668215	Hectd2os	320865	Cdh18	207618	Zfp804b	13392	Dlx2	11472	Actn2	14811	Grin2a
68162	A930003A15Rik	20354	Sema4d	75219	Dusp18	12368	Casp6	72852	Mblac2	74741	C2cd5
52668	Ifi27	27055	Fkbp9	18769	Pkig	13390	Dlx1	380916	Lrch1	241134	Nyap2
19204	Ptafr	100465	Mob3c	19012	Plpp1	20979	Syt1	20973	Syngr2	12609	Cebpd
66414	Ndufa12	100038570	Prcd	215707	Ccdc92	21960	Tnr	15184	Hdac5	12577	Cdkn1c
64074	Smoc2	11799	Birc5	320502	Lmod3	17158	Man2a1	217379	Ubxn2a	381413	Gpr176
103710	Slc35e4	20533	Slc4a1	12614	Celsr1	53626	Insm1	434778	Ccdc160	20274	Scn9a
104009	Qsox1	231004	Samd11	17711	CYTB	30878	Apln	320189	NA	56533	Rgs17
97287	Mtmr14	111241	Hmga1b	170835	Inpp5j	93887	Pcdhb16	68283	9530077C05Rik	12268	C4b
68789	Trmt61b	77041	Arsk	18018	Nfatc1	12933	Crmp1	22151	Tubb2a	16456	F11r
100041678	Gm3500	252838	Tox	12385	Ctnna1	27220	Cartpt	50883	Chek2	107587	Osr2
15903	Id3	279561	Wnk3	77113	Klhl2	380969	Nckap5l	11607	Agtr1a	109115	Supt3
70546	Zdhhc2	17285	Meox1	14751	Gpi1	100503150	NA	53331	Stx7	272158	Poln
17938	Naca	241656	Pak7	11785	Apbb1	320840	Negr1	68631	Cryl1	668558	Gm9241
14313	Fst	229357	Gpr149	20663	Sos2	68144	5031426D15Rik	19414	Rasa3	627872	Dnah7a
74103	Nebl	93737	Pard6g	12826	Col4a1	233575	Pgap2	399603	Fam84b	11520	Plin2
20358	Sema6a	55990	Fmo2	320092	E030003E18Rik	16574	Kif5c	52250	Reep1	18616	Peg3
17156	Man1a2	72055	Slc38a10	71711	Mus81	15894	Icam1	320772	Mdga2	12983	Csf2rb
74055	Plce1	94088	Trim6	67150	Rnf141	68947	Chst8	15939	Ier5	80287	Apobec3
210106	Tent4a	24004	Rai2	74103	Nebl	20856	Stc2	100041283	Gm3252	26897	Acot1
52389	Adgra1	20965	Syn2	12167	Bmpr1b	14811	Grin2a	27425	Atp5l	20442	St3gal1
17356	Afdn	13479	Dpep1	66717	Ccdc96	64580	Ndst4	70546	Zdhhc2	208890	Slc26a7
320609	Strip2	14115	Fbln2	11740	Slc25a5	15212	Hexb	74596	Cds1	408057	BC039771
100861952	NA	22750	Zfp9	11480	Acvr2a	72121	Dennd2d	56874	Rnf32	232237	Fgd5
16426	Itih3	216858	Kctd11	100040870	Gm3005	70178	Abhd17c	53419	Corin	338535	E030013I19Rik
192167	Nlgn1	11486	Ada	208177	Phldb2	320429	Trank1	224703	2002-03-01	380977	A330009N23Rik
15401	Hoxa4	209027	Pycr1	224794	Enpp4	22029	Traf1	18030	Nfil3	671535	Parp10
67117	Dynlt3	108760	Galnt16	16646	Kpna1	19206	Ptch1	12837	Col8a1	330914	Arhgap32
67501	Ccdc50	239435	Aard	100042304	Gm38418	434782	Gm5637	215751	Ginm1	12943	Pcdha10
100861870	Gm21284	18548	Pcsk1	56811	Dkk2	17762	Mapt	22361	Vnn1	100504058	Gm20038
330355	Dnah6	208718	Dis3l2	241289	Ppp1r26	18301	Fxyd5	16145	Igtp	171210	Acot2
17105	Lyz2	212518	Sprn	108841	Rdh13	68922	Dnaic1	30928	Zbtb18	93716	Pcdhga8
67923	Eloc	26938	St6galnac5	320709	Tmem117	14800	Gria2	71148	Mier1	11304	Abca4
67044	Higd2a	20665	Sox10	83556	Tex16	234796	Klhl36	67739	Slc48a1	13436	Dnmt3b
66158	Rtl8a	13349	Ackr1	17858	Mx2	232371	C1rl	17873	Gadd45b	214240	Disp2
211151	Churc1	242126	Slc22a15	320557	Fam169a	20362	2008-09-01	100036571	NA	21664	Phlda1
100041262	Gm3239	12745	Clgn	73284	Ddit4l	16188	Il3ra	210529	Mettl14	140484	Pofut1
207740	Ubald1	171210	Acot2	279028	Adamts13	382018	Unc13a	219189	Vwa8	228140	Tnks1bp1
53885	Nphp1	19289	Igdcc3	66052	Sdhc	245446	Slitrk4	56077	Dgke	16728	L1cam
207618	Zfp804b	72461	Prcp	69064	Fuom	215090	Maneal	18227	Nr4a2	20271	Scn5a
218756	Slc4a7	238252	Gpr135	66108	Ndufa9	16572	Kif5a	18777	Lypla1	380930	9330188P03Rik
67116	Cuedc2	84036	Kcnn1	12585	Cdr2	107831	Adgrb1	76477	Pcolce2	226518	Nmnat2
101148	Bmt2	100043911	Ppp4r1l-ps	546387	Gm5946	22658	Pcgf2	399566	Btbd6	64580	Ndst4
22361	Vnn1	66147	Necap2	20352	Sema4b	18755	Prkch	17258	Mef2a	635702	Naaladl2
69823	Fyttd1	69834	Rab43	226040	Tmem252	13609	S1pr1	67273	Ndufa10	19662	Rbp4
216438	2009-03-01	11423	Ache	97820	4833439L19Rik	100502869	Gm19422	51801	Ramp1	227648	Sec16a
19935	Mrpl23	78928	Pigt	627110	Tubb2a-ps2	19132	Prph	225518	Prdm6	107513	Ssr1
23943	Esyt1	407800	Ecm2	100861952	NA	22712	Zfp54	17356	Afdn	13850	Ephx2
217082	Hlf	20514	Slc1a5	216810	Tom1l2	108151	Sema3d	23825	Banf1	16545	Kera
245670	Rragb	192136	Sugct	66602	1700020I14Rik	319317	Snhg11	12345	Capzb	68178	Cgnl1
11550	Adra1d	192190	Pkhd1l1	105518	A630023A22Rik	791275	Gm9885	15903	Id3	211798	Mfsd9
100038846	NA	17687	Msh5	100041515	Gm3383	216964	Trp53i13	11950	Atp5f1	18024	Nfe2l2
11951	Atp5g1	215378	Brinp3	70549	Tln2	19363	Rad51b	17708	COX1	53415	Htatip2
66602	1700020I14Rik	66111	Tmed3	654795	Sdr39u1	239719	Mkl2	94176	Dock2	269060	Dagla
56330	Pdcd5	16975	Lrp8	100861615	LOC100861615	17116	Mab21l1	75732	Iqcd	239319	Card6
100038847	Gm10406	329941	Col8a2	625409	Gm6581	100503026	Gm19514	66629	Golph3	20410	Sorbs3
71764	C2cd2l	56857	Slc37a2	70186	Fam162a	258571	Olfr1033	116847	Prelp	235587	Parp3
17717	ND2	70028	Dop1b	66860	Tanc1	77951	Cyp20a1	243197	Mfsd7a	50931	Il27ra
105193	Nhlrc1	74574	Lvrn	100038541	Gm10554	14735	Gpc4	100504157	Gm20091	20333	Sec22b
22333	Vdac1	11783	Apaf1	17708	COX1	94040	Clmn	75597	Ndufaf2	22021	Tpst1
72097	2010300C02Rik	245902	Ccdc15	16648	Kpna3	20262	Stmn3	12778	Ackr3	100862401	NA
70186	Fam162a	66151	Prr13	320802	Ifitm10	16155	Il10rb	17991	Ndufa2	20855	Stc1
17719	ND4	53626	Insm1	75292	Prkd3	207683	Igsf11	20301	Ccl27a	76681	Trim12a
67184	Ndufa13	15018	H2-Q7	236727	Slc9a7	19219	Ptger4	627110	Tubb2a-ps2	12452	Ccng2
100861722	NA	16848	Lfng	239760	Ndufa11b	12257	Tspo	211652	Wwc1	68553	Col6a4
553127	Rtl8b	15216	Hfe	75735	Pank1	16973	Lrp5	50918	Myadm	22635	Zan
66923	Pbrm1	230828	Il22ra1	665181	Gm11964	78928	Pigt	67057	Yaf2	240690	St18
21858	Timp2	236643	Sytl5	18011	Neurl1a	66256	Ssr2	27356	Insl6	212531	Sh3bgrl2
30928	Zbtb18	100043636	AI662270	83767	Wasf1	243864	Mill2	69126	1810022K09Rik	72685	Dnajc6
545007	Gm5796	76524	Cln6	11981	Atp9a	22746	Zfp85	66979	Pole4	19220	Ptgfr
74349	Fam160a2	18132	Notch4	24012	Rgs7	319477	Insyn1	15284	Hlx	11567	Avil
12238	Commd3	11421	Ace	623453	Gm13669	268480	Rapgefl1	60406	Sap30	114642	Brdt
19298	Pex19	109115	Supt3	15446	Hpgd	17996	Neb	67295	Rab3c	75750	Slc10a6
56078	Car5b	52120	Hgsnat	11465	Actg1	56744	Pf4	320717	Pptc7	18160	Npr1
56327	Arl2	382083	Snx22	20422	Sem1	17933	Myt1l	18124	Nr4a3	211383	Amer3
381853	Gipr	227485	Cdh19	329003	Zfp516	53602	Hpcal1	213053	Slc39a14	16502	Kcnc1
546134	Gramd2	56177	Olfm1	67116	Cuedc2	13176	Dcc	50873	Prkn	209743	Minar1
19699	Reln	207683	Igsf11	67295	Rab3c	213945	Col28a1	242259	Slc44a5	15944	Irgm1
20403	Itsn2	13371	Dio2	382823	Atp5c1-ps	12263	C2	232987	B9d2	20393	Sgk1
227933	Ccdc148	67657	Rabl3	103710	Slc35e4	67425	Eps8l1	330050	Fam185a	225742	St8sia5
110789	Adgrv1	21349	Tal1	107371	Exoc6	20274	Scn9a	100036572	LOC100036572	53381	Prdx4
29863	Pde7b	74568	Mlkl	239102	Zfhx2	27369	Dguok	192188	Stab2	242608	Podn
27425	Atp5l	27028	Ermap	22151	Tubb2a	12558	Cdh2	68790	Fendrr	11438	Chrna4
28193	Reep3	380969	Nckap5l	69202	Ptms	21333	Tac1	11740	Slc25a5	67393	Cxxc5
12614	Celsr1	20674	Sox2	433171	Gm10549	330409	Cecr2	18293	Ogdh	233424	Tmc3
216739	Acsl6	620419	Zfp963	224250	Cldnd1	619665	Klf14	230576	Ttc22	15205	Hes1
72552	Hsdl1	16728	L1cam	621156	Apoo-ps	110006	Gusb	21763	Tex2	12304	Pdia4
67155	Smarca2	57780	Fxyd7	12856	Cox17	77446	Heg1	14184	Fgfr3	12652	Chga
16562	Kif1c	241919	Slc7a14	68653	Samm50	54003	Nell2	414101	E130317F20Rik	67419	Armh4
24012	Rgs7	19201	Pstpip2	433855	AI506816	22067	Trpc5	223696	Tomm22	12075	Bfsp1
73139	Cenpv	26558	Homer3	12151	Bmi1	58178	Sorcs1	19263	Ptprb	353237	Pcdhac2
67647	4930523C07Rik	235587	Parp3	544791	Myh13	20296	Ccl2	192656	Ripk2	13176	Dcc
68724	Arl8a	100042547	Gm3897	100040897	Gm3029	252837	Ackr4	66108	Ndufa9	333605	Frmpd4
67306	Zc2hc1a	382867	Zfp488	16650	Kpna6	213956	Fam83f	67952	Tomm20	70640	Dcp2
246190	Otoa	11307	Abcg1	21678	Tead3	21689	Tekt1	71832	Csl	15945	Cxcl10
15416	Hoxb8	14063	F2rl1	74076	4933406C10Rik	30054	Rnf17	68918	1190005I06Rik	245386	Tmem255a
19893	Rpgr	320405	Cadps2	74691	Tdrd9	67790	Rab39b	629557	Gm6981	12795	Plk3
22342	Lin7b	66733	Kcng4	320609	Strip2	72386	2610035D17Rik	239559	A4galt	17901	Myl1
544791	Myh13	24063	Spry1	75744	Svip	326623	Tnfsf15	100503652	Gm16845	78781	Zc3hav1
12444	Ccnd2	319196	Ankef1	12121	Bicd1	15898	Icam5	105651	Ppp1r3e	71101	Uvssa
56278	Gkap1	381066	Zfp948	15184	Hdac5	630579	Zfp808	66052	Sdhc	69277	3300002I08Rik
75292	Prkd3	16467	Atcay	80889	Tlnrd1	20887	Sult1a1	241327	Olfml2a	14182	Fgfr1
66416	Ndufa7	238205	Lrfn5	100036568	Gm3373	20111	Rps6ka1	100041678	Gm3500	72634	Tdrkh
665574	Gm7694	24066	Spry4	666800	Gm8297	208677	Creb3l3	20656	Sod2	379043	Raet1e
23825	Banf1	11761	Aox1	24117	Wif1	22152	Tubb3	16493	Kcna5	232371	C1rl
110829	Lims1	100503686	NA	68918	1190005I06Rik	381413	Gpr176	76787	Ppfia3	11867	Arpc1b
217732	Cipc	22360	Nrsn1	110639	Prps2	67557	Larp6	22370	Vtn	110006	Gusb
75712	Tmem14a	99681	Tchh	14183	Fgfr2	227377	Farp2	22249	Unc13b	170729	Scrt1
234593	Ndrg4	329942	Csmd2	245670	Rragb	277353	Tcfl5	58233	Dnaja4	83766	Actl6b
74107	Cep55	54326	Elovl2	17710	COX3	77629	Sphkap	11782	Ap4s1	11421	Ace
105663	Thtpa	54484	Mkrn1	72307	2510002D24Rik	246313	Prokr2	20916	Sucla2	51902	Rnf24
16323	Inhba	12642	Ch25h	68126	Fahd2a	100169889	Peg3os	17705	ATP6	20563	Slit2
100504389	9030407P20Rik	11541	Adora2b	78697	Pus7	20977	Syp	30839	Fbxw5	101544	Zfp575
68126	Fahd2a	13848	Ephb6	236915	Arhgef9	20911	Stxbp2	217837	Itpk1	24135	Zfp68
56428	Mtch2	18143	Npas2	14221	Fjx1	232441	Rerg	11550	Adra1d	17391	Mmp24
76892	Rnft1	383103	Tvp23a	68283	9530077C05Rik	65254	Dpysl5	108699	Chn1	72136	Chst14
239102	Zfhx2	56802	Nespas	216767	Mrpl22	217353	Tmc6	14651	Hagh	12522	Cd83
233315	Mtmr10	225608	Sh3tc2	237082	Nxt2	213522	Plekhg6	257871	Olfr1372-ps1	64540	Tspan4
170748	Smco4	171166	Mcoln3	12767	Cxcr4	434280	Sox1ot	84652	Fam126a	12794	Cnih2
110639	Prps2	12570	Cdk5r2	52076	Tmem38b	329941	Col8a2	100041874	Gm3558	338523	Kdm7a
21819	Tg	268510	Mgat5b	74190	Exoc3l4	241520	Fam171b	14234	Foxc2	56489	Ikbke
18767	Pkia	11775	Ap3b2	667631	Gm8738	74153	Uba7	16650	Kpna6	330230	Zfp853
29815	Bcar3	50706	Postn	12520	Cd81	100504114	Gm16907	544717	1190007I07Rik	12156	Bmp2
209378	Itih5	12323	Camk2b	22057	Tob1	20850	Stat5a	11695	Alx4	12790	Cnga3
55980	Impa1	19132	Prph	79202	Tnfrsf22	100855	Tbc1d14	100040531	Dynlt1f	217893	Pacs2
666329	Gm3317	328440	Npm2	18738	Pitpna	19275	Ptprn	233913	BC017158	72386	2610035D17Rik
78330	Ndufv3	30955	Pik3cg	100040851	Gm9767	12323	Camk2b	74103	Nebl	216233	Socs2
239760	Ndufa11b	12977	Csf1	66925	Sdhd	216749	Nmur2	14667	Gm2a	22353	Vip
16922	Phyh	74775	Lmbr1l	98402	Sh3bp4	226144	Erlin1	71912	Jsrp1	66151	Prr13
12121	Bicd1	231148	Ablim2	75801	4930447C04Rik	100862216	NA	75580	Zbtb4	244431	Sgcz
381175	Ccdc68	193003	Pirt	18191	Nrxn3	228357	Lrp4	14872	Gstt2	234912	Cfap300
100503631	Gm19805	239420	Csmd3	240185	Jcad	78816	Gmip	330260	Pon2	100861843	NA
27410	Abca3	14977	Slc39a7	20973	Syngr2	11474	Actn3	11465	Actg1	23796	Aplnr
70617	Fam241a	94282	Sfxn5	245880	Wasf3	241118	Asic4	12614	Celsr1	68304	Kdelc2
330450	Far2	227620	Uap1l1	17356	Afdn	230587	Glis1	50762	Fbxo6	67477	Abhd15
14252	Flot2	20739	Spta1	100861726	NA	215335	Slc36a1	21955	Tnnt1	239647	Pced1b
78403	2900041M22Rik	13835	Epha1	16538	Kcns1	100038452	Gm13372	116903	Calcb	100503785	Igf1it
216080	Ube2d1	319767	Atp10b	102857	Slc6a8	56009	Alyref2	53901	Rcan2	93737	Pard6g
11480	Acvr2a	68428	Steap3	231440	Parm1	70420	Arpin	668215	Hectd2os	83561	Tdrd1
68917	Hint2	19743	Rhag	142688	Asb13	217370	Cybc1	56428	Mtch2	71086	4933412E12Rik
66674	Spryd7	19746	Rhd	67096	Mmachc	104692	Gm12108	246102	Rttn	58188	Vstm2b
80837	Rhoj	18822	Plod1	17882	Myh2	100504354	Gm20982	68268	Zdhhc21	12570	Cdk5r2
241289	Ppp1r26	15007	H2-Q10	66922	Rras2	64293	Stk32b	15526	Hspa9	19275	Ptprn
74918	Iqca	57255	Cldn13	68355	2010204K13Rik	15216	Hfe	665574	Gm7694	57257	Vav3
666765	Gm8279	69806	Slc39a11	17718	ND3	11304	Abca4	16322	Inha	381066	Zfp948
14725	Lrp2	207728	Pde2a	15903	Id3	13628	Eef1a2	15528	Hspe1	242384	Lingo2
67003	Uqcrc2	17196	Mbp	83965	Enpp5	66643	Lix1	22344	Vezf1	102693	Phldb1
11865	Arntl	209737	Kif15	68342	Ndufb10	379043	Raet1e	216767	Mrpl22	14617	Gjd2
22631	Ywhaz	235036	Ppan	68162	A930003A15Rik	330460	Tmem150b	230866	Emc1	27220	Cartpt
18124	Nr4a3	320268	B930095G15Rik	109163	3010003L21Rik	11501	Adam8	67501	Ccdc50	11931	Atp1b1
68241	Mcrip2	72361	Ces2g	18994	Pou3f4	27047	Omd	71030	4933403O08Rik	58222	Rab37
14677	Gnai1	101401	Adamts9	20391	Sgca	13482	Dpp4	24012	Rgs7	17762	Mapt
12753	Clock	17750	Mt2	22370	Vtn	20166	Rtkn	233315	Mtmr10	76455	2310067E19Rik
68079	Pdcd2l	16949	Loxl1	18124	Nr4a3	20271	Scn5a	100504640	Gm16089	93761	Smarca1
18008	Nes	14764	Ptgdr2	53901	Rcan2	72429	Dnajc25	16952	Anxa1	20969	Sdc1
320492	A830018L16Rik	434280	Sox1ot	97086	Slc9b2	14426	Galnt4	245670	Rragb	73124	Golim4
68283	9530077C05Rik	14863	Gstm2	332397	Nanos1	277973	Slc9a5	110532	Adarb1	12323	Camk2b
69678	Atcayos	76074	Gbp8	20970	Sdc3	212307	Mapre2	22224	Usp10	259277	Klk8
78521	B230219D22Rik	434128	Pnmal2	330355	Dnah6	57776	Ttyh1	214604	NA	14804	Grid2
18624	Pepd	71145	Scara5	224997	Dlgap1	13637	Efna2	67872	Nsmce4a	270097	Vat1l
100042100	Gm3667	66058	Tmem176a	433771	Minos1	329795	Tmem67	216393	D930020B18Rik	218544	Sgtb
329934	Foxo6	71345	Ano9	67968	Ooep	237175	Adgrg2	66922	Rras2	239759	Liph
384061	Fndc5	20703	Serpina1d	69227	Selenot	69656	Pir	17993	Ndufs4	320405	Cadps2
216459	Myl6b	224024	Scarf2	64051	Sv2a	232975	Atp1a3	102115	Dohh	56847	Aldh1a3
20301	Ccl27a	71336	Rbks	66416	Ndufa7	94279	Sfxn2	69678	Atcayos	237397	C2cd4c
27428	Shroom3	14800	Gria2	19222	Ptgir	210104	Zfp658	28193	Reep3	19124	Procr
12840	Col9a2	13649	Egfr	68507	Ppfia4	11307	Abcg1	407785	Ndufs6	239845	Gpr156
381072	Abca17	71889	Epn3	11426	Macf1	17760	Map6	100038846	NA	100037258	Dnajc3
56228	Ube2j1	11303	Abca1	217732	Cipc	101565	Ccp110	15353	Hmg20b	22634	Plagl1
208982	Hmgcll1	16348	Invs	227753	Gsn	193003	Pirt	231871	Daglb	20977	Syp
321019	Gpr183	353156	Egfl7	54403	Slc4a4	100042533	Gm11578	195040	Tmem199	52502	Carhsp1
100678	Psph	223726	Mpped1	75580	Zbtb4	74342	Lrrtm1	243725	Ppp1r9a	20665	Sox10
15227	Foxf1	433586	Maml3	17709	COX2	12266	C3	17876	Myef2	215627	Zbtb8b
66838	0610009L18Rik	320311	Rnf152	23825	Banf1	12606	Cebpa	207740	Ubald1	77951	Cyp20a1
18578	Pde4b	268706	Slc38a9	78825	Desi2	207798	Gramd1c	69674	Mif4gd	58198	Sall1
67295	Rab3c	68922	Dnaic1	78330	Ndufv3	217203	Tmem106a	71519	Cyp2u1	100504030	NA
16678	Krt1	100504304	Gm20161	12751	Tpp1	408065	Zfp456	210162	Zkscan2	100503562	NA
54160	Copg2	11519	Add2	231712	Trafd1	100503785	Igf1it	20540	Slc7a7	70296	Tbc1d13
71761	Amdhd1	332359	Tigd3	238130	Dock4	117591	Slc2a9	66659	Acp6	271849	Shc4
76824	Mtfr1l	100302648	Gm11944	16322	Inha	53381	Prdx4	224022	Slc7a4	55932	Gbp3
30853	Mlf2	19055	Ppp3ca	17156	Man1a2	107513	Ssr1	208177	Phldb2	381605	Tbc1d2
16001	Igf1r	69938	Scrn1	70546	Zdhhc2	17285	Meox1	52004	Cdk2ap2	50781	Dkk3
215615	Rnpep	327959	Xaf1	60345	Nrip2	110862	Kcnq3	224250	Cldnd1	18751	Prkcb
50759	Fbxo16	15199	Hebp1	211548	Nomo1	230145	Galnt12	75744	Svip	319865	E130114P18Rik
20289	Scx	70097	Sash1	100042498	Mir22hg	269823	Pon3	216810	Tom1l2	100038570	Prcd
242585	Slc35d1	229285	Spg20	15526	Hspa9	212569	Zfp273	74918	Iqca	237711	Eml6
71452	Ankrd40	108927	Lhfp	67993	Nudt12	94184	Pdxdc1	408058	BC048507	13036	Ctsh
109299	Tmem250-ps	238393	Serpina3f	73472	Spata18	213402	Armc2	654795	Sdr39u1	320118	Fbxl13
270210	Zfp651	100502777	Gm38422	20403	Itsn2	327959	Xaf1	75422	Mettl5	72301	Shisal1
320360	Ric3	233490	Crebzf	26410	Map3k8	93724	Pcdhga12	11549	Adra1a	434782	Gm5637
319263	Pcmtd1	99887	Tmem56	70762	Dclk2	20533	Slc4a1	13712	Elk1	231724	Rad9b
226519	Lamc1	12491	Cd36	17993	Ndufs4	26465	Zfp146	100036568	Gm3373	218793	Ube2e2
194237	Rimkla	381334	Gal3st2	11595	Acan	79362	Bhlhe41	19225	Ptgs2	93717	Pcdhga9
64051	Sv2a	22379	Fmnl3	331392	Gm5124	71145	Scara5	19222	Ptgir	170756	Slc8b1
108841	Rdh13	69718	Ipmk	50918	Myadm	30933	Tor2a	54405	Ndufa1	12841	Col9a3
666348	Apol7e	69754	Fbxo7	50880	Scly	22353	Vip	67184	Ndufa13	18301	Fxyd5
26410	Map3k8	76960	Bcas1	68631	Cryl1	14700	Gng10	100041151	Gm3636	20849	Stat4
79202	Tnfrsf22	24115	Best1	269854	Nat14	51902	Rnf24	66096	Lamtor4	208677	Creb3l3
546723	Ppp1r2-ps3	212276	Zfp748	105522	Ankrd28	68312	Gstm7	12343	Capza2	100043911	Ppp4r1l-ps
623078	Gm8108	68968	Cdan1	68477	Rmnd5a	71323	Rassf8	68375	Ndufa8	432611	Dnaic2
12830	Col4a5	16596	Klf1	75547	Akap13	12552	Cdh11	665181	Gm11964	23967	Osr1
28185	Tomm70a	20262	Stmn3	272031	Plppr1	77433	Redrum	100502868	Gm20597	106672	AI413582
268783	Mtmr12	14766	Adgrg1	19296	Pvt1	17391	Mmp24	239833	Lmln	107250	Kazald1
22273	Uqcrc1	83561	Tdrd1	66985	Rassf7	93723	Pcdhga11	12121	Bicd1	16497	Kcnab1
80889	Tlnrd1	26757	Dpysl4	69309	Slc16a13	67623	Tm7sf3	97820	4833439L19Rik	13134	Dach1
77619	Prelid2	14756	Gpld1	14872	Gstt2	319415	Hs3st5	207618	Zfp804b	16542	Kdr
18082	Nipsnap1	69574	Cmbl	66979	Pole4	72693	Zcchc12	67071	Rps6ka6	20203	S100b
210529	Mettl14	268890	Lsamp	216080	Ube2d1	57784	Bin3	22333	Vdac1	232345	A2m
19229	Ptk2b	57913	Pidd1	18671	Abcb1a	71889	Epn3	217410	Trib2	11727	Ang
19725	Rfx2	77727	6030468B19Rik	11695	Alx4	16536	Kcnq2	74513	Neto2	668382	Pabpc1l2b-ps
100503012	Gm19503	17762	Mapt	100042024	Gm3629	76877	Rab36	319555	Nwd1	77531	Anks1b
226040	Tmem252	19332	Rab20	74132	Rnf6	234094	Arhgef10	12314	Calm2	170765	Ripply3
56188	Fxyd1	71901	Fam219a	14299	Ncs1	19332	Rab20	353204	Aldoart1	241727	Snph
18439	P2rx7	170787	Hdac10	223272	Itgbl1	545370	Hmcn1	100041262	Gm3239	433323	Sgpp2
17711	CYTB	234684	Lrrc29	21763	Tex2	69982	Spink2	100861615	LOC100861615	216964	Trp53i13
103978	Gpc5	20311	Cxcl5	74918	Iqca	226861	Hhat	100041585	Amd2	212198	Wdr25
18715	Pim2	26414	Mapk10	407812	Zfp941	15552	Htr1d	20391	Sgca	12934	Dpysl2
19084	Prkar1a	14425	Galnt3	67739	Slc48a1	140859	Nek8	227753	Gsn	30052	Pcsk1n
20364	Selenow	76498	Paqr4	20404	Sh3gl2	15572	Elavl4	216080	Ube2d1	217721	Flvcr2
380787	Lbhd2	22431	Wt1	74470	Cep72	213350	Gatd1	67563	Narfl	67161	Sclt1
24071	Synj2bp	231830	Micall2	69094	Tmem160	233813	Vwa3a	53885	Nphp1	72693	Zcchc12
12124	Bik	22341	Vegfc	28193	Reep3	26456	Sema4g	380787	Lbhd2	24066	Spry4
100504518	3425401B19Rik	269295	Rtn4rl2	67273	Ndufa10	353156	Egfl7	13382	Dld	23917	Impdh1
228607	Mavs	50785	Hs6st1	18710	Pik3r3	232984	B3gnt8	97086	Slc9b2	319477	Insyn1
17349	Mlf1	76499	Clasp2	14634	Gli3	64899	Lpin3	625409	Gm6581	394432	Ugt1a7c
105239	Rnf44	170745	Xpnpep2	100042424	Pdcd5-ps	22619	Siae	56209	Gde1	93703	Pcdhgb6
110157	Raf1	214137	Arhgap29	15259	Hipk3	69101	Ydjc	74559	Elovl7	22619	Siae
100040870	Gm3005	71665	Fuca1	12175	Bnip2	215280	Wipf1	66925	Sdhd	11303	Abca1
20422	Sem1	171531	Mlph	231014	9330182L06Rik	68859	Smim1	260305	Nphp4	12499	Entpd5
320827	C530008M17Rik	228550	Itpka	80718	Rab27b	240034	Zfp760	27357	Gyg	20605	Sstr1
382075	Odf3l1	20271	Scn5a	83679	Pde4dip	20420	Shd	68192	Leprotl1	12332	Capg
268373	Ppia	68119	Cmtm3	109042	Cavin3	338363	Tmem241	11674	Aldoa	71665	Fuca1
97064	Wwtr1	106763	Ttbk1	74488	Lrrc15	13516	Epyc	52609	Cbx7	76074	Gbp8
26390	Mapkbp1	394432	Ugt1a7c	664968	Tmem238	71609	Tradd	227632	Kcnt1	69155	1810030O07Rik
66495	Ndufb3	100503546	Gm15958	75406	Ndufs7	338370	Nalcn	24059	Slco2a1	14401	Gabrb2
237082	Nxt2	213956	Fam83f	18578	Pde4b	320311	Rnf152	13008	Csrp2	235527	Plscr4
73739	Cby1	23912	Rhof	22209	Ube2a	236643	Sytl5	20970	Sdc3	12123	Hrk
66860	Tanc1	212706	N4bp3	20916	Sucla2	620419	Zfp963	279766	Rhbdd3	15212	Hexb
621156	Apoo-ps	14381	G6pdx	105193	Nhlrc1	71101	Uvssa	622640	Gm6337	234796	Klhl36
11946	Atp5a1	73729	Zfp383	212999	Tnpo2	12702	Socs3	142688	Asb13	232813	Shisa7
13511	Dsg2	12971	Crym	12759	Clu	278676	AY358078	72307	2510002D24Rik	24115	Best1
66925	Sdhd	12841	Col9a3	223696	Tomm22	228413	Prrg4	107371	Exoc6	268301	Sowahc
19328	Rab12	241514	Zfp804a	100862317	NA	319586	Celf5	228980	Taf4	271305	Phf21b
208647	Creb3l2	11867	Arpc1b	665270	Plb1	13175	Dclk1	20866	Stim1	13867	Erbb3
105428	Fam149b	110385	Pde4c	100503527	NA	228852	Ppp1r16b	215615	Rnpep	76184	Abca6
66797	Cntnap2	70807	Arrdc2	110596	Arhgef28	20311	Cxcl5	109042	Cavin3	215280	Wipf1
67704	1810037I17Rik	380977	A330009N23Rik	100041825	Gm3532	20333	Sec22b	100041054	Gm3115	207683	Igsf11
13806	Eno1	231290	Slc10a4	68603	Pmvk	327814	Ppfia2	319710	Frmd6	15898	Icam5
100040671	Gm2897	16559	Kif17	320827	C530008M17Rik	16728	L1cam	14718	Got1	239027	Arhgap22
20817	Srpk2	21928	Tnfaip2	55980	Impa1	242109	Zfp697	382075	Odf3l1	242773	Slc45a1
100040852	Gm3002	381352	Mamdc4	67952	Tomm20	16398	Itga2	109979	Art3	17937	Nab2
68631	Cryl1	232984	B3gnt8	56209	Gde1	14421	B4galnt1	18671	Abcb1a	243339	Tmem130
100041151	Gm3636	218232	Ptpdc1	100042149	Gm3696	100861693	NA	22209	Ube2a	13506	Dsc2
331392	Gm5124	330230	Zfp853	56213	Htra1	77018	Col25a1	433855	AI506816	225608	Sh3tc2
56874	Rnf32	53602	Hpcal1	93686	Rbfox2	67480	Cwc25	224088	Atp13a3	27276	Plekhb1
77480	Kidins220	13175	Dclk1	22333	Vdac1	76183	Celf6	79202	Tnfrsf22	21813	Tgfbr2
170574	Sp7	210710	Gab3	72852	Mblac2	226180	Ina	68001	Cfap298	69906	Slc25a32
58909	Fam13a	18053	Ngfr	381853	Gipr	14704	Gng3	66923	Pbrm1	68038	Chid1
433182	Eno1b	27220	Cartpt	53972	Ngef	11541	Adora2b	74142	Lonp1	213993	Ccdc186
66104	Tceal6	56471	Stmn4	66674	Spryd7	20605	Sstr1	66104	Tceal6	100503874	Gm19938
15184	Hdac5	17305	Mfng	17869	Myc	209086	Samd9l	66845	Mrpl33	100169889	Peg3os
226646	Ndufs2	17116	Mab21l1	225518	Prdm6	225742	St8sia5	71242	Spata24	18762	Prkcz
74270	Usp20	320840	Negr1	74559	Elovl7	100503607	BB319198	110880	Scn4a	230603	Ttc39a
14613	Gja5	170822	Usp33	15277	Hk2	14381	G6pdx	75406	Ndufs7	320923	Map7d3
66505	Zmynd11	100861853	NA	68263	Pdhb	212986	Scfd2	17725	mt-Rnr2	20265	Scn1a
12520	Cd81	100042706	NA	381823	Apold1	14063	F2rl1	195733	Grhl1	72225	1700003M07Rik
70281	2310068J16Rik	26920	Cntrl	100043600	Gm4544	56786	Tmem9b	21678	Tead3	319586	Celf5
80860	Ghdc	76816	Sdccag8	207212	Arhgef17	66871	Cpne8	226849	Ppp2r5a	373852	4833422C13Rik
68347	Mettl26	434232	Iqck	53416	Stk39	11898	Ass1	75533	Nme5	13840	Epha6
100036571	NA	14275	Folr1	104718	Ttc7b	14062	F2r	56392	Shoc2	77296	Fam162b
14628	Ostm1	574402	Gpr17	216393	D930020B18Rik	21937	Tnfrsf1a	319581	Xkr5	20269	Scn3a
108958	Miga2	237761	Sowaha	22628	Ywhag	67510	Tvp23b	70693	Adgra3	15413	Hoxb5
69008	Cab39l	12892	Cpox	66083	Setd6	68666	Svop	13690	Eif4g2	218518	Marveld2
67681	Mrpl18	64378	Gpr88	100041480	Gm9833	18563	Pcx	666549	Gm8159	16188	Il3ra
67808	Tprgl	13867	Erbb3	106931	Kctd1	18600	Padi2	71310	Tbc1d9	18548	Pcsk1
320024	Nceh1	12817	Col13a1	108958	Miga2	100503434	Gm19689	68567	Cgref1	66153	Fbxo36
93961	B3galt5	15572	Elavl4	245020	Slc35g2	13134	Dach1	259300	Ehd2	72753	2810442N19Rik
622434	Arhgef26	76183	Celf6	26379	Esrra	192136	Sugct	66168	Grina	22141	Tub
229699	Slc16a4	99326	Garnl3	53419	Corin	229801	Tram1l1	22031	Traf3	217203	Tmem106a
71373	Prr16	20614	Snap25	100504714	Gm16793	235320	Zbtb16	69202	Ptms	72287	Plekhf1
320717	Pptc7	319504	Nrcam	100504389	9030407P20Rik	235587	Parp3	74325	Cltb	22433	Xbp1
68936	Smim11	97775	D930048N14Rik	320365	Fry	100862401	NA	15394	Hoxa1	263764	Creg2
66618	Snrnp27	233865	D430042O09Rik	56485	Slc2a5	67880	Dcxr	20663	Sos2	331461	Il1rapl1
192199	Rspo1	100504048	Gm20033	72999	Insig2	67149	Nkain1	12373	Casq2	319504	Nrcam
67212	Mrpl55	26930	Ppnr	100041012	Gm3095	11567	Avil	24117	Wif1	14063	F2rl1
55950	Bri3	66568	Rwdd3	12830	Col4a5	23912	Rhof	19012	Plpp1	100861853	NA
223696	Tomm22	100855	Tbc1d14	223473	Nipal2	382562	Pfn4	15558	Htr2a	52372	D6Ertd527e
102954	Nudt10	75104	Mmd2	107239	Carns1	270685	Mthfd1l	80837	Rhoj	71910	Plpp5
17708	COX1	72386	2610035D17Rik	12020	Nkx3-2	320707	Atp2b3	208748	Prrg3	11498	Adam4
100604	Lrrc8c	319317	Snhg11	108012	Ap1s2	71584	Gdpd2	666765	Gm8279	213054	Gabpb2
72999	Insig2	213262	Fstl5	72416	Lrpprc	30052	Pcsk1n	20480	Clpb	93699	Pcdhgb1
56526	2006-09-01	19363	Rad51b	11951	Atp5g1	19289	Igdcc3	15461	Hras	13866	Erbb2
27059	Sh3d19	381413	Gpr176	436062	Fam92b	244864	Layn			68666	Svop
11856	Arhgap6	12424	Cck	12753	Clock	70530	Lrfn2			110862	Kcnq3
15461	Hras	399558	Flrt2	269037	Ctif	54326	Elovl2			20887	Sult1a1
19737	Rgs5	100037258	Dnajc3	15461	Hras	64378	Gpr88			18526	Pcdh10
68262	Agpat4	319924	Apba1	16561	Kif1b	94088	Trim6			76499	Clasp2
332397	Nanos1	65115	Bean1	18605	Enpp1	24115	Best1			233813	Vwa3a
333433	Gpd1l	434008	Tmem178b	27409	Abcg5	93966	Hemgn			71781	Slc16a14
99382	Abtb2	14460	Gata1	100503631	Gm19805	244682	Cntn5			101613	Nlrp6
73086	Rps6ka5	379043	Raet1e	72313	Fryl	13052	Cxadr			18196	Nsg1
15259	Hipk3	15221	Foxd3	217410	Trib2	218311	Zfp455			108653	Rimklb
110596	Arhgef28	723936	Mir411	75732	Iqcd	233878	Sez6l2			269389	Tox2
68760	Synpo2l	244431	Sgcz	66075	Chchd3	226610	Fam78b			105732	Fam83h
11910	Atf3	232174	Cyp26b1	12819	Col15a1	12522	Cd83			100910	Chpf2
170835	Inpp5j	215890	Clvs2	11784	Apba2	231123	Haus3			81905	Cacng8
22439	Xk	12369	Casp7	109205	Sobp	94094	Trim34a			17974	Nck2
108012	Ap1s2	68947	Chst8	72190	2510009E07Rik	71279	Slc29a3			30955	Pik3cg
66922	Rras2	66240	Kcne1l	242083	Ppm1l	381066	Zfp948			110265	Msra
114301	Palmd	12348	Car11	66274	Lyrm9	140570	Plxnb2			14426	Galnt4
100041283	Gm3252	18160	Npr1	66128	Mrps36	108100	Baiap2			207921	Fam228b
26379	Esrra	209550	Rad51ap2	56327	Arl2	433520	Gm14403			57340	Jph3
223978	Cpped1	74183	Perm1	26390	Mapkbp1	58227	Fam184b			100503249	NA
207212	Arhgef17	100702	Gbp6	170718	Idh3b	15561	Htr3a			104110	Adcy4
140483	Hnmt	93708	Pcdhgc5	15111	Hand2	93714	Pcdhga6			66396	Ccdc82
269424	Jade1	70433	Draxin	16553	Kif13a	70640	Dcp2			56368	Cyb561d2
18604	Pdk2	260299	Cadm4	243659	Styk1	68178	Cgnl1			14827	Pdia3
20822	Trove2	270097	Vat1l	100504254	Gm15903	26457	Slc27a1			228998	Arfgap1
14469	Gbp2	271305	Phf21b	224523	4732491K20Rik	227525	Dclre1c			14169	Fgf14
71832	Csl	18442	P2ry2	14070	F8a	17937	Nab2			142980	Tlr3
237928	Phospho1	15013	H2-Q2	232288	Frmd4b	30955	Pik3cg			271786	Galnt13
100039863	Gm13306	20887	Sult1a1	231871	Daglb	241656	Pak7			77018	Col25a1
100040048	Ccl27b	108151	Sema3d	234959	Med17	13056	Cyb561			66662	Fbxl12os
15526	Hspa9	15211	Hexa	19893	Rpgr	331480	Gm5126			15975	Ifnar1
114663	Impa2	100503785	Igf1it	16716	Ky	245595	Zfp711			71691	Pnmal1
320557	Fam169a	100993	AW549542	227210	Ccnyl1	56527	Mast1			93688	Klhl1
72307	2510002D24Rik	331374	Dgkk	226101	Myof	20181	Rxra			14419	Gal
21812	Tgfbr1	11898	Ass1	67067	Romo1	66753	Erlec1			76954	St5
68196	Hsbp1	270118	Maml2	67808	Tprgl	381270	2004-03-01			78751	Zc3h6
14282	Fosb	18600	Padi2	320197	NA	212276	Zfp748			12386	Ctnna2
544990	Gm5795	22152	Tubb3	18440	P2rx6	65960	Twsg1			65115	Bean1
67729	Mansc1	18583	Pde7a	67704	1810037I17Rik	319504	Nrcam			327814	Ppfia2
18018	Nfatc1	76485	Glt8d1	67306	Zc2hc1a	268890	Lsamp			72902	Spock3
71750	R3hdm2	338362	Ust	75116	4930520O04Rik	16532	Kcnu1			320046	F730043M19Rik
69161	Manbal	54132	Pdlim1	269437	Plch1	270028	Fam155a			245446	Slitrk4
195434	Utp14b	435366	Platr25	66618	Snrnp27	73828	Dcaf4			98970	Fibcd1
442801	Arhgef15	67305	Gpx7	215201	Trmt2b	277360	Prex1			227377	Farp2
76787	Ppfia3	19824	Trim10	78787	Usp54	74463	Exoc3l2			100039781	Hrct1
75533	Nme5	105853	Mal2	170574	Sp7	16803	Lbp			215303	Camk1g
209966	Pgbd5	14419	Gal	70713	Gpr137c	12583	Cdo1			68922	Dnaic1
75620	Kxd1	12558	Cdh2	56228	Ube2j1	217430	Pqlc3			66610	Abi3
433171	Gm10549	16012	Igfbp6	12053	Bcl6	56752	Aldh9a1			74039	Nfam1
68075	Lurap1	20701	Serpina1b	75687	Ripor1	13423	Dnase2a			26381	Esrrg
233552	Gdpd5	11766	Ap1g2	100862316	NA	448987	Fbxl7			21885	Tle1
20867	Stip1	56752	Aldh9a1	18991	Pou3f1	56471	Stmn4			15221	Foxd3
16648	Kpna3	80861	Dhx58	69707	Iqcg	234356	Csgalnact1			241525	Ypel4
17718	ND3	56522	Papolb	74107	Cep55	22761	Zfpm1			15373	Hmx3
12751	Tpp1	319582	Trmt9b	100043261	Gm4322	100503562	NA			76217	Jakmip2
554327	2610042L04Rik	103963	Rpn1	14725	Lrp2	432466	Gm5424			100502800	Gm19382
14370	Fzd8	78252	Nxpe2	12343	Capza2	211001	8030423F21Rik			277432	Vstm2l
107767	Scamp1	69909	2610027K06Rik	52666	Arhgef25	320226	Ccdc171
17882	Myh2	11682	Alk	67270	Mrpl42	12332	Capg
100036572	LOC100036572	192970	Dhrs11	17725	mt-Rnr2	64898	Lpin2
16979	Lrrn1	320429	Trank1	56278	Gkap1	72753	2810442N19Rik
22190	Ubc	19729	Slc50a1	170639	Olfr78	107250	Kazald1
100041515	Gm3383	50784	Plpp2	20021	Polr2c	338368	Pheta2
225861	Snx32	114642	Brdt	225849	Ppp2r5b	75770	Brsk2
69662	2310061I04Rik	15483	Hsd11b1	58233	Dnaja4	117148	Necab2
66253	Aig1	434178	Zfp141	21812	Tgfbr1	12287	Cacna1b
13008	Csrp2	231946	Fam221a	16401	Itga4	13840	Epha6
11595	Acan	20850	Stat5a	66148	Dnajc15	20614	Snap25
67067	Romo1	19276	Ptprn2	20510	Slc1a1	24068	Sra1
17873	Gadd45b	100041241	Gm3227	74178	Stk40	14617	Gjd2
319922	Vwc2	76491	Abhd14b	226519	Lamc1	110835	Chrna5
64450	Gpr85	218476	Gcnt4	330108	Gm20558	210503	Zfp677
100504651	NA	56018	Stard10	104130	Ndufb11	100042706	NA
66091	Ndufa3	56520	Nme4	18642	Pfkm	108760	Galnt16
70784	Rasl12	208677	Creb3l3	14238	Foxf2	216456	Gls2
78920	Dlst	18846	Plxna3	21952	Tnni1	18183	Nrg3
50918	Myadm	74442	Sgms2	209047	Gipc3	20665	Sox10
11690	Alox5ap	11522	Adh1	210297	Lrch2	13507	Dsc3
66985	Rassf7	93882	Pcdhb11	387163	Mir145a	380718	Mks1
319555	Nwd1	22433	Xbp1	66629	Golph3	70433	Draxin
21871	Atp6v0a2	229898	Gbp5	233552	Gdpd5	74580	Pyroxd2
53414	Bysl	20821	Trim21	53414	Bysl	207182	Ggt7
14673	Gna12	319901	Dsel	74147	Ehhadh	14783	Grb10
68339	Ccdc88c	100038693	Tmem51os1	223665	C030006K11Rik	100043147	Gm4262
207742	Rnf43	208884	Zdhhc9	68724	Arl8a	100043416	Gm4425
110826	Etfb	12497	Entpd6	17119	Mxd1	100041194	Ahnak2
12053	Bcl6	14182	Fgfr1	380702	Shisa6	12570	Cdk5r2
270162	Elmod1	57437	Golga7	623286	Ndufs6b
231712	Trafd1	231832	Tmem184a	56808	Cacna2d2
68349	Ndufs3	331480	Gm5126	53885	Nphp1
414101	E130317F20Rik	230603	Ttc39a	246155	L1Md-Gf21
237052	Tceal1	212531	Sh3bgrl2	66569	Gdpd1
13855	Epn2	271127	Adamts16	18767	Pkia
73472	Spata18	214552	Cep164	319197	Gpr4
231861	Tnrc18	212986	Scfd2	55988	Snx12
14767	Nmur1	21898	Tlr4	100041336	Gm3278
407812	Zfp941	20529	Slc31a1	67117	Dynlt3
622640	Gm6337	230996	9430015G10Rik	93736	Aff4
18011	Neurl1a	319146	Ifnz	225887	Ndufs8
226025	Trpm3	58235	Nectin1	14077	Fabp3
212448	9330159F19Rik	16398	Itga2	12484	Cd24a
625409	Gm6581	73010	Gpr22	218763	Lrrc3b
320709	Tmem117	14421	B4galnt1	105239	Rnf44
73834	Atp6v1d	330119	Adamts3	217379	Ubxn2a
74754	Dhcr24	240261	Ccdc112	68075	Lurap1
60345	Nrip2	13390	Dlx1	381260	Gm973
235542	Ppp2r3a	70810	Krt25	408058	BC048507
57816	Tesc	93883	Pcdhb12	71452	Ankrd40
171463	Il17rd	54156	Egfl6	216438	2009-03-01
60599	Trp53inp1	232975	Atp1a3	11957	Atp5j
30050	Fbxw2	16499	Kcnab3	75597	Ndufaf2
217410	Trib2	320558	Sycp2	19775	Xpr1
21678	Tead3	14860	Gsta4	76854	Gper1
71966	Nkiras2	100503338	Gm14636	50934	Slc7a8
66278	Smim20	106766	Stap2	68262	Agpat4
116838	Rims2	53868	Rab25	14667	Gm2a
20733	Spint2	20679	Sox6	97064	Wwtr1
227541	Camk1d	66871	Cpne8	67071	Rps6ka6
433855	AI506816	243616	Slc6a11	100503484	Gm19719
55988	Snx12	67484	Eepd1	433956	Dnaaf5
101631	Pwwp2b	19275	Ptprn	68936	Smim11
74178	Stk40	50760	Fbxo17	72022	Slc35f2
67942	Atp5g2	73419	Armt1	68241	Mcrip2
17130	Smad6	213522	Plekhg6	50883	Chek2
28081	Fam104a	215280	Wipf1	21961	Tns1
105387	Akr1c14	20526	Slc2a2	19229	Ptk2b
22110	Tspyl1	245638	Tbc1d8b	544990	Gm5795
19183	Psmc3ip	74463	Exoc3l2	78829	Tsc22d4
69126	1810022K09Rik	100503094	Gm19551	100504157	Gm20091
12175	Bnip2	20296	Ccl2	12313	Calm1
71679	Atp5h	13628	Eef1a2	56449	Ybx3
80718	Rab27b	212070	Clrn3	382075	Odf3l1
193043	Zfp3	16155	Il10rb	56428	Mtch2
29810	Bag3	626578	Gbp10	100042464	NA
17709	COX2	20605	Sstr1	11549	Adra1a
19027	Sypl	54125	Polm	15452	Hprt
17755	Map1b	329178	Unc80	212996	Galnt17
245020	Slc35g2	78070	Cpt1c	320360	Ric3
100504586	Gm20300	69195	Tmem121	100039863	Gm13306
59043	Wsb2	218544	Sgtb	100040048	Ccl27b
170718	Idh3b	68957	Paqr6	19352	Rabggtb
231532	Arhgap24	73130	Tmed5
74148	Cluh	215335	Slc36a1
242202	Pde5a	57782	Rbak
236727	Slc9a7	78878	Ftx
192734	Lrrc75b	51902	Rnf24
216549	Aftph	380718	Mks1
102058	Exoc8	100504556	D5Ertd683e
319613	Sybu	215821	Arfgef3
436062	Fam92b	12557	Cdh17
11740	Slc25a5	100040944	Gm3055
18436	P2rx1	16453	Jak3
77552	Shisa4	93714	Pcdhga6
68653	Samm50	19219	Ptger4
228359	Arhgap1	239027	Arhgap22
68480	Card19	23917	Impdh1
11554	Adrb1	78906	Misp
56392	Shoc2	232889	Pla2g4c
18642	Pfkm	241274	Pnpla7
12167	Bmpr1b	382864	Colq
22340	Vegfb	78405	Ntf5
319618	Dcp1b	100862145	NA
78304	Naa38	66341	Eid3
11932	Atp1b2	17937	Nab2
14872	Gstt2	217370	Cybc1
74559	Elovl7	72807	Zfp429
241113	Prkag3	20527	Slc2a3
19217	Ptger2	78339	Ttyh3
70729	Nos1ap	227525	Dclre1c
100042149	Gm3696	12653	Chgb
100503484	Gm19719	71877	Efhc1
66082	Abhd6	20203	S100b
225887	Ndufs8	66835	Snord123
100040851	Gm9767	20511	Slc1a2
232227	Iqsec1	432516	Myo1a
216873	Spag7	233813	Vwa3a
68992	Zfp580	636808	Cntnap5a
382450	Gm5177	14465	Gata6
22209	Ube2a	226413	Lct
75624	Metap1	240843	Brinp2
14955	H19	56013	Srcin1
100504714	Gm16793	20910	Stxbp1
24000	Ptpn21	11656	Alas2
22343	Lin7c	242109	Zfp697
69094	Tmem160	12394	Runx1
71307	1700018A04Rik	22778	Ikzf1
68159	Stx19	333670	Gm867
71030	4933403O08Rik	237890	Slfn14
68493	Ndufaf4	100126224	Gm11747
791413	Gm12592	14825	Cxcl1
24051	Sgcb	71699	Slc41a3
69367	Glrx2	93875	Pcdhb4
18741	Pitx2	70008	Ace2
105522	Ankrd28	107747	Aldh1l1
18481	Pak3	216616	Efemp1
20128	Trim30a	217648	Gm527
26422	Nbea	57875	Angptl4
20454	St3gal5	209086	Samd9l
75735	Pank1	107392	Brms1
67273	Ndufa10	67790	Rab39b
320197	NA	26968	Islr
100038541	Gm10554	142980	Tlr3
93736	Aff4	228858	Gdap1l1
69226	Snx24	320923	Map7d3
70461	Crtc3	217430	Pqlc3
107733	Mrpl41	69159	Rhebl1
74488	Lrrc15	382018	Unc13a
238386	Btbd7	100861693	NA
100504540	Gm20276	269116	Nfasc
18671	Abcb1a	59126	Nek6
69816	Mzb1	319586	Celf5
279028	Adamts13	58860	Adamdec1
544717	1190007I07Rik	433247	Cyp2c68
20510	Slc1a1	80893	Tmprss5
223473	Nipal2	17769	Mthfr
16478	Jund	12257	Tspo
16145	Igtp	16534	Kcnn4
75116	4930520O04Rik	278097	Armcx6
67126	Atp5e	23969	Pacsin1
50780	Rgs3	213311	Fbxl21
217351	Tnrc6c	432628	Mfsd2b
13712	Elk1	13423	Dnase2a
100273	Osbpl9	14168	Fgf13
94063	Mrpl16	21367	Cntn2
19070	Mob4	26465	Zfp146
668090	Gm8971	15122	Hba-a1
104215	Rhoq	27368	Tbl2
170935	Grid2ip	108015	Chrnb4
66459	Pyurf	66256	Ssr2
66290	Atp6v1g1	72753	2810442N19Rik
67872	Nsmce4a	16536	Kcnq2
67952	Tomm20	331026	Gmppb
433667	Ankrd13c	16909	Lmo2
57756	Fhl5	26457	Slc27a1
78830	Slc25a12	14426	Galnt4
399566	Btbd6	72685	Dnajc6
17725	mt-Rnr2	70640	Dcp2
105518	A630023A22Rik	330938	Dixdc1
66841	Etfdh	71775	1300017J02Rik
56338	Txnip	14680	Gnal
66044	Dtd1	217593	Slc25a21
224022	Slc7a4	12263	C2
403187	Opa3	20410	Sorbs3
14528	Gch1	104923	Adi1
66049	Rogdi	110257	Hba-a2
109129	Mmadhc	269608	Plekhg5
14081	Acsl1	227094	Nemp2
16646	Kpna1	12075	Bfsp1
209239	Gan	118446	Gjc3
17710	COX3	545648	Gm13272
19175	Psmb6	666173	Vps13b
17313	Mgp	108652	Slc35b3
654409	Stk35os1	52552	Parp8
100041184	Gm3187	67712	Slc25a37
108148	Galnt2	100616095	Snhg18
17909	Myo10	20196	S100a13
327655	Ppip5k1	27276	Plekhb1
100502801	Gm19383	104910	Slc25a47
100504187	Gm13392	100502800	Gm19382
66169	Tomm7	668558	Gm9241
67388	Rab5if	72267	Lrrc8e
226162	Dpcd	12933	Crmp1
60406	Sap30	21378	Tbrg3
320950	9330104G04Rik	21960	Tnr
78787	Usp54	15569	Elavl2
15353	Hmg20b	170442	Bbox1
24109	Ubl3	100503195	NA
67488	Calcoco1	94109	Csmd1
668548	Gm9234	18974	Pole2
18787	Serpine1	329274	Fam163a
18597	Pdha1	15165	Hcn1
210622	Pamr1	18826	Lcp1
80752	Fam20c	70025	Acot7
14608	Gpr83	12401	Serpina6
382543	Ankfn1	13389	Dll3
70757	Hacd2	329641	Sertm1
16561	Kif1b	22145	Tuba4a
414801	Itprip	110862	Kcnq3
105439	Slain1	234683	Elmo3
12457	Noct	19891	Rpa2
217149	Cisd3	56527	Mast1
99010	Lpcat4	13052	Cxadr
100043424	Gm14005	78369	Icam4
72170	Chchd4	100504526	NA
77975	Tmem50b	232371	C1rl
98402	Sh3bp4	105855	Nckap1l
209586	Nudcd3
331474	Rtl5
19716	Bex1
319554	Idi1
216881	Wscd1
216238	Eea1
14339	Aktip
211548	Nomo1
16452	Jak2
15939	Ier5
66395	Ahnak
19252	Dusp1
20021	Polr2c
[truncated: 5 more rows]
