# Supplementary material for: Mesenchymal-epithelial crosstalk shapes intestinal regionalisation via Wnt and Shh signalling
Source: Nat Commun. 2022 Feb 7;13:715. doi: 10.1038/s41467-022-28369-7 (PMC8821716; doi:10.1038/s41467-022-28369-7)
Supplement: Supplementary file 5 — Supplementary Data 2 [file 41467_2022_28369_MOESM5_ESM.xlsx]

## Sheet: GO_CD29high_vs_PDGFRAmed
GO analyses of 1402 genes upregulated in CD29high vs PDGFRAmed populations across proximal, mid and distal regions
GO_nr	Term	Ont	N	DE	P.DE	#NAME?
GO:0098803	respiratory chain complex	CC	78	53	1.51501e-37	36.8196
GO:0070469	respiratory chain	CC	85	55	3.5237e-37	36.453
GO:0005746	mitochondrial respiratory chain	CC	78	51	6.74484e-35	34.171
GO:0098800	inner mitochondrial membrane protein complex	CC	131	64	7.37465e-33	32.1323
GO:0044455	mitochondrial membrane part	CC	210	77	7.53262e-29	28.1231
GO:0015980	energy derivation by oxidation of organic compounds	BP	221	78	6.28996e-28	27.2014
GO:0044449	contractile fiber part	CC	173	68	1.04748e-27	26.9799
GO:0003012	muscle system process	BP	320	94	1.84097e-26	25.735
GO:0043292	contractile fiber	CC	193	70	5.3674e-26	25.2702
GO:0006936	muscle contraction	BP	231	77	9.75354e-26	25.0108
GO:0006091	generation of precursor metabolites and energy	BP	305	90	1.56385e-25	24.8058
GO:0045333	cellular respiration	BP	148	59	1.41273e-24	23.8499
GO:0030016	myofibril	CC	180	65	4.21709e-24	23.375
GO:0046034	ATP metabolic process	BP	205	69	1.85038e-23	22.7327
GO:0030017	sarcomere	CC	160	60	2.49989e-23	22.6021
GO:0031674	I band	CC	116	49	6.09056e-22	21.2153
GO:0031966	mitochondrial membrane	CC	539	120	8.30441e-22	21.0807
GO:0030018	Z disc	CC	108	47	9.1706e-22	21.0376
GO:0009126	purine nucleoside monophosphate metabolic process	BP	229	71	9.61409e-22	21.0171
GO:0009167	purine ribonucleoside monophosphate metabolic process	BP	229	71	9.61409e-22	21.0171
GO:0005743	mitochondrial inner membrane	CC	387	97	1.22018e-21	20.9136
GO:0098798	mitochondrial protein complex	CC	261	76	2.43056e-21	20.6143
GO:0009161	ribonucleoside monophosphate metabolic process	BP	233	71	2.92769e-21	20.5335
GO:0022904	respiratory electron transport chain	BP	77	39	3.00865e-21	20.5216
GO:1990204	oxidoreductase complex	CC	98	44	4.01924e-21	20.3959
GO:0042773	ATP synthesis coupled electron transport	BP	59	34	4.2781e-21	20.3687
GO:0071944	cell periphery	CC	3420	448	4.53034e-21	20.3439
GO:0005747	mitochondrial respiratory chain complex I	CC	49	31	4.59208e-21	20.338
GO:0030964	NADH dehydrogenase complex	CC	49	31	4.59208e-21	20.338
GO:0045271	respiratory chain complex I	CC	49	31	4.59208e-21	20.338
GO:0022900	electron transport chain	BP	82	40	5.58093e-21	20.2533
GO:0019866	organelle inner membrane	CC	419	100	1.32944e-20	19.8763
GO:0009199	ribonucleoside triphosphate metabolic process	BP	233	70	1.36763e-20	19.864
GO:0030029	actin filament-based process	BP	644	132	1.62294e-20	19.7897
GO:0009205	purine ribonucleoside triphosphate metabolic process	BP	229	69	2.15947e-20	19.6657
GO:0009123	nucleoside monophosphate metabolic process	BP	242	71	3.21982e-20	19.4922
GO:0005740	mitochondrial envelope	CC	577	122	3.57261e-20	19.447
GO:0009141	nucleoside triphosphate metabolic process	BP	251	72	7.18607e-20	19.1435
GO:0034220	ion transmembrane transport	BP	643	130	1.11295e-19	18.9535
GO:0003779	actin binding	MF	360	89	1.62262e-19	18.7898
GO:0009144	purine nucleoside triphosphate metabolic process	BP	237	69	1.76111e-19	18.7542
GO:0005886	plasma membrane	CC	3307	430	2.0076e-19	18.6973
GO:0016020	membrane	CC	5962	685	5.82333e-19	18.2348
GO:0098655	cation transmembrane transport	BP	511	110	6.95118e-19	18.1579
GO:0098796	membrane protein complex	CC	927	165	7.06332e-19	18.151
GO:0099080	supramolecular complex	CC	733	140	8.05507e-19	18.0939
GO:0099081	supramolecular polymer	CC	733	140	8.05507e-19	18.0939
GO:0055114	oxidation-reduction process	BP	736	140	1.17112e-18	17.9314
GO:0060047	heart contraction	BP	173	56	2.2153e-18	17.6546
GO:0061061	muscle structure development	BP	555	115	2.37516e-18	17.6243
GO:0006812	cation transport	BP	804	148	2.47729e-18	17.606
GO:0099512	supramolecular fiber	CC	728	138	2.89192e-18	17.5388
GO:0006119	oxidative phosphorylation	BP	86	38	3.93635e-18	17.4049
GO:0042775	mitochondrial ATP synthesis coupled electron transport	BP	55	30	7.59918e-18	17.1192
GO:0008092	cytoskeletal protein binding	MF	833	150	1.13429e-17	16.9453
GO:0003015	heart process	BP	181	56	2.27104e-17	16.6438
GO:0009150	purine ribonucleotide metabolic process	BP	354	84	2.58646e-17	16.5873
GO:0017144	drug metabolic process	BP	515	107	3.16432e-17	16.4997
GO:0015629	actin cytoskeleton	CC	417	93	3.66541e-17	16.4359
GO:0009259	ribonucleotide metabolic process	BP	364	85	4.70916e-17	16.3271
GO:0008016	regulation of heart contraction	BP	141	48	6.14895e-17	16.2112
GO:0006941	striated muscle contraction	BP	126	45	7.13173e-17	16.1468
GO:0098660	inorganic ion transmembrane transport	BP	486	102	8.80209e-17	16.0554
GO:0098662	inorganic cation transmembrane transport	BP	455	97	1.77437e-16	15.751
GO:0090257	regulation of muscle system process	BP	201	58	2.20792e-16	15.656
GO:0019693	ribose phosphate metabolic process	BP	380	86	2.32389e-16	15.6338
GO:0044429	mitochondrial part	CC	751	136	2.72098e-16	15.5653
GO:0008015	blood circulation	BP	355	82	3.37206e-16	15.4721
GO:0051146	striated muscle cell differentiation	BP	245	65	3.44099e-16	15.4633
GO:0044425	membrane part	CC	4361	520	4.54289e-16	15.3427
GO:0009060	aerobic respiration	BP	66	31	5.6947e-16	15.2445
GO:0006163	purine nucleotide metabolic process	BP	372	84	6.03704e-16	15.2192
GO:0006811	ion transport	BP	1122	180	8.32542e-16	15.0796
GO:0003008	system process	BP	1173	186	8.36388e-16	15.0776
GO:0003013	circulatory system process	BP	364	82	1.56565e-15	14.8053
GO:0042692	muscle cell differentiation	BP	320	75	2.80434e-15	14.5522
GO:0034765	regulation of ion transmembrane transport	BP	355	80	3.43149e-15	14.4645
GO:0043269	regulation of ion transport	BP	535	105	3.77531e-15	14.423
GO:0034762	regulation of transmembrane transport	BP	426	90	4.06427e-15	14.391
GO:0072521	purine-containing compound metabolic process	BP	398	86	4.2681e-15	14.3698
GO:0055002	striated muscle cell development	BP	156	48	5.62136e-15	14.2502
GO:1903522	regulation of blood circulation	BP	185	53	6.10116e-15	14.2146
GO:0055001	muscle cell development	BP	169	50	8.77505e-15	14.0568
GO:0070069	cytochrome complex	CC	27	19	1.06593e-14	13.9723
GO:0005912	adherens junction	CC	256	64	1.27564e-14	13.8943
GO:0070252	actin-mediated cell contraction	BP	77	32	1.47842e-14	13.8302
GO:0006937	regulation of muscle contraction	BP	127	42	1.72473e-14	13.7633
GO:0030055	cell-substrate junction	CC	149	46	1.80465e-14	13.7436
GO:0032501	multicellular organismal process	BP	4957	569	1.97062e-14	13.7054
GO:0030036	actin cytoskeleton organization	BP	572	108	2.30284e-14	13.6377
GO:0005856	cytoskeleton	CC	1778	249	2.63434e-14	13.5793
GO:0009117	nucleotide metabolic process	BP	461	93	2.72818e-14	13.5641
GO:0060048	cardiac muscle contraction	BP	104	37	4.66886e-14	13.3308
GO:0044057	regulation of system process	BP	459	92	5.65462e-14	13.2476
GO:0070161	anchoring junction	CC	264	64	6.01078e-14	13.2211
GO:0006753	nucleoside phosphate metabolic process	BP	468	93	7.03523e-14	13.1527
GO:0016491	oxidoreductase activity	MF	559	105	7.65021e-14	13.1163
GO:0055085	transmembrane transport	BP	933	151	1.13876e-13	12.9436
GO:0032879	regulation of localization	BP	2214	293	1.19835e-13	12.9214
GO:0009888	tissue development	BP	1460	211	1.66713e-13	12.778
GO:0042641	actomyosin	CC	83	32	1.82683e-13	12.7383
GO:0015672	monovalent inorganic cation transport	BP	339	74	2.14313e-13	12.669
GO:0005924	cell-substrate adherens junction	CC	142	43	2.72269e-13	12.565
GO:0014706	striated muscle tissue development	BP	362	77	2.87528e-13	12.5413
GO:0022890	inorganic cation transmembrane transporter activity	MF	402	82	5.2129e-13	12.2829
GO:0032432	actin filament bundle	CC	81	31	5.50203e-13	12.2595
GO:0060537	muscle tissue development	BP	381	79	5.75821e-13	12.2397
GO:0003954	NADH dehydrogenase activity	MF	28	18	6.03648e-13	12.2192
GO:0055086	nucleobase-containing small molecule metabolic process	BP	518	97	8.64436e-13	12.0633
GO:0030239	myofibril assembly	BP	55	25	9.71498e-13	12.0126
GO:0030048	actin filament-based movement	BP	98	34	1.1421e-12	11.9423
GO:0044459	plasma membrane part	CC	1830	248	1.24227e-12	11.9058
GO:0030001	metal ion transport	BP	625	110	1.60167e-12	11.7954
GO:0008137	NADH dehydrogenase (ubiquinone) activity	MF	26	17	1.78607e-12	11.7481
GO:0050136	NADH dehydrogenase (quinone) activity	MF	26	17	1.78607e-12	11.7481
GO:0006796	phosphate-containing compound metabolic process	BP	2399	306	3.2034e-12	11.4944
GO:0009055	electron transfer activity	MF	62	26	3.40424e-12	11.468
GO:0031967	organelle envelope	CC	923	145	3.85204e-12	11.4143
GO:0031975	envelope	CC	923	145	3.85204e-12	11.4143
GO:0042383	sarcolemma	CC	141	41	4.23763e-12	11.3729
GO:0001725	stress fiber	CC	72	28	4.61265e-12	11.336
GO:0097517	contractile actin filament bundle	CC	72	28	4.61265e-12	11.336
GO:0010959	regulation of metal ion transport	BP	324	69	4.77689e-12	11.3209
GO:0006793	phosphorus metabolic process	BP	2418	307	5.16838e-12	11.2866
GO:0005925	focal adhesion	CC	136	40	5.18349e-12	11.2854
GO:0048856	anatomical structure development	BP	4276	491	5.60248e-12	11.2516
GO:0006928	movement of cell or subcellular component	BP	1535	213	7.34896e-12	11.1338
GO:0008324	cation transmembrane transporter activity	MF	438	84	8.53872e-12	11.0686
GO:0045277	respiratory chain complex IV	CC	16	13	8.9721e-12	11.0471
GO:0048731	system development	BP	3539	418	1.04837e-11	10.9795
GO:0086001	cardiac muscle cell action potential	BP	47	22	1.08615e-11	10.9641
GO:0016310	phosphorylation	BP	1764	237	1.09821e-11	10.9593
GO:0045214	sarcomere organization	BP	39	20	1.11335e-11	10.9534
GO:1904062	regulation of cation transmembrane transport	BP	260	59	1.13008e-11	10.9469
GO:0015077	monovalent inorganic cation transmembrane transporter activity	MF	248	57	1.47028e-11	10.8326
GO:0032502	developmental process	BP	4544	514	1.63934e-11	10.7853
GO:0015318	inorganic molecular entity transmembrane transporter activity	MF	545	97	1.84993e-11	10.7328
GO:0015075	ion transmembrane transporter activity	MF	587	102	2.35608e-11	10.6278
GO:0001508	action potential	BP	109	34	3.39589e-11	10.469
GO:0051239	regulation of multicellular organismal process	BP	2447	306	3.5662e-11	10.4478
GO:0048738	cardiac muscle tissue development	BP	220	52	3.83371e-11	10.4164
GO:0023052	signaling	BP	3944	454	4.46614e-11	10.3501
GO:0009653	anatomical structure morphogenesis	BP	2141	273	7.32674e-11	10.1351
GO:0005737	cytoplasm	CC	8859	900	8.35936e-11	10.0778
GO:0010257	NADH dehydrogenase complex assembly	BP	43	20	1.09567e-10	9.96032
GO:0032981	mitochondrial respiratory chain complex I assembly	BP	43	20	1.09567e-10	9.96032
GO:0022898	regulation of transmembrane transporter activity	BP	206	49	1.10704e-10	9.95584
GO:0006813	potassium ion transport	BP	175	44	1.45893e-10	9.83597
GO:0007517	muscle organ development	BP	334	67	1.56135e-10	9.8065
GO:0007154	cell communication	BP	3988	455	1.64982e-10	9.78256
GO:0042391	regulation of membrane potential	BP	342	68	1.70452e-10	9.7684
GO:0006816	calcium ion transport	BP	307	63	2.08802e-10	9.68027
GO:0098900	regulation of action potential	BP	49	21	2.51955e-10	9.59868
GO:0002027	regulation of heart rate	BP	73	26	2.65279e-10	9.5763
GO:0005515	protein binding	MF	7076	740	2.69566e-10	9.56934
GO:0022857	transmembrane transporter activity	MF	703	113	2.75076e-10	9.56055
GO:0007275	multicellular organism development	BP	3956	450	3.50913e-10	9.4548
GO:0016655	oxidoreductase activity, acting on NAD(P)H, quinone or similar compound as acceptor	MF	33	17	3.6414e-10	9.43873
GO:0016528	sarcoplasm	CC	69	25	3.83526e-10	9.41621
GO:0009142	nucleoside triphosphate biosynthetic process	BP	124	35	3.84591e-10	9.415
GO:2001257	regulation of cation channel activity	BP	130	36	3.88575e-10	9.41053
GO:0032409	regulation of transporter activity	BP	214	49	4.5521e-10	9.34179
GO:0097435	supramolecular fiber organization	BP	601	100	4.57538e-10	9.33957
GO:0006754	ATP biosynthetic process	BP	102	31	5.14898e-10	9.28828
GO:0031032	actomyosin structure organization	BP	175	43	5.15338e-10	9.28791
GO:0016529	sarcoplasmic reticulum	CC	60	23	5.24452e-10	9.28029
GO:0019637	organophosphate metabolic process	BP	782	121	7.10108e-10	9.14868
GO:0007165	signal transduction	BP	3593	413	7.36987e-10	9.13254
GO:0051270	regulation of cellular component movement	BP	835	127	7.9562e-10	9.09929
GO:0004129	cytochrome-c oxidase activity	MF	20	13	8.83076e-10	9.054
GO:0015002	heme-copper terminal oxidase activity	MF	20	13	8.83076e-10	9.054
GO:0016676	oxidoreductase activity, acting on a heme group of donors, oxygen as acceptor	MF	20	13	8.83076e-10	9.054
GO:0005215	transporter activity	MF	838	127	1.00191e-09	8.99917
GO:0055013	cardiac muscle cell development	BP	88	28	1.09649e-09	8.95999
GO:0086009	membrane repolarization	BP	35	17	1.19148e-09	8.92391
GO:0051049	regulation of transport	BP	1472	197	1.19973e-09	8.92092
GO:0055006	cardiac cell development	BP	94	29	1.25359e-09	8.90184
GO:0032412	regulation of ion transmembrane transporter activity	BP	200	46	1.32775e-09	8.87688
GO:0044291	cell-cell contact zone	CC	78	26	1.39095e-09	8.85669
GO:0055007	cardiac muscle cell differentiation	BP	124	34	1.58008e-09	8.80132
GO:0007010	cytoskeleton organization	BP	1137	160	1.60844e-09	8.7936
GO:0006099	tricarboxylic acid cycle	BP	28	15	1.96891e-09	8.70577
GO:0051015	actin filament binding	MF	176	42	2.12295e-09	8.67306
GO:0016675	oxidoreductase activity, acting on a heme group of donors	MF	21	13	2.12881e-09	8.67186
GO:0070838	divalent metal ion transport	BP	347	66	2.16677e-09	8.66419
GO:0086003	cardiac muscle cell contraction	BP	54	21	2.17279e-09	8.66298
GO:0051179	localization	BP	4553	502	2.2211e-09	8.65343
GO:0014704	intercalated disc	CC	59	22	2.30531e-09	8.63727
GO:0030154	cell differentiation	BP	3073	359	2.54619e-09	8.59411
GO:0010927	cellular component assembly involved in morphogenesis	BP	91	28	2.57875e-09	8.58859
GO:0072511	divalent inorganic cation transport	BP	349	66	2.76363e-09	8.55852
GO:0098901	regulation of cardiac muscle cell action potential	BP	25	14	3.17071e-09	8.49884
GO:0009201	ribonucleoside triphosphate biosynthetic process	BP	115	32	3.19071e-09	8.49611
GO:0009127	purine nucleoside monophosphate biosynthetic process	BP	122	33	3.99294e-09	8.39871
GO:0009168	purine ribonucleoside monophosphate biosynthetic process	BP	122	33	3.99294e-09	8.39871
GO:0043266	regulation of potassium ion transport	BP	87	27	4.01315e-09	8.39651
GO:0015078	proton transmembrane transporter activity	MF	87	27	4.01315e-09	8.39651
GO:0043209	myelin sheath	CC	202	45	5.80829e-09	8.23595
GO:0072359	circulatory system development	BP	942	136	6.10814e-09	8.21409
GO:0009206	purine ribonucleoside triphosphate biosynthetic process	BP	112	31	6.44585e-09	8.19072
GO:0005751	mitochondrial respiratory chain complex IV	CC	13	10	6.69062e-09	8.17453
GO:0032989	cellular component morphogenesis	BP	988	141	6.71104e-09	8.17321
GO:0005739	mitochondrion	CC	1601	207	7.93433e-09	8.10049
GO:0009145	purine nucleoside triphosphate biosynthetic process	BP	113	31	8.13616e-09	8.08958
GO:0048646	anatomical structure formation involved in morphogenesis	BP	920	133	8.38967e-09	8.07626
GO:0048869	cellular developmental process	BP	3228	371	8.91642e-09	8.04981
GO:0061337	cardiac conduction	BP	48	19	8.94988e-09	8.04818
GO:0050896	response to stimulus	BP	5648	600	9.15631e-09	8.03828
GO:0009156	ribonucleoside monophosphate biosynthetic process	BP	126	33	9.63104e-09	8.01633
GO:0007015	actin filament organization	BP	352	65	9.71563e-09	8.01253
GO:0034764	positive regulation of transmembrane transport	BP	178	41	9.92068e-09	8.00346
GO:0060306	regulation of membrane repolarization	BP	27	14	1.20266e-08	7.91986
GO:0042995	cell projection	CC	1956	243	1.22574e-08	7.9116
GO:0032970	regulation of actin filament-based process	BP	339	63	1.27538e-08	7.89436
GO:0044281	small molecule metabolic process	BP	1357	180	1.37418e-08	7.86196
GO:0048513	animal organ development	BP	2501	298	1.3827e-08	7.85927
GO:0005753	mitochondrial proton-transporting ATP synthase complex	CC	20	12	1.49936e-08	7.82409
GO:0044430	cytoskeletal part	CC	1294	173	1.55528e-08	7.80819
GO:0031090	organelle membrane	CC	1484	193	1.78181e-08	7.74914
GO:0044325	ion channel binding	MF	117	31	1.99952e-08	7.69907
GO:0048870	cell motility	BP	1206	163	2.02508e-08	7.69356
GO:0051674	localization of cell	BP	1206	163	2.02508e-08	7.69356
GO:0034767	positive regulation of ion transmembrane transport	BP	136	34	2.06516e-08	7.68505
GO:0006101	citrate metabolic process	BP	32	15	2.11106e-08	7.6755
GO:0071804	cellular potassium ion transport	BP	143	35	2.30517e-08	7.6373
GO:0071805	potassium ion transmembrane transport	BP	143	35	2.30517e-08	7.6373
GO:0051924	regulation of calcium ion transport	BP	198	43	2.79e-08	7.5544
GO:0072350	tricarboxylic acid metabolic process	BP	37	16	2.98332e-08	7.5253
GO:0086002	cardiac muscle cell action potential involved in contraction	BP	37	16	2.98332e-08	7.5253
GO:0045259	proton-transporting ATP synthase complex	CC	21	12	3.21466e-08	7.49286
GO:0009124	nucleoside monophosphate biosynthetic process	BP	132	33	3.32192e-08	7.47861
GO:0030054	cell junction	CC	941	133	3.38e-08	7.47108
GO:0040011	locomotion	BP	1365	179	3.51542e-08	7.45402
GO:0009152	purine ribonucleotide biosynthetic process	BP	179	40	3.68278e-08	7.43382
GO:0016651	oxidoreductase activity, acting on NAD(P)H	MF	62	21	3.83596e-08	7.41613
GO:0007186	G protein-coupled receptor signaling pathway	BP	420	72	3.90282e-08	7.40862
GO:0008121	ubiquinol-cytochrome-c reductase activity	MF	7	7	4.34199e-08	7.36231
GO:0016679	oxidoreductase activity, acting on diphenols and related substances as donors	MF	7	7	4.34199e-08	7.36231
GO:0016681	oxidoreductase activity, acting on diphenols and related substances as donors, cytochrome as acceptor	MF	7	7	4.34199e-08	7.36231
GO:0046390	ribose phosphate biosynthetic process	BP	194	42	4.43383e-08	7.35322
GO:0006942	regulation of striated muscle contraction	BP	68	22	4.71116e-08	7.32687
GO:0065007	biological regulation	BP	8120	817	5.06877e-08	7.2951
GO:0070588	calcium ion transmembrane transport	BP	202	43	5.1504e-08	7.28816
GO:0009260	ribonucleotide biosynthetic process	BP	188	41	5.15769e-08	7.28754
GO:0046873	metal ion transmembrane transporter activity	MF	298	56	5.52095e-08	7.25799
GO:1903115	regulation of actin filament-based movement	BP	43	17	5.54784e-08	7.25588
GO:0043270	positive regulation of ion transport	BP	239	48	6.00935e-08	7.22117
GO:1901135	carbohydrate derivative metabolic process	BP	817	118	6.50725e-08	7.1866
GO:0016477	cell migration	BP	1118	151	7.4766e-08	7.1263
GO:0048468	cell development	BP	1831	226	7.69505e-08	7.11379
GO:0009987	cellular process	BP	10840	1049	7.70876e-08	7.11302
GO:0065009	regulation of molecular function	BP	1999	243	8.30618e-08	7.0806
GO:0015985	energy coupled proton transport, down electrochemical gradient	BP	19	11	1.02362e-07	6.98986
GO:0015986	ATP synthesis coupled proton transport	BP	19	11	1.02362e-07	6.98986
GO:0043034	costamere	CC	19	11	1.02362e-07	6.98986
GO:1901379	regulation of potassium ion transmembrane transport	BP	71	22	1.12597e-07	6.94847
GO:0099622	cardiac muscle cell membrane repolarization	BP	23	12	1.2487e-07	6.90354
GO:0034703	cation channel complex	CC	166	37	1.27117e-07	6.8958
GO:0005911	cell-cell junction	CC	384	66	1.30397e-07	6.88473
GO:0120025	plasma membrane bounded cell projection	CC	1796	221	1.41579e-07	6.849
GO:0006123	mitochondrial electron transport, cytochrome c to oxygen	BP	10	8	1.46856e-07	6.83311
GO:0019646	aerobic electron transport chain	BP	10	8	1.46856e-07	6.83311
GO:1904064	positive regulation of cation transmembrane transport	BP	121	30	1.68527e-07	6.77333
GO:0032411	positive regulation of transporter activity	BP	96	26	1.7004e-07	6.76945
GO:0032414	positive regulation of ion transmembrane transporter activity	BP	90	25	1.71405e-07	6.76598
GO:0072522	purine-containing compound biosynthetic process	BP	196	41	1.73286e-07	6.76124
GO:0033108	mitochondrial respiratory chain complex assembly	BP	73	22	1.95058e-07	6.70984
GO:0008076	voltage-gated potassium channel complex	CC	62	20	2.01913e-07	6.69484
GO:0040012	regulation of locomotion	BP	826	117	2.12981e-07	6.67166
GO:0098589	membrane region	CC	302	55	2.13511e-07	6.67058
GO:0006939	smooth muscle contraction	BP	91	25	2.16593e-07	6.66435
GO:2000145	regulation of cell motility	BP	764	110	2.18756e-07	6.66004
GO:0030334	regulation of cell migration	BP	729	106	2.24601e-07	6.64859
GO:0035051	cardiocyte differentiation	BP	156	35	2.33277e-07	6.63213
GO:0006164	purine nucleotide biosynthetic process	BP	191	40	2.36412e-07	6.62633
GO:0005261	cation channel activity	MF	214	43	2.86264e-07	6.54323
GO:0033017	sarcoplasmic reticulum membrane	CC	17	10	3.25825e-07	6.48702
GO:0003009	skeletal muscle contraction	BP	29	13	3.59698e-07	6.44406
GO:0055117	regulation of cardiac muscle contraction	BP	59	19	4.18403e-07	6.37841
GO:0098857	membrane microdomain	CC	293	53	4.41444e-07	6.35512
GO:0010646	regulation of cell communication	BP	2521	291	4.52927e-07	6.34397
GO:0035295	tube development	BP	902	124	4.70556e-07	6.32739
GO:0035637	multicellular organismal signaling	BP	107	27	4.72304e-07	6.32578
GO:0033275	actin-myosin filament sliding	BP	11	8	4.96211e-07	6.30433
GO:0050789	regulation of biological process	BP	7687	771	5.13801e-07	6.2892
GO:0031224	intrinsic component of membrane	CC	3367	373	5.30897e-07	6.27499
GO:0065008	regulation of biological quality	BP	2988	336	5.9539e-07	6.2252
GO:0022603	regulation of anatomical structure morphogenesis	BP	888	122	6.05066e-07	6.2182
GO:0051240	positive regulation of multicellular organismal process	BP	1453	182	6.72721e-07	6.17217
GO:0008307	structural constituent of muscle	MF	18	10	6.74508e-07	6.17101
GO:0006874	cellular calcium ion homeostasis	BP	313	55	7.0406e-07	6.15239
GO:0099513	polymeric cytoskeletal fiber	CC	536	82	7.05651e-07	6.15141
GO:0007507	heart development	BP	528	81	7.36532e-07	6.13281
GO:0015459	potassium channel regulator activity	MF	40	15	7.57055e-07	6.12087
GO:0051592	response to calcium ion	BP	103	26	7.60595e-07	6.11885
GO:0015085	calcium ion transmembrane transporter activity	MF	97	25	8.12033e-07	6.09043
GO:0006940	regulation of smooth muscle contraction	BP	56	18	8.67686e-07	6.06164
GO:0045597	positive regulation of cell differentiation	BP	885	121	8.69181e-07	6.06089
GO:0031226	intrinsic component of plasma membrane	CC	931	126	8.80203e-07	6.05542
GO:0086065	cell communication involved in cardiac conduction	BP	31	13	9.2269e-07	6.03494
GO:0045121	membrane raft	CC	292	52	9.27884e-07	6.03251
GO:0015267	channel activity	MF	292	52	9.27884e-07	6.03251
GO:0022803	passive transmembrane transporter activity	MF	292	52	9.27884e-07	6.03251
GO:0003300	cardiac muscle hypertrophy	BP	92	24	1.05839e-06	5.97536
GO:0045933	positive regulation of muscle contraction	BP	41	15	1.09609e-06	5.96015
GO:0090075	relaxation of muscle	BP	27	12	1.14547e-06	5.94102
GO:0086010	membrane depolarization during action potential	BP	27	12	1.14547e-06	5.94102
GO:0086091	regulation of heart rate by cardiac conduction	BP	27	12	1.14547e-06	5.94102
GO:0098797	plasma membrane protein complex	CC	399	65	1.16107e-06	5.93514
GO:0005488	binding	MF	9842	956	1.17886e-06	5.92854
GO:0055074	calcium ion homeostasis	BP	326	56	1.17993e-06	5.92814
GO:0034702	ion channel complex	CC	210	41	1.18097e-06	5.92776
GO:0099623	regulation of cardiac muscle cell membrane repolarization	BP	19	10	1.31023e-06	5.88265
GO:0023051	regulation of signaling	BP	2541	290	1.31655e-06	5.88056
GO:0030049	muscle filament sliding	BP	9	7	1.33046e-06	5.876
GO:0050794	regulation of cellular process	BP	7232	727	1.36763e-06	5.86403
GO:0051234	establishment of localization	BP	3460	379	1.37016e-06	5.86323
GO:0006122	mitochondrial electron transport, ubiquinol to cytochrome c	BP	12	8	1.37192e-06	5.86267
GO:0045275	respiratory chain complex III	CC	12	8	1.37192e-06	5.86267
GO:0006810	transport	BP	3346	368	1.4011e-06	5.85353
GO:1901293	nucleoside phosphate biosynthetic process	BP	234	44	1.41786e-06	5.84837
GO:0007155	cell adhesion	BP	1005	133	1.47558e-06	5.83104
GO:0031589	cell-substrate adhesion	BP	281	50	1.53336e-06	5.81436
GO:2001259	positive regulation of cation channel activity	BP	58	18	1.54794e-06	5.81025
GO:0086004	regulation of cardiac muscle cell contraction	BP	37	14	1.56138e-06	5.80649
GO:0051480	regulation of cytosolic calcium ion concentration	BP	235	44	1.59745e-06	5.79657
GO:1902495	transmembrane transporter complex	CC	220	42	1.62331e-06	5.7896
GO:0099106	ion channel regulator activity	MF	82	22	1.77045e-06	5.75192
GO:0014897	striated muscle hypertrophy	BP	95	24	1.97454e-06	5.70454
GO:0005216	ion channel activity	MF	276	49	2.07946e-06	5.68205
GO:0005887	integral component of plasma membrane	CC	882	119	2.1048e-06	5.67679
GO:0043502	regulation of muscle adaptation	BP	89	23	2.10663e-06	5.67641
GO:0005901	caveola	CC	83	22	2.20891e-06	5.65582
GO:0086005	ventricular cardiac muscle cell action potential	BP	24	11	2.2225e-06	5.65316
GO:0034705	potassium channel complex	CC	71	20	2.26919e-06	5.64413
GO:0035296	regulation of tube diameter	BP	122	28	2.28063e-06	5.64195
GO:0097746	regulation of blood vessel diameter	BP	122	28	2.28063e-06	5.64195
GO:0022610	biological adhesion	BP	1014	133	2.38006e-06	5.62341
GO:0006120	mitochondrial electron transport, NADH to ubiquinone	BP	20	10	2.4113e-06	5.61775
GO:0014896	muscle hypertrophy	BP	96	24	2.41351e-06	5.61735
GO:0022838	substrate-specific channel activity	MF	278	49	2.57127e-06	5.58985
GO:0035239	tube morphogenesis	BP	749	104	2.62312e-06	5.58118
GO:0043267	negative regulation of potassium ion transport	BP	29	12	2.88927e-06	5.53921
GO:0072507	divalent inorganic cation homeostasis	BP	352	58	3.01282e-06	5.52103
GO:0034329	cell junction assembly	BP	188	37	3.17536e-06	5.49821
GO:0048583	regulation of response to stimulus	BP	2845	317	3.28355e-06	5.48366
GO:0086011	membrane repolarization during action potential	BP	13	8	3.28764e-06	5.48312
GO:0050793	regulation of developmental process	BP	2133	247	3.37717e-06	5.47145
GO:0045595	regulation of cell differentiation	BP	1509	184	3.39993e-06	5.46853
GO:1990351	transporter complex	CC	227	42	3.75187e-06	5.42575
GO:0072503	cellular divalent inorganic cation homeostasis	BP	331	55	4.16878e-06	5.37999
GO:0086019	cell-cell signaling involved in cardiac conduction	BP	21	10	4.23627e-06	5.37302
GO:0099625	ventricular cardiac muscle cell membrane repolarization	BP	17	9	4.26753e-06	5.36982
GO:0022839	ion gated channel activity	MF	214	40	4.90008e-06	5.3098
GO:0016021	integral component of membrane	CC	3263	356	4.96192e-06	5.30435
GO:0009165	nucleotide biosynthetic process	BP	230	42	5.29235e-06	5.27635
GO:0022836	gated channel activity	MF	223	41	5.73427e-06	5.24152
GO:0051899	membrane depolarization	BP	69	19	5.84583e-06	5.23315
GO:0048729	tissue morphogenesis	BP	540	79	6.40494e-06	5.19348
GO:0060538	skeletal muscle organ development	BP	157	32	6.74327e-06	5.17113
GO:0007519	skeletal muscle tissue development	BP	150	31	6.94552e-06	5.1583
GO:0014812	muscle cell migration	BP	95	23	6.96276e-06	5.15722
GO:0070296	sarcoplasmic reticulum calcium ion transport	BP	18	9	7.86056e-06	5.10455
GO:0051094	positive regulation of developmental process	BP	1201	150	8.44165e-06	5.07357
GO:0090066	regulation of anatomical structure size	BP	466	70	8.72473e-06	5.05925
GO:0043500	muscle adaptation	BP	103	24	8.98108e-06	5.04667
GO:0030863	cortical cytoskeleton	CC	103	24	8.98108e-06	5.04667
GO:0035150	regulation of tube size	BP	131	28	9.79724e-06	5.0089
GO:0050880	regulation of blood vessel size	BP	131	28	9.79724e-06	5.0089
GO:0009966	regulation of signal transduction	BP	2195	250	1.01692e-05	4.99271
GO:0005750	mitochondrial respiratory chain complex III	CC	11	7	1.03852e-05	4.98358
GO:0000902	cell morphogenesis	BP	903	118	1.08397e-05	4.96498
GO:0010810	regulation of cell-substrate adhesion	BP	183	35	1.12066e-05	4.95053
GO:1902600	proton transmembrane transport	BP	66	18	1.18445e-05	4.92648
GO:0044853	plasma membrane raft	CC	98	23	1.20921e-05	4.9175
GO:0098590	plasma membrane region	CC	943	122	1.23268e-05	4.90915
GO:0016052	carbohydrate catabolic process	BP	105	24	1.27233e-05	4.8954
GO:0051050	positive regulation of transport	BP	804	107	1.28692e-05	4.89045
GO:0005198	structural molecule activity	MF	551	79	1.3524e-05	4.8689
GO:1901017	negative regulation of potassium ion transmembrane transporter activity	BP	15	8	1.39681e-05	4.85486
GO:0060307	regulation of ventricular cardiac muscle cell membrane repolarization	BP	15	8	1.39681e-05	4.85486
GO:0097458	neuron part	CC	1624	192	1.46407e-05	4.83444
GO:0014902	myotube differentiation	BP	86	21	1.49847e-05	4.82435
GO:0016247	channel regulator activity	MF	106	24	1.50804e-05	4.82159
GO:0016043	cellular component organization	BP	4967	512	1.55915e-05	4.80711
GO:0007204	positive regulation of cytosolic calcium ion concentration	BP	201	37	1.56636e-05	4.80511
GO:0005516	calmodulin binding	MF	156	31	1.59189e-05	4.79809
GO:0005884	actin filament	CC	100	23	1.72023e-05	4.76441
GO:0072330	monocarboxylic acid biosynthetic process	BP	187	35	1.82202e-05	4.73945
GO:0060429	epithelium development	BP	876	114	1.84951e-05	4.73294
GO:0005200	structural constituent of cytoskeleton	MF	56	16	1.89603e-05	4.72215
GO:0070509	calcium ion import	BP	62	17	1.90633e-05	4.7198
GO:0051716	cellular response to stimulus	BP	4739	490	1.97171e-05	4.70516
GO:0000904	cell morphogenesis involved in differentiation	BP	666	91	2.11279e-05	4.67514
GO:1901380	negative regulation of potassium ion transmembrane transport	BP	20	9	2.30378e-05	4.63756
GO:0007166	cell surface receptor signaling pathway	BP	1806	209	2.32966e-05	4.63271
GO:0030509	BMP signaling pathway	BP	116	25	2.48588e-05	4.60452
GO:0086012	membrane depolarization during cardiac muscle cell action potential	BP	16	8	2.57554e-05	4.58913
GO:0071363	cellular response to growth factor stimulus	BP	482	70	2.73071e-05	4.56372
GO:0016999	antibiotic metabolic process	BP	96	22	2.76508e-05	4.55829
GO:0005262	calcium channel activity	MF	83	20	2.92554e-05	4.53379
GO:0045987	positive regulation of smooth muscle contraction	BP	30	11	2.94597e-05	4.53077
GO:0005513	detection of calcium ion	BP	6	5	3.07225e-05	4.51254
GO:0040017	positive regulation of locomotion	BP	493	71	3.16693e-05	4.49936
GO:0071772	response to BMP	BP	125	26	3.31436e-05	4.4796
GO:0071773	cellular response to BMP stimulus	BP	125	26	3.31436e-05	4.4796
GO:0043005	neuron projection	CC	1233	150	3.38286e-05	4.47072
GO:0042802	identical protein binding	MF	1548	182	3.47935e-05	4.4585
GO:0043167	ion binding	MF	4472	463	3.48476e-05	4.45783
GO:0005244	voltage-gated ion channel activity	MF	133	27	3.70965e-05	4.43067
GO:0022832	voltage-gated channel activity	MF	133	27	3.70965e-05	4.43067
GO:0005977	glycogen metabolic process	BP	65	17	3.72487e-05	4.42889
GO:0006073	cellular glucan metabolic process	BP	65	17	3.72487e-05	4.42889
GO:0044042	glucan metabolic process	BP	65	17	3.72487e-05	4.42889
GO:0043297	apical junction assembly	BP	47	14	3.73931e-05	4.42721
GO:0005865	striated muscle thin filament	CC	26	10	4.21465e-05	4.37524
GO:0005267	potassium channel activity	MF	85	20	4.22714e-05	4.37395
GO:2000026	regulation of multicellular organismal development	BP	1703	197	4.25337e-05	4.37127
GO:0051272	positive regulation of cellular component movement	BP	480	69	4.32822e-05	4.36369
GO:0051928	positive regulation of calcium ion transport	BP	92	21	4.44588e-05	4.35204
GO:0048662	negative regulation of smooth muscle cell proliferation	BP	42	13	4.50692e-05	4.34612
GO:0016469	proton-transporting two-sector ATPase complex	CC	42	13	4.50692e-05	4.34612
GO:0050790	regulation of catalytic activity	BP	1456	172	4.51655e-05	4.34519
GO:0003206	cardiac chamber morphogenesis	BP	120	25	4.53352e-05	4.34356
GO:0019901	protein kinase binding	MF	652	88	4.56086e-05	4.34095
GO:0010644	cell communication by electrical coupling	BP	13	7	4.60061e-05	4.33718
GO:0086014	atrial cardiac muscle cell action potential	BP	13	7	4.60061e-05	4.33718
GO:0086026	atrial cardiac muscle cell to AV node cell signaling	BP	13	7	4.60061e-05	4.33718
GO:0086066	atrial cardiac muscle cell to AV node cell communication	BP	13	7	4.60061e-05	4.33718
GO:0045263	proton-transporting ATP synthase complex, coupling factor F(o)	CC	13	7	4.60061e-05	4.33718
GO:0046933	proton-transporting ATP synthase activity, rotational mechanism	MF	13	7	4.60061e-05	4.33718
GO:0019220	regulation of phosphate metabolic process	BP	1358	162	4.61139e-05	4.33617
GO:0044444	cytoplasmic part	CC	6907	684	4.6643e-05	4.33121
GO:0051174	regulation of phosphorus metabolic process	BP	1359	162	4.7939e-05	4.31931
GO:0043271	negative regulation of ion transport	BP	128	26	5.07833e-05	4.29428
GO:0007399	nervous system development	BP	1850	211	5.27984e-05	4.27738
GO:0048659	smooth muscle cell proliferation	BP	143	28	5.30707e-05	4.27515
GO:0010611	regulation of cardiac muscle hypertrophy	BP	67	17	5.66701e-05	4.24665
GO:1901019	regulation of calcium ion transmembrane transporter activity	BP	67	17	5.66701e-05	4.24665
GO:0060284	regulation of cell development	BP	900	114	5.99485e-05	4.22222
GO:0006090	pyruvate metabolic process	BP	87	20	6.02181e-05	4.22027
GO:0060401	cytosolic calcium ion transport	BP	122	25	6.04267e-05	4.21877
GO:0070848	response to growth factor	BP	494	70	6.056e-05	4.21781
GO:0014722	regulation of skeletal muscle contraction by calcium ion signaling	BP	4	4	6.23275e-05	4.20532
GO:0030043	actin filament fragmentation	BP	4	4	6.23275e-05	4.20532
GO:0015990	electron transport coupled proton transport	BP	4	4	6.23275e-05	4.20532
GO:0034330	cell junction organization	BP	230	39	6.39515e-05	4.19415
GO:0014743	regulation of muscle hypertrophy	BP	68	17	6.93762e-05	4.15879
GO:0048514	blood vessel morphogenesis	BP	523	73	6.94068e-05	4.1586
GO:0048858	cell projection morphogenesis	BP	587	80	7.23161e-05	4.14077
GO:0048660	regulation of smooth muscle cell proliferation	BP	138	27	7.26518e-05	4.13875
GO:0003018	vascular process in circulatory system	BP	153	29	7.28869e-05	4.13735
GO:0008150	biological_process	BP	13921	1279	7.35914e-05	4.13317
GO:0005509	calcium ion binding	MF	444	64	7.47297e-05	4.12651
GO:0044093	positive regulation of molecular function	BP	1194	144	7.48139e-05	4.12602
GO:0019900	kinase binding	MF	726	95	7.55612e-05	4.1217
GO:0022604	regulation of cell morphogenesis	BP	462	66	7.62905e-05	4.11753
GO:0008217	regulation of blood pressure	BP	131	26	7.64531e-05	4.1166
GO:0050879	multicellular organismal movement	BP	44	13	7.74821e-05	4.1108
GO:0050881	musculoskeletal movement	BP	44	13	7.74821e-05	4.1108
GO:0006875	cellular metal ion homeostasis	BP	392	58	7.76754e-05	4.10972
GO:0003674	molecular_function	MF	13846	1273	7.8173e-05	4.10694
GO:0010720	positive regulation of cell development	BP	543	75	7.83247e-05	4.1061
GO:0044456	synapse part	CC	944	118	7.868e-05	4.10414
GO:0046983	protein dimerization activity	MF	1108	135	7.96891e-05	4.0986
GO:0042221	response to chemical	BP	2736	296	8.0079e-05	4.09648
GO:0055082	cellular chemical homeostasis	BP	562	77	8.25787e-05	4.08313
GO:0030003	cellular cation homeostasis	BP	437	63	8.44693e-05	4.0733
GO:0007229	integrin-mediated signaling pathway	BP	69	17	8.45257e-05	4.07301
GO:0006112	energy reserve metabolic process	BP	69	17	8.45257e-05	4.07301
GO:0032990	cell part morphogenesis	BP	608	82	8.45861e-05	4.0727
GO:0015079	potassium ion transmembrane transporter activity	MF	110	23	8.49024e-05	4.07108
GO:0010880	regulation of release of sequestered calcium ion into cytosol by sarcoplasmic reticulum	BP	14	7	8.49412e-05	4.07088
GO:0006873	cellular ion homeostasis	BP	446	64	8.54224e-05	4.06843
GO:0042803	protein homodimerization activity	MF	738	96	8.66627e-05	4.06217
GO:0036379	myofilament	CC	28	10	8.82598e-05	4.05424
GO:0001525	angiogenesis	BP	429	62	8.92429e-05	4.04943
GO:1902905	positive regulation of supramolecular fiber organization	BP	178	32	9.1702e-05	4.03762
GO:0030315	T-tubule	CC	63	16	9.18722e-05	4.03682
GO:0098794	postsynapse	CC	647	86	9.56559e-05	4.01929
GO:0003205	cardiac chamber development	BP	163	30	9.67357e-05	4.01441
GO:0044264	cellular polysaccharide metabolic process	BP	83	19	9.70052e-05	4.01321
GO:0014909	smooth muscle cell migration	BP	83	19	9.70052e-05	4.01321
GO:2000147	positive regulation of cell motility	BP	466	66	9.89495e-05	4.00459
GO:0010881	regulation of cardiac muscle contraction by regulation of the release of sequestered calcium ion	BP	7	5	9.9603e-05	4.00173
GO:0030274	LIM domain binding	MF	7	5	9.9603e-05	4.00173
GO:0071253	connexin binding	MF	7	5	9.9603e-05	4.00173
GO:0019899	enzyme binding	MF	2055	229	0.000107137	3.97006
GO:0042325	regulation of phosphorylation	BP	1224	146	0.00011291	3.94727
GO:0050801	ion homeostasis	BP	577	78	0.000116093	3.93519
GO:2000310	regulation of NMDA receptor activity	BP	19	8	0.000118594	3.92594
GO:0014912	negative regulation of smooth muscle cell migration	BP	19	8	0.000118594	3.92594
GO:0072358	cardiovascular system development	BP	642	85	0.000120184	3.92015
GO:0009719	response to endogenous stimulus	BP	1032	126	0.00012709	3.89589
GO:0045202	synapse	CC	1228	146	0.000131694	3.88044
GO:0032956	regulation of actin cytoskeleton organization	BP	296	46	0.000131894	3.87978
GO:0051282	regulation of sequestering of calcium ion	BP	85	19	0.000136017	3.86641
GO:0014808	release of sequestered calcium ion into cytosol by sarcoplasmic reticulum	BP	15	7	0.000147043	3.83256
GO:1903514	release of sequestered calcium ion into cytosol by endoplasmic reticulum	BP	15	7	0.000147043	3.83256
GO:0014819	regulation of skeletal muscle contraction	BP	11	6	0.000152779	3.81594
GO:0044557	relaxation of smooth muscle	BP	11	6	0.000152779	3.81594
GO:0000276	mitochondrial proton-transporting ATP synthase complex, coupling factor F(o)	CC	11	6	0.000152779	3.81594
GO:0051495	positive regulation of cytoskeleton organization	BP	199	34	0.00015798	3.8014
GO:0010469	regulation of signaling receptor activity	BP	100	21	0.000159248	3.79793
GO:0051208	sequestering of calcium ion	BP	86	19	0.000160257	3.79518
GO:0044464	cell part	CC	11993	1120	0.00016905	3.77198
GO:0120039	plasma membrane bounded cell projection morphogenesis	BP	584	78	0.000171621	3.76543
GO:0055080	cation homeostasis	BP	511	70	0.00017257	3.76304
GO:0005623	cell	CC	11994	1120	0.000172838	3.76236
GO:0030864	cortical actin cytoskeleton	CC	73	17	0.000178101	3.74933
GO:0098609	cell-cell adhesion	BP	548	74	0.000178335	3.74876
GO:0046394	carboxylic acid biosynthetic process	BP	266	42	0.00017845	3.74848
GO:0016010	dystrophin-associated glycoprotein complex	CC	20	8	0.000182299	3.73922
GO:0090665	glycoprotein complex	CC	20	8	0.000182299	3.73922
GO:0098771	inorganic ion homeostasis	BP	522	71	0.000192931	3.7146
GO:0016053	organic acid biosynthetic process	BP	267	42	0.000193988	3.71223
GO:0010811	positive regulation of cell-substrate adhesion	BP	116	23	0.000196896	3.70576
GO:1903169	regulation of calcium ion transmembrane transport	BP	116	23	0.000196896	3.70576
GO:0017048	Rho GTPase binding	MF	154	28	0.000201684	3.69533
GO:0048518	positive regulation of biological process	BP	4597	467	0.000216744	3.66405
GO:0005913	cell-cell adherens junction	CC	95	20	0.000218251	3.66104
GO:0035556	intracellular signal transduction	BP	2039	225	0.000224486	3.64881
GO:0009887	animal organ morphogenesis	BP	805	101	0.000225177	3.64748
GO:0009898	cytoplasmic side of plasma membrane	CC	132	25	0.000225775	3.64632
GO:0072659	protein localization to plasma membrane	BP	244	39	0.000231402	3.63563
GO:0034113	heterotypic cell-cell adhesion	BP	31	10	0.000232907	3.63282
GO:0060402	calcium ion transport into cytosol	BP	110	22	0.000236095	3.62691
GO:0055065	metal ion homeostasis	BP	462	64	0.000236304	3.62653
GO:0030335	positive regulation of cell migration	BP	453	63	0.000236346	3.62645
GO:0001659	temperature homeostasis	BP	140	26	0.000236768	3.62568
GO:0051149	positive regulation of muscle cell differentiation	BP	68	16	0.000240946	3.61808
GO:0048038	quinone binding	MF	16	7	0.000241377	3.6173
GO:0086013	membrane repolarization during cardiac muscle cell action potential	BP	8	5	0.000246075	3.60893
GO:0006165	nucleoside diphosphate phosphorylation	BP	75	17	0.000252171	3.5983
GO:0009135	purine nucleoside diphosphate metabolic process	BP	75	17	0.000252171	3.5983
GO:0009179	purine ribonucleoside diphosphate metabolic process	BP	75	17	0.000252171	3.5983
GO:0010038	response to metal ion	BP	212	35	0.000253036	3.59682
GO:0008285	negative regulation of cell proliferation	BP	536	72	0.000254327	3.59461
GO:0009986	cell surface	CC	573	76	0.000257124	3.58986
GO:0002026	regulation of the force of heart contraction	BP	26	9	0.000262222	3.58133
GO:0002009	morphogenesis of an epithelium	BP	446	62	0.000267117	3.5733
GO:0019725	cellular homeostasis	BP	667	86	0.000269754	3.56903
GO:0033177	proton-transporting two-sector ATPase complex, proton-transporting domain	CC	21	8	0.000271628	3.56603
GO:0001568	blood vessel development	BP	602	79	0.000274339	3.56171
GO:0010882	regulation of cardiac muscle contraction by calcium ion signaling	BP	12	6	0.000282553	3.5489
GO:0097060	synaptic membrane	CC	429	60	0.000283435	3.54755
GO:0060415	muscle tissue morphogenesis	BP	69	16	0.000288167	3.54036
GO:1900825	regulation of membrane depolarization during cardiac muscle cell action potential	BP	5	4	0.000289522	3.53832
GO:0044854	plasma membrane raft assembly	BP	5	4	0.000289522	3.53832
GO:0044857	plasma membrane raft organization	BP	5	4	0.000289522	3.53832
GO:0046496	nicotinamide nucleotide metabolic process	BP	119	23	0.000291341	3.5356
GO:0022843	voltage-gated cation channel activity	MF	97	20	0.000292567	3.53377
GO:0014910	regulation of smooth muscle cell migration	BP	76	17	0.000298333	3.5253
GO:0048864	stem cell development	BP	76	17	0.000298333	3.5253
GO:0005976	polysaccharide metabolic process	BP	90	19	0.000299278	3.52393
GO:1902903	regulation of supramolecular fiber organization	BP	316	47	0.000317462	3.49831
GO:0022607	cellular component assembly	BP	2382	257	0.000318668	3.49666
GO:0030042	actin filament depolymerization	BP	50	13	0.000320003	3.49485
GO:0001755	neural crest cell migration	BP	50	13	0.000320003	3.49485
GO:0006096	glycolytic process	BP	63	15	0.000325491	3.48746
GO:0006757	ATP generation from ADP	BP	63	15	0.000325491	3.48746
GO:0019362	pyridine nucleotide metabolic process	BP	120	23	0.000330666	3.48061
GO:0007167	enzyme linked receptor protein signaling pathway	BP	709	90	0.000332624	3.47805
GO:0043268	positive regulation of potassium ion transport	BP	44	12	0.000334076	3.47615
GO:0046031	ADP metabolic process	BP	70	16	0.000343177	3.46448
GO:0001649	osteoblast differentiation	BP	151	27	0.000343392	3.46421
GO:0006468	protein phosphorylation	BP	1454	166	0.000346177	3.4607
GO:1990778	protein localization to cell periphery	BP	300	45	0.00034902	3.45715
GO:0010522	regulation of calcium ion transport into cytosol	BP	77	17	0.000351643	3.4539
GO:0046939	nucleotide phosphorylation	BP	77	17	0.000351643	3.4539
GO:0048812	neuron projection morphogenesis	BP	570	75	0.000358739	3.44522
GO:0005249	voltage-gated potassium channel activity	MF	57	14	0.00036215	3.44111
GO:0006733	oxidoreduction coenzyme metabolic process	BP	136	25	0.000363739	3.43921
GO:0098805	whole membrane	CC	922	112	0.000366855	3.43551
GO:0001667	ameboidal-type cell migration	BP	353	51	0.000367062	3.43526
GO:0042127	regulation of cell proliferation	BP	1256	146	0.000367997	3.43416
GO:0031579	membrane raft organization	BP	17	7	0.000378942	3.42143
GO:0050998	nitric-oxide synthase binding	MF	17	7	0.000378942	3.42143
GO:0030155	regulation of cell adhesion	BP	525	70	0.000382265	3.41764
GO:0048699	generation of neurons	BP	1327	153	0.000384758	3.41481
GO:0010769	regulation of cell morphogenesis involved in differentiation	BP	310	46	0.000385519	3.41395
GO:0007160	cell-matrix adhesion	BP	168	29	0.000390282	3.40862
GO:1904063	negative regulation of cation transmembrane transport	BP	64	15	0.00039069	3.40817
GO:0005227	calcium activated cation channel activity	MF	22	8	0.000393757	3.40477
GO:0071840	cellular component organization or biogenesis	BP	5128	513	0.000402966	3.39473
GO:0098552	side of membrane	CC	337	49	0.000408857	3.38843
GO:0042805	actinin binding	MF	33	10	0.000412308	3.38478
GO:1901888	regulation of cell junction assembly	BP	78	17	0.000412994	3.38406
GO:0014033	neural crest cell differentiation	BP	78	17	0.000412994	3.38406
GO:1901016	regulation of potassium ion transmembrane transporter activity	BP	45	12	0.000419133	3.37765
GO:0034704	calcium channel complex	CC	45	12	0.000419133	3.37765
GO:0070830	bicellular tight junction assembly	BP	39	11	0.000427872	3.36869
GO:0045785	positive regulation of cell adhesion	BP	312	46	0.00044529	3.35136
GO:0050769	positive regulation of neurogenesis	BP	482	65	0.000448327	3.34841
GO:0022008	neurogenesis	BP	1412	161	0.000453194	3.34372
GO:0001944	vasculature development	BP	631	81	0.000462313	3.33506
GO:0042866	pyruvate biosynthetic process	BP	65	15	0.000466771	3.3309
GO:0097110	scaffold protein binding	MF	65	15	0.000466771	3.3309
GO:0010648	negative regulation of cell communication	BP	1124	132	0.000467454	3.33026
GO:0009185	ribonucleoside diphosphate metabolic process	BP	79	17	0.000483363	3.31573
GO:0022804	active transmembrane transporter activity	MF	236	37	0.000484281	3.3149
GO:1901213	regulation of transcription from RNA polymerase II promoter involved in heart development	BP	13	6	0.000485308	3.31398
GO:0098911	regulation of ventricular cardiac muscle cell action potential	BP	13	6	0.000485308	3.31398
GO:0006828	manganese ion transport	BP	13	6	0.000485308	3.31398
GO:0005916	fascia adherens	CC	13	6	0.000485308	3.31398
GO:0007178	transmembrane receptor protein serine/threonine kinase signaling pathway	BP	270	41	0.000485874	3.31348
GO:0033002	muscle cell proliferation	BP	195	32	0.000508245	3.29393
GO:0023057	negative regulation of signaling	BP	1127	132	0.000521237	3.28297
GO:0099601	regulation of neurotransmitter receptor activity	BP	46	12	0.000521753	3.28253
GO:0051018	protein kinase A binding	MF	46	12	0.000521753	3.28253
GO:0045666	positive regulation of neuron differentiation	BP	394	55	0.000522962	3.28153
GO:0051279	regulation of release of sequestered calcium ion into cytosol	BP	59	14	0.000528998	3.27655
GO:0048747	muscle fiber development	BP	59	14	0.000528998	3.27655
GO:0007043	cell-cell junction assembly	BP	94	19	0.000533496	3.27287
GO:0031672	A band	CC	34	10	0.000538026	3.2692
GO:0072524	pyridine-containing compound metabolic process	BP	124	23	0.000538403	3.26889
GO:0014888	striated muscle adaptation	BP	40	11	0.000543292	3.26497
GO:0120192	tight junction assembly	BP	40	11	0.000543292	3.26497
GO:0048588	developmental cell growth	BP	229	36	0.000544329	3.26414
GO:0010035	response to inorganic substance	BP	359	51	0.000547139	3.2619
GO:0051235	maintenance of location	BP	246	38	0.000549541	3.26
GO:0043436	oxoacid metabolic process	BP	701	88	0.000553878	3.25659
GO:1903524	positive regulation of blood circulation	BP	66	15	0.000555171	3.25557
GO:0032272	negative regulation of protein polymerization	BP	66	15	0.000555171	3.25557
GO:0003208	cardiac ventricle morphogenesis	BP	66	15	0.000555171	3.25557
GO:0014032	neural crest cell development	BP	73	16	0.000565751	3.24737
GO:0051155	positive regulation of striated muscle cell differentiation	BP	53	13	0.000590215	3.22899
GO:0045667	regulation of osteoblast differentiation	BP	110	21	0.000622406	3.20593
GO:0008283	cell proliferation	BP	1533	172	0.000622944	3.20555
GO:0044448	cell cortex part	CC	173	29	0.000640625	3.1934
GO:1904705	regulation of vascular smooth muscle cell proliferation	BP	47	12	0.000644699	3.19064
GO:1990874	vascular smooth muscle cell proliferation	BP	47	12	0.000644699	3.19064
GO:0003073	regulation of systemic arterial blood pressure	BP	74	16	0.000663243	3.17833
GO:0048644	muscle organ morphogenesis	BP	74	16	0.000663243	3.17833
GO:0019752	carboxylic acid metabolic process	BP	667	84	0.000665735	3.1767
GO:0045211	postsynaptic membrane	CC	309	45	0.000667112	3.1758
GO:0048519	negative regulation of biological process	BP	4134	419	0.000680984	3.16686
GO:0030514	negative regulation of BMP signaling pathway	BP	41	11	0.000683572	3.16522
GO:0043470	regulation of carbohydrate catabolic process	BP	41	11	0.000683572	3.16522
GO:0007267	cell-cell signaling	BP	1135	132	0.00069325	3.15911
GO:1901381	positive regulation of potassium ion transmembrane transport	BP	35	10	0.000693872	3.15872
GO:0031252	cell leading edge	CC	345	49	0.000699408	3.15527
GO:0014809	regulation of skeletal muscle contraction by regulation of release of sequestered calcium ion	BP	3	3	0.000702163	3.15356
GO:0098914	membrane repolarization during atrial cardiac muscle cell action potential	BP	3	3	0.000702163	3.15356
GO:1902396	protein localization to bicellular tight junction	BP	3	3	0.000702163	3.15356
GO:0003257	positive regulation of transcription from RNA polymerase II promoter involved in myocardial precursor cell differentiation	BP	3	3	0.000702163	3.15356
GO:0090407	organophosphate biosynthetic process	BP	409	56	0.000751702	3.12395
GO:0097756	negative regulation of blood vessel diameter	BP	82	17	0.000759655	3.11938
GO:0051393	alpha-actinin binding	MF	24	8	0.000770921	3.11299
GO:0051271	negative regulation of cellular component movement	BP	259	39	0.000777211	3.10946
GO:0005575	cellular_component	CC	14167	1292	0.000780038	3.10788
GO:0022829	wide pore channel activity	MF	14	6	0.000785583	3.10481
GO:0015271	outward rectifier potassium channel activity	MF	14	6	0.000785583	3.10481
GO:0010649	regulation of cell communication by electrical coupling	BP	6	4	0.000807121	3.09306
GO:0098902	regulation of membrane depolarization during action potential	BP	6	4	0.000807121	3.09306
GO:0098903	regulation of membrane repolarization during action potential	BP	6	4	0.000807121	3.09306
GO:0006108	malate metabolic process	BP	6	4	0.000807121	3.09306
GO:0097512	cardiac myofibril	CC	6	4	0.000807121	3.09306
GO:0043184	vascular endothelial growth factor receptor 2 binding	MF	6	4	0.000807121	3.09306
GO:0048762	mesenchymal cell differentiation	BP	184	30	0.000834507	3.07857
GO:0042060	wound healing	BP	260	39	0.000837902	3.07681
GO:0072657	protein localization to membrane	BP	466	62	0.000850561	3.07029
GO:0048667	cell morphogenesis involved in neuron differentiation	BP	522	68	0.000870124	3.06042
GO:0098562	cytoplasmic side of membrane	CC	144	25	0.000874881	3.05805
GO:0051283	negative regulation of sequestering of calcium ion	BP	83	17	0.000877637	3.05669
GO:0005978	glycogen biosynthetic process	BP	36	10	0.000885098	3.05301
GO:0009250	glucan biosynthetic process	BP	36	10	0.000885098	3.05301
GO:0007005	mitochondrion organization	BP	421	57	0.000890436	3.0504
GO:0098978	glutamatergic synapse	CC	467	62	0.000898119	3.04667
GO:0055008	cardiac muscle tissue morphogenesis	BP	62	14	0.000899134	3.04618
GO:0006082	organic acid metabolic process	BP	712	88	0.000904607	3.04354
GO:0003007	heart morphogenesis	BP	227	35	0.000921528	3.03549
GO:0001932	regulation of protein phosphorylation	BP	1124	130	0.000943979	3.02504
GO:0010976	positive regulation of neuron projection development	BP	323	46	0.000947109	3.0236
GO:0061469	regulation of type B pancreatic cell proliferation	BP	10	5	0.000950978	3.02183
GO:0001765	membrane raft assembly	BP	10	5	0.000950978	3.02183
GO:0019870	potassium channel inhibitor activity	MF	10	5	0.000950978	3.02183
GO:0007187	G protein-coupled receptor signaling pathway, coupled to cyclic nucleotide second messenger	BP	129	23	0.000951307	3.02168
GO:2000146	negative regulation of cell motility	BP	228	35	0.000997866	3.00093
GO:0048878	chemical homeostasis	BP	840	101	0.000998943	3.00046
GO:0043648	dicarboxylic acid metabolic process	BP	84	17	0.00101089	2.9953
GO:1901137	carbohydrate derivative biosynthetic process	BP	497	65	0.00101115	2.99518
GO:0051336	regulation of hydrolase activity	BP	763	93	0.00102249	2.99034
GO:0005604	basement membrane	CC	99	19	0.00103618	2.98456
GO:0048522	positive regulation of cellular process	BP	4134	417	0.00104154	2.98232
GO:0042310	vasoconstriction	BP	77	16	0.00104605	2.98045
GO:0006734	NADH metabolic process	BP	25	8	0.00104616	2.9804
GO:0099010	modification of postsynaptic structure	BP	25	8	0.00104616	2.9804
GO:0120193	tight junction organization	BP	43	11	0.00105502	2.97674
GO:0050767	regulation of neurogenesis	BP	793	96	0.00106393	2.97309
GO:1901863	positive regulation of muscle tissue development	BP	70	15	0.00106543	2.97247
GO:0009132	nucleoside diphosphate metabolic process	BP	92	18	0.0011018	2.9579
GO:0003044	regulation of systemic arterial blood pressure mediated by a chemical signal	BP	37	10	0.0011175	2.95175
GO:0016620	oxidoreductase activity, acting on the aldehyde or oxo group of donors, NAD or NADP as acceptor	MF	31	9	0.00112623	2.94837
GO:0005201	extracellular matrix structural constituent	MF	123	22	0.00116315	2.93436
GO:0043085	positive regulation of catalytic activity	BP	883	105	0.00116483	2.93374
GO:0048666	neuron development	BP	1012	118	0.00120879	2.91765
GO:0014031	mesenchymal cell development	BP	78	16	0.00120942	2.91742
GO:0046716	muscle cell cellular homeostasis	BP	15	6	0.00121128	2.91676
GO:0060314	regulation of ryanodine-sensitive calcium-release channel activity	BP	15	6	0.00121128	2.91676
GO:0051481	negative regulation of cytosolic calcium ion concentration	BP	15	6	0.00121128	2.91676
GO:0048598	embryonic morphogenesis	BP	501	65	0.0012417	2.90598
GO:0044262	cellular carbohydrate metabolic process	BP	231	35	0.00126111	2.89925
GO:0048523	negative regulation of cellular process	BP	3746	380	0.00128816	2.89003
GO:0031175	neuron projection development	BP	925	109	0.00129096	2.88909
GO:0055010	ventricular cardiac muscle tissue morphogenesis	BP	44	11	0.00129533	2.88762
GO:0051493	regulation of cytoskeleton organization	BP	474	62	0.00130274	2.88514
GO:0030182	neuron differentiation	BP	1194	136	0.001322	2.87877
GO:0051093	negative regulation of developmental process	BP	828	99	0.00134059	2.87271
GO:0009968	negative regulation of signal transduction	BP	1026	119	0.0013956	2.85524
GO:0010613	positive regulation of cardiac muscle hypertrophy	BP	38	10	0.00139742	2.85467
GO:0014742	positive regulation of muscle hypertrophy	BP	38	10	0.00139742	2.85467
GO:0007193	adenylate cyclase-inhibiting G protein-coupled receptor signaling pathway	BP	38	10	0.00139742	2.85467
GO:0015399	primary active transmembrane transporter activity	MF	94	18	0.00142585	2.84593
GO:0010975	regulation of neuron projection development	BP	532	68	0.00143321	2.84369
GO:0051017	actin filament bundle assembly	BP	149	25	0.00144458	2.84026
GO:1901021	positive regulation of calcium ion transmembrane transporter activity	BP	32	9	0.00144484	2.84018
GO:0003231	cardiac ventricle development	BP	125	22	0.00144581	2.83989
GO:0031960	response to corticosteroid	BP	58	13	0.00145809	2.83622
GO:0110053	regulation of actin filament organization	BP	233	35	0.00146859	2.8331
GO:0048863	stem cell differentiation	BP	166	27	0.00153462	2.814
GO:0045664	regulation of neuron differentiation	BP	667	82	0.00155741	2.8076
GO:0030336	negative regulation of cell migration	BP	217	33	0.00160638	2.79415
GO:0045216	cell-cell junction organization	BP	126	22	0.0016079	2.79374
GO:0097553	calcium ion transmembrane import into cytosol	BP	95	18	0.00161602	2.79155
GO:0015279	store-operated calcium channel activity	MF	11	5	0.00161615	2.79152
GO:0050773	regulation of dendrite development	BP	175	28	0.00163556	2.78633
GO:0003085	negative regulation of systemic arterial blood pressure	BP	21	7	0.00164989	2.78255
GO:0003299	muscle hypertrophy in response to stress	BP	21	7	0.00164989	2.78255
GO:0014898	cardiac muscle hypertrophy in response to stress	BP	21	7	0.00164989	2.78255
GO:0032413	negative regulation of ion transmembrane transporter activity	BP	52	12	0.00168134	2.77434
GO:0003229	ventricular cardiac muscle tissue development	BP	52	12	0.00168134	2.77434
GO:0019229	regulation of vasoconstriction	BP	59	13	0.00172065	2.76431
GO:0005080	protein kinase C binding	MF	59	13	0.00172065	2.76431
GO:0003298	physiological muscle hypertrophy	BP	39	10	0.00173175	2.76151
GO:0003301	physiological cardiac muscle hypertrophy	BP	39	10	0.00173175	2.76151
GO:0061049	cell growth involved in cardiac muscle cell development	BP	39	10	0.00173175	2.76151
GO:0071415	cellular response to purine-containing compound	BP	7	4	0.00175048	2.75684
GO:0030314	junctional membrane complex	CC	7	4	0.00175048	2.75684
GO:0005347	ATP transmembrane transporter activity	MF	7	4	0.00175048	2.75684
GO:0086008	voltage-gated potassium channel activity involved in cardiac muscle cell action potential repolarization	MF	7	4	0.00175048	2.75684
GO:0005980	glycogen catabolic process	BP	16	6	0.00179322	2.74637
GO:0009251	glucan catabolic process	BP	16	6	0.00179322	2.74637
GO:2000810	regulation of bicellular tight junction assembly	BP	16	6	0.00179322	2.74637
GO:0008179	adenylate cyclase binding	MF	16	6	0.00179322	2.74637
GO:0060341	regulation of cellular localization	BP	826	98	0.00180681	2.74309
GO:0043169	cation binding	MF	2897	299	0.00181166	2.74192
GO:1905114	cell surface receptor signaling pathway involved in cell-cell signaling	BP	434	57	0.00182126	2.73963
GO:2000727	positive regulation of cardiac muscle cell differentiation	BP	27	8	0.00182912	2.73776
GO:0044275	cellular carbohydrate catabolic process	BP	27	8	0.00182912	2.73776
GO:0010922	positive regulation of phosphatase activity	BP	27	8	0.00182912	2.73776
GO:0007044	cell-substrate junction assembly	BP	81	16	0.00183413	2.73657
GO:0051209	release of sequestered calcium ion into cytosol	BP	81	16	0.00183413	2.73657
GO:0071495	cellular response to endogenous stimulus	BP	906	106	0.00189713	2.7219
GO:0016331	morphogenesis of embryonic epithelium	BP	152	25	0.00192078	2.71652
GO:0061572	actin filament bundle organization	BP	152	25	0.00192078	2.71652
GO:0019359	nicotinamide nucleotide biosynthetic process	BP	74	15	0.00192432	2.71572
GO:0106106	cold-induced thermogenesis	BP	120	21	0.00197107	2.7053
GO:0120161	regulation of cold-induced thermogenesis	BP	120	21	0.00197107	2.7053
GO:0033692	cellular polysaccharide biosynthetic process	BP	53	12	0.0020007	2.69882
GO:0045596	negative regulation of cell differentiation	BP	616	76	0.00206886	2.68427
GO:0007188	adenylate cyclase-modulating G protein-coupled receptor signaling pathway	BP	121	21	0.00218983	2.65959
GO:0019363	pyridine nucleotide biosynthetic process	BP	75	15	0.00221172	2.65527
GO:0090287	regulation of cellular response to growth factor stimulus	BP	230	34	0.00223239	2.65123
GO:0014887	cardiac muscle adaptation	BP	22	7	0.00223609	2.65051
GO:0005251	delayed rectifier potassium channel activity	MF	22	7	0.00223609	2.65051
GO:0010647	positive regulation of cell communication	BP	1302	145	0.00225414	2.64702
GO:0030834	regulation of actin filament depolymerization	BP	47	11	0.00229796	2.63866
GO:0008154	actin polymerization or depolymerization	BP	179	28	0.00230108	2.63807
GO:0007409	axonogenesis	BP	383	51	0.00230841	2.63669
GO:0005975	carbohydrate metabolic process	BP	420	55	0.00231351	2.63573
GO:0043087	regulation of GTPase activity	BP	257	37	0.00235099	2.62875
GO:0044769	ATPase activity, coupled to transmembrane movement of ions, rotational mechanism	MF	28	8	0.0023638	2.62639
GO:0046872	metal ion binding	MF	2836	292	0.00239403	2.62087
GO:0007612	learning	BP	138	23	0.00239549	2.62061
GO:0061351	neural precursor cell proliferation	BP	138	23	0.00239549	2.62061
GO:1902904	negative regulation of supramolecular fiber organization	BP	130	22	0.00242037	2.61612
GO:0044877	protein-containing complex binding	MF	1063	121	0.00247398	2.6066
GO:0051345	positive regulation of hydrolase activity	BP	431	56	0.00252654	2.59747
GO:0030510	regulation of BMP signaling pathway	BP	76	15	0.00253385	2.59622
GO:0048037	cofactor binding	MF	394	52	0.00254309	2.59464
GO:0000272	polysaccharide catabolic process	BP	17	6	0.00256464	2.59097
GO:0044247	cellular polysaccharide catabolic process	BP	17	6	0.00256464	2.59097
GO:0000188	inactivation of MAPK activity	BP	17	6	0.00256464	2.59097
GO:0030836	positive regulation of actin filament depolymerization	BP	12	5	0.00256871	2.59028
GO:1901077	regulation of relaxation of muscle	BP	12	5	0.00256871	2.59028
GO:0031000	response to caffeine	BP	12	5	0.00256871	2.59028
GO:0036270	response to diuretic	BP	12	5	0.00256871	2.59028
GO:0045760	positive regulation of action potential	BP	12	5	0.00256871	2.59028
GO:1902259	regulation of delayed rectifier potassium channel activity	BP	12	5	0.00256871	2.59028
GO:0086069	bundle of His cell to Purkinje myocyte communication	BP	12	5	0.00256871	2.59028
GO:0071435	potassium ion export	BP	12	5	0.00256871	2.59028
GO:0097623	potassium ion export across plasma membrane	BP	12	5	0.00256871	2.59028
GO:0017166	vinculin binding	MF	12	5	0.00256871	2.59028
GO:0015269	calcium-activated potassium channel activity	MF	12	5	0.00256871	2.59028
GO:0050873	brown fat cell differentiation	BP	41	10	0.00259382	2.58606
GO:0003010	voluntary skeletal muscle contraction	BP	4	3	0.00262167	2.58142
GO:0014721	twitch skeletal muscle contraction	BP	4	3	0.00262167	2.58142
GO:0060083	smooth muscle contraction involved in micturition	BP	4	3	0.00262167	2.58142
GO:0070836	caveola assembly	BP	4	3	0.00262167	2.58142
GO:0042776	mitochondrial ATP synthesis coupled proton transport	BP	4	3	0.00262167	2.58142
GO:0072383	plus-end-directed vesicle transport along microtubule	BP	4	3	0.00262167	2.58142
GO:0072386	plus-end-directed organelle transport along microtubule	BP	4	3	0.00262167	2.58142
GO:1904753	negative regulation of vascular associated smooth muscle cell migration	BP	4	3	0.00262167	2.58142
GO:0030485	smooth muscle contractile fiber	CC	4	3	0.00262167	2.58142
GO:0005749	mitochondrial respiratory chain complex II, succinate dehydrogenase complex (ubiquinone)	CC	4	3	0.00262167	2.58142
GO:0045257	succinate dehydrogenase complex (ubiquinone)	CC	4	3	0.00262167	2.58142
GO:0045273	respiratory chain complex II	CC	4	3	0.00262167	2.58142
GO:0045281	succinate dehydrogenase complex	CC	4	3	0.00262167	2.58142
GO:0045283	fumarate reductase complex	CC	4	3	0.00262167	2.58142
GO:0005315	inorganic phosphate transmembrane transporter activity	MF	4	3	0.00262167	2.58142
GO:0071900	regulation of protein serine/threonine kinase activity	BP	358	48	0.00265884	2.57531
GO:0045844	positive regulation of striated muscle tissue development	BP	69	14	0.00266078	2.57499
GO:0048636	positive regulation of muscle organ development	BP	69	14	0.00266078	2.57499
GO:0051926	negative regulation of calcium ion transport	BP	48	11	0.00274597	2.5613
GO:0019829	cation-transporting ATPase activity	MF	48	11	0.00274597	2.5613
GO:0022853	active ion transmembrane transporter activity	MF	48	11	0.00274597	2.5613
GO:0042625	ATPase coupled ion transmembrane transporter activity	MF	48	11	0.00274597	2.5613
GO:0048365	Rac GTPase binding	MF	62	13	0.00275196	2.56036
GO:0048584	positive regulation of response to stimulus	BP	1575	171	0.00276599	2.55815
GO:0048585	negative regulation of response to stimulus	BP	1309	145	0.00276629	2.5581
GO:0051962	positive regulation of nervous system development	BP	537	67	0.00282159	2.54951
GO:0019674	NAD metabolic process	BP	35	9	0.00285311	2.54468
GO:0005938	cell cortex	CC	260	37	0.00287585	2.54123
GO:0120162	positive regulation of cold-induced thermogenesis	BP	77	15	0.0028938	2.53853
GO:0034766	negative regulation of ion transmembrane transport	BP	77	15	0.0028938	2.53853
GO:0051960	regulation of nervous system development	BP	889	103	0.00297	2.52724
GO:0008305	integrin complex	CC	23	7	0.00297068	2.52714
GO:0098636	protein complex involved in cell adhesion	CC	23	7	0.00297068	2.52714
GO:0030027	lamellipodium	CC	157	25	0.00301213	2.52113
GO:0005891	voltage-gated calcium channel complex	CC	29	8	0.00301355	2.52092
GO:0016049	cell growth	BP	444	57	0.00303625	2.51766
GO:0035725	sodium ion transmembrane transport	BP	85	16	0.00306748	2.51322
GO:0022404	molting cycle process	BP	85	16	0.00306748	2.51322
GO:0022405	hair cycle process	BP	85	16	0.00306748	2.51322
GO:0051056	regulation of small GTPase mediated signal transduction	BP	226	33	0.00313281	2.50407
GO:0003254	regulation of membrane depolarization	BP	42	10	0.00313792	2.50336
GO:1900449	regulation of glutamate receptor signaling pathway	BP	42	10	0.00313792	2.50336
GO:0042330	taxis	BP	398	52	0.00314298	2.50266
GO:0090101	negative regulation of transmembrane receptor protein serine/threonine kinase signaling pathway	BP	93	17	0.00318844	2.49642
GO:0061041	regulation of wound healing	BP	93	17	0.00318844	2.49642
GO:1905477	positive regulation of protein localization to membrane	BP	93	17	0.00318844	2.49642
GO:0015405	P-P-bond-hydrolysis-driven transmembrane transporter activity	MF	93	17	0.00318844	2.49642
GO:0043549	regulation of kinase activity	BP	617	75	0.00324565	2.4887
GO:0060087	relaxation of vascular smooth muscle	BP	8	4	0.00325488	2.48746
GO:0021516	dorsal spinal cord development	BP	8	4	0.00325488	2.48746
GO:0097151	positive regulation of inhibitory postsynaptic potential	BP	8	4	0.00325488	2.48746
GO:0043228	non-membrane-bounded organelle	CC	3558	358	0.00325504	2.48744
GO:0051384	response to glucocorticoid	BP	56	12	0.00326765	2.48576
GO:1990845	adaptive thermogenesis	BP	125	21	0.00328144	2.48394
GO:0072525	pyridine-containing compound biosynthetic process	BP	78	15	0.00329484	2.48217
GO:0090288	negative regulation of cellular response to growth factor stimulus	BP	117	20	0.00330423	2.48093
GO:0031346	positive regulation of cell projection organization	BP	409	53	0.00342906	2.46482
GO:0043232	intracellular non-membrane-bounded organelle	CC	3540	356	0.00347307	2.45929
GO:0001726	ruffle	CC	134	22	0.00355572	2.44907
GO:0010738	regulation of protein kinase A signaling	BP	18	6	0.0035606	2.44848
GO:0034237	protein kinase A regulatory subunit binding	MF	18	6	0.0035606	2.44848
GO:0023056	positive regulation of signaling	BP	1308	144	0.00359487	2.44432
GO:0043168	anion binding	MF	2242	234	0.00360651	2.44291
GO:0045859	regulation of protein kinase activity	BP	562	69	0.00365235	2.43743
GO:0046330	positive regulation of JNK cascade	BP	110	19	0.00366495	2.43593
GO:0090092	regulation of transmembrane receptor protein serine/threonine kinase signaling pathway	BP	185	28	0.00372671	2.42867
GO:0043547	positive regulation of GTPase activity	BP	185	28	0.00372671	2.42867
GO:0040013	negative regulation of locomotion	BP	273	38	0.00373875	2.42727
GO:0044092	negative regulation of molecular function	BP	787	92	0.00377809	2.42273
GO:1904427	positive regulation of calcium ion transmembrane transport	BP	57	12	0.00381112	2.41895
GO:0055119	relaxation of cardiac muscle	BP	13	5	0.00387084	2.4122
GO:0003161	cardiac conduction system development	BP	13	5	0.00387084	2.4122
GO:0090136	epithelial cell-cell adhesion	BP	13	5	0.00387084	2.4122
GO:2001044	regulation of integrin-mediated signaling pathway	BP	13	5	0.00387084	2.4122
GO:0035970	peptidyl-threonine dephosphorylation	BP	13	5	0.00387084	2.4122
GO:0005172	vascular endothelial growth factor receptor binding	MF	13	5	0.00387084	2.4122
GO:0007411	axon guidance	BP	177	27	0.00389498	2.40949
GO:0051147	regulation of muscle cell differentiation	BP	135	22	0.00390051	2.40888
GO:0060998	regulation of dendritic spine development	BP	87	16	0.00390339	2.40856
GO:0005102	signaling receptor binding	MF	1140	127	0.00413035	2.38401
GO:0097485	neuron projection guidance	BP	178	27	0.00421306	2.3754
GO:0001664	G protein-coupled receptor binding	MF	178	27	0.00421306	2.3754
GO:0062023	collagen-containing extracellular matrix	CC	275	38	0.00423288	2.37336
GO:1901568	fatty acid derivative metabolic process	BP	65	13	0.00424025	2.37261
GO:0065003	protein-containing complex assembly	BP	1479	160	0.00434476	2.36203
GO:0007611	learning or memory	BP	231	33	0.00442369	2.35422
GO:0051153	regulation of striated muscle cell differentiation	BP	96	17	0.00447377	2.34933
GO:2001169	regulation of ATP biosynthetic process	BP	44	10	0.00449669	2.34711
GO:0043492	ATPase activity, coupled to movement of substances	MF	104	18	0.00450668	2.34614
GO:0006935	chemotaxis	BP	396	51	0.00457307	2.33979
GO:1905475	regulation of protein localization to membrane	BP	162	25	0.00458736	2.33844
GO:0099563	modification of synaptic structure	BP	31	8	0.00472213	2.32586
GO:0007205	protein kinase C-activating G protein-coupled receptor signaling pathway	BP	19	6	0.00481737	2.31719
GO:0005921	gap junction	CC	19	6	0.00481737	2.31719
GO:0051145	smooth muscle cell differentiation	BP	66	13	0.00486038	2.31333
GO:0009611	response to wounding	BP	360	47	0.00489073	2.31063
GO:0048871	multicellular organismal homeostasis	BP	351	46	0.00496427	2.30414
GO:0016055	Wnt signaling pathway	BP	351	46	0.00496427	2.30414
GO:0032731	positive regulation of interleukin-1 beta production	BP	25	7	0.00497713	2.30302
GO:0043933	protein-containing complex subunit organization	BP	1681	179	0.00498416	2.30241
GO:0061564	axon development	BP	417	53	0.0050983	2.29257
GO:0051494	negative regulation of cytoskeleton organization	BP	138	22	0.00510625	2.2919
GO:0050877	nervous system process	BP	697	82	0.00514325	2.28876
GO:0045776	negative regulation of blood pressure	BP	38	9	0.00517177	2.28636
GO:0042246	tissue regeneration	BP	38	9	0.00517177	2.28636
GO:0009967	positive regulation of signal transduction	BP	1148	127	0.00521666	2.28261
GO:0198738	cell-cell signaling by wnt	BP	352	46	0.0052332	2.28123
GO:0030837	negative regulation of actin filament polymerization	BP	52	11	0.00528864	2.27666
GO:0099572	postsynaptic specialization	CC	390	50	0.00541071	2.26675
GO:0016264	gap junction assembly	BP	9	4	0.00544835	2.26373
GO:0060073	micturition	BP	9	4	0.00544835	2.26373
GO:2001135	regulation of endocytic recycling	BP	9	4	0.00544835	2.26373
GO:0060452	positive regulation of cardiac muscle contraction	BP	9	4	0.00544835	2.26373
GO:0086016	AV node cell action potential	BP	9	4	0.00544835	2.26373
GO:0086027	AV node cell to bundle of His cell signaling	BP	9	4	0.00544835	2.26373
GO:0086015	SA node cell action potential	BP	9	4	0.00544835	2.26373
GO:0086018	SA node cell to atrial cardiac muscle cell signaling	BP	9	4	0.00544835	2.26373
GO:0086070	SA node cell to atrial cardiac muscle cell communication	BP	9	4	0.00544835	2.26373
GO:2001046	positive regulation of integrin-mediated signaling pathway	BP	9	4	0.00544835	2.26373
GO:0031033	myosin filament organization	BP	9	4	0.00544835	2.26373
GO:0098828	modulation of inhibitory postsynaptic potential	BP	9	4	0.00544835	2.26373
GO:0016600	flotillin complex	CC	9	4	0.00544835	2.26373
GO:0005536	glucose binding	MF	9	4	0.00544835	2.26373
GO:0042592	homeostatic process	BP	1416	153	0.00549756	2.25983
GO:0048814	regulation of dendrite morphogenesis	BP	106	18	0.00553382	2.25698
GO:2001170	negative regulation of ATP biosynthetic process	BP	14	5	0.00558487	2.25299
GO:0048739	cardiac muscle fiber development	BP	14	5	0.00558487	2.25299
GO:1901841	regulation of high voltage-gated calcium channel activity	BP	14	5	0.00558487	2.25299
GO:0001886	endothelial cell morphogenesis	BP	14	5	0.00558487	2.25299
GO:0004029	aldehyde dehydrogenase (NAD) activity	MF	14	5	0.00558487	2.25299
GO:0070679	inositol 1,4,5 trisphosphate binding	MF	14	5	0.00558487	2.25299
GO:0023014	signal transduction by protein phosphorylation	BP	641	76	0.00572052	2.24256
GO:0006732	coenzyme metabolic process	BP	262	36	0.00576664	2.23908
GO:0032233	positive regulation of actin filament bundle assembly	BP	60	12	0.00588899	2.22996
GO:0000271	polysaccharide biosynthetic process	BP	60	12	0.00588899	2.22996
GO:0032410	negative regulation of transporter activity	BP	60	12	0.00588899	2.22996
GO:0097755	positive regulation of blood vessel diameter	BP	60	12	0.00588899	2.22996
GO:0036094	small molecule binding	MF	2013	210	0.00599937	2.22189
GO:0030425	dendrite	CC	613	73	0.00601754	2.22058
GO:0001942	hair follicle development	BP	83	15	0.00604128	2.21887
GO:0120035	regulation of plasma membrane bounded cell projection organization	BP	672	79	0.00606889	2.21689
GO:0016301	kinase activity	MF	682	80	0.00610578	2.21426
GO:0060485	mesenchyme development	BP	227	32	0.00611433	2.21365
GO:0061312	BMP signaling pathway involved in heart development	BP	5	3	0.00611989	2.21326
GO:0003100	regulation of systemic arterial blood pressure by endothelin	BP	5	3	0.00611989	2.21326
GO:0098909	regulation of cardiac muscle cell action potential involved in regulation of contraction	BP	5	3	0.00611989	2.21326
GO:1901228	positive regulation of transcription from RNA polymerase II promoter involved in heart development	BP	5	3	0.00611989	2.21326
GO:0060676	ureteric bud formation	BP	5	3	0.00611989	2.21326
GO:1901842	negative regulation of high voltage-gated calcium channel activity	BP	5	3	0.00611989	2.21326
GO:0098910	regulation of atrial cardiac muscle cell action potential	BP	5	3	0.00611989	2.21326
GO:0010694	positive regulation of alkaline phosphatase activity	BP	5	3	0.00611989	2.21326
GO:0034144	negative regulation of toll-like receptor 4 signaling pathway	BP	5	3	0.00611989	2.21326
GO:0006104	succinyl-CoA metabolic process	BP	5	3	0.00611989	2.21326
GO:0033093	Weibel-Palade body	CC	5	3	0.00611989	2.21326
GO:0000275	mitochondrial proton-transporting ATP synthase complex, catalytic core F(1)	CC	5	3	0.00611989	2.21326
GO:0045261	proton-transporting ATP synthase complex, catalytic core F(1)	CC	5	3	0.00611989	2.21326
GO:0030899	calcium-dependent ATPase activity	MF	5	3	0.00611989	2.21326
GO:0086007	voltage-gated calcium channel activity involved in cardiac muscle cell action potential	MF	5	3	0.00611989	2.21326
GO:1902282	voltage-gated potassium channel activity involved in ventricular cardiac muscle cell action potential repolarization	MF	5	3	0.00611989	2.21326
GO:0016615	malate dehydrogenase activity	MF	5	3	0.00611989	2.21326
GO:0015288	porin activity	MF	5	3	0.00611989	2.21326
GO:0000104	succinate dehydrogenase activity	MF	5	3	0.00611989	2.21326
GO:0008177	succinate dehydrogenase (ubiquinone) activity	MF	5	3	0.00611989	2.21326
GO:1903076	regulation of protein localization to plasma membrane	BP	99	17	0.0061559	2.21071
GO:0008277	regulation of G protein-coupled receptor signaling pathway	BP	99	17	0.0061559	2.21071
GO:0032535	regulation of cellular component size	BP	346	45	0.00621756	2.20638
GO:0097447	dendritic tree	CC	614	73	0.00625425	2.20382
GO:2000725	regulation of cardiac muscle cell differentiation	BP	46	10	0.00628018	2.20203
GO:2000649	regulation of sodium ion transmembrane transporter activity	BP	46	10	0.00628018	2.20203
GO:0043666	regulation of phosphoprotein phosphatase activity	BP	46	10	0.00628018	2.20203
GO:0090314	positive regulation of protein targeting to membrane	BP	26	7	0.00629702	2.20086
GO:0071709	membrane assembly	BP	26	7	0.00629702	2.20086
GO:1900027	regulation of ruffle assembly	BP	26	7	0.00629702	2.20086
GO:0007589	body fluid secretion	BP	68	13	0.00631839	2.19939
GO:0000166	nucleotide binding	MF	1764	186	0.0063221	2.19914
GO:1901265	nucleoside phosphate binding	MF	1764	186	0.0063221	2.19914
GO:0030030	cell projection organization	BP	1329	144	0.00635783	2.19669
GO:0060004	reflex	BP	20	6	0.00637175	2.19574
GO:0010954	positive regulation of protein processing	BP	20	6	0.00637175	2.19574
GO:0071310	cellular response to organic substance	BP	1641	174	0.0066316	2.17838
GO:0048640	negative regulation of developmental growth	BP	108	18	0.00674458	2.17105
GO:0034637	cellular carbohydrate biosynthetic process	BP	61	12	0.00675238	2.17054
GO:0010033	response to organic substance	BP	2029	211	0.00675249	2.17054
GO:0098773	skin epidermis development	BP	84	15	0.00676577	2.16968
GO:1900006	positive regulation of dendrite development	BP	100	17	0.00681889	2.16629
GO:0043405	regulation of MAP kinase activity	BP	247	34	0.00695786	2.15752
GO:0031344	regulation of cell projection organization	BP	676	79	0.00702276	2.15349
GO:0010562	positive regulation of phosphorus metabolic process	BP	865	98	0.00702627	2.15328
GO:0045937	positive regulation of phosphate metabolic process	BP	865	98	0.00702627	2.15328
GO:0031333	negative regulation of protein complex assembly	BP	125	20	0.00706917	2.15063
GO:0006110	regulation of glycolytic process	BP	33	8	0.00708898	2.14942
GO:0030811	regulation of nucleotide catabolic process	BP	33	8	0.00708898	2.14942
GO:0071385	cellular response to glucocorticoid stimulus	BP	33	8	0.00708898	2.14942
GO:1901342	regulation of vasculature development	BP	275	37	0.00726528	2.13875
GO:0060562	epithelial tube morphogenesis	BP	312	41	0.0073403	2.13429
GO:0016903	oxidoreductase activity, acting on the aldehyde or oxo group of donors	MF	40	9	0.0073871	2.13153
GO:0009166	nucleotide catabolic process	BP	101	17	0.00753839	2.12272
GO:0034446	substrate adhesion-dependent cell spreading	BP	85	15	0.00755826	2.12158
GO:0033673	negative regulation of kinase activity	BP	186	27	0.00763097	2.11742
GO:0005882	intermediate filament	CC	62	12	0.00771248	2.11281
GO:1901881	positive regulation of protein depolymerization	BP	15	5	0.00777166	2.10949
GO:0014733	regulation of skeletal muscle adaptation	BP	15	5	0.00777166	2.10949
GO:0030809	negative regulation of nucleotide biosynthetic process	BP	15	5	0.00777166	2.10949
GO:1900372	negative regulation of purine nucleotide biosynthetic process	BP	15	5	0.00777166	2.10949
GO:0032516	positive regulation of phosphoprotein phosphatase activity	BP	15	5	0.00777166	2.10949
GO:0055012	ventricular cardiac muscle cell differentiation	BP	15	5	0.00777166	2.10949
GO:1904706	negative regulation of vascular smooth muscle cell proliferation	BP	15	5	0.00777166	2.10949
GO:0010172	embryonic body morphogenesis	BP	15	5	0.00777166	2.10949
GO:1902414	protein localization to cell junction	BP	15	5	0.00777166	2.10949
GO:0032982	myosin filament	CC	15	5	0.00777166	2.10949
GO:0016208	AMP binding	MF	15	5	0.00777166	2.10949
GO:0070887	cellular response to chemical stimulus	BP	2036	211	0.00783033	2.10622
GO:0010737	protein kinase A signaling	BP	27	7	0.00786079	2.10453
GO:0010614	negative regulation of cardiac muscle hypertrophy	BP	27	7	0.00786079	2.10453
GO:0006469	negative regulation of protein kinase activity	BP	169	25	0.00790004	2.10237
GO:0042904	9-cis-retinoic acid biosynthetic process	BP	2	2	0.00790516	2.10209
GO:0042905	9-cis-retinoic acid metabolic process	BP	2	2	0.00790516	2.10209
GO:0033091	positive regulation of immature T cell proliferation	BP	2	2	0.00790516	2.10209
GO:0001971	negative regulation of activation of membrane attack complex	BP	2	2	0.00790516	2.10209
GO:0031038	myosin II filament organization	BP	2	2	0.00790516	2.10209
GO:0043519	regulation of myosin II filament organization	BP	2	2	0.00790516	2.10209
GO:0003294	atrial ventricular junction remodeling	BP	2	2	0.00790516	2.10209
GO:0010645	regulation of cell communication by chemical coupling	BP	2	2	0.00790516	2.10209
GO:0010652	positive regulation of cell communication by chemical coupling	BP	2	2	0.00790516	2.10209
GO:0060300	regulation of cytokine activity	BP	2	2	0.00790516	2.10209
GO:0010133	proline catabolic process to glutamate	BP	2	2	0.00790516	2.10209
GO:0032972	regulation of muscle filament sliding speed	BP	2	2	0.00790516	2.10209
GO:0031444	slow-twitch skeletal muscle fiber contraction	BP	2	2	0.00790516	2.10209
GO:0010808	positive regulation of synaptic vesicle priming	BP	2	2	0.00790516	2.10209
GO:1901249	regulation of lung goblet cell differentiation	BP	2	2	0.00790516	2.10209
GO:1901250	negative regulation of lung goblet cell differentiation	BP	2	2	0.00790516	2.10209
GO:0042643	actomyosin, actin portion	CC	2	2	0.00790516	2.10209
GO:0061831	apical ectoplasmic specialization	CC	2	2	0.00790516	2.10209
GO:0033018	sarcoplasmic reticulum lumen	CC	2	2	0.00790516	2.10209
GO:0034667	integrin alpha3-beta1 complex	CC	2	2	0.00790516	2.10209
GO:0034677	integrin alpha7-beta1 complex	CC	2	2	0.00790516	2.10209
GO:0034665	integrin alpha1-beta1 complex	CC	2	2	0.00790516	2.10209
GO:0005862	muscle thin filament tropomyosin	CC	2	2	0.00790516	2.10209
GO:0032059	bleb	CC	2	2	0.00790516	2.10209
GO:0014701	junctional sarcoplasmic reticulum membrane	CC	2	2	0.00790516	2.10209
GO:0018479	benzaldehyde dehydrogenase (NAD+) activity	MF	2	2	0.00790516	2.10209
GO:0005471	ATP:ADP antiporter activity	MF	2	2	0.00790516	2.10209
GO:0052593	tryptamine:oxygen oxidoreductase (deaminating) activity	MF	2	2	0.00790516	2.10209
GO:0052594	aminoacetone:oxygen oxidoreductase(deaminating) activity	MF	2	2	0.00790516	2.10209
GO:0052595	aliphatic-amine oxidase activity	MF	2	2	0.00790516	2.10209
GO:0052596	phenethylamine:oxygen oxidoreductase (deaminating) activity	MF	2	2	0.00790516	2.10209
GO:0004108	citrate (Si)-synthase activity	MF	2	2	0.00790516	2.10209
GO:0036440	citrate synthase activity	MF	2	2	0.00790516	2.10209
GO:0055077	gap junction hemi-channel activity	MF	2	2	0.00790516	2.10209
GO:0030060	L-malate dehydrogenase activity	MF	2	2	0.00790516	2.10209
GO:0004666	prostaglandin-endoperoxide synthase activity	MF	2	2	0.00790516	2.10209
GO:0003835	beta-galactoside alpha-2,6-sialyltransferase activity	MF	2	2	0.00790516	2.10209
GO:0004775	succinate-CoA ligase (ADP-forming) activity	MF	2	2	0.00790516	2.10209
GO:1901861	regulation of muscle tissue development	BP	135	21	0.0081134	2.0908
GO:0050808	synapse organization	BP	389	49	0.00813293	2.08975
GO:1902305	regulation of sodium ion transmembrane transport	BP	55	11	0.00819934	2.08622
GO:1903078	positive regulation of protein localization to plasma membrane	BP	55	11	0.00819934	2.08622
GO:0016358	dendrite development	BP	268	36	0.00821982	2.08514
GO:0055003	cardiac myofibril assembly	BP	21	6	0.0082605	2.08299
GO:1902683	regulation of receptor localization to synapse	BP	21	6	0.0082605	2.08299
GO:0001503	ossification	BP	296	39	0.00840396	2.07552
GO:0010771	negative regulation of cell morphogenesis involved in differentiation	BP	94	16	0.00841118	2.07514
GO:0030240	skeletal muscle thin filament assembly	BP	10	4	0.0084466	2.07332
GO:0014883	transition between fast and slow fiber	BP	10	4	0.0084466	2.07332
GO:0045820	negative regulation of glycolytic process	BP	10	4	0.0084466	2.07332
GO:0048262	determination of dorsal/ventral asymmetry	BP	10	4	0.0084466	2.07332
GO:0048263	determination of dorsal identity	BP	10	4	0.0084466	2.07332
GO:0043471	regulation of cellular carbohydrate catabolic process	BP	10	4	0.0084466	2.07332
GO:0061577	calcium ion transmembrane transport via high voltage-gated calcium channel	BP	10	4	0.0084466	2.07332
GO:0086067	AV node cell to bundle of His cell communication	BP	10	4	0.0084466	2.07332
GO:0051764	actin crosslink formation	BP	10	4	0.0084466	2.07332
GO:0061827	sperm head	CC	10	4	0.0084466	2.07332
GO:0030056	hemidesmosome	CC	10	4	0.0084466	2.07332
GO:0001558	regulation of cell growth	BP	371	47	0.00849402	2.07089
GO:0071384	cellular response to corticosteroid stimulus	BP	34	8	0.00856316	2.06737
GO:1900024	regulation of substrate adhesion-dependent cell spreading	BP	48	10	0.00856975	2.06703
GO:0046580	negative regulation of Ras protein signal transduction	BP	48	10	0.00856975	2.06703
GO:0031529	ruffle organization	BP	48	10	0.00856975	2.06703
GO:0008361	regulation of cell size	BP	179	26	0.00865621	2.06267
GO:0007613	memory	BP	119	19	0.00870407	2.06028
GO:0010524	positive regulation of calcium ion transport into cytosol	BP	41	9	0.00873521	2.05873
GO:0044295	axonal growth cone	CC	41	9	0.00873521	2.05873
GO:0043198	dendritic shaft	CC	63	12	0.00877634	2.05669
GO:0009266	response to temperature stimulus	BP	136	21	0.00881473	2.05479
GO:0098984	neuron to neuron synapse	CC	391	49	0.00893091	2.0491
GO:1901292	nucleoside phosphate catabolic process	BP	111	18	0.00895511	2.04793
GO:0007215	glutamate receptor signaling pathway	BP	71	13	0.009135	2.03929
GO:0030308	negative regulation of cell growth	BP	171	25	0.00914369	2.03888
GO:0006633	fatty acid biosynthetic process	BP	103	17	0.00916031	2.03809
GO:0032231	regulation of actin filament bundle assembly	BP	95	16	0.00930355	2.03135
GO:0042303	molting cycle	BP	95	16	0.00930355	2.03135
GO:0042633	hair cycle	BP	95	16	0.00930355	2.03135
GO:1901879	regulation of protein depolymerization	BP	79	14	0.00931874	2.03064
GO:0032271	regulation of protein polymerization	BP	189	27	0.00939487	2.02711
GO:0009108	coenzyme biosynthetic process	BP	154	23	0.00942292	2.02581
GO:0000165	MAPK cascade	BP	625	73	0.00942881	2.02554
GO:0120036	plasma membrane bounded cell projection organization	BP	1293	139	0.0094644	2.02391
GO:0046578	regulation of Ras protein signal transduction	BP	198	28	0.00946843	2.02372
GO:1904375	regulation of protein localization to cell periphery	BP	120	19	0.0095048	2.02206
GO:0060089	molecular transducer activity	MF	586	69	0.00955052	2.01997
GO:0014741	negative regulation of muscle hypertrophy	BP	28	7	0.00969311	2.01354
GO:0010800	positive regulation of peptidyl-threonine phosphorylation	BP	28	7	0.00969311	2.01354
GO:0043408	regulation of MAPK cascade	BP	577	68	0.00984542	2.00677
GO:1902531	regulation of intracellular signal transduction	BP	1336	143	0.00987437	2.00549
GO:0035567	non-canonical Wnt signaling pathway	BP	49	10	0.00993076	2.00302
GO:0042327	positive regulation of phosphorylation	BP	806	91	0.0100322	1.9986
GO:0030141	secretory granule	CC	226	31	0.0101246	1.99462
GO:0033674	positive regulation of kinase activity	BP	394	49	0.01025	1.98928
GO:0045823	positive regulation of heart contraction	BP	35	8	0.010255	1.98906
GO:1905209	positive regulation of cardiocyte differentiation	BP	35	8	0.010255	1.98906
GO:1901570	fatty acid derivative biosynthetic process	BP	35	8	0.010255	1.98906
GO:0045668	negative regulation of osteoblast differentiation	BP	42	9	0.0102617	1.98878
GO:0043467	regulation of generation of precursor metabolites and energy	BP	96	16	0.0102695	1.98845
GO:0044843	cell cycle G1/S phase transition	BP	164	24	0.0103768	1.98394
GO:0031234	extrinsic component of cytoplasmic side of plasma membrane	CC	80	14	0.0103973	1.98308
GO:0010563	negative regulation of phosphorus metabolic process	BP	481	58	0.010453	1.98076
GO:0045936	negative regulation of phosphate metabolic process	BP	481	58	0.010453	1.98076
GO:0140058	neuron projection arborization	BP	16	5	0.0104891	1.97926
GO:0010763	positive regulation of fibroblast migration	BP	16	5	0.0104891	1.97926
GO:0098885	modification of postsynaptic actin cytoskeleton	BP	16	5	0.0104891	1.97926
GO:0034123	positive regulation of toll-like receptor signaling pathway	BP	16	5	0.0104891	1.97926
GO:0009065	glutamine family amino acid catabolic process	BP	16	5	0.0104891	1.97926
GO:0014069	postsynaptic density	CC	366	46	0.0105012	1.97876
GO:0060343	trabecula formation	BP	22	6	0.0105196	1.978
GO:0051953	negative regulation of amine transport	BP	22	6	0.0105196	1.978
GO:1903319	positive regulation of protein maturation	BP	22	6	0.0105196	1.978
GO:0010721	negative regulation of cell development	BP	319	41	0.0105703	1.97591
GO:0045765	regulation of angiogenesis	BP	245	33	0.0106218	1.9738
GO:0031098	stress-activated protein kinase signaling cascade	BP	245	33	0.0106218	1.9738
GO:0035148	tube formation	BP	147	22	0.0106874	1.97113
GO:0060070	canonical Wnt signaling pathway	BP	236	32	0.0106999	1.97062
GO:0034754	cellular hormone metabolic process	BP	57	11	0.0107425	1.96889
GO:0051348	negative regulation of transferase activity	BP	218	30	0.0107959	1.96674
GO:0017076	purine nucleotide binding	MF	1569	165	0.0109653	1.95998
GO:0051241	negative regulation of multicellular organismal process	BP	1002	110	0.0112117	1.95033
GO:0098656	anion transmembrane transport	BP	139	21	0.0112176	1.9501
GO:0045111	intermediate filament cytoskeleton	CC	97	16	0.0113131	1.94642
GO:0010519	negative regulation of phospholipase activity	BP	6	3	0.0114327	1.94185
GO:0006102	isocitrate metabolic process	BP	6	3	0.0114327	1.94185
GO:0033483	gas homeostasis	BP	6	3	0.0114327	1.94185
GO:0035633	maintenance of permeability of blood-brain barrier	BP	6	3	0.0114327	1.94185
GO:0086028	bundle of His cell to Purkinje myocyte signaling	BP	6	3	0.0114327	1.94185
GO:0086043	bundle of His cell action potential	BP	6	3	0.0114327	1.94185
GO:0071313	cellular response to caffeine	BP	6	3	0.0114327	1.94185
GO:0086064	cell communication by electrical coupling involved in cardiac conduction	BP	6	3	0.0114327	1.94185
GO:0003228	atrial cardiac muscle tissue development	BP	6	3	0.0114327	1.94185
GO:0055009	atrial cardiac muscle tissue morphogenesis	BP	6	3	0.0114327	1.94185
GO:1903044	protein localization to membrane raft	BP	6	3	0.0114327	1.94185
GO:0072172	mesonephric tubule formation	BP	6	3	0.0114327	1.94185
GO:0003256	regulation of transcription from RNA polymerase II promoter involved in myocardial precursor cell differentiation	BP	6	3	0.0114327	1.94185
GO:0090521	glomerular visceral epithelial cell migration	BP	6	3	0.0114327	1.94185
GO:0016012	sarcoglycan complex	CC	6	3	0.0114327	1.94185
GO:0005212	structural constituent of eye lens	MF	6	3	0.0114327	1.94185
GO:0016635	oxidoreductase activity, acting on the CH-CH group of donors, quinone or related compound as acceptor	MF	6	3	0.0114327	1.94185
GO:0042626	ATPase activity, coupled to transmembrane movement of substances	MF	89	15	0.0114964	1.93944
GO:0005741	mitochondrial outer membrane	CC	148	22	0.0115321	1.93809
GO:0005576	extracellular region	CC	1301	139	0.0115472	1.93752
GO:0002028	regulation of sodium ion transport	BP	81	14	0.0115712	1.93662
GO:0030175	filopodium	CC	81	14	0.0115712	1.93662
GO:0032787	monocarboxylic acid metabolic process	BP	397	49	0.0117273	1.9308
GO:0001838	embryonic epithelial tube formation	BP	131	20	0.0117467	1.93009
GO:0097223	sperm part	CC	131	20	0.0117467	1.93009
GO:0043243	positive regulation of protein complex disassembly	BP	29	7	0.0118184	1.92744
GO:0032732	positive regulation of interleukin-1 production	BP	29	7	0.0118184	1.92744
GO:0010770	positive regulation of cell morphogenesis involved in differentiation	BP	166	24	0.0119717	1.92185
GO:0038066	p38MAPK cascade	BP	43	9	0.0119804	1.92153
GO:0032279	asymmetric synapse	CC	369	46	0.012072	1.91822
GO:1900744	regulation of p38MAPK cascade	BP	36	8	0.0121824	1.91427
GO:0050839	cell adhesion molecule binding	MF	193	27	0.0122511	1.91183
GO:0007264	small GTPase mediated signal transduction	BP	427	52	0.0123433	1.90857
GO:0007423	sensory organ development	BP	427	52	0.0123433	1.90857
GO:0060192	negative regulation of lipase activity	BP	11	4	0.0123497	1.90834
GO:0014866	skeletal myofibril assembly	BP	11	4	0.0123497	1.90834
GO:0030812	negative regulation of nucleotide catabolic process	BP	11	4	0.0123497	1.90834
GO:0045989	positive regulation of striated muscle contraction	BP	11	4	0.0123497	1.90834
GO:0051198	negative regulation of coenzyme metabolic process	BP	11	4	0.0123497	1.90834
GO:0046541	saliva secretion	BP	11	4	0.0123497	1.90834
GO:0086103	G protein-coupled receptor signaling pathway involved in heart process	BP	11	4	0.0123497	1.90834
GO:0004143	diacylglycerol kinase activity	MF	11	4	0.0123497	1.90834
GO:0001952	regulation of cell-matrix adhesion	BP	98	16	0.0124383	1.90524
GO:0005881	cytoplasmic microtubule	CC	66	12	0.0126628	1.89747
GO:1904018	positive regulation of vasculature development	BP	158	23	0.012665	1.8974
GO:0016202	regulation of striated muscle tissue development	BP	132	20	0.0127235	1.89539
GO:0007009	plasma membrane organization	BP	74	13	0.0128508	1.89107
GO:0030278	regulation of ossification	BP	176	25	0.0129608	1.88737
GO:0016459	myosin complex	CC	51	10	0.0131393	1.88143
GO:0140115	export across plasma membrane	BP	23	6	0.013184	1.87995
GO:0010719	negative regulation of epithelial to mesenchymal transition	BP	23	6	0.013184	1.87995
GO:0009593	detection of chemical stimulus	BP	23	6	0.013184	1.87995
GO:0051537	2 iron, 2 sulfur cluster binding	MF	23	6	0.013184	1.87995
GO:0010921	regulation of phosphatase activity	BP	107	17	0.0132338	1.87831
GO:0032555	purine ribonucleotide binding	MF	1557	163	0.0133735	1.87375
GO:0046328	regulation of JNK cascade	BP	150	22	0.0133817	1.87349
GO:0032553	ribonucleotide binding	MF	1568	164	0.0135331	1.8686
GO:0072175	epithelial tube formation	BP	133	20	0.0137637	1.86127
GO:0048634	regulation of muscle organ development	BP	133	20	0.0137637	1.86127
GO:0045986	negative regulation of smooth muscle contraction	BP	17	5	0.013791	1.8604
GO:0097205	renal filtration	BP	17	5	0.013791	1.8604
GO:0050718	positive regulation of interleukin-1 beta secretion	BP	17	5	0.013791	1.8604
GO:0010869	regulation of receptor biosynthetic process	BP	17	5	0.013791	1.8604
GO:0031430	M band	CC	17	5	0.013791	1.8604
GO:0016878	acid-thiol ligase activity	MF	17	5	0.013791	1.8604
GO:0015278	calcium-release channel activity	MF	17	5	0.013791	1.8604
GO:0045669	positive regulation of osteoblast differentiation	BP	59	11	0.0138495	1.85857
GO:0071277	cellular response to calcium ion	BP	59	11	0.0138495	1.85857
GO:0060999	positive regulation of dendritic spine development	BP	59	11	0.0138495	1.85857
GO:0060996	dendritic spine development	BP	116	18	0.0138956	1.85712
GO:0050890	cognition	BP	259	34	0.0139027	1.8569
GO:0050678	regulation of epithelial cell proliferation	BP	287	37	0.0139498	1.85543
GO:0048471	perinuclear region of cytoplasm	CC	567	66	0.0140475	1.8524
GO:0010631	epithelial cell migration	BP	250	33	0.0140967	1.85088
GO:2000177	regulation of neural precursor cell proliferation	BP	83	14	0.0142264	1.84691
GO:0090313	regulation of protein targeting to membrane	BP	30	7	0.0142606	1.84586
GO:2001258	negative regulation of cation channel activity	BP	30	7	0.0142606	1.84586
GO:1901385	regulation of voltage-gated calcium channel activity	BP	30	7	0.0142606	1.84586
GO:0051258	protein polymerization	BP	241	32	0.0142751	1.84542
GO:0048562	embryonic organ morphogenesis	BP	241	32	0.0142751	1.84542
GO:0003014	renal system process	BP	75	13	0.0143181	1.84412
GO:0016051	carbohydrate biosynthetic process	BP	151	22	0.0143912	1.8419
GO:0008022	protein C-terminus binding	MF	223	30	0.0145734	1.83644
GO:0030554	adenyl nucleotide binding	MF	1290	137	0.0146001	1.83564
GO:0050878	regulation of body fluid levels	BP	214	29	0.0146869	1.83307
GO:0030246	carbohydrate binding	MF	169	24	0.0147273	1.83188
GO:0045860	positive regulation of protein kinase activity	BP	364	45	0.0148354	1.8287
GO:0090132	epithelium migration	BP	251	33	0.0148914	1.82706
GO:0099503	secretory vesicle	CC	393	48	0.0149773	1.82457
GO:0048661	positive regulation of smooth muscle cell proliferation	BP	92	15	0.0153849	1.8129
GO:0061448	connective tissue development	BP	224	30	0.0154433	1.81126
GO:0044421	extracellular region part	CC	1045	113	0.0156282	1.80609
GO:0006970	response to osmotic stress	BP	60	11	0.0156365	1.80586
GO:0007254	JNK cascade	BP	161	23	0.0156381	1.80582
GO:0010657	muscle cell apoptotic process	BP	84	14	0.0157185	1.80359
GO:0090130	tissue migration	BP	252	33	0.0157218	1.8035
GO:0031012	extracellular matrix	CC	375	46	0.0157961	1.80145
GO:1903578	regulation of ATP metabolic process	BP	68	12	0.0159064	1.79843
GO:0042445	hormone metabolic process	BP	135	20	0.0160449	1.79466
GO:0034404	nucleobase-containing small molecule biosynthetic process	BP	135	20	0.0160449	1.79466
GO:0014829	vascular smooth muscle contraction	BP	24	6	0.0162865	1.78817
GO:0014823	response to activity	BP	24	6	0.0162865	1.78817
GO:0005217	intracellular ligand-gated ion channel activity	MF	24	6	0.0162865	1.78817
GO:0019722	calcium-mediated signaling	BP	144	21	0.0163614	1.78618
GO:0031225	anchored component of membrane	CC	118	18	0.0163867	1.78551
GO:0098772	molecular function regulator	MF	1202	128	0.0165643	1.78083
GO:0007610	behavior	BP	542	63	0.0165859	1.78026
GO:0050673	epithelial cell proliferation	BP	338	42	0.0167293	1.77652
GO:0019867	outer membrane	CC	162	23	0.0167433	1.77616
GO:0031968	organelle outer membrane	CC	162	23	0.0167433	1.77616
GO:0060828	regulation of canonical Wnt signaling pathway	BP	198	27	0.0167657	1.77558
GO:0097178	ruffle assembly	BP	38	8	0.016814	1.77433
GO:0043588	skin development	BP	180	25	0.0168566	1.77323
GO:0009605	response to external stimulus	BP	1463	153	0.0168773	1.7727
GO:0030038	contractile actin filament bundle assembly	BP	93	15	0.0168843	1.77252
GO:0043149	stress fiber assembly	BP	93	15	0.0168843	1.77252
GO:0007417	central nervous system development	BP	652	74	0.016944	1.77099
GO:0042755	eating behavior	BP	31	7	0.0170427	1.76846
GO:0090279	regulation of calcium ion import	BP	31	7	0.0170427	1.76846
GO:2000273	positive regulation of signaling receptor activity	BP	31	7	0.0170427	1.76846
GO:0042311	vasodilation	BP	31	7	0.0170427	1.76846
GO:0045907	positive regulation of vasoconstriction	BP	31	7	0.0170427	1.76846
GO:0051058	negative regulation of small GTPase mediated signal transduction	BP	53	10	0.0170687	1.7678
GO:0030808	regulation of nucleotide biosynthetic process	BP	53	10	0.0170687	1.7678
GO:1900371	regulation of purine nucleotide biosynthetic process	BP	53	10	0.0170687	1.7678
GO:0001885	endothelial cell development	BP	53	10	0.0170687	1.7678
GO:0014820	tonic smooth muscle contraction	BP	12	4	0.0172402	1.76346
GO:0014850	response to muscle activity	BP	12	4	0.0172402	1.76346
GO:0032060	bleb assembly	BP	12	4	0.0172402	1.76346
GO:1901660	calcium ion export	BP	12	4	0.0172402	1.76346
GO:0051284	positive regulation of sequestering of calcium ion	BP	12	4	0.0172402	1.76346
GO:0000295	adenine nucleotide transmembrane transporter activity	MF	12	4	0.0172402	1.76346
GO:0005346	purine ribonucleotide transmembrane transporter activity	MF	12	4	0.0172402	1.76346
GO:0015216	purine nucleotide transmembrane transporter activity	MF	12	4	0.0172402	1.76346
GO:0048185	activin binding	MF	12	4	0.0172402	1.76346
GO:0051371	muscle alpha-actinin binding	MF	12	4	0.0172402	1.76346
GO:0008320	protein transmembrane transporter activity	MF	12	4	0.0172402	1.76346
GO:0032874	positive regulation of stress-activated MAPK cascade	BP	136	20	0.0172915	1.76217
GO:0030178	negative regulation of Wnt signaling pathway	BP	136	20	0.0172915	1.76217
GO:0051130	positive regulation of cellular component organization	BP	1101	118	0.0175475	1.75578
GO:1904377	positive regulation of protein localization to cell periphery	BP	61	11	0.017591	1.75471
GO:0070613	regulation of protein processing	BP	61	11	0.017591	1.75471
GO:0048266	behavioral response to pain	BP	18	5	0.0177258	1.75139
GO:0050716	positive regulation of interleukin-1 secretion	BP	18	5	0.0177258	1.75139
GO:0001516	prostaglandin biosynthetic process	BP	18	5	0.0177258	1.75139
GO:0046457	prostanoid biosynthetic process	BP	18	5	0.0177258	1.75139
GO:0008188	neuropeptide receptor activity	MF	18	5	0.0177258	1.75139
GO:0006814	sodium ion transport	BP	154	22	0.0177853	1.74994
GO:0005874	microtubule	CC	378	46	0.017982	1.74516
GO:0016887	ATPase activity	MF	378	46	0.017982	1.74516
GO:0017016	Ras GTPase binding	MF	378	46	0.017982	1.74516
GO:0044085	cellular component biogenesis	BP	2592	259	0.0182775	1.73808
GO:0032559	adenyl ribonucleotide binding	MF	1279	135	0.0183589	1.73615
GO:0010665	regulation of cardiac muscle cell apoptotic process	BP	46	9	0.0184244	1.73461
GO:0042326	negative regulation of phosphorylation	BP	398	48	0.0184945	1.73296
GO:0097367	carbohydrate derivative binding	MF	1783	183	0.0185653	1.7313
GO:0070304	positive regulation of stress-activated protein kinase signaling cascade	BP	137	20	0.0186124	1.7302
GO:0001993	regulation of systemic arterial blood pressure by norepinephrine-epinephrine	BP	7	3	0.0186943	1.72829
GO:0005981	regulation of glycogen catabolic process	BP	7	3	0.0186943	1.72829
GO:1900019	regulation of protein kinase C activity	BP	7	3	0.0186943	1.72829
GO:1900020	positive regulation of protein kinase C activity	BP	7	3	0.0186943	1.72829
GO:1903817	negative regulation of voltage-gated potassium channel activity	BP	7	3	0.0186943	1.72829
GO:0051503	adenine nucleotide transport	BP	7	3	0.0186943	1.72829
GO:1901029	negative regulation of mitochondrial outer membrane permeabilization involved in apoptotic signaling pathway	BP	7	3	0.0186943	1.72829
GO:0060897	neural plate regionalization	BP	7	3	0.0186943	1.72829
GO:0045916	negative regulation of complement activation	BP	7	3	0.0186943	1.72829
GO:2000258	negative regulation of protein activation cascade	BP	7	3	0.0186943	1.72829
GO:0099624	atrial cardiac muscle cell membrane repolarization	BP	7	3	0.0186943	1.72829
GO:1901897	regulation of relaxation of cardiac muscle	BP	7	3	0.0186943	1.72829
GO:0060373	regulation of ventricular cardiac muscle cell membrane depolarization	BP	7	3	0.0186943	1.72829
GO:1901166	neural crest cell migration involved in autonomic nervous system development	BP	7	3	0.0186943	1.72829
GO:1903242	regulation of cardiac muscle hypertrophy in response to stress	BP	7	3	0.0186943	1.72829
GO:0008290	F-actin capping protein complex	CC	7	3	0.0186943	1.72829
GO:0016011	dystroglycan complex	CC	7	3	0.0186943	1.72829
GO:0032541	cortical endoplasmic reticulum	CC	7	3	0.0186943	1.72829
GO:0005952	cAMP-dependent protein kinase complex	CC	7	3	0.0186943	1.72829
GO:0036122	BMP binding	MF	7	3	0.0186943	1.72829
GO:0008093	cytoskeletal adaptor activity	MF	7	3	0.0186943	1.72829
GO:0048039	ubiquinone binding	MF	7	3	0.0186943	1.72829
GO:0004679	AMP-activated protein kinase activity	MF	7	3	0.0186943	1.72829
GO:0070372	regulation of ERK1 and ERK2 cascade	BP	246	32	0.018758	1.72681
GO:0007169	transmembrane receptor protein tyrosine kinase signaling pathway	BP	457	54	0.0189044	1.72344
GO:0031399	regulation of protein modification process	BP	1437	150	0.018983	1.72164
GO:0055024	regulation of cardiac muscle tissue development	BP	86	14	0.019059	1.7199
GO:0016616	oxidoreductase activity, acting on the CH-OH group of donors, NAD or NADP as acceptor	MF	86	14	0.019059	1.7199
GO:0050804	modulation of chemical synaptic transmission	BP	428	51	0.0191363	1.71814
GO:1903034	regulation of response to wounding	BP	120	18	0.0192119	1.71643
GO:0001934	positive regulation of protein phosphorylation	BP	767	85	0.0193206	1.71398
GO:0048008	platelet-derived growth factor receptor signaling pathway	BP	54	10	0.0193304	1.71376
GO:0043244	regulation of protein complex disassembly	BP	103	16	0.0194354	1.71141
GO:0045932	negative regulation of muscle contraction	BP	25	6	0.0198579	1.70207
GO:0046456	icosanoid biosynthetic process	BP	25	6	0.0198579	1.70207
GO:0043403	skeletal muscle tissue regeneration	BP	25	6	0.0198579	1.70207
GO:0036442	proton-exporting ATPase activity	MF	25	6	0.0198579	1.70207
GO:0099177	regulation of trans-synaptic signaling	BP	429	51	0.0199066	1.701
GO:0051051	negative regulation of transport	BP	400	48	0.0200763	1.69732
GO:1904707	positive regulation of vascular smooth muscle cell proliferation	BP	32	7	0.0201865	1.69494
GO:0008200	ion channel inhibitor activity	MF	32	7	0.0201865	1.69494
GO:0044463	cell projection part	CC	1252	132	0.0202278	1.69405
GO:0120038	plasma membrane bounded cell projection part	CC	1252	132	0.0202278	1.69405
GO:0048813	dendrite morphogenesis	BP	165	23	0.0204316	1.6897
GO:0061001	regulation of dendritic spine morphogenesis	BP	47	9	0.0210457	1.67684
GO:0045178	basal part of cell	CC	47	9	0.0210457	1.67684
GO:0002040	sprouting angiogenesis	BP	104	16	0.0211382	1.67493
GO:0014020	primary neural tube formation	BP	104	16	0.0211382	1.67493
GO:0030674	protein binding, bridging	MF	104	16	0.0211382	1.67493
GO:0007268	chemical synaptic transmission	BP	559	64	0.0212386	1.67287
GO:0098916	anterograde trans-synaptic signaling	BP	559	64	0.0212386	1.67287
GO:0036477	somatodendritic compartment	CC	862	94	0.0212973	1.67168
GO:0034333	adherens junction assembly	BP	79	13	0.0214984	1.66759
GO:0071902	positive regulation of protein serine/threonine kinase activity	BP	230	30	0.0215733	1.66608
GO:0046434	organophosphate catabolic process	BP	157	22	0.0217765	1.66201
GO:1990138	neuron projection extension	BP	166	23	0.0217923	1.6617
GO:0007045	cell-substrate adherens junction assembly	BP	71	12	0.0218982	1.65959
GO:0048041	focal adhesion assembly	BP	71	12	0.0218982	1.65959
GO:0035690	cellular response to drug	BP	249	32	0.0219441	1.65868
GO:0016773	phosphotransferase activity, alcohol group as acceptor	MF	630	71	0.0219606	1.65836
GO:1903317	regulation of protein maturation	BP	63	11	0.022037	1.65685
GO:0032587	ruffle membrane	CC	63	11	0.022037	1.65685
GO:0008284	positive regulation of cell proliferation	BP	731	81	0.0220663	1.65627
GO:0019254	carnitine metabolic process, CoA-linked	BP	3	2	0.0223111	1.65148
GO:1990036	calcium ion import into sarcoplasmic reticulum	BP	3	2	0.0223111	1.65148
GO:0032763	regulation of mast cell cytokine production	BP	3	2	0.0223111	1.65148
GO:0001880	Mullerian duct regression	BP	3	2	0.0223111	1.65148
GO:0001905	activation of membrane attack complex	BP	3	2	0.0223111	1.65148
GO:0001969	regulation of activation of membrane attack complex	BP	3	2	0.0223111	1.65148
GO:0098912	membrane depolarization during atrial cardiac muscle cell action potential	BP	3	2	0.0223111	1.65148
GO:0019065	receptor-mediated endocytosis of virus by host cell	BP	3	2	0.0223111	1.65148
GO:0075509	endocytosis involved in viral entry into host cell	BP	3	2	0.0223111	1.65148
GO:2001288	positive regulation of caveolin-mediated endocytosis	BP	3	2	0.0223111	1.65148
GO:0007197	adenylate cyclase-inhibiting G protein-coupled acetylcholine receptor signaling pathway	BP	3	2	0.0223111	1.65148
GO:0001306	age-dependent response to oxidative stress	BP	3	2	0.0223111	1.65148
GO:0007571	age-dependent general metabolic decline	BP	3	2	0.0223111	1.65148
GO:2000173	negative regulation of branching morphogenesis of a nerve	BP	3	2	0.0223111	1.65148
GO:0006562	proline catabolic process	BP	3	2	0.0223111	1.65148
GO:1905031	regulation of membrane repolarization during cardiac muscle cell action potential	BP	3	2	0.0223111	1.65148
GO:0060584	regulation of prostaglandin-endoperoxide synthase activity	BP	3	2	0.0223111	1.65148
GO:0060585	positive regulation of prostaglandin-endoperoxide synthase activity	BP	3	2	0.0223111	1.65148
GO:1905150	regulation of voltage-gated sodium channel activity	BP	3	2	0.0223111	1.65148
GO:0006106	fumarate metabolic process	BP	3	2	0.0223111	1.65148
GO:0097360	chorionic trophoblast cell proliferation	BP	3	2	0.0223111	1.65148
GO:1901382	regulation of chorionic trophoblast cell proliferation	BP	3	2	0.0223111	1.65148
GO:0010643	cell communication by chemical coupling	BP	3	2	0.0223111	1.65148
GO:0006538	glutamate catabolic process	BP	3	2	0.0223111	1.65148
GO:0006533	aspartate catabolic process	BP	3	2	0.0223111	1.65148
GO:0061030	epithelial cell differentiation involved in mammary gland alveolus development	BP	3	2	0.0223111	1.65148
GO:0043435	response to corticotropin-releasing hormone	BP	3	2	0.0223111	1.65148
GO:0071376	cellular response to corticotropin-releasing hormone stimulus	BP	3	2	0.0223111	1.65148
GO:1900222	negative regulation of amyloid-beta clearance	BP	3	2	0.0223111	1.65148
GO:0060025	regulation of synaptic activity	BP	3	2	0.0223111	1.65148
GO:2001013	epithelial cell proliferation involved in renal tubule morphogenesis	BP	3	2	0.0223111	1.65148
GO:0071442	positive regulation of histone H3-K14 acetylation	BP	3	2	0.0223111	1.65148
GO:0060825	fibroblast growth factor receptor signaling pathway involved in neural plate anterior/posterior pattern formation	BP	3	2	0.0223111	1.65148
GO:2000313	regulation of fibroblast growth factor receptor signaling pathway involved in neural plate anterior/posterior pattern formation	BP	3	2	0.0223111	1.65148
GO:0021824	cerebral cortex tangential migration using cell-axon interactions	BP	3	2	0.0223111	1.65148
GO:0021828	gonadotrophin-releasing hormone neuronal migration to the hypothalamus	BP	3	2	0.0223111	1.65148
GO:0021856	hypothalamic tangential migration using cell-axon interactions	BP	3	2	0.0223111	1.65148
GO:1903375	facioacoustic ganglion development	BP	3	2	0.0223111	1.65148
GO:1904170	regulation of bleb assembly	BP	3	2	0.0223111	1.65148
GO:1905041	regulation of epithelium regeneration	BP	3	2	0.0223111	1.65148
GO:1990399	epithelium regeneration	BP	3	2	0.0223111	1.65148
GO:2000344	positive regulation of acrosome reaction	BP	3	2	0.0223111	1.65148
GO:0019371	cyclooxygenase pathway	BP	3	2	0.0223111	1.65148
GO:0032227	negative regulation of synaptic transmission, dopaminergic	BP	3	2	0.0223111	1.65148
GO:0032485	regulation of Ral protein signal transduction	BP	3	2	0.0223111	1.65148
GO:1901475	pyruvate transmembrane transport	BP	3	2	0.0223111	1.65148
GO:0060921	sinoatrial node cell differentiation	BP	3	2	0.0223111	1.65148
GO:0060931	sinoatrial node cell development	BP	3	2	0.0223111	1.65148
GO:0032971	regulation of muscle filament sliding	BP	3	2	0.0223111	1.65148
GO:1901003	negative regulation of fermentation	BP	3	2	0.0223111	1.65148
GO:0061817	endoplasmic reticulum-plasma membrane tethering	BP	3	2	0.0223111	1.65148
GO:2000346	negative regulation of hepatocyte proliferation	BP	3	2	0.0223111	1.65148
GO:0007195	adenylate cyclase-inhibiting dopamine receptor signaling pathway	BP	3	2	0.0223111	1.65148
GO:0016344	meiotic chromosome movement towards spindle pole	BP	3	2	0.0223111	1.65148
GO:2001271	negative regulation of cysteine-type endopeptidase activity involved in execution phase of apoptosis	BP	3	2	0.0223111	1.65148
GO:2000721	positive regulation of transcription from RNA polymerase II promoter involved in smooth muscle cell differentiation	BP	3	2	0.0223111	1.65148
GO:0034679	integrin alpha9-beta1 complex	CC	3	2	0.0223111	1.65148
GO:1990584	cardiac Troponin complex	CC	3	2	0.0223111	1.65148
GO:0051538	3 iron, 4 sulfur cluster binding	MF	3	2	0.0223111	1.65148
GO:0004859	phospholipase inhibitor activity	MF	3	2	0.0223111	1.65148
GO:0019834	phospholipase A2 inhibitor activity	MF	3	2	0.0223111	1.65148
GO:0086056	voltage-gated calcium channel activity involved in AV node cell action potential	MF	3	2	0.0223111	1.65148
GO:0016907	G protein-coupled acetylcholine receptor activity	MF	3	2	0.0223111	1.65148
GO:0031708	endothelin B receptor binding	MF	3	2	0.0223111	1.65148
GO:0086075	gap junction channel activity involved in cardiac conduction electrical coupling	MF	3	2	0.0223111	1.65148
GO:0004340	glucokinase activity	MF	3	2	0.0223111	1.65148
GO:0004396	hexokinase activity	MF	3	2	0.0223111	1.65148
GO:0008865	fructokinase activity	MF	3	2	0.0223111	1.65148
GO:0019158	mannokinase activity	MF	3	2	0.0223111	1.65148
GO:0004449	isocitrate dehydrogenase (NAD+) activity	MF	3	2	0.0223111	1.65148
GO:0005250	A-type (transient outward) potassium channel activity	MF	3	2	0.0223111	1.65148
GO:0008184	glycogen phosphorylase activity	MF	3	2	0.0223111	1.65148
GO:0005219	ryanodine-sensitive calcium-release channel activity	MF	3	2	0.0223111	1.65148
GO:0050833	pyruvate transmembrane transporter activity	MF	3	2	0.0223111	1.65148
GO:0004774	succinate-CoA ligase activity	MF	3	2	0.0223111	1.65148
GO:0004995	tachykinin receptor activity	MF	3	2	0.0223111	1.65148
GO:0050196	[phosphorylase] phosphatase activity	MF	3	2	0.0223111	1.65148
GO:0030943	mitochondrion targeting sequence binding	MF	3	2	0.0223111	1.65148
GO:0036132	13-prostaglandin reductase activity	MF	3	2	0.0223111	1.65148
GO:0047522	15-oxoprostaglandin 13-oxidase activity	MF	3	2	0.0223111	1.65148
GO:0070740	tubulin-glutamic acid ligase activity	MF	3	2	0.0223111	1.65148
GO:0048643	positive regulation of skeletal muscle tissue development	BP	19	5	0.0223359	1.651
GO:0051016	barbed-end actin filament capping	BP	19	5	0.0223359	1.651
GO:0014821	phasic smooth muscle contraction	BP	19	5	0.0223359	1.651
GO:0046339	diacylglycerol metabolic process	BP	19	5	0.0223359	1.651
GO:0003785	actin monomer binding	MF	19	5	0.0223359	1.651
GO:0030552	cAMP binding	MF	19	5	0.0223359	1.651
GO:0031514	motile cilium	CC	122	18	0.0223981	1.64979
GO:0034308	primary alcohol metabolic process	BP	40	8	0.0225934	1.64602
GO:0060347	heart trabecula formation	BP	13	4	0.0231822	1.63485
GO:1900451	positive regulation of glutamate receptor signaling pathway	BP	13	4	0.0231822	1.63485
GO:0046033	AMP metabolic process	BP	13	4	0.0231822	1.63485
GO:2001256	regulation of store-operated calcium entry	BP	13	4	0.0231822	1.63485
GO:0006107	oxaloacetate metabolic process	BP	13	4	0.0231822	1.63485
GO:0051152	positive regulation of smooth muscle cell differentiation	BP	13	4	0.0231822	1.63485
GO:0016701	oxidoreductase activity, acting on single donors with incorporation of molecular oxygen	MF	13	4	0.0231822	1.63485
GO:0016702	oxidoreductase activity, acting on single donors with incorporation of molecular oxygen, incorporation of two atoms of oxygen	MF	13	4	0.0231822	1.63485
GO:0033549	MAP kinase phosphatase activity	MF	13	4	0.0231822	1.63485
GO:0001871	pattern binding	MF	13	4	0.0231822	1.63485
GO:0030247	polysaccharide binding	MF	13	4	0.0231822	1.63485
GO:0019932	second-messenger-mediated signaling	BP	288	36	0.0233088	1.63248
GO:0010660	regulation of muscle cell apoptotic process	BP	80	13	0.0236524	1.62613
GO:0051693	actin filament capping	BP	33	7	0.0237128	1.62502
GO:0044091	membrane biogenesis	BP	33	7	0.0237128	1.62502
GO:0006929	substrate-dependent cell migration	BP	26	6	0.0239261	1.62113
GO:0015988	energy coupled proton transmembrane transport, against electrochemical gradient	BP	26	6	0.0239261	1.62113
GO:0002931	response to ischemia	BP	26	6	0.0239261	1.62113
GO:0030551	cyclic nucleotide binding	MF	26	6	0.0239261	1.62113
GO:0044283	small molecule biosynthetic process	BP	493	57	0.0239872	1.62002
GO:0060078	regulation of postsynaptic membrane potential	BP	97	15	0.0240236	1.61936
GO:0051186	cofactor metabolic process	BP	395	47	0.0242848	1.61467
GO:0097120	receptor localization to synapse	BP	64	11	0.0245454	1.61003
GO:0008064	regulation of actin polymerization or depolymerization	BP	159	22	0.0247999	1.60555
GO:0051261	protein depolymerization	BP	106	16	0.0248807	1.60414
GO:0043086	negative regulation of catalytic activity	BP	514	59	0.0249772	1.60246
GO:0009408	response to heat	BP	89	14	0.025041	1.60135
GO:0045926	negative regulation of growth	BP	233	30	0.0252834	1.59716
GO:0035639	purine ribonucleoside triphosphate binding	MF	1504	155	0.025741	1.58937
GO:0071526	semaphorin-plexin signaling pathway	BP	41	8	0.0259529	1.58581
GO:0060419	heart growth	BP	98	15	0.0261174	1.58307
GO:0051128	regulation of cellular component organization	BP	2206	221	0.0261855	1.58194
GO:0000287	magnesium ion binding	MF	169	23	0.0262981	1.58008
GO:0021915	neural tube development	BP	160	22	0.0264274	1.57795
GO:0030832	regulation of actin filament length	BP	160	22	0.0264274	1.57795
GO:0098936	intrinsic component of postsynaptic membrane	CC	142	20	0.0264279	1.57794
GO:0004857	enzyme inhibitor activity	MF	234	30	0.0266246	1.57472
GO:0030424	axon	CC	606	68	0.0266621	1.57411
GO:0050848	regulation of calcium-mediated signaling	BP	73	12	0.0267276	1.57304
GO:0019208	phosphatase regulator activity	MF	73	12	0.0267276	1.57304
GO:1902806	regulation of cell cycle G1/S phase transition	BP	107	16	0.0269285	1.56979
GO:0006690	icosanoid metabolic process	BP	49	9	0.0270735	1.56746
GO:0055025	positive regulation of cardiac muscle tissue development	BP	49	9	0.0270735	1.56746
GO:0010659	cardiac muscle cell apoptotic process	BP	49	9	0.0270735	1.56746
GO:0010662	regulation of striated muscle cell apoptotic process	BP	49	9	0.0270735	1.56746
GO:0009953	dorsal/ventral pattern formation	BP	65	11	0.0272549	1.56456
GO:0015238	drug transmembrane transporter activity	MF	65	11	0.0272549	1.56456
GO:1905207	regulation of cardiocyte differentiation	BP	57	10	0.0274264	1.56183
GO:0010762	regulation of fibroblast migration	BP	34	7	0.0276405	1.55845
GO:0007616	long-term memory	BP	34	7	0.0276405	1.55845
GO:0048713	regulation of oligodendrocyte differentiation	BP	34	7	0.0276405	1.55845
GO:0016248	channel inhibitor activity	MF	34	7	0.0276405	1.55845
GO:0098631	cell adhesion mediator activity	MF	34	7	0.0276405	1.55845
GO:0032800	receptor biosynthetic process	BP	20	5	0.0276573	1.55819
GO:0060080	inhibitory postsynaptic potential	BP	20	5	0.0276573	1.55819
GO:0043501	skeletal muscle adaptation	BP	20	5	0.0276573	1.55819
GO:0044342	type B pancreatic cell proliferation	BP	20	5	0.0276573	1.55819
GO:0055075	potassium ion homeostasis	BP	20	5	0.0276573	1.55819
GO:2000178	negative regulation of neural precursor cell proliferation	BP	20	5	0.0276573	1.55819
GO:0060090	molecular adaptor activity	MF	125	18	0.0279125	1.5542
GO:0051001	negative regulation of nitric-oxide synthase activity	BP	8	3	0.0279579	1.55349
GO:0030388	fructose 1,6-bisphosphate metabolic process	BP	8	3	0.0279579	1.55349
GO:0015865	purine nucleotide transport	BP	8	3	0.0279579	1.55349
GO:0014832	urinary bladder smooth muscle contraction	BP	8	3	0.0279579	1.55349
GO:1902514	regulation of calcium ion transmembrane transport via high voltage-gated calcium channel	BP	8	3	0.0279579	1.55349
GO:0045059	positive thymic T cell selection	BP	8	3	0.0279579	1.55349
GO:0042574	retinal metabolic process	BP	8	3	0.0279579	1.55349
GO:0007028	cytoplasm organization	BP	8	3	0.0279579	1.55349
GO:0035581	sequestering of extracellular ligand from receptor	BP	8	3	0.0279579	1.55349
GO:0021800	cerebral cortex tangential migration	BP	8	3	0.0279579	1.55349
GO:0003211	cardiac ventricle formation	BP	8	3	0.0279579	1.55349
GO:0010692	regulation of alkaline phosphatase activity	BP	8	3	0.0279579	1.55349
GO:0010612	regulation of cardiac muscle adaptation	BP	8	3	0.0279579	1.55349
GO:0071871	response to epinephrine	BP	8	3	0.0279579	1.55349
GO:0071872	cellular response to epinephrine stimulus	BP	8	3	0.0279579	1.55349
GO:0044387	negative regulation of protein kinase activity by regulation of protein phosphorylation	BP	8	3	0.0279579	1.55349
GO:1903726	negative regulation of phospholipid metabolic process	BP	8	3	0.0279579	1.55349
GO:0042587	glycogen granule	CC	8	3	0.0279579	1.55349
GO:0005859	muscle myosin complex	CC	8	3	0.0279579	1.55349
GO:0005861	troponin complex	CC	8	3	0.0279579	1.55349
GO:0030235	nitric-oxide synthase regulator activity	MF	8	3	0.0279579	1.55349
GO:0008429	phosphatidylethanolamine binding	MF	8	3	0.0279579	1.55349
GO:0005388	calcium-transporting ATPase activity	MF	8	3	0.0279579	1.55349
GO:0050700	CARD domain binding	MF	8	3	0.0279579	1.55349
GO:0051338	regulation of transferase activity	BP	719	79	0.0280691	1.55177
GO:0030111	regulation of Wnt signaling pathway	BP	254	32	0.028185	1.54998
GO:0034763	negative regulation of transmembrane transport	BP	99	15	0.0283438	1.54754
GO:0045778	positive regulation of ossification	BP	82	13	0.0284332	1.54617
GO:0032947	protein-containing complex scaffold activity	MF	82	13	0.0284332	1.54617
GO:0051281	positive regulation of release of sequestered calcium ion into cytosol	BP	27	6	0.0285162	1.54491
GO:0006692	prostanoid metabolic process	BP	27	6	0.0285162	1.54491
GO:0006693	prostaglandin metabolic process	BP	27	6	0.0285162	1.54491
GO:0061050	regulation of cell growth involved in cardiac muscle cell development	BP	27	6	0.0285162	1.54491
GO:0007595	lactation	BP	27	6	0.0285162	1.54491
GO:0071634	regulation of transforming growth factor beta production	BP	27	6	0.0285162	1.54491
GO:0051641	cellular localization	BP	2254	225	0.028554	1.54433
GO:0099537	trans-synaptic signaling	BP	568	64	0.0285777	1.54397
GO:0031345	negative regulation of cell projection organization	BP	189	25	0.0289934	1.5377
GO:0043410	positive regulation of MAPK cascade	BP	400	47	0.0294963	1.53023
GO:0001841	neural tube formation	BP	117	17	0.0296257	1.52833
GO:0034332	adherens junction organization	BP	117	17	0.0296257	1.52833
GO:0010830	regulation of myotube differentiation	BP	42	8	0.029645	1.52805
GO:0051196	regulation of coenzyme metabolic process	BP	42	8	0.029645	1.52805
GO:0110020	regulation of actomyosin structure organization	BP	91	14	0.0297378	1.52669
GO:0055017	cardiac muscle tissue growth	BP	91	14	0.0297378	1.52669
GO:0050679	positive regulation of epithelial cell proliferation	BP	162	22	0.0299252	1.52396
GO:0035303	regulation of dephosphorylation	BP	144	20	0.0301703	1.52042
GO:0030279	negative regulation of ossification	BP	66	11	0.0301733	1.52038
GO:0015874	norepinephrine transport	BP	14	4	0.0302211	1.51969
GO:0032225	regulation of synaptic transmission, dopaminergic	BP	14	4	0.0302211	1.51969
GO:0048715	negative regulation of oligodendrocyte differentiation	BP	14	4	0.0302211	1.51969
GO:0035988	chondrocyte proliferation	BP	14	4	0.0302211	1.51969
GO:0070593	dendrite self-avoidance	BP	14	4	0.0302211	1.51969
GO:0031115	negative regulation of microtubule polymerization	BP	14	4	0.0302211	1.51969
GO:1900029	positive regulation of ruffle assembly	BP	14	4	0.0302211	1.51969
GO:0098871	postsynaptic actin cytoskeleton	CC	14	4	0.0302211	1.51969
GO:0031588	nucleotide-activated protein kinase complex	CC	14	4	0.0302211	1.51969
GO:0031005	filamin binding	MF	14	4	0.0302211	1.51969
GO:0019215	intermediate filament binding	MF	14	4	0.0302211	1.51969
GO:0000146	microfilament motor activity	MF	14	4	0.0302211	1.51969
GO:0001736	establishment of planar polarity	BP	50	9	0.0305029	1.51566
GO:0035914	skeletal muscle cell differentiation	BP	58	10	0.0305941	1.51436
GO:0005524	ATP binding	MF	1229	128	0.0307124	1.51269
GO:0042578	phosphoric ester hydrolase activity	MF	304	37	0.0311769	1.50617
GO:0048568	embryonic organ development	BP	382	45	0.0313933	1.50316
GO:0090090	negative regulation of canonical Wnt signaling pathway	BP	109	16	0.0313972	1.50311
GO:0060560	developmental growth involved in morphogenesis	BP	228	29	0.0316692	1.49936
GO:0019228	neuronal action potential	BP	35	7	0.0319868	1.49503
GO:0032781	positive regulation of ATPase activity	BP	35	7	0.0319868	1.49503
GO:2000171	negative regulation of dendrite development	BP	35	7	0.0319868	1.49503
GO:0009628	response to abiotic stimulus	BP	776	84	0.0330749	1.4805
GO:0005178	integrin binding	MF	101	15	0.0332122	1.4787
GO:0032507	maintenance of protein location in cell	BP	67	11	0.0333081	1.47745
GO:0006637	acyl-CoA metabolic process	BP	67	11	0.0333081	1.47745
GO:0035383	thioester metabolic process	BP	67	11	0.0333081	1.47745
GO:0071470	cellular response to osmotic stress	BP	28	6	0.0336498	1.47302
GO:0007520	myoblast fusion	BP	28	6	0.0336498	1.47302
GO:0001968	fibronectin binding	MF	28	6	0.0336498	1.47302
GO:0005109	frizzled binding	MF	28	6	0.0336498	1.47302
GO:0048641	regulation of skeletal muscle tissue development	BP	43	8	0.0336826	1.47259
GO:0060037	pharyngeal system development	BP	21	5	0.0337189	1.47213
GO:0033032	regulation of myeloid cell apoptotic process	BP	21	5	0.0337189	1.47213
GO:0071875	adrenergic receptor signaling pathway	BP	21	5	0.0337189	1.47213
GO:2000311	regulation of AMPA receptor activity	BP	21	5	0.0337189	1.47213
GO:0099149	regulation of postsynaptic neurotransmitter receptor internalization	BP	21	5	0.0337189	1.47213
GO:0032101	regulation of response to external stimulus	BP	523	59	0.0337439	1.4718
GO:0099175	regulation of postsynapse organization	BP	110	16	0.0338258	1.47075
GO:0031267	small GTPase binding	MF	394	46	0.0340892	1.46738
GO:0002042	cell migration involved in sprouting angiogenesis	BP	51	9	0.0342237	1.46567
GO:0007164	establishment of tissue polarity	BP	51	9	0.0342237	1.46567
GO:0050775	positive regulation of dendrite morphogenesis	BP	51	9	0.0342237	1.46567
GO:0045296	cadherin binding	MF	51	9	0.0342237	1.46567
GO:0048638	regulation of developmental growth	BP	326	39	0.0348347	1.45799
GO:1905330	regulation of morphogenesis of an epithelium	BP	93	14	0.0350484	1.45533
GO:0016614	oxidoreductase activity, acting on CH-OH group of donors	MF	93	14	0.0350484	1.45533
GO:0007389	pattern specification process	BP	336	40	0.0352024	1.45343
GO:0035304	regulation of protein dephosphorylation	BP	76	12	0.0353597	1.45149
GO:0045444	fat cell differentiation	BP	202	26	0.0354743	1.45009
GO:0051668	localization within membrane	BP	165	22	0.0358125	1.44597
GO:0051347	positive regulation of transferase activity	BP	465	53	0.0360737	1.44281
GO:0051289	protein homotetramerization	BP	68	11	0.0366664	1.43573
GO:0099536	synaptic signaling	BP	576	64	0.0366728	1.43566
GO:0048675	axon extension	BP	120	17	0.0366781	1.43559
GO:0021543	pallium development	BP	120	17	0.0366781	1.43559
GO:0032456	endocytic recycling	BP	36	7	0.0367672	1.43454
GO:0097061	dendritic spine organization	BP	85	13	0.0368718	1.43331
GO:0090263	positive regulation of canonical Wnt signaling pathway	BP	85	13	0.0368718	1.43331
GO:0070371	ERK1 and ERK2 cascade	BP	260	32	0.0373937	1.4272
GO:0048306	calcium-dependent protein binding	MF	60	10	0.0376864	1.42382
GO:0050922	negative regulation of chemotaxis	BP	44	8	0.0380777	1.41933
GO:0051961	negative regulation of nervous system development	BP	299	36	0.0380833	1.41927
GO:0010658	striated muscle cell apoptotic process	BP	52	9	0.0382455	1.41742
GO:0042447	hormone catabolic process	BP	15	4	0.0383845	1.41584
GO:0045761	regulation of adenylate cyclase activity	BP	15	4	0.0383845	1.41584
GO:1903779	regulation of cardiac conduction	BP	15	4	0.0383845	1.41584
GO:2000651	positive regulation of sodium ion transmembrane transporter activity	BP	15	4	0.0383845	1.41584
GO:0045475	locomotor rhythm	BP	15	4	0.0383845	1.41584
GO:0010842	retina layer formation	BP	15	4	0.0383845	1.41584
GO:0090128	regulation of synapse maturation	BP	15	4	0.0383845	1.41584
GO:0006925	inflammatory cell apoptotic process	BP	15	4	0.0383845	1.41584
GO:0016460	myosin II complex	CC	15	4	0.0383845	1.41584
GO:0015215	nucleotide transmembrane transporter activity	MF	15	4	0.0383845	1.41584
GO:0022884	macromolecule transmembrane transporter activity	MF	15	4	0.0383845	1.41584
GO:0051259	protein complex oligomerization	BP	487	55	0.0385634	1.41383
GO:0016791	phosphatase activity	MF	232	29	0.0385669	1.41379
GO:0035418	protein localization to synapse	BP	77	12	0.0386323	1.41305
GO:1900542	regulation of purine nucleotide metabolic process	BP	77	12	0.0386323	1.41305
GO:0043506	regulation of JUN kinase activity	BP	77	12	0.0386323	1.41305
GO:0022406	membrane docking	BP	77	12	0.0386323	1.41305
GO:0050768	negative regulation of neurogenesis	BP	280	34	0.0386679	1.41265
GO:0061387	regulation of extent of cell growth	BP	112	16	0.03909	1.40793
GO:0035733	hepatic stellate cell activation	BP	9	3	0.0392127	1.40657
GO:0055015	ventricular cardiac muscle cell development	BP	9	3	0.0392127	1.40657
GO:0021854	hypothalamus development	BP	9	3	0.0392127	1.40657
GO:0060896	neural plate pattern specification	BP	9	3	0.0392127	1.40657
GO:0002921	negative regulation of humoral immune response	BP	9	3	0.0392127	1.40657
GO:0014848	urinary tract smooth muscle contraction	BP	9	3	0.0392127	1.40657
GO:0090129	positive regulation of synapse maturation	BP	9	3	0.0392127	1.40657
GO:0072584	caveolin-mediated endocytosis	BP	9	3	0.0392127	1.40657
GO:0060297	regulation of sarcomere organization	BP	9	3	0.0392127	1.40657
GO:1900115	extracellular regulation of signal transduction	BP	9	3	0.0392127	1.40657
GO:1900116	extracellular negative regulation of signal transduction	BP	9	3	0.0392127	1.40657
GO:0098719	sodium ion import across plasma membrane	BP	9	3	0.0392127	1.40657
GO:0060379	cardiac muscle cell myoblast differentiation	BP	9	3	0.0392127	1.40657
GO:0042989	sequestering of actin monomers	BP	9	3	0.0392127	1.40657
GO:1990454	L-type voltage-gated calcium channel complex	CC	9	3	0.0392127	1.40657
GO:0099025	anchored component of postsynaptic membrane	CC	9	3	0.0392127	1.40657
GO:0005922	connexin complex	CC	9	3	0.0392127	1.40657
GO:0043256	laminin complex	CC	9	3	0.0392127	1.40657
GO:0005742	mitochondrial outer membrane translocase complex	CC	9	3	0.0392127	1.40657
GO:0030346	protein phosphatase 2B binding	MF	9	3	0.0392127	1.40657
GO:0016775	phosphotransferase activity, nitrogenous group as acceptor	MF	9	3	0.0392127	1.40657
GO:0005243	gap junction channel activity	MF	9	3	0.0392127	1.40657
GO:0015368	calcium:cation antiporter activity	MF	9	3	0.0392127	1.40657
GO:0071604	transforming growth factor beta production	BP	29	6	0.039345	1.40511
GO:0048265	response to pain	BP	29	6	0.039345	1.40511
GO:0001205	distal enhancer DNA-binding transcription activator activity, RNA polymerase II-specific	MF	29	6	0.039345	1.40511
GO:0004864	protein phosphatase inhibitor activity	MF	29	6	0.039345	1.40511
GO:0008544	epidermis development	BP	204	26	0.039358	1.40497
GO:0072001	renal system development	BP	242	30	0.0394263	1.40421
GO:0098573	intrinsic component of mitochondrial membrane	CC	69	11	0.0402547	1.39518
GO:0020037	heme binding	MF	69	11	0.0402547	1.39518
GO:0035024	negative regulation of Rho protein signal transduction	BP	22	5	0.0405421	1.39209
GO:0043171	peptide catabolic process	BP	22	5	0.0405421	1.39209
GO:0033028	myeloid cell apoptotic process	BP	22	5	0.0405421	1.39209
GO:0050706	regulation of interleukin-1 beta secretion	BP	22	5	0.0405421	1.39209
GO:0045956	positive regulation of calcium ion-dependent exocytosis	BP	22	5	0.0405421	1.39209
GO:0120033	negative regulation of plasma membrane bounded cell projection assembly	BP	22	5	0.0405421	1.39209
GO:0099604	ligand-gated calcium channel activity	MF	22	5	0.0405421	1.39209
GO:0044087	regulation of cellular component biogenesis	BP	846	90	0.0408277	1.38905
GO:0045185	maintenance of protein location	BP	95	14	0.0410099	1.38711
GO:0030659	cytoplasmic vesicle membrane	CC	243	30	0.0413049	1.384
GO:0007159	leukocyte cell-cell adhesion	BP	205	26	0.0414145	1.38285
GO:0034622	cellular protein-containing complex assembly	BP	909	96	0.0416677	1.3802
GO:0008360	regulation of cell shape	BP	131	18	0.0419043	1.37774
GO:1902107	positive regulation of leukocyte differentiation	BP	113	16	0.0419327	1.37745
GO:0032273	positive regulation of protein polymerization	BP	113	16	0.0419327	1.37745
GO:0004672	protein kinase activity	MF	540	60	0.0419636	1.37713
GO:0010828	positive regulation of glucose transmembrane transport	BP	37	7	0.0419948	1.3768
GO:2001137	positive regulation of endocytic recycling	BP	4	2	0.0420006	1.37674
GO:0043465	regulation of fermentation	BP	4	2	0.0420006	1.37674
GO:1903116	positive regulation of actin filament-based movement	BP	4	2	0.0420006	1.37674
GO:0003011	involuntary skeletal muscle contraction	BP	4	2	0.0420006	1.37674
GO:0072385	minus-end-directed organelle transport along microtubule	BP	4	2	0.0420006	1.37674
GO:0090273	regulation of somatostatin secretion	BP	4	2	0.0420006	1.37674
GO:0051490	negative regulation of filopodium assembly	BP	4	2	0.0420006	1.37674
GO:1902730	positive regulation of proteoglycan biosynthetic process	BP	4	2	0.0420006	1.37674
GO:1903367	positive regulation of fear response	BP	4	2	0.0420006	1.37674
GO:2000987	positive regulation of behavioral fear response	BP	4	2	0.0420006	1.37674
GO:0048104	establishment of body hair or bristle planar orientation	BP	4	2	0.0420006	1.37674
GO:0048105	establishment of body hair planar orientation	BP	4	2	0.0420006	1.37674
GO:1904783	positive regulation of NMDA glutamate receptor activity	BP	4	2	0.0420006	1.37674
GO:0097250	mitochondrial respiratory chain supercomplex assembly	BP	4	2	0.0420006	1.37674
GO:0098904	regulation of AV node cell action potential	BP	4	2	0.0420006	1.37674
GO:0098915	membrane repolarization during ventricular cardiac muscle cell action potential	BP	4	2	0.0420006	1.37674
GO:0014826	vein smooth muscle contraction	BP	4	2	0.0420006	1.37674
GO:0070358	actin polymerization-dependent cell motility	BP	4	2	0.0420006	1.37674
GO:0010710	regulation of collagen catabolic process	BP	4	2	0.0420006	1.37674
GO:0042998	positive regulation of Golgi to plasma membrane protein transport	BP	4	2	0.0420006	1.37674
GO:0060316	positive regulation of ryanodine-sensitive calcium-release channel activity	BP	4	2	0.0420006	1.37674
GO:0003219	cardiac right ventricle formation	BP	4	2	0.0420006	1.37674
GO:0032364	oxygen homeostasis	BP	4	2	0.0420006	1.37674
GO:0060480	lung goblet cell differentiation	BP	4	2	0.0420006	1.37674
GO:1901894	regulation of calcium-transporting ATPase activity	BP	4	2	0.0420006	1.37674
GO:1901896	positive regulation of calcium-transporting ATPase activity	BP	4	2	0.0420006	1.37674
GO:0021943	formation of radial glial scaffolds	BP	4	2	0.0420006	1.37674
GO:0038026	reelin-mediated signaling pathway	BP	4	2	0.0420006	1.37674
GO:0006848	pyruvate transport	BP	4	2	0.0420006	1.37674
GO:0010735	positive regulation of transcription via serum response element binding	BP	4	2	0.0420006	1.37674
GO:0006499	N-terminal protein myristoylation	BP	4	2	0.0420006	1.37674
GO:0018377	protein myristoylation	BP	4	2	0.0420006	1.37674
GO:0098735	positive regulation of the force of heart contraction	BP	4	2	0.0420006	1.37674
GO:1900194	negative regulation of oocyte maturation	BP	4	2	0.0420006	1.37674
GO:0021855	hypothalamus cell migration	BP	4	2	0.0420006	1.37674
GO:0021886	hypothalamus gonadotrophin-releasing hormone neuron differentiation	BP	4	2	0.0420006	1.37674
GO:0021888	hypothalamus gonadotrophin-releasing hormone neuron development	BP	4	2	0.0420006	1.37674
GO:0035290	trunk segmentation	BP	4	2	0.0420006	1.37674
GO:0036484	trunk neural crest cell migration	BP	4	2	0.0420006	1.37674
GO:0036486	ventral trunk neural crest cell migration	BP	4	2	0.0420006	1.37674
GO:0061551	trigeminal ganglion development	BP	4	2	0.0420006	1.37674
GO:0097490	sympathetic neuron projection extension	BP	4	2	0.0420006	1.37674
GO:0097491	sympathetic neuron projection guidance	BP	4	2	0.0420006	1.37674
GO:1990264	peptidyl-tyrosine dephosphorylation involved in inactivation of protein kinase activity	BP	4	2	0.0420006	1.37674
GO:1902093	positive regulation of flagellated sperm motility	BP	4	2	0.0420006	1.37674
GO:0015734	taurine transport	BP	4	2	0.0420006	1.37674
GO:0003163	sinoatrial node development	BP	4	2	0.0420006	1.37674
GO:0032596	protein transport into membrane raft	BP	4	2	0.0420006	1.37674
GO:2001270	regulation of cysteine-type endopeptidase activity involved in execution phase of apoptosis	BP	4	2	0.0420006	1.37674
GO:0070291	N-acylethanolamine metabolic process	BP	4	2	0.0420006	1.37674
GO:0006121	mitochondrial electron transport, succinate to ubiquinone	BP	4	2	0.0420006	1.37674
GO:0033615	mitochondrial proton-transporting ATP synthase complex assembly	BP	4	2	0.0420006	1.37674
GO:0048496	maintenance of animal organ identity	BP	4	2	0.0420006	1.37674
GO:0043553	negative regulation of phosphatidylinositol 3-kinase activity	BP	4	2	0.0420006	1.37674
GO:2000481	positive regulation of cAMP-dependent protein kinase activity	BP	4	2	0.0420006	1.37674
GO:0006564	L-serine biosynthetic process	BP	4	2	0.0420006	1.37674
GO:0061470	T follicular helper cell differentiation	BP	4	2	0.0420006	1.37674
GO:1902261	positive regulation of delayed rectifier potassium channel activity	BP	4	2	0.0420006	1.37674
GO:0071438	invadopodium membrane	CC	4	2	0.0420006	1.37674
GO:0005610	laminin-5 complex	CC	4	2	0.0420006	1.37674
GO:1990131	Gtr1-Gtr2 GTPase complex	CC	4	2	0.0420006	1.37674
GO:0030478	actin cap	CC	4	2	0.0420006	1.37674
GO:0098973	structural constituent of postsynaptic actin cytoskeleton	MF	4	2	0.0420006	1.37674
GO:0015217	ADP transmembrane transporter activity	MF	4	2	0.0420006	1.37674
GO:0004309	exopolyphosphatase activity	MF	4	2	0.0420006	1.37674
GO:0004111	creatine kinase activity	MF	4	2	0.0420006	1.37674
GO:0031705	bombesin receptor binding	MF	4	2	0.0420006	1.37674
GO:0034987	immunoglobulin receptor binding	MF	4	2	0.0420006	1.37674
GO:1903763	gap junction channel activity involved in cell communication by electrical coupling	MF	4	2	0.0420006	1.37674
GO:0031852	mu-type opioid receptor binding	MF	4	2	0.0420006	1.37674
GO:0019960	C-X3-C chemokine binding	MF	4	2	0.0420006	1.37674
GO:0048763	calcium-induced calcium release activity	MF	4	2	0.0420006	1.37674
GO:0004645	phosphorylase activity	MF	4	2	0.0420006	1.37674
GO:0035614	snRNA stem-loop binding	MF	4	2	0.0420006	1.37674
GO:0015450	P-P-bond-hydrolysis-driven protein transmembrane transporter activity	MF	4	2	0.0420006	1.37674
GO:0031013	troponin I binding	MF	4	2	0.0420006	1.37674
GO:0031014	troponin T binding	MF	4	2	0.0420006	1.37674
GO:0070739	protein-glutamic acid ligase activity	MF	4	2	0.0420006	1.37674
GO:0051403	stress-activated MAPK cascade	BP	215	27	0.0425212	1.37139
GO:0043462	regulation of ATPase activity	BP	53	9	0.0425772	1.37082
GO:1902807	negative regulation of cell cycle G1/S phase transition	BP	53	9	0.0425772	1.37082
GO:0061045	negative regulation of wound healing	BP	45	8	0.0428408	1.36814
GO:0034121	regulation of toll-like receptor signaling pathway	BP	45	8	0.0428408	1.36814
GO:0016836	hydro-lyase activity	MF	45	8	0.0428408	1.36814
GO:0022409	positive regulation of cell-cell adhesion	BP	159	21	0.0431901	1.36462
GO:0090150	establishment of protein localization to membrane	BP	187	24	0.0432454	1.36406
GO:0098657	import into cell	BP	572	63	0.0440381	1.35617
GO:0043583	ear development	BP	178	23	0.044118	1.35538
GO:0042471	ear morphogenesis	BP	96	14	0.0442456	1.35413
GO:0045766	positive regulation of angiogenesis	BP	141	19	0.0442795	1.3538
GO:0015291	secondary active transmembrane transporter activity	MF	141	19	0.0442795	1.3538
GO:0043393	regulation of protein binding	BP	216	27	0.0446457	1.35022
GO:0043534	blood vessel endothelial cell migration	BP	105	15	0.0447272	1.34943
GO:0001933	negative regulation of protein phosphorylation	BP	362	42	0.0449946	1.34684
GO:0043010	camera-type eye development	BP	245	30	0.0452613	1.34427
GO:0001655	urogenital system development	BP	274	33	0.0453057	1.34385
GO:0010817	regulation of hormone levels	BP	382	44	0.0453131	1.34378
GO:0007212	dopamine receptor signaling pathway	BP	30	6	0.0456161	1.34088
GO:0035035	histone acetyltransferase binding	MF	30	6	0.0456161	1.34088
GO:0005246	calcium channel regulator activity	MF	30	6	0.0456161	1.34088
GO:0071346	cellular response to interferon-gamma	BP	79	12	0.0458039	1.3391
GO:0019003	GDP binding	MF	62	10	0.0458392	1.33876
GO:0003824	catalytic activity	MF	4644	441	0.0461788	1.33556
GO:0045446	endothelial cell differentiation	BP	88	13	0.0469562	1.32831
GO:0030317	flagellated sperm motility	BP	54	9	0.0472265	1.32581
GO:0051216	cartilage development	BP	170	22	0.047475	1.32353
GO:0016323	basolateral plasma membrane	CC	170	22	0.047475	1.32353
GO:0030835	negative regulation of actin filament depolymerization	BP	38	7	0.0476808	1.32166
GO:0099516	ion antiporter activity	MF	38	7	0.0476808	1.32166
GO:0072673	lamellipodium morphogenesis	BP	16	4	0.047683	1.32164
GO:0051195	negative regulation of cofactor metabolic process	BP	16	4	0.047683	1.32164
GO:1900120	regulation of receptor binding	BP	16	4	0.047683	1.32164
GO:0003094	glomerular filtration	BP	16	4	0.047683	1.32164
GO:2001014	regulation of skeletal muscle cell differentiation	BP	16	4	0.047683	1.32164
GO:0071498	cellular response to fluid shear stress	BP	16	4	0.047683	1.32164
GO:0035994	response to muscle stretch	BP	16	4	0.047683	1.32164
GO:0006103	2-oxoglutarate metabolic process	BP	16	4	0.047683	1.32164
GO:0030220	platelet formation	BP	16	4	0.047683	1.32164
GO:0031527	filopodium membrane	CC	16	4	0.047683	1.32164
GO:0008227	G protein-coupled amine receptor activity	MF	16	4	0.047683	1.32164
GO:0043624	cellular protein complex disassembly	BP	124	17	0.0478854	1.3198
GO:0010761	fibroblast migration	BP	46	8	0.0479811	1.31893
GO:0061383	trabecula morphogenesis	BP	46	8	0.0479811	1.31893
GO:0070265	necrotic cell death	BP	46	8	0.0479811	1.31893
GO:0030865	cortical cytoskeleton organization	BP	46	8	0.0479811	1.31893
GO:0044420	extracellular matrix component	CC	46	8	0.0479811	1.31893
GO:2000050	regulation of non-canonical Wnt signaling pathway	BP	23	5	0.0481416	1.31748
GO:1903579	negative regulation of ATP metabolic process	BP	23	5	0.0481416	1.31748
GO:0060420	regulation of heart growth	BP	71	11	0.0481458	1.31744
GO:0002224	toll-like receptor signaling pathway	BP	71	11	0.0481458	1.31744
GO:0007265	Ras protein signal transduction	BP	364	42	0.0484109	1.31506
GO:0003002	regionalization	BP	266	32	0.0487139	1.31235
GO:0005615	extracellular space	CC	843	89	0.0487567	1.31197
GO:0038023	signaling receptor activity	MF	535	59	0.0489691	1.31008
GO:0097581	lamellipodium organization	BP	80	12	0.049713	1.30353
GO:0008306	associative learning	BP	80	12	0.049713	1.30353
GO:0006140	regulation of nucleotide metabolic process	BP	80	12	0.049713	1.30353
GO:0003705	transcription factor activity, RNA polymerase II distal enhancer sequence-specific binding	MF	80	12	0.049713	1.30353
GO:0006109	regulation of carbohydrate metabolic process	BP	143	19	0.0499154	1.30177
GO:0044089	positive regulation of cellular component biogenesis	BP	475	53	0.0500115	1.30093
GO:0021510	spinal cord development	BP	63	10	0.0503301	1.29817
GO:0042733	embryonic digit morphogenesis	BP	63	10	0.0503301	1.29817
GO:0060076	excitatory synapse	CC	63	10	0.0503301	1.29817
GO:0048029	monosaccharide binding	MF	63	10	0.0503301	1.29817
GO:0016462	pyrophosphatase activity	MF	762	81	0.0510105	1.29234
GO:0007420	brain development	BP	486	54	0.0514414	1.28869
GO:0046982	protein heterodimerization activity	MF	466	52	0.0517452	1.28613
GO:0051188	cofactor biosynthetic process	BP	200	25	0.0517575	1.28603
GO:0060688	regulation of morphogenesis of a branching structure	BP	55	9	0.0522005	1.28233
GO:0097722	sperm motility	BP	55	9	0.0522005	1.28233
GO:0051057	positive regulation of small GTPase mediated signal transduction	BP	55	9	0.0522005	1.28233
GO:0050840	extracellular matrix binding	MF	55	9	0.0522005	1.28233
GO:0003093	regulation of glomerular filtration	BP	10	3	0.0523982	1.28068
GO:0033033	negative regulation of myeloid cell apoptotic process	BP	10	3	0.0523982	1.28068
GO:2000302	positive regulation of synaptic vesicle exocytosis	BP	10	3	0.0523982	1.28068
GO:0060433	bronchus development	BP	10	3	0.0523982	1.28068
GO:0038063	collagen-activated tyrosine kinase receptor signaling pathway	BP	10	3	0.0523982	1.28068
GO:1903430	negative regulation of cell maturation	BP	10	3	0.0523982	1.28068
GO:0021561	facial nerve development	BP	10	3	0.0523982	1.28068
GO:0021610	facial nerve morphogenesis	BP	10	3	0.0523982	1.28068
GO:0048671	negative regulation of collateral sprouting	BP	10	3	0.0523982	1.28068
GO:0002070	epithelial cell maturation	BP	10	3	0.0523982	1.28068
GO:0006105	succinate metabolic process	BP	10	3	0.0523982	1.28068
GO:0043649	dicarboxylic acid catabolic process	BP	10	3	0.0523982	1.28068
GO:0003207	cardiac chamber formation	BP	10	3	0.0523982	1.28068
GO:0030898	actin-dependent ATPase activity	MF	10	3	0.0523982	1.28068
GO:0005523	tropomyosin binding	MF	10	3	0.0523982	1.28068
GO:0140056	organelle localization by membrane tethering	BP	72	11	0.0524594	1.28018
GO:0060071	Wnt signaling pathway, planar cell polarity pathway	BP	31	6	0.0524737	1.28006
GO:0030857	negative regulation of epithelial cell differentiation	BP	31	6	0.0524737	1.28006
GO:0010661	positive regulation of muscle cell apoptotic process	BP	31	6	0.0524737	1.28006
GO:0099092	postsynaptic density, intracellular component	CC	31	6	0.0524737	1.28006
GO:0071560	cellular response to transforming growth factor beta stimulus	BP	172	22	0.0528338	1.27709
GO:1902533	positive regulation of intracellular signal transduction	BP	743	79	0.0531692	1.27434
GO:0031113	regulation of microtubule polymerization	BP	47	8	0.0535063	1.2716
GO:0048016	inositol phosphate-mediated signaling	BP	47	8	0.0535063	1.2716
GO:0016328	lateral plasma membrane	CC	47	8	0.0535063	1.2716
GO:0045104	intermediate filament cytoskeleton organization	BP	39	7	0.053834	1.26894
GO:0032651	regulation of interleukin-1 beta production	BP	39	7	0.053834	1.26894
GO:0032941	secretion by tissue	BP	39	7	0.053834	1.26894
GO:0010464	regulation of mesenchymal cell proliferation	BP	39	7	0.053834	1.26894
GO:0043255	regulation of carbohydrate biosynthetic process	BP	81	12	0.0538436	1.26887
GO:0051952	regulation of amine transport	BP	81	12	0.0538436	1.26887
GO:2000027	regulation of animal organ morphogenesis	BP	163	21	0.0539616	1.26792
GO:0004674	protein serine/threonine kinase activity	MF	397	45	0.0540085	1.26754
GO:0043406	positive regulation of MAP kinase activity	BP	182	23	0.0543804	1.26456
GO:0051649	establishment of localization in cell	BP	1672	167	0.0544813	1.26375
GO:0030326	embryonic limb morphogenesis	BP	117	16	0.0547824	1.26136
GO:0035113	embryonic appendage morphogenesis	BP	117	16	0.0547824	1.26136
GO:0044297	cell body	CC	672	72	0.0548345	1.26095
GO:0016817	hydrolase activity, acting on acid anhydrides	MF	765	81	0.0548943	1.26047
GO:0016818	hydrolase activity, acting on acid anhydrides, in phosphorus-containing anhydrides	MF	765	81	0.0548943	1.26047
GO:0048589	developmental growth	BP	631	68	0.0550112	1.25955
GO:0001843	neural tube closure	BP	99	14	0.0550186	1.25949
GO:0007623	circadian rhythm	BP	154	20	0.0550374	1.25934
GO:0035050	embryonic heart tube development	BP	64	10	0.0551051	1.25881
GO:0060997	dendritic spine morphogenesis	BP	64	10	0.0551051	1.25881
GO:0061333	renal tubule morphogenesis	BP	64	10	0.0551051	1.25881
GO:0045980	negative regulation of nucleotide metabolic process	BP	24	5	0.0565246	1.24776
GO:1900543	negative regulation of purine nucleotide metabolic process	BP	24	5	0.0565246	1.24776
GO:1902473	regulation of protein localization to synapse	BP	24	5	0.0565246	1.24776
GO:0045822	negative regulation of heart contraction	BP	24	5	0.0565246	1.24776
GO:1900745	positive regulation of p38MAPK cascade	BP	24	5	0.0565246	1.24776
GO:0005979	regulation of glycogen biosynthetic process	BP	24	5	0.0565246	1.24776
GO:0010962	regulation of glucan biosynthetic process	BP	24	5	0.0565246	1.24776
GO:0002102	podosome	CC	24	5	0.0565246	1.24776
GO:0033555	multicellular organismal response to stress	BP	73	11	0.0570247	1.24394
GO:0051193	regulation of cofactor metabolic process	BP	56	9	0.057505	1.24029
GO:0001654	eye development	BP	280	33	0.0580251	1.23638
GO:0150063	visual system development	BP	280	33	0.0580251	1.23638
GO:0006089	lactate metabolic process	BP	17	4	0.0581113	1.23574
GO:0048486	parasympathetic nervous system development	BP	17	4	0.0581113	1.23574
GO:0045663	positive regulation of myoblast differentiation	BP	17	4	0.0581113	1.23574
GO:0072202	cell differentiation involved in metanephros development	BP	17	4	0.0581113	1.23574
GO:0019369	arachidonic acid metabolic process	BP	17	4	0.0581113	1.23574
GO:0036344	platelet morphogenesis	BP	17	4	0.0581113	1.23574
GO:1902176	negative regulation of oxidative stress-induced intrinsic apoptotic signaling pathway	BP	17	4	0.0581113	1.23574
GO:0044232	organelle membrane contact site	CC	17	4	0.0581113	1.23574
GO:0016327	apicolateral plasma membrane	CC	17	4	0.0581113	1.23574
GO:0033865	nucleoside bisphosphate metabolic process	BP	82	12	0.0581996	1.23508
GO:0033875	ribonucleoside bisphosphate metabolic process	BP	82	12	0.0581996	1.23508
GO:0034032	purine nucleoside bisphosphate metabolic process	BP	82	12	0.0581996	1.23508
GO:0051020	GTPase binding	MF	480	53	0.0583393	1.23404
GO:0010675	regulation of cellular carbohydrate metabolic process	BP	118	16	0.058379	1.23374
GO:0032872	regulation of stress-activated MAPK cascade	BP	193	24	0.0585465	1.2325
GO:0009897	external side of plasma membrane	CC	193	24	0.0585465	1.2325
GO:0043542	endothelial cell migration	BP	174	22	0.0586104	1.23203
GO:0031401	positive regulation of protein modification process	BP	966	100	0.058698	1.23138
GO:0060606	tube closure	BP	100	14	0.0589763	1.22932
GO:0042180	cellular ketone metabolic process	BP	146	19	0.0592962	1.22697
GO:0001954	positive regulation of cell-matrix adhesion	BP	48	8	0.0594226	1.22605
GO:0033559	unsaturated fatty acid metabolic process	BP	48	8	0.0594226	1.22605
GO:0061077	chaperone-mediated protein folding	BP	48	8	0.0594226	1.22605
GO:0099568	cytoplasmic region	CC	390	44	0.0597706	1.22351
GO:1901890	positive regulation of cell junction assembly	BP	32	6	0.0599246	1.2224
GO:0061384	heart trabecula morphogenesis	BP	32	6	0.0599246	1.2224
GO:0035774	positive regulation of insulin secretion involved in cellular response to glucose stimulus	BP	32	6	0.0599246	1.2224
GO:0051150	regulation of smooth muscle cell differentiation	BP	32	6	0.0599246	1.2224
GO:0004930	G protein-coupled receptor activity	MF	184	23	0.0601043	1.22109
GO:0045582	positive regulation of T cell differentiation	BP	65	10	0.0601687	1.22063
GO:0055021	regulation of cardiac muscle tissue growth	BP	65	10	0.0601687	1.22063
GO:0061178	regulation of insulin secretion involved in cellular response to glucose stimulus	BP	65	10	0.0601687	1.22063
GO:0045445	myoblast differentiation	BP	65	10	0.0601687	1.22063
GO:0001669	acrosomal vesicle	CC	65	10	0.0601687	1.22063
GO:0045103	intermediate filament-based process	BP	40	7	0.0604608	1.21853
GO:0005544	calcium-dependent phospholipid binding	MF	40	7	0.0604608	1.21853
GO:0090596	sensory organ morphogenesis	BP	213	26	0.0608121	1.21601
GO:0050920	regulation of chemotaxis	BP	156	20	0.061369	1.21205
GO:0071559	response to transforming growth factor beta	BP	175	22	0.0616593	1.21
GO:0017111	nucleoside-triphosphatase activity	MF	718	76	0.0616811	1.20985
GO:0045335	phagocytic vesicle	CC	74	11	0.0618457	1.20869
GO:0097729	9+2 motile cilium	CC	74	11	0.0618457	1.20869
GO:0061024	membrane organization	BP	533	58	0.0620626	1.20717
GO:0046887	positive regulation of hormone secretion	BP	119	16	0.0621343	1.20667
GO:0015837	amine transport	BP	83	12	0.0627846	1.20215
GO:0048880	sensory system development	BP	282	33	0.0627886	1.20212
GO:0071901	negative regulation of protein serine/threonine kinase activity	BP	92	13	0.0631658	1.19952
GO:0016772	transferase activity, transferring phosphorus-containing groups	MF	813	85	0.0638373	1.19493
GO:0006979	response to oxidative stress	BP	352	40	0.0640607	1.19341
GO:0032984	protein-containing complex disassembly	BP	195	24	0.0644073	1.19106
GO:0070302	regulation of stress-activated protein kinase signaling cascade	BP	195	24	0.0644073	1.19106
GO:0051260	protein homooligomerization	BP	283	33	0.0652723	1.18527
GO:0042493	response to drug	BP	617	66	0.0653795	1.18456
GO:0043507	positive regulation of JUN kinase activity	BP	66	10	0.0655251	1.18359
GO:0045685	regulation of glial cell differentiation	BP	66	10	0.0655251	1.18359
GO:0055022	negative regulation of cardiac muscle tissue growth	BP	25	5	0.0656912	1.18249
GO:0061117	negative regulation of heart growth	BP	25	5	0.0656912	1.18249
GO:0005868	cytoplasmic dynein complex	CC	25	5	0.0656912	1.18249
GO:0030291	protein serine/threonine kinase inhibitor activity	MF	25	5	0.0656912	1.18249
GO:0007200	phospholipase C-activating G protein-coupled receptor signaling pathway	BP	49	8	0.0657346	1.18221
GO:0035306	positive regulation of dephosphorylation	BP	49	8	0.0657346	1.18221
GO:1901606	alpha-amino acid catabolic process	BP	49	8	0.0657346	1.18221
GO:0010815	bradykinin catabolic process	BP	5	2	0.0659211	1.18098
GO:0140059	dendrite arborization	BP	5	2	0.0659211	1.18098
GO:0006113	fermentation	BP	5	2	0.0659211	1.18098
GO:0014854	response to inactivity	BP	5	2	0.0659211	1.18098
GO:0014870	response to muscle inactivity	BP	5	2	0.0659211	1.18098
GO:0014877	response to muscle inactivity involved in regulation of muscle adaptation	BP	5	2	0.0659211	1.18098
GO:0014894	response to denervation involved in regulation of muscle adaptation	BP	5	2	0.0659211	1.18098
GO:0003348	cardiac endothelial cell differentiation	BP	5	2	0.0659211	1.18098
GO:0035106	operant conditioning	BP	5	2	0.0659211	1.18098
GO:0010700	negative regulation of norepinephrine secretion	BP	5	2	0.0659211	1.18098
GO:0072656	maintenance of protein location in mitochondrion	BP	5	2	0.0659211	1.18098
GO:0002138	retinoic acid biosynthetic process	BP	5	2	0.0659211	1.18098
GO:0016102	diterpenoid biosynthetic process	BP	5	2	0.0659211	1.18098
GO:1902260	negative regulation of delayed rectifier potassium channel activity	BP	5	2	0.0659211	1.18098
GO:0035795	negative regulation of mitochondrial membrane permeability	BP	5	2	0.0659211	1.18098
GO:1905709	negative regulation of membrane permeability	BP	5	2	0.0659211	1.18098
GO:2000483	negative regulation of interleukin-8 secretion	BP	5	2	0.0659211	1.18098
GO:0097114	NMDA glutamate receptor clustering	BP	5	2	0.0659211	1.18098
GO:2001016	positive regulation of skeletal muscle cell differentiation	BP	5	2	0.0659211	1.18098
GO:0033292	T-tubule organization	BP	5	2	0.0659211	1.18098
GO:0032762	mast cell cytokine production	BP	5	2	0.0659211	1.18098
GO:0006797	polyphosphate metabolic process	BP	5	2	0.0659211	1.18098
GO:0006798	polyphosphate catabolic process	BP	5	2	0.0659211	1.18098
GO:0086045	membrane depolarization during AV node cell action potential	BP	5	2	0.0659211	1.18098
GO:1901843	positive regulation of high voltage-gated calcium channel activity	BP	5	2	0.0659211	1.18098
GO:0061550	cranial ganglion development	BP	5	2	0.0659211	1.18098
GO:0046794	transport of virus	BP	5	2	0.0659211	1.18098
GO:0055093	response to hyperoxia	BP	5	2	0.0659211	1.18098
GO:0060355	positive regulation of cell adhesion molecule production	BP	5	2	0.0659211	1.18098
GO:1904180	negative regulation of membrane depolarization	BP	5	2	0.0659211	1.18098
GO:2001286	regulation of caveolin-mediated endocytosis	BP	5	2	0.0659211	1.18098
GO:1902744	negative regulation of lamellipodium organization	BP	5	2	0.0659211	1.18098
GO:2000812	regulation of barbed-end actin filament capping	BP	5	2	0.0659211	1.18098
GO:0015705	iodide transport	BP	5	2	0.0659211	1.18098
GO:0086029	Purkinje myocyte to ventricular cardiac muscle cell signaling	BP	5	2	0.0659211	1.18098
GO:0086068	Purkinje myocyte to ventricular cardiac muscle cell communication	BP	5	2	0.0659211	1.18098
GO:0006735	NADH regeneration	BP	5	2	0.0659211	1.18098
GO:0061621	canonical glycolysis	BP	5	2	0.0659211	1.18098
GO:0061718	glucose catabolic process to pyruvate	BP	5	2	0.0659211	1.18098
GO:0021979	hypothalamus cell differentiation	BP	5	2	0.0659211	1.18098
GO:0060481	lobar bronchus epithelium development	BP	5	2	0.0659211	1.18098
GO:0060482	lobar bronchus development	BP	5	2	0.0659211	1.18098
GO:0060332	positive regulation of response to interferon-gamma	BP	5	2	0.0659211	1.18098
GO:0060335	positive regulation of interferon-gamma-mediated signaling pathway	BP	5	2	0.0659211	1.18098
GO:0060283	negative regulation of oocyte development	BP	5	2	0.0659211	1.18098
[truncated: 19,330 more rows]
