# Supplementary material for: Mesenchymal-epithelial crosstalk shapes intestinal regionalisation via Wnt and Shh signalling
Source: Nat Commun. 2022 Feb 7;13:715. doi: 10.1038/s41467-022-28369-7 (PMC8821716; doi:10.1038/s41467-022-28369-7)
Supplement: Supplementary file 6 — Supplementary Data 3 [file 41467_2022_28369_MOESM6_ESM.xlsx]

## Sheet: PDGFRAhigh vs PDGFRAmed
PDGFRAhigh-Prox_vs_PDGRAmed-Prox_up	PDGFRAhigh-Prox_vs_PDGRAmed-Prox_up	PDGFRAhigh-Prox_vs_PDGRAmed-Prox_down	PDGFRAhigh-Prox_vs_PDGRAmed-Prox_down	PDGFRAhigh-Mid_vs_PDGRAmed-Mid_up	PDGFRAhigh-Mid_vs_PDGRAmed-Mid_up	PDGFRAhigh-Mid_vs_PDGRAmed-Mid_down	PDGFRAhigh-Mid_vs_PDGRAmed-Mid_down	PDGFRAhigh-Dist_vs_PDGRAmed-Dist_up	PDGFRAhigh-Dist_vs_PDGRAmed-Dist_up	PDGFRAhigh-Dist_vs_PDGRAmed-Dist_down	PDGFRAhigh-Dist_vs_PDGRAmed-Dist_down
GeneID	Symbol	GeneID	Symbol	GeneID	Symbol	GeneID	Symbol	GeneID	Symbol	GeneID	Symbol
109294	Prex2	497097	Xkr4	170755	Sgk3	497097	Xkr4	109294	Prex2	497097	Xkr4
17681	Msc	100503874	Gm19938	109294	Prex2	100503874	Gm19938	17681	Msc	100503874	Gm19938
277328	Trpa1	18387	Oprk1	17681	Msc	18387	Oprk1	277328	Trpa1	240690	St18
98741	Kcnb2	240690	St18	277328	Trpa1	71096	Sntg1	98741	Kcnb2	17864	Mybl1
57339	Jph1	71096	Sntg1	98741	Kcnb2	59014	Rrs1	57339	Jph1	329093	Cpa6
214854	Neurl3	59014	Rrs1	57339	Jph1	17864	Mybl1	70155	Ogfrl1	320492	A830018L16Rik
214855	Arid5a	17864	Mybl1	50785	Hs6st1	329093	Cpa6	214855	Arid5a	14048	Eya1
78321	Ankrd23	329093	Cpa6	214854	Neurl3	320492	A830018L16Rik	20353	Sema4c	14545	Gdap1
20353	Sema4c	320492	A830018L16Rik	214855	Arid5a	14048	Eya1	269181	Mgat4a	94227	Pi15
269181	Mgat4a	72265	Tram1	78321	Ankrd23	14545	Gdap1	77633	4930594C11Rik	83691	Crispld1
77633	4930594C11Rik	14048	Eya1	20353	Sema4c	94227	Pi15	16764	Aff3	17215	Mcm3
16764	Aff3	14545	Gdap1	269181	Mgat4a	83691	Crispld1	67702	Rnf149	226922	Kcnq5
67702	Rnf149	94227	Pi15	77633	4930594C11Rik	17215	Mcm3	263764	Creg2	12823	Col19a1
26921	Map4k4	17215	Mcm3	16764	Aff3	12823	Col19a1	16177	Il1r1	210933	Adgrb3
16177	Il1r1	226922	Kcnq5	67702	Rnf149	210933	Adgrb3	107527	Il1rl2	170771	Khdrbs2
107527	Il1rl2	12839	Col9a1	263764	Creg2	665903	Gm7846	17082	Il1rl1	19076	Prim2
16182	Il18r1	12823	Col19a1	16177	Il1r1	170771	Khdrbs2	73122	Tgfbrap1	19335	Rab23
73122	Tgfbrap1	210933	Adgrb3	107527	Il1rl2	19076	Prim2	14200	Fhl2	320705	Bend6
14200	Fhl2	665903	Gm7846	17082	Il1rl1	19335	Rab23	53945	Slc40a1	13518	Dst
329154	Ankrd44	170771	Khdrbs2	16182	Il18r1	320705	Bend6	329154	Ankrd44	211383	Amer3
74013	Rftn2	19076	Prim2	73122	Tgfbrap1	13518	Dst	67876	Coq10b	211484	Tsga10
12747	Clk1	19335	Rab23	14200	Fhl2	211383	Amer3	74013	Rftn2	381338	Lonrf2
12168	Bmpr2	320705	Bend6	329154	Ankrd44	12790	Cnga3	12168	Bmpr2	100047133	Gm16894
100504533	NA	211383	Amer3	67876	Coq10b	211484	Tsga10	100504533	NA	12832	Col5a2
93691	Klf7	12790	Cnga3	12747	Clk1	381338	Lonrf2	72750	Fam117b	56363	Tmeff2
14367	Fzd5	211484	Tsga10	12633	Cflar	16178	Il1r2	14367	Fzd5	20324	Cavin2
241075	Plekhm3	381338	Lonrf2	12168	Bmpr2	12825	Col3a1	17756	Map2	20849	Stat4
17756	Map2	18143	Npas2	100504533	NA	12832	Col5a2	22779	Ikzf2	227094	Nemp2
13869	Erbb4	54610	Tbc1d8	269198	Nbeal1	227059	Slc39a10	104086	Cyp27a1	227099	Pms1
22779	Ikzf2	16178	Il1r2	93691	Klf7	20324	Cavin2	69171	Cnppd1	329152	Hecw2
435626	Rufy4	12825	Col3a1	14367	Fzd5	20849	Stat4	13838	Epha4	68549	Sgo2a
104086	Cyp27a1	12832	Col5a2	241075	Plekhm3	227099	Pms1	16367	Irs1	11761	Aox1
69171	Cnppd1	73674	Wdr75	17756	Map2	329152	Hecw2	12829	Col4a4	55989	Nop58
13838	Epha4	56363	Tmeff2	13869	Erbb4	75323	4930558J18Rik	12828	Col4a3	100042533	Gm11578
16367	Irs1	20324	Cavin2	22779	Ikzf2	68549	Sgo2a	80721	Slc19a3	72823	Pard3b
12829	Col4a4	20849	Stat4	435626	Rufy4	14369	Fzd7	64294	Itm2c	18187	Nrp2
12828	Col4a3	227099	Pms1	104086	Cyp27a1	55989	Nop58	347722	Agap1	23792	Adam23
80721	Slc19a3	70396	Asnsd1	69171	Cnppd1	100042533	Gm11578	12778	Ackr3	69941	2810408I11Rik
64294	Itm2c	329152	Hecw2	13838	Epha4	72823	Pard3b	171531	Mlph	329178	Unc80
347722	Agap1	75323	4930558J18Rik	16367	Irs1	18187	Nrp2	51801	Ramp1	17901	Myl1
12778	Ackr3	68549	Sgo2a	12829	Col4a4	55949	Eef1b2	67921	Ube2f	12021	Bard1
12835	Col6a3	11761	Aox1	12828	Col4a3	73884	Zdbf2	50880	Scly	271711	Tmem169
171531	Mlph	18393	Orc2	80721	Slc19a3	23792	Adam23	227357	Espnl	16011	Igfbp5
51801	Ramp1	14369	Fzd7	64294	Itm2c	69941	2810408I11Rik	55927	Hes6	227289	Gpbar1
67921	Ube2f	55989	Nop58	347722	Agap1	17901	Myl1	18627	Per2	319651	Usp37
50880	Scly	77300	Raph1	12778	Ackr3	12021	Bard1	100504401	NA	241113	Prkag3
18627	Per2	100042533	Gm11578	12835	Col6a3	14268	Fn1	320311	Rnf152	19275	Ptprn
100504401	NA	72823	Pard3b	171531	Mlph	271711	Tmem169	21934	Tnfrsf11a	19711	Resp18
320311	Rnf152	18187	Nrp2	51801	Ramp1	16011	Igfbp5	12043	Bcl2	13346	Des
100504568	Gm17634	73884	Zdbf2	67921	Ube2f	227289	Gpbar1	70750	Kdsr	241118	Asic4
21934	Tnfrsf11a	23792	Adam23	50880	Scly	18173	Slc11a1	107895	Mgat5	433323	Sgpp2
70750	Kdsr	69941	2810408I11Rik	18627	Per2	319651	Usp37	72160	Tmem163	20254	Scg2
19258	Ptpn4	17901	Myl1	100504401	NA	58184	Cnot9	210417	Thsd7b	210293	Dock10
72585	Lypd1	12021	Bard1	320311	Rnf152	241113	Prkag3	212980	Slc45a3	241134	Nyap2
107895	Mgat5	381269	Mreg	100504568	Gm17634	19275	Ptprn	214253	Etnk2	98496	Pid1
210417	Thsd7b	16008	Igfbp2	227446	Relch	19711	Resp18	12227	Btg2	227325	Dner
98396	Slc41a1	16011	Igfbp5	21934	Tnfrsf11a	241118	Asic4	75605	Kdm5b	71781	Slc16a14
214253	Etnk2	227289	Gpbar1	70750	Kdsr	20254	Scg2	215690	Nav1	15559	Htr2b
12227	Btg2	18173	Slc11a1	19258	Ptpn4	210293	Dock10	383563	Gpr25	227327	B3gnt7
75605	Kdm5b	319651	Usp37	107895	Mgat5	241134	Nyap2	329260	Dennd1b	381280	Hjurp
68724	Arl8a	58184	Cnot9	210417	Thsd7b	77629	Sphkap	18783	Pla2g4a	13345	Twist2
215690	Nav1	241113	Prkag3	212980	Slc45a3	98496	Pid1	19225	Ptgs2	16560	Kif1a
383563	Gpr25	74104	Abcb6	214253	Etnk2	227325	Dner	69399	1700025G04Rik	208777	Sned1
329260	Dennd1b	19275	Ptprn	12227	Btg2	71781	Slc16a14	226519	Lamc1	269224	Pask
18783	Pla2g4a	19711	Resp18	75605	Kdm5b	20684	Sp100	14645	Glul	227377	Farp2
320019	Ptgs2os	241118	Asic4	68724	Arl8a	15559	Htr2b	100861882	NA	51800	Bok
19225	Ptgs2	74205	Acsl3	215690	Nav1	227327	B3gnt7	15939	Ier5	21915	Dtymk
69399	1700025G04Rik	20254	Scg2	383563	Gpr25	394432	Ugt1a7c	15064	Mr1	381334	Gal3st2
16782	Lamc2	20720	Serpine2	59125	Nek7	381280	Hjurp	77352	Axdnd1	20452	St8sia4
226519	Lamc1	210293	Dock10	329260	Dennd1b	329207	Rbm44	78255	Ralgps2	227485	Cdh19
14645	Glul	241134	Nyap2	50778	Rgs1	16560	Kif1a	18986	Pou2f1	269109	Dpp10
15939	Ier5	77629	Sphkap	18783	Pla2g4a	269224	Pask	240892	Dusp27	210356	Nckap5
78255	Ralgps2	98496	Pid1	320019	Ptgs2os	110611	Hdlbp	665574	Gm7694	226409	Zranb3
29809	Rabgap1l	227325	Dner	19225	Ptgs2	227377	Farp2	70729	Nos1ap	17219	Mcm6
381305	Rc3h1	71781	Slc16a14	69399	1700025G04Rik	51800	Bok	16456	F11r	12767	Cxcr4
74106	Dcaf6	15559	Htr2b	226519	Lamc1	21915	Dtymk	17085	Ly9	13137	Cd55b
226594	Rcsd1	227327	B3gnt7	14645	Glul	381334	Gal3st2	59287	Ncstn	13136	Cd55
18986	Pou2f1	13599	Ecel1	100861882	NA	20452	St8sia4	269152	Kif26b	54354	Rassf5
240892	Dusp27	53972	Ngef	15939	Ier5	227485	Cdh19	69726	Smyd3	226421	Rab7b
16456	F11r	394432	Ugt1a7c	78255	Ralgps2	67949	Nifk	403180	Ccdc121	98415	Nucks1
17085	Ly9	381280	Hjurp	29809	Rabgap1l	68428	Steap3	67330	1700047M11Rik	18557	Cdk18
59287	Ncstn	329207	Rbm44	381305	Rc3h1	269109	Dpp10	63953	Dusp10	74137	Nuak2
269152	Kif26b	16560	Kif1a	240880	Scyl3	210356	Nckap5	319562	9630028B13Rik	21367	Cntn2
69726	Smyd3	269224	Pask	116914	Slc19a2	226409	Zranb3	100039138	Gm2061	269116	Nfasc
67330	1700047M11Rik	110611	Hdlbp	74106	Dcaf6	17219	Mcm6	19250	Ptpn14	16980	Lrrn2
53791	Tlr5	227377	Farp2	18986	Pou2f1	12767	Cxcr4	19130	Prox1	240752	Pik3c2b
63953	Dusp10	51800	Bok	240892	Dusp27	13137	Cd55b	381319	Batf3	240753	Plekha6
19130	Prox1	21915	Dtymk	665574	Gm7694	13136	Cd55	11910	Atf3	100502933	Gm19461
381319	Batf3	381334	Gal3st2	70729	Nos1ap	54354	Rassf5	226849	Ppp2r5a	269120	Optc
11910	Atf3	20452	St8sia4	16456	F11r	226421	Rab7b	74023	Rd3	100502984	NA
226849	Ppp2r5a	227485	Cdh19	17085	Ly9	98415	Nucks1	16510	Kcnh1	14264	Fmod
74023	Rd3	13167	Dbi	59287	Ncstn	18557	Cdk18	213783	Plekhg1	11539	Adora1
16510	Kcnh1	68428	Steap3	71319	4933439K11Rik	74137	Nuak2	215751	Ginm1	68507	Ppfia4
213783	Plekhg1	269109	Dpp10	269152	Kif26b	21367	Cntn2	338362	Ust	20980	Syt2
215751	Ginm1	210356	Nckap5	69726	Smyd3	269116	Nfasc	67844	Rab32	67196	Ube2t
338362	Ust	226409	Zranb3	67330	1700047M11Rik	16980	Lrrn2	71865	Fbxo30	329252	Lgr6
71865	Fbxo30	17219	Mcm6	53791	Tlr5	240752	Pik3c2b	17684	Cited2	13924	Ptprv
15273	Hivep2	226414	Dars	71678	Brox	240753	Plekha6	215819	Nhsl1	12292	Cacna1s
17684	Cited2	12767	Cxcr4	63953	Dusp10	100502933	Gm19461	21929	Tnfaip3	381293	Kif14
215814	Ccdc28a	13137	Cd55b	19130	Prox1	100502984	NA	15979	Ifngr1	240776	Kcnt2
21929	Tnfaip3	13136	Cd55	381319	Batf3	14264	Fmod	237313	Il20ra	117198	Ivns1abp
29863	Pde7b	226419	Dyrk3	11910	Atf3	11539	Adora1	76157	Slc35d3	66637	Tsen15
20393	Sgk1	54354	Rassf5	226849	Ppp2r5a	68507	Ppfia4	29863	Pde7b	19731	Rgl1
73910	Arhgap18	13034	Ctse	74023	Rd3	20980	Syt2	20393	Sgk1	226518	Nmnat2
19272	Ptprk	226421	Rab7b	214742	Rcor3	67196	Ube2t	18605	Enpp1	67792	Rgs8
22110	Tspyl1	212933	Pm20d1	100038712	Gm10516	329252	Lgr6	73910	Arhgap18	329274	Fam163a
72480	Tspyl4	98415	Nucks1	16510	Kcnh1	13924	Ptprv	19272	Ptprk	89867	Sec16b
14302	Frk	18557	Cdk18	213783	Plekhg1	12292	Cacna1s	22110	Tspyl1	240843	Brinp2
16775	Lama4	74137	Nuak2	215751	Ginm1	381293	Kif14	14302	Frk	11899	Astn1
19714	Rev3l	21367	Cntn2	338362	Ust	12316	Aspm	319415	Hs3st5	23850	Pappa2
78334	Cdk19	269116	Nfasc	71865	Fbxo30	240776	Kcnt2	16775	Lama4	21960	Tnr
327747	Mettl24	16980	Lrrn2	13853	Epm2a	545370	Hmcn1	78334	Cdk19	103967	Dnm3
83767	Wasf1	240752	Pik3c2b	17684	Cited2	117198	Ivns1abp	327747	Mettl24	71449	Mettl13
20598	Smpd2	240753	Plekha6	215819	Nhsl1	63913	Fam129a	71713	Cdc40	14261	Fmo1
73075	Ppil6	100502933	Gm19461	21929	Tnfaip3	66637	Tsen15	83767	Wasf1	55990	Fmo2
140742	Sesn1	68338	Golt1a	15979	Ifngr1	19731	Rgl1	14628	Ostm1	18933	Prrx1
14628	Ostm1	269120	Optc	237313	Il20ra	100861876	NA	66686	Dcbld1	381306	BC055324
66686	Dcbld1	100502984	NA	29863	Pde7b	226518	Nmnat2	94221	Gopc	11931	Atp1b1
14609	Gja1	14264	Fmod	20393	Sgk1	67792	Rgs8	14609	Gja1	56429	Dpt
56442	Serinc1	11539	Adora1	73910	Arhgap18	329274	Fam163a	56442	Serinc1	100039795	Ildr2
70297	Gcc2	68507	Ppfia4	19272	Ptprk	69953	2810025M15Rik	70297	Gcc2	226610	Fam78b
13608	Edar	20980	Syt2	22110	Tspyl1	89867	Sec16b	13608	Edar	18514	Pbx1
216001	Micu1	67196	Ube2t	72480	Tspyl4	240843	Brinp2	18451	P4ha1	66977	Nuf2
74747	Ddit4	329252	Lgr6	14302	Frk	11899	Astn1	74747	Ddit4	19737	Rgs5
94214	Spock2	13924	Ptprv	327747	Mettl24	23850	Pappa2	94214	Spock2	19736	Rgs4
74048	Vsir	12292	Cacna1s	71713	Cdc40	21960	Tnr	74048	Vsir	320078	Olfml2b
65971	Tbata	381293	Kif14	83767	Wasf1	70454	Cenpl	65971	Tbata	71740	Nectin4
71361	Aifm2	12316	Aspm	140742	Sesn1	103967	Dnm3	12817	Col13a1	27222	Atp1a4
12817	Col13a1	12628	Cfh	14628	Ostm1	71449	Mettl13	15275	Hk1	98660	Atp1a2
30930	Vps26a	240776	Kcnt2	66686	Dcbld1	17926	Myoc	30930	Vps26a	100040320	Gm2710
70432	Rufy2	215378	Brinp3	94221	Gopc	14261	Fmo1	67345	Herc4	13349	Ackr1
67345	Herc4	100043261	Gm4322	14609	Gja1	55990	Fmo2	216049	Zfp365	94332	Cadm3
791346	Gm10118	545370	Hmcn1	56442	Serinc1	18933	Prrx1	71371	Arid5b	383619	Aim2
216028	Lrrtm3	73176	3110040M04Rik	70297	Gcc2	381306	BC055324	23887	Ggt5	26909	Exo1
71371	Arid5b	117198	Ivns1abp	13608	Edar	11931	Atp1b1	100861980	NA	319455	Pld5
69288	Rhobtb1	63913	Fam129a	216001	Micu1	56429	Dpt	12833	Col6a1	320404	Itpkb
11735	Ank3	66637	Tsen15	74747	Ddit4	100039795	Ildr2	18641	Pfkl	381310	Stum
23887	Ggt5	19731	Rgl1	94214	Spock2	226610	Fam78b	216152	Plppr3	11545	Parp1
12833	Col6a1	226518	Nmnat2	74048	Vsir	80914	Uck2	19152	Prtn3	13590	Lefty1
12822	Col18a1	67792	Rgs8	65971	Tbata	110648	Lmx1a	13496	Arid3a	13849	Ephx1
237387	Lrrc3	12290	Cacna1e	71361	Aifm2	18514	Pbx1	216161	Sbno2	15284	Hlx
18641	Pfkl	329274	Fam163a	12817	Col13a1	66977	Nuf2	17873	Gadd45b	226777	C130074G19Rik
216152	Plppr3	89867	Sec16b	15275	Hk1	19737	Rgs5	21886	Tle2	67223	Rrp15
19152	Prtn3	240843	Brinp2	30930	Vps26a	100862094	NA	58250	Chst11	26381	Esrrg
13496	Arid3a	11899	Astn1	70432	Rufy2	19736	Rgs4	216198	Tcp11l2	16526	Kcnk2
216161	Sbno2	21960	Tnr	67345	Herc4	320078	Olfml2b	74007	Btbd11	226830	Smyd2
59090	Midn	70454	Cenpl	216028	Lrrtm3	71740	Nectin4	27204	Syn3	381318	Nsl1
17873	Gadd45b	103967	Dnm3	71371	Arid5b	18611	Pea15a	20186	Nr1h4	66208	Nenf
18717	Pip5k1c	474332	Dnm3os	69288	Rhobtb1	98660	Atp1a2	77531	Anks1b	76843	Dtl
21886	Tle2	71449	Mettl13	100861980	NA	140559	Igsf8	13713	Elk3	214791	Sertad4
216198	Tcp11l2	14261	Fmo1	12822	Col18a1	16513	Kcnj10	13998	Fgd6	15483	Hsd11b1
27204	Syn3	55990	Fmo2	18641	Pfkl	93842	Igsf9	216233	Socs2	14373	G0s2
20186	Nr1h4	18933	Prrx1	216152	Plppr3	100040320	Gm2710	12226	Btg1	16780	Lamb3
13998	Fgd6	381306	BC055324	19152	Prtn3	94332	Cadm3	67972	Atp2b1	12490	Cd34
216233	Socs2	11931	Atp1b1	13496	Arid3a	54418	Fmn2	237504	Rassf9	70337	Iyd
12226	Btg1	56429	Dpt	216161	Sbno2	26909	Exo1	114774	Pawr	83397	Akap12
237504	Rassf9	433375	Creg1	59090	Midn	319455	Pld5	21664	Phlda1	13982	Esr1
628870	Otogl	100039795	Ildr2	17873	Gadd45b	320404	Itpkb	19279	Ptprr	22353	Vip
17931	Ppp1r12a	226610	Fam78b	21886	Tle2	381310	Stum	70574	Cpm	67141	Fbxo5
114774	Pawr	80914	Uck2	216198	Tcp11l2	11545	Parp1	74053	Grip1	77777	Ulbp1
21664	Phlda1	110648	Lmx1a	27204	Syn3	13590	Lefty1	321010	1700006J14Rik	69912	Nup43
237553	Trhde	18514	Pbx1	20186	Nr1h4	15284	Hlx	320626	9230105E05Rik	791352	Gm9930
19279	Ptprr	66977	Nuf2	13713	Elk3	226777	C130074G19Rik	24117	Wif1	320825	Samd5
58802	Kcnmb4	19737	Rgs5	13998	Fgd6	67223	Rrp15	74694	Tbc1d30	74732	Stx11
70574	Cpm	100862094	NA	12226	Btg1	26381	Esrrg	75612	Gns	215789	Phactr2
74053	Grip1	19736	Rgs4	237504	Rassf9	16526	Kcnk2	192678	Rassf3	66253	Aig1
73914	Irak3	320078	Olfml2b	17931	Ppp1r12a	108000	Cenpf	117600	Srgap1	215798	Adgrg6
15364	Hmga2	80915	Dusp12	114774	Pawr	226830	Smyd2	54140	Avpr1a	215821	Arfgef3
321010	1700006J14Rik	17528	Mpz	21664	Phlda1	381318	Nsl1	268354	Fam19a2	26408	Map3k5
320626	9230105E05Rik	71740	Nectin4	237553	Trhde	66208	Nenf	14421	B4galnt1	71804	Mtfr2
24117	Wif1	18611	Pea15a	19279	Ptprr	76843	Dtl	117150	Pip4k2c	17863	Myb
74694	Tbc1d30	27222	Atp1a4	58802	Kcnmb4	18005	Nek2	216445	Arhgap9	379043	Raet1e
75612	Gns	98660	Atp1a2	70574	Cpm	214791	Sertad4	407790	Ndufa4l2	56554	Raet1d
192678	Rassf3	16513	Kcnj10	17246	Mdm2	15483	Hsd11b1	20852	Stat6	100038582	Gm10824
117600	Srgap1	93842	Igsf9	74053	Grip1	14373	G0s2	116848	Baz2a	21412	Tcf21
268354	Fam19a2	13349	Ackr1	73914	Irak3	16780	Lamb3	14561	Gdf11	14051	Eya4
216439	Agap2	94332	Cadm3	15364	Hmga2	12490	Cd34	56218	Patz1	59012	Moxd1
216440	Os9	20739	Spta1	321010	1700006J14Rik	70337	Iyd	100302648	Gm11944	77220	Tmem200a
14421	B4galnt1	54418	Fmn2	320626	9230105E05Rik	83397	Akap12	216505	Pik3ip1	16773	Lama2
80904	Dtx3	14194	Fh1	320183	Msrb3	13982	Esr1	21452	Tcn2	67412	Soga3
117150	Pip4k2c	26909	Exo1	24117	Wif1	22353	Vip	16878	Lif	212448	9330159F19Rik
110962	Mbd6	319455	Pld5	74694	Tbc1d30	67141	Fbxo5	140703	Emid1	66311	Cenpw
20852	Stat6	277333	Gm5069	75612	Gns	77777	Ulbp1	84035	Kremen1	432450	Nkain2
116848	Baz2a	320404	Itpkb	192678	Rassf3	69912	Nup43	103694	Tmed4	215890	Clvs2
103284	Zc3h10	381310	Stum	117600	Srgap1	791352	Gm9930	12808	Cobl	103511	Calhm5
22781	Ikzf4	11545	Parp1	268354	Fam19a2	320825	Samd5	216549	Aftph	17118	Marcks
13139	Dgka	13849	Ephx1	216439	Agap2	74732	Stx11	53625	B3gnt2	71924	Tube1
73827	Tmem198b	98386	Lbr	14421	B4galnt1	215789	Phactr2	22183	Zrsr1	14360	Fyn
14561	Gdf11	15284	Hlx	80904	Dtx3	215798	Adgrg6	73873	Fam161a	213402	Armc2
56218	Patz1	226777	C130074G19Rik	117150	Pip4k2c	215821	Arfgef3	216613	Ccdc85a	100418235	NA
100302648	Gm11944	107508	Eprs	110962	Mbd6	26408	Map3k5	20856	Stc2	14806	Grik2
216505	Pik3ip1	21808	Tgfb2	216445	Arhgap9	621697	Rpl32l	20868	Stk10	215085	Slc35f1
16886	Limk2	67223	Rrp15	407790	Ndufa4l2	71804	Mtfr2	16533	Kcnmb1	12140	Fabp7
29856	Smtn	26381	Esrrg	20852	Stat6	17863	Myb	76884	Cyfip2	237353	Sh3rf3
74309	Osbp2	16526	Kcnk2	116848	Baz2a	379043	Raet1e	15944	Irgm1	237360	Adamts14
75219	Dusp18	108000	Cenpf	14561	Gdf11	667281	H60b	18412	Sqstm1	67895	Ppa1
103710	Slc35e4	226830	Smyd2	56218	Patz1	56554	Raet1d	12750	Clk4	216033	Ctnna3
21452	Tcn2	381318	Nsl1	791413	Gm12592	100038582	Gm10824	237759	Col23a1	28193	Reep3
16878	Lif	66208	Nenf	100302648	Gm11944	21412	Tcf21	76901	Jade2	170799	Rtkn2
140703	Emid1	76843	Dtl	216505	Pik3ip1	20042	Rps12	21414	Tcf7	12534	Cdk1
84035	Kremen1	18005	Nek2	74309	Osbp2	59012	Moxd1	320027	Fstl4	14687	Gnaz
103694	Tmed4	214791	Sertad4	75219	Dusp18	209558	Enpp3	93736	Aff4	76877	Rab36
12808	Cobl	15483	Hsd11b1	103710	Slc35e4	16773	Lama2	71774	Shroom1	192734	Lrrc75b
53625	B3gnt2	14373	G0s2	21452	Tcn2	67412	Soga3	16362	Irf1	14871	Gstt1
22183	Zrsr1	16780	Lamb3	16878	Lif	212448	9330159F19Rik	622459	Gm12216	20203	S100b
73873	Fam161a	18845	Plxna2	140703	Emid1	72780	Rspo3	18452	P4ha2	12822	Col18a1
19696	Rel	12490	Cd34	84035	Kremen1	66311	Cenpw	14799	Gria1	100045653	Gm17769
20868	Stk10	270685	Mthfd1l	103694	Tmed4	432450	Nkain2	216805	Flcn	50723	Icosl
16533	Kcnmb1	83397	Akap12	12808	Cobl	215890	Clvs2	19416	Rasd1	216134	Pdxk
16822	Lcp2	22353	Vip	216549	Aftph	103511	Calhm5	268420	Alkbh5	20513	Slc1a6
574403	Fam196b	67141	Fbxo5	53625	B3gnt2	17118	Marcks	71520	Grap	237397	C2cd4c
380694	Ccnjl	77777	Ulbp1	22183	Zrsr1	71924	Tube1	54710	Hs3st3b1	15166	Hcn2
76884	Cyfip2	69912	Nup43	73873	Fam161a	14360	Fyn	214384	Myocd	83554	Fstl3
15944	Irgm1	791352	Gm9930	19696	Rel	213402	Armc2	14457	Gas7	70719	Arhgap45
21822	Tgtp1	320825	Samd5	20856	Stc2	268297	Scml4	93896	Glp2r	66548	Adamtsl5
100039796	Tgtp2	74732	Stx11	67579	Cpeb4	100418235	NA	544792	Gsg1l2	66094	Lsm7
18412	Sqstm1	215789	Phactr2	20868	Stk10	14806	Grik2	216835	Usp43	16907	Lmnb2
12750	Clk4	215798	Adgrg6	16533	Kcnmb1	215085	Slc35f1	71923	Borcs6	14708	Gng7
237759	Col23a1	215821	Arfgef3	76884	Cyfip2	12140	Fabp7	216850	Kdm6b	50492	Thop1
76901	Jade2	26408	Map3k5	15944	Irgm1	237353	Sh3rf3	75580	Zbtb4	21390	Tbxa2r
22210	Ube2b	71804	Mtfr2	18412	Sqstm1	107449	Unc5b	11443	Chrnb1	74782	Glt8d2
21414	Tcf7	17863	Myb	12750	Clk4	237360	Adamts14	216858	Kctd11	216188	Aldh1l2
399633	A630014C17Rik	379043	Raet1e	237759	Col23a1	67895	Ppa1	69309	Slc16a13	69784	1500009L16Rik
320027	Fstl4	667281	H60b	76901	Jade2	216033	Ctnna3	50932	Mink1	17172	Ascl1
93736	Aff4	56554	Raet1d	21414	Tcf7	28193	Reep3	637515	Nlrp1b	16000	Igf1
71774	Shroom1	100038582	Gm10824	399633	A630014C17Rik	170799	Rtkn2	83429	Ctns	22172	Tyms-ps
16362	Irf1	21412	Tcf21	320027	Fstl4	12534	Cdk1	387208	Mir212	432486	Gnptab
622459	Gm12216	14051	Eya4	93736	Aff4	70911	Phyhipl	100042498	Mir22hg	70683	Utp20
20520	Slc22a5	20042	Rps12	71774	Shroom1	14687	Gnaz	380713	Scarf1	320091	Ano4
216739	Acsl6	22361	Vnn1	16362	Irf1	76877	Rab36	19062	Inpp5k	21917	Tmpo
216749	Nmur2	209558	Enpp3	622459	Gm12216	192734	Lrrc75b	76566	Rflnb	69878	Snrpf
14799	Gria1	16773	Lama2	18452	P4ha2	14871	Gstt1	116972	Fam57a	57764	Ntn4
216805	Flcn	67412	Soga3	216739	Acsl6	17385	Mmp11	109934	Abr	327799	Usp44
19416	Rasd1	212448	9330159F19Rik	14799	Gria1	20203	S100b	67477	Abhd15	67270	Mrpl42
14248	Flii	72780	Rspo3	100038596	Gm10435	20509	Slc19a1	22032	Traf4	13179	Dcn
71520	Grap	66311	Cenpw	216805	Flcn	100045653	Gm17769	338367	Myo1d	16545	Kera
192976	Lrrc75a	432450	Nkain2	19416	Rasd1	50723	Icosl	270893	Tmem132e	13516	Epyc
213980	Fbxw10	215890	Clvs2	268420	Alkbh5	20513	Slc1a6	56405	Dusp14	17311	Kitl
54710	Hs3st3b1	103511	Calhm5	71520	Grap	237397	C2cd4c	21385	Tbx2	103098	Slc6a15
15478	Hs3st3a1	17118	Marcks	192976	Lrrc75a	216148	Shc2	319269	A130040M12Rik	327812	Gm15663
214384	Myocd	71924	Tube1	213980	Fbxw10	15166	Hcn2	77864	Ypel2	108030	Lin7a
93896	Glp2r	14360	Fyn	54710	Hs3st3b1	83554	Fstl3	22344	Vezf1	20979	Syt1
544792	Gsg1l2	103268	Cep57l1	66456	2810001G20Rik	18483	Palm	76626	Msi2	52679	E2f7
442801	Arhgef15	213402	Armc2	214384	Myocd	216156	Wdr18	18121	Nog	53605	Nap1l1
71998	Slc25a35	268297	Scml4	14457	Gas7	70719	Arhgap45	67888	Tmem100	382421	Gm5176
71923	Borcs6	380669	Lin28b	93896	Glp2r	66548	Adamtsl5	22057	Tob1	17110	Lyz1
18626	Per1	100418235	NA	544792	Gsg1l2	66094	Lsm7	76408	Abcc3	103468	Nup107
84653	Hes7	14806	Grik2	216835	Usp43	16907	Lmnb2	71889	Epn3	73192	Xpot
216850	Kdm6b	215085	Slc35f1	442801	Arhgef15	14708	Gng7	16400	Itga3	20503	Slc16a7
13643	Efnb3	75906	Fam184a	71998	Slc25a35	50492	Thop1	15416	Hoxb8	68876	Atp23
11932	Atp1b2	12140	Fabp7	71923	Borcs6	21390	Tbxa2r	15415	Hoxb7	17299	Mettl1
75580	Zbtb4	237353	Sh3rf3	216850	Kdm6b	74782	Glt8d2	15414	Hoxb6	16572	Kif5a
11443	Chrnb1	107449	Unc5b	13643	Efnb3	216188	Aldh1l2	15412	Hoxb4	19075	Prim1
78246	Phf23	237360	Adamts14	75580	Zbtb4	69784	1500009L16Rik	103889	Hoxb2	21853	Timeless
13385	Dlg4	67895	Ppa1	11443	Chrnb1	77976	Nuak1	73174	Tbkbp1	18813	Pa2g4
50932	Mink1	20224	Sar1a	100861682	NA	103136	Pwp1	246198	Mllt6	58223	Mmp19
216874	Camta2	170799	Rtkn2	69309	Slc16a13	17172	Ascl1	72194	Fbxl20	16404	Itga7
637515	Nlrp1b	12534	Cdk1	50932	Mink1	16000	Igf1	13866	Erbb2	11568	Aebp1
53313	Atp2a3	14687	Gnaz	216874	Camta2	100503785	Igf1it	57911	Gsdma	18972	Pold2
83429	Ctns	76877	Rab36	637515	Nlrp1b	22172	Tyms-ps	100502779	Gm12356	56089	Ramp3
17428	Mnt	110279	Bcr	53313	Atp2a3	75317	Parpbp	22123	Psmd3	432530	Adcy1
387208	Mir212	192734	Lrrc75b	83429	Ctns	69736	Nup37	19401	Rara	16009	Igfbp3
100042498	Mir22hg	71733	Susd2	100042498	Mir22hg	432486	Gnptab	16480	Jup	319939	Tns3
380713	Scarf1	14871	Gstt1	380713	Scarf1	70683	Utp20	20848	Stat3	319922	Vwc2
19062	Inpp5k	17385	Mmp11	19062	Inpp5k	320091	Ano4	70110	Ifi35	60530	Fignl1
380714	Rph3al	103172	Chchd10	76566	Rflnb	237436	Gas2l3	17966	Nbr1	13195	Ddc
76566	Rflnb	333670	Gm867	116972	Fam57a	21917	Tmpo	23829	C1ql1	211739	Vstm2a
116972	Fam57a	20203	S100b	109934	Abr	57764	Ntn4	192231	Hexim1	72735	Eldr
109934	Abr	20509	Slc19a1	67477	Abhd15	13179	Dcn	110880	Scn4a	319701	Fbxo48
67477	Abhd15	100045653	Gm17769	22032	Traf4	17022	Lum	71795	Pitpnc1	68145	Etaa1
22032	Traf4	50723	Icosl	338367	Myo1d	16545	Kera	19739	Rgs9	17268	Meis1
12569	Cdk5r1	20513	Slc1a6	270893	Tmem132e	13516	Epyc	14674	Gna13	216616	Efemp1
20292	Ccl11	17123	Madcam1	237898	Usp32	17311	Kitl	20682	Sox9	18197	Nsg2
270893	Tmem132e	15166	Hcn2	319269	A130040M12Rik	103098	Slc6a15	117160	Ttyh2	70385	Spdl1
192197	Bcas3	83554	Fstl3	77864	Ypel2	278279	Tmtc2	432611	Dnaic2	20564	Slit3
319269	A130040M12Rik	70719	Arhgap45	22344	Vezf1	327812	Gm15663	217306	Cd300e	211652	Wwc1
77864	Ypel2	70335	Reep6	76626	Msi2	327814	Ppfia2	58222	Rab37	14394	Gabra1
66569	Gdpd1	66548	Adamtsl5	56077	Dgke	108030	Lin7a	26941	Slc9a3r1	14401	Gabrb2
22344	Vezf1	16907	Lmnb2	18121	Nog	20979	Syt1	237988	Cdr2l	319767	Atp10b
103841	Cuedc1	14708	Gng7	67888	Tmem100	260315	Nav3	50773	Nt5c	69183	C1qtnf2
76626	Msi2	50492	Thop1	22057	Tob1	52679	E2f7	22378	Wbp2	11548	Adra1b
74617	Scpep1	21390	Tbxa2r	76408	Abcc3	53605	Nap1l1	11430	Acox1	216725	Adamts2
56077	Dgke	74782	Glt8d2	71889	Epn3	382421	Gm5176	217344	Rhbdf2	245827	Fat2
18121	Nog	216188	Aldh1l2	16400	Itga3	103468	Nup107	20446	St6galnac2	20692	Sparc
67888	Tmem100	69784	1500009L16Rik	15416	Hoxb8	73192	Xpot	107817	Jmjd6	27041	G3bp1
103537	Mbtd1	103136	Pwp1	15415	Hoxb7	20503	Slc16a7	12702	Socs3	216749	Nmur2
22057	Tob1	17172	Ascl1	15414	Hoxb6	320398	Lrig3	100861706	NA	15110	Hand1
76408	Abcc3	16000	Igf1	15412	Hoxb4	100504608	Eef1akmt3	19039	Lgals3bp	319162	Hist3h2a
12291	Cacna1g	100503785	Igf1it	103889	Hoxb2	17299	Mettl1	207592	Tbc1d16	118454	Gjc2
71889	Epn3	22172	Tyms-ps	83395	Sp6	16572	Kif5a	27029	Sgsh	216795	Wnt9a
18604	Pdk2	75317	Parpbp	73174	Tbkbp1	16971	Lrp1	11302	Aatk	74665	Drc3
16400	Itga3	69736	Nup37	246198	Mllt6	210035	Nemp1	268515	Bahcc1	20425	Shmt1
15414	Hoxb6	432486	Gnptab	72194	Fbxl20	19075	Prim1	80879	Slc16a3	16515	Kcnj12
15412	Hoxb4	104303	Arl1	13866	Erbb2	216456	Gls2	67608	Narf	432572	Specc1
103889	Hoxb2	320091	Ano4	57911	Gsdma	21853	Timeless	104111	Adcy3	380702	Shisa6
18023	Nfe2l1	237436	Gas2l3	100502779	Gm12356	18813	Pa2g4	20403	Itsn2	193003	Pirt
83395	Sp6	21917	Tmpo	22123	Psmd3	58223	Mmp19	627110	Tubb2a-ps2	17883	Myh3
73174	Tbkbp1	237459	Cdk17	217166	Nr1d1	16404	Itga7	76820	Fam49a	17885	Myh8
246198	Mllt6	16993	Lta4h	19401	Rara	53897	Gal3st1	105005	Fam84a	237823	Pfas
12295	Cacnb1	69878	Snrpf	16480	Jup	11568	Aebp1	14245	Lpin1	20877	Aurkb
72194	Fbxl20	57764	Ntn4	80860	Ghdc	18972	Pold2	268527	Greb1	66910	Tmem107
13866	Erbb2	327799	Usp44	20848	Stat3	268373	Ppia	53602	Hpcal1	80515	Rnf227
57911	Gsdma	13179	Dcn	56208	Becn1	56089	Ramp3	195733	Grhl1	216859	Acap1
100502779	Gm12356	17022	Lum	70110	Ifi35	432530	Adcy1	67216	Mboat2	12029	Bcl6b
22123	Psmd3	16545	Kera	100862149	NA	16009	Igfbp3	77480	Kidins220	12261	C1qbp
74026	Msl1	13516	Epyc	17966	Nbr1	319939	Tns3	15902	Id2	18432	Mybbp1a
68524	Wipf2	17311	Kitl	80981	Arl4d	22271	Upp1	20666	Sox11	14841	Haspin
19401	Rara	67569	Mgat4c	15184	Hdac5	319922	Vwc2	69675	Pxdn	380711	Rap1gap2
16480	Jup	103098	Slc6a15	67131	Acbd4	60530	Fignl1	16777	Lamb1	74148	Cluh
80860	Ghdc	278279	Tmtc2	192231	Hexim1	13195	Ddc	73389	Hbp1	97761	Sgsm2
20848	Stat3	327812	Gm15663	15985	Cd79b	211739	Vstm2a	30955	Pik3cg	104662	Tsr1
14055	Ezh1	327814	Ppfia2	110880	Scn4a	319701	Fbxo48	59027	Nampt	68275	Rpa1
54409	Ramp2	380660	Acss3	71795	Pitpnc1	68145	Etaa1	22160	Twist1	237858	Trarg1
56208	Becn1	108030	Lin7a	19739	Rgs9	17268	Meis1	100861990	NA	20370	Sez6
70110	Ifi35	20979	Syt1	100036768	Gm11696	69922	Vrk2	79221	Hdac9	54141	Spag5
17966	Nbr1	260315	Nav3	14674	Gna13	216616	Efemp1	217463	Snx13	69071	Tmem97
80981	Arl4d	52679	E2f7	117160	Ttyh2	18197	Nsg2	11622	Ahr	237877	Atad5
15184	Hdac5	53605	Nap1l1	432611	Dnaic2	104692	Gm12108	66109	Tspan13	246104	Rhbdl3
72469	Plcd3	103468	Nup107	217306	Cd300e	268396	Sh3pxd2b	432649	Gm5434	217011	Nle1
67131	Acbd4	73192	Xpot	58222	Rab37	327900	Ubtd2	14009	Etv1	237886	Slfn9
192231	Hexim1	20503	Slc16a7	26941	Slc9a3r1	18148	Npm1	27362	Dnajb9	276950	Slfn8
353047	Plekhm1	320398	Lrig3	328035	Fads6	70385	Spdl1	217517	Stxbp6	237887	Slfn10-ps
15985	Cd79b	68876	Atp23	237988	Cdr2l	20564	Slit3	18760	Prkd1	217031	Tada2a
110880	Scn4a	100504608	Eef1akmt3	50773	Nt5c	211652	Wwc1	112407	Egln3	56321	Aatf
78943	Ern1	17299	Mettl1	100503677	NA	23964	Tenm2	73385	Fam177a	237911	Brip1
21763	Tex2	16572	Kif5a	22378	Wbp2	15366	Hmmr	100101807	1700047I17Rik2	270906	Prr11
71795	Pitpnc1	16971	Lrp1	11430	Acox1	52653	Nudcd2	100503822	LOC100503822	68729	Trim37
19739	Rgs9	210035	Nemp1	319370	Ubald2	14394	Gabra1	18035	Nfkbia	207777	Tspoap1
100036768	Gm11696	432516	Myo1a	217344	Rhbdf2	14401	Gabrb2	66864	Clec14a	18103	Nme2
14674	Gna13	19075	Prim1	20446	St6galnac2	319767	Atp10b	110095	Pygl	18102	Nme1
117160	Ttyh2	21853	Timeless	107817	Jmjd6	11548	Adra1b	238247	Arid4a	268465	Eme1
217306	Cd300e	18813	Pa2g4	12702	Socs3	13591	Ebf1	208846	Daam1	12842	Col1a1
58222	Rab37	58223	Mmp19	100861706	NA	216725	Adamts2	78257	Lrrc9	66610	Abi3
26941	Slc9a3r1	16404	Itga7	19039	Lgals3bp	52530	Nhp2	66375	Dhrs7	14710	Gngt2
320534	Tmem104	53897	Gal3st1	56745	C1qtnf1	20362	2008-09-01	18755	Prkch	11951	Atp5g1
328035	Fads6	11568	Aebp1	27029	Sgsh	30805	Slc22a4	56217	Mpp5	56013	Srcin1
237988	Cdr2l	18972	Pold2	268512	Slc26a11	30794	Pdlim4	109711	Actn1	23834	Cdc6
50773	Nt5c	268373	Ppia	11302	Aatk	245827	Fat2	217684	Susd6	21973	Top2a
22378	Wbp2	56089	Ramp3	209011	Sirt7	100862216	NA	64075	Smoc1	70810	Krt25
338364	Trim65	432530	Adcy1	80879	Slc16a3	20692	Sparc	110893	Slc8a3	14534	Kat2a
11430	Acox1	16009	Igfbp3	67608	Narf	27041	G3bp1	54604	Pcnx	19285	Cavin1
67763	Prpsap1	319939	Tns3	104111	Adcy3	216766	Gemin5	50779	Rgs6	19183	Psmc3ip
217344	Rhbdf2	319922	Vwc2	20403	Itsn2	78303	Hist3h2ba	217695	Zfyve1	69684	Aarsd1
20446	St6galnac2	22778	Ikzf1	320817	Atad2b	382522	Hist3h2bb-ps	170721	Papln	12189	Brca1
12702	Socs3	60530	Fignl1	208439	Klhl29	319162	Hist3h2a	77219	Ptgr2	217216	BC030867
100861684	NA	13195	Ddc	11852	Rhob	118454	Gjc2	14281	Fos	70218	Kif18b
69926	Dnah17	14783	Grb10	76820	Fam49a	216795	Wnt9a	21809	Tgfb3	17762	Mapt
19157	Cyth1	72735	Eldr	105005	Fam84a	20425	Shmt1	18191	Nrxn3	13056	Cyb561
19039	Lgals3bp	319701	Fbxo48	14245	Lpin1	16515	Kcnj12	217826	Kcnk13	54377	Cacng4
56745	C1qtnf1	68145	Etaa1	268527	Greb1	22671	Rnf112	238384	Slc24a4	12006	Axin2
207592	Tbc1d16	17268	Meis1	53602	Hpcal1	212627	Prpsap2	19141	Lgmn	208659	Fam20a
27029	Sgsh	103573	Xpo1	195733	Grhl1	432572	Specc1	238386	Btbd7	27404	Abca8b
268512	Slc26a11	67030	Fancl	67216	Mboat2	18858	Pmp22	52668	Ifi27	217258	Abca8a
11302	Aatk	69922	Vrk2	77480	Kidins220	380702	Shisa6	268595	D430019H16Rik	217262	Abca9
100042332	2810410L24Rik	216616	Efemp1	15902	Id2	193003	Pirt	12062	Bdkrb2	76184	Abca6
268515	Bahcc1	18197	Nsg2	20666	Sox11	17883	Myh3	380787	Lbhd2	16518	Kcnj2
209011	Sirt7	104692	Gm12108	69675	Pxdn	17885	Myh8	21981	Ppp1r13b	237979	Sdk2
80879	Slc16a3	100862145	NA	268534	Sntg2	237823	Pfas	382639	Zbtb42	72014	Btbd17
13435	Dnmt3a	544763	Hbq1b	16777	Lamb1	68964	Ctc1	320910	Itgb8	70355	Gprc5c
104111	Adcy3	268396	Sh3pxd2b	73389	Hbp1	20877	Aurkb	217951	Tmem196	445007	Nup85
208439	Klhl29	327900	Ubtd2	30955	Pik3cg	80515	Rnf227	56421	Pfkp	268510	Mgat5b
11852	Rhob	14172	Fgf18	59027	Nampt	216859	Acap1	94191	Adarb2	21877	Tk1
238076	Kcns3	18148	Npm1	22160	Twist1	12029	Bcl6b	18073	Nid1	11799	Birc5
627110	Tubb2a-ps2	70357	Kcnip1	100861990	NA	12261	C1qbp	14706	Gng4	209027	Pycr1
76820	Fam49a	70385	Spdl1	79221	Hdac9	109212	Pimreg	94246	Arid4b	77583	Notum
105005	Fam84a	20564	Slit3	217463	Snx13	21689	Tekt1	16323	Inhba	111241	Hmga1b
14245	Lpin1	211652	Wwc1	11622	Ahr	276829	Smtnl2	140580	Elmo1	13528	Dtnb
268527	Greb1	100504297	NA	66109	Tspan13	18432	Mybbp1a	15216	Hfe	74855	Fam228a
53602	Hpcal1	23964	Tenm2	432649	Gm5434	14841	Haspin	14756	Gpld1	23967	Osr1
195733	Grhl1	15366	Hmmr	15982	Ifrd1	11484	Aspa	72518	2610307P16Rik	209334	Gen1
194655	Klf11	52653	Nudcd2	100316693	Mir1938	380711	Rap1gap2	20677	Sox4	18109	Mycn
67216	Mboat2	14394	Gabra1	27362	Dnajb9	97761	Sgsm2	66482	Exoc2	100043416	Gm4425
77480	Kidins220	14401	Gabrb2	18760	Prkd1	104662	Tsr1	15220	Foxq1	20135	Rrm2
15902	Id2	319767	Atp10b	112407	Egln3	237847	Rtn4rl1	71307	1700018A04Rik	17933	Myt1l
69675	Pxdn	11548	Adra1b	73385	Fam177a	68275	Rpa1	100503631	Gm19805	73010	Gpr22
268534	Sntg2	13591	Ebf1	100101807	1700047I17Rik2	237858	Trarg1	14238	Foxf2	664883	Nova1
16777	Lamb1	24052	Sgcd	100503822	LOC100503822	268445	Ankrd13b	109620	Dsp	12810	Coch
73389	Hbp1	216725	Adamts2	18035	Nfkbia	20370	Sez6	12161	Bmp6	238205	Lrfn5
30955	Pik3cg	237761	Sowaha	66864	Clec14a	54141	Spag5	14538	Gcnt2	30795	Fkbp3
100861990	NA	20362	2008-09-01	110095	Pygl	69071	Tmem97	110521	Hivep1	217653	Mis18bp1
79221	Hdac9	30805	Slc22a4	238247	Arid4a	237877	Atad5	218203	Mylip	69706	Lrr1
217463	Snx13	30794	Pdlim4	208846	Daam1	246104	Rhbdl3	20238	Atxn1	18974	Pole2
11622	Ahr	100862216	NA	78257	Lrrc9	237886	Slfn9	666794	Rbm24	217666	L2hgdh
66109	Tspan13	20692	Sparc	66375	Dhrs7	276950	Slfn8	16553	Kif13a	59036	Dact1
432649	Gm5434	27041	G3bp1	75801	4930447C04Rik	668706	Gm11425	75607	Wnk2	238266	Syt16
15982	Ifrd1	319162	Hist3h2a	15512	Hspa2	237887	Slfn10-ps	68480	Card19	108156	Mthfd1
100316693	Mir1938	118454	Gjc2	56217	Mpp5	217031	Tada2a	20354	Sema4d	19363	Rad51b
27362	Dnajb9	216795	Wnt9a	73834	Atp6v1d	56321	Aatf	20963	Syk	69548	2310015A10Rik
18760	Prkd1	20425	Shmt1	109711	Actn1	237911	Brip1	12890	Cplx2	108760	Galnt16
73385	Fam177a	16515	Kcnj12	64075	Smoc1	270906	Prr11	21810	Tgfbi	338372	Map3k9
100101807	1700047I17Rik2	432572	Specc1	110893	Slc8a3	207777	Tspoap1	100503085	Klhl3	217692	Sipa1l1
100503822	LOC100503822	18858	Pmp22	54604	Pcnx	18103	Nme2	75731	Idnk	70127	Dpf3
18035	Nfkbia	237806	Dnah9	50779	Rgs6	18102	Nme1	72061	2010111I01Rik	72873	Bbof1
66864	Clec14a	380702	Shisa6	217695	Zfyve1	98238	Lrrc59	100861722	NA	16997	Ltbp2
110095	Pygl	193003	Pirt	170721	Papln	268465	Eme1	19206	Ptch1	238323	Rps6kl1
238247	Arid4a	17883	Myh3	70481	Pnma1	12842	Col1a1	20499	Slc12a7	18654	Pgf
78257	Lrrc9	17882	Myh2	238317	Elmsan1	66610	Abi3	72293	Nkd2	72350	Zc2hc1c
66375	Dhrs7	17885	Myh8	66381	Rnf113a2	14710	Gngt2	80898	Erap1	217721	Flvcr2
18755	Prkch	18208	Ntn1	68497	Arel1	11951	Atp5g1	12380	Cast	238328	Vash1
15512	Hspa2	237823	Pfas	14281	Fos	15417	Hoxb9	192657	Ell2	217733	Tmem63c
210762	Ppp1r36	20877	Aurkb	21809	Tgfb3	56358	Copz2	105171	Arrdc3	75216	Cep128
56217	Mpp5	66910	Tmem107	26380	Esrrb	319371	D030028A08Rik	110789	Adgrv1	108800	Ston2
73834	Atp6v1d	216859	Acap1	238330	Irf2bpl	56013	Srcin1	66970	Ssbp2	399558	Flrt2
268567	Tmem229b	276770	Eif5a	18191	Nrxn3	23834	Cdc6	218442	Serinc5	72258	Kcnk10
109711	Actn1	20528	Slc2a4	217826	Kcnk13	21973	Top2a	57748	Jmy	78767	Efcab11
64075	Smoc1	12029	Bcl6b	238384	Slc24a4	70810	Krt25	107767	Scamp1	23876	Fbln5
110893	Slc8a3	12261	C1qbp	19141	Lgmn	19285	Cavin1	218460	Wdr41	170952	Prima1
54604	Pcnx	109212	Pimreg	238386	Btbd7	19183	Psmc3ip	218461	Pde8b	22367	Vrk1
50779	Rgs6	327958	Pitpnm3	52668	Ifi27	11754	Aoc3	100504102	Gm20064	58208	Bcl11b
217695	Zfyve1	276829	Smtnl2	268595	D430019H16Rik	69684	Aarsd1	72114	Zbed3	380785	Begain
170721	Papln	18432	Mybbp1a	12062	Bdkrb2	12189	Brca1	14063	F2rl1	13386	Dlk1
70481	Pnma1	216892	Spns2	100526472	Mir3070a	18612	Etv4	14062	F2r	353504	Dio3os
66381	Rnf113a2	14841	Haspin	76880	6430411K18Rik	13384	Mpp3	15212	Hexb	107585	Dio3
14281	Fos	11484	Aspa	100316735	Mir432	217216	BC030867	13803	Enc1	212539	Gm266
53314	Batf	432582	Ccdc92b	75745	Rian	100040792	Gm11627	76041	Ccdc125	74335	Xrcc3
21809	Tgfb3	74148	Cluh	100316751	Mir1197	268491	Meioc	18708	Pik3r1	668303	Kif26a
76411	Ift43	97761	Sgsm2	723839	Mir323	70218	Kif18b	328329	Mast4	104885	Tmem179
70373	Gpatch2l	104662	Tsr1	791071	Mir758	68087	Dcakd	432800	Gm5454	30954	Siva1
26380	Esrrb	237847	Rtn4rl1	723878	Mir494	17762	Mapt	108154	Adamts6	104732	Tedc1
238330	Irf2bpl	20317	Serpinf1	100316673	Mir1193	16416	Itgb3	67263	Zswim6	69195	Tmem121
18191	Nrxn3	237858	Trarg1	100124453	Mir654	77097	Tanc2	74559	Elovl7	22355	Vipr2
71375	Foxn3	20370	Sez6	723917	Mir539	83796	Smarcd2	238871	Pde4d	76044	Ncapg2
217826	Kcnk13	54141	Spag5	751523	Mir668	75870	Tcam1	20620	Plk2	76937	2810429I04Rik
19141	Lgmn	22370	Vtn	100040724	Mirg	16647	Kpna2	26401	Map3k1	11472	Actn2
238386	Btbd7	69071	Tmem97	100861856	NA	69066	1810010H24Rik	218639	Arl15	217995	Heatr1
52668	Ifi27	237877	Atad5	380787	Lbhd2	54377	Cacng4	14313	Fst	171211	Edaradd
94040	Clmn	246104	Rhbdl3	12709	Ckb	76380	Cep112	17434	Mocs2	94253	Hecw1
268595	D430019H16Rik	327978	Slfn5	21981	Ppp1r13b	208659	Fam20a	16398	Itga2	14634	Gli3
12062	Bdkrb2	237886	Slfn9	77675	5033406O09Rik	27404	Abca8b	109700	Itga1	218038	Amph
100526519	Mir3070b	276950	Slfn8	382639	Zbtb42	217258	Abca8a	14165	Fgf10	105298	Epdr1
100040724	Mirg	668706	Gm11425	56696	Gpr132	217262	Abca9	245269	Nim1k	319185	Hist1h2bl
100861856	NA	237887	Slfn10-ps	68337	Crip2	76184	Abca6	100040671	Gm2897	319191	Hist1h2ai
217866	Cdc42bpb	100043636	AI662270	20688	Sp4	16518	Kcnj2	544990	Gm5795	319152	Hist1h3h
380787	Lbhd2	217031	Tada2a	320910	Itgb8	237979	Sdk2	320333	D830030K20Rik	319186	Hist1h2bm
12709	Ckb	56321	Aatf	217951	Tmem196	70355	Gprc5c	100040697	Gm10340	319159	Hist1h4j
21981	Ppp1r13b	237911	Brip1	142688	Asb13	445007	Nup85	100862064	NA	319160	Hist1h4k
77675	5033406O09Rik	270906	Prr11	56421	Pfkp	217340	Rnf157	100038846	NA	319169	Hist1h2ak
104816	Aspg	114714	Rad51c	94191	Adarb2	114886	Cygb	666890	NA	319187	Hist1h2bn
382639	Zbtb42	207777	Tspoap1	12671	Chrm3	268510	Mgat5b	100862069	NA	56702	Hist1h1b
56696	Gpr132	71943	Tom1l1	18073	Nid1	21877	Tk1	100040859	NA	319153	Hist1h3i
68337	Crip2	18103	Nme2	14706	Gng4	11799	Birc5	100040880	Gm3020	319170	Hist1h2an
320910	Itgb8	18102	Nme1	94246	Arid4b	12416	Cbx2	100040852	Gm3002	319188	Hist1h2bp
217951	Tmem196	98238	Lrrc59	16323	Inhba	21681	Alyref	100040897	Gm3029	665596	Hist1h2bq
142688	Asb13	268465	Eme1	140580	Elmo1	66156	Anapc11	100041012	Gm3095	665433	Hist1h2ao
56421	Pfkp	12842	Col1a1	15216	Hfe	209027	Pycr1	545007	Gm5796	100041230	Hist1h4m
94191	Adarb2	104079	Nxph3	14756	Gpld1	111241	Hmga1b	623078	Gm8108	319161	Hist1h4n
18073	Nid1	66610	Abi3	72518	2610307P16Rik	71276	Ccdc57	554327	2610042L04Rik	319171	Hist1h2ap
14706	Gng4	14710	Gngt2	20677	Sox4	674842	Gm9631	100169868	Gm3173	665622	Hist1h2br
94246	Arid4b	11951	Atp5g1	66482	Exoc2	13528	Dtnb	100041262	Gm3239	319168	Hist1h2ah
16323	Inhba	56358	Copz2	15220	Foxq1	626534	Gm6682	100041283	Gm3252	319184	Hist1h2bk
192136	Sugct	319371	D030028A08Rik	71307	1700018A04Rik	74682	Wdr35	673676	Gm9602	319158	Hist1h4i
140580	Elmo1	56013	Srcin1	100503631	Gm19805	23967	Osr1	100041306	Gm3264	319167	Hist1h2ag
15216	Hfe	23834	Cdc6	14238	Foxf2	209334	Gen1	100041336	Gm3278	319183	Hist1h2bj
14756	Gpld1	21973	Top2a	109620	Dsp	18109	Mycn	666800	Gm8297	100503366	Gm19658
72518	2610307P16Rik	70810	Krt25	12161	Bmp6	217410	Trib2	100041374	Gm3298	69386	Hist1h4h
20677	Sox4	19285	Cavin1	14538	Gcnt2	100043416	Gm4425	666772	Gm8281	319173	Hist1h2af
66482	Exoc2	19183	Psmc3ip	621976	Tmem170b	100861601	NA	666765	Gm8279	97908	Hist1h3g
15220	Foxq1	11754	Aoc3	110521	Hivep1	20135	Rrm2	666329	Gm3317	319182	Hist1h2bh
71307	1700018A04Rik	69684	Aarsd1	218203	Mylip	17933	Myt1l	666750	Gm8271	260423	Hist1h3f
100503631	Gm19805	12189	Brca1	20238	Atxn1	73010	Gpr22	100041678	Gm3500	319157	Hist1h4f
14238	Foxf2	18612	Etv4	666794	Rbm24	664883	Nova1	100036571	NA	14957	Hist1h1d
22151	Tubb2a	13384	Mpp3	16553	Kif13a	12810	Coch	100036572	LOC100036572	319151	Hist1h3e
73710	Tubb2b	217216	BC030867	75607	Wnk2	320487	Heatr5a	100041184	Gm3187	319166	Hist1h2ae
100862316	NA	20533	Slc4a1	18081	Ninj1	70846	Ttc6	100041825	Gm3532	319181	Hist1h2bg
109620	Dsp	100040792	Gm11627	20354	Sema4d	100503562	NA	100036568	Gm3373	319180	Hist1h2bf
12161	Bmp6	268491	Meioc	20963	Syk	238205	Lrfn5	100041515	Gm3383	319165	Hist1h2ad
14538	Gcnt2	14580	Gfap	12890	Cplx2	30795	Fkbp3	622931	Gm10021	319149	Hist1h3d
110521	Hivep1	70218	Kif18b	97820	4833439L19Rik	217653	Mis18bp1	100041279	Gm3248	319156	Hist1h4d
16468	Jarid2	17762	Mapt	74257	Tspan17	320772	Mdga2	100042054	Gm3194	319179	Hist1h2be
218203	Mylip	17896	Myl4	432763	Prr7	69706	Lrr1	100861615	LOC100861615	50709	Hist1h1e
20238	Atxn1	16416	Itgb3	21810	Tgfbi	18974	Pole2	100041958	Gm3591	319164	Hist1h2ac
16553	Kif13a	83796	Smarcd2	100503085	Klhl3	18080	Nin	100042024	Gm3629	68024	Hist1h2bc
75607	Wnk2	75870	Tcam1	75731	Idnk	59036	Dact1	100041151	Gm3636	319155	Hist1h4c
20354	Sema4d	16647	Kpna2	69046	Isca1	67217	L3hypdh	100042100	Gm3667	50708	Hist1h1c
23882	Gadd45g	69066	1810010H24Rik	72061	2010111I01Rik	238266	Syt16	100038847	Gm10406	319148	Hist1h3c
20963	Syk	54377	Cacng4	100861722	NA	108156	Mthfd1	100042149	Gm3696	100504109	Gm11336
11992	Auh	76380	Cep112	19206	Ptch1	19363	Rad51b	100042235	Gm3739	319178	Hist1h2bb
18030	Nfil3	104681	Slc16a6	20499	Slc12a7	69548	2310015A10Rik	100041874	Gm3558	319172	Hist1h2ab
12890	Cplx2	208659	Fam20a	72293	Nkd2	108760	Galnt16	14198	Fhit	319150	Hist1h3b
97820	4833439L19Rik	27404	Abca8b	80898	Erap1	380768	Ccdc177	19270	Ptprg	326620	Hist1h4b
105239	Rnf44	217258	Abca8a	12380	Cast	217692	Sipa1l1	16188	Il3ra	326619	Hist1h4a
74257	Tspan17	217262	Abca9	192657	Ell2	70127	Dpf3	18074	Nid2	360198	Hist1h3a
432763	Prr7	76184	Abca6	105171	Arrdc3	72873	Bbof1	18792	Plau	80838	Hist1h1a
57266	Cxcl14	16518	Kcnj2	110789	Adgrv1	16997	Ltbp2	22330	Vcl	319177	Hist1h2ba
21810	Tgfbi	237979	Sdk2	66970	Ssbp2	238323	Rps6kl1	76633	Lrmda	319163	Hist1h2aa
100503085	Klhl3	70355	Gprc5c	218442	Serinc5	18654	Pgf	328365	Zmiz1	68732	Carmil1
75731	Idnk	445007	Nup85	57748	Jmy	72350	Zc2hc1c	171463	Il17rd	57441	Gmnn
69635	Dapk1	66528	Smim5	107767	Scamp1	217721	Flvcr2	12294	Cacna2d3	210108	D130043K22Rik
72061	2010111I01Rik	268510	Mgat5b	218461	Pde8b	238328	Vash1	21924	Tnnc1	195208	Dcdc2a
100861722	NA	217356	Tmc8	100504102	Gm20064	217733	Tmem63c	105522	Ankrd28	22360	Nrsn1
19206	Ptch1	77727	6030468B19Rik	72114	Zbed3	217738	Ism2	239027	Arhgap22	218121	Mboat1
218294	Cdc14b	21877	Tk1	14063	F2rl1	75216	Cep128	72972	Ccser2	66222	Serpinb1a
20499	Slc12a7	11799	Birc5	14062	F2r	108800	Ston2	18183	Nrg3	380839	Serpinb1c
72293	Nkd2	21681	Alyref	15212	Hexb	399558	Flrt2	50527	Ero1l	105245	Txndc5
80898	Erap1	209027	Pycr1	13803	Enc1	72258	Kcnk10	114874	Ddhd1	12522	Cd83
192657	Ell2	111241	Hmga1b	76041	Ccdc125	78767	Efcab11	12159	Bmp4	110052	Dek
105171	Arrdc3	71276	Ccdc57	18708	Pik3r1	104884	Tdp1	68755	Cgrrf1	30938	Fgd3
110789	Adgrv1	209588	Sectm1a	328329	Mast4	74413	Tc2n	93834	Peli2	66336	Cenpp
66970	Ssbp2	63828	Fn3k	108154	Adamts6	23876	Fbln5	58809	Rnase4	66695	Aspn
218442	Serinc5	210029	Metrnl	67263	Zswim6	170952	Prima1	69890	Zfp219	27047	Omd
57748	Jmy	674842	Gm9631	74559	Elovl7	76933	Ifi27l2a	65107	Lrp10	18295	Ogn
107767	Scamp1	74855	Fam228a	20620	Plk2	22367	Vrk1	140743	Rem2	667728	Hist1h2al
218461	Pde8b	626534	Gm6682	26401	Map3k1	58208	Bcl11b	74551	Pck2	13610	S1pr3
100504102	Gm20064	23967	Osr1	17993	Ndufs4	100503150	NA	57260	Ltb4r2	20418	Shc3
72114	Zbed3	209334	Gen1	14313	Fst	380785	Begain	328417	Parp4	14057	Sfxn1
14063	F2rl1	18109	Mycn	17434	Mocs2	13386	Dlk1	14619	Gjb2	107448	Unc5a
14062	F2r	217410	Trib2	16398	Itga2	353504	Dio3os	14623	Gjb6	14186	Fgfr4
75209	Sv2c	71853	Pdia6	109700	Itga1	107585	Dio3	239114	Il17d	17121	Mxd3
15212	Hexb	100043416	Gm4425	14165	Fgf10	212539	Gm266	75965	Zdhhc20	57266	Cxcl14
13803	Enc1	12879	Cys1	245269	Nim1k	74335	Xrcc3	14180	Fgf9	26946	Trpc7
76041	Ccdc125	20135	Rrm2	100040671	Gm2897	668303	Kif26a	29820	Tnfrsf19	14451	Gas1
18708	Pik3r1	108089	Rnf144a	100040697	Gm10340	104885	Tmem179	668253	Dleu2	100503759	Gm5084
328329	Mast4	17933	Myt1l	100862064	NA	30954	Siva1	239133	Dleu7	69635	Dapk1
108154	Adamts6	11431	Acp1	100038846	NA	100041194	Ahnak2	268752	Wdfy2	77117	Zfp934
67263	Zswim6	73010	Gpr22	666890	NA	217893	Pacs2	13030	Ctsb	238673	Zfp367
74559	Elovl7	66042	Sostdc1	100862069	NA	12925	Crip1	58860	Adamdec1	105278	Cdk20
20620	Plk2	217480	Dgkb	100040859	NA	104732	Tedc1	20855	Stc1	238680	Cntnap3
26401	Map3k1	16981	Lrrn3	100040880	Gm3020	69195	Tmem121	15460	Hr	271127	Adamts16
100504675	Gm15327	664883	Nova1	100040852	Gm3002	22355	Vipr2	213484	Nudt18	69716	Trip13
218630	Ccno	217558	G2e3	100040897	Gm3029	76044	Ncapg2	319448	Fndc3a	18548	Pcsk1
218639	Arl15	12810	Coch	100041012	Gm3095	217944	Rapgef5	67168	Lpar6	78771	Mctp1
17993	Ndufs4	320487	Heatr5a	545007	Gm5796	217995	Heatr1	16432	Itm2b	13865	Nr2f1
14313	Fst	238161	Akap6	623078	Gm8108	171211	Edaradd	15558	Htr2a	67486	Polr3g
17434	Mocs2	217593	Slc25a21	554327	2610042L04Rik	94253	Hecw1	21807	Tsc22d1	17260	Mef2c
16398	Itga2	238205	Lrfn5	100169868	Gm3173	14634	Gli3	380921	Dgkh	320203	C130071C03Rik
109700	Itga1	30795	Fkbp3	100041262	Gm3239	218038	Amph	13709	Elf1	13612	Edil3
14165	Fgf10	217653	Mis18bp1	100041283	Gm3252	105298	Epdr1	219257	Pcdh20	12950	Hapln1
245269	Nim1k	320772	Mdga2	100041306	Gm3264	19720	Trim27	211712	Pcdh9	373852	4833422C13Rik
100040671	Gm2897	69706	Lrr1	100041336	Gm3278	319185	Hist1h2bl	13134	Dach1	19418	Rasgrf2
100040697	Gm10340	109065	Dnaaf2	666800	Gm8297	319191	Hist1h2ai	105689	Mycbp2	13361	Dhfr
100862064	NA	18974	Pole2	100041374	Gm3298	319152	Hist1h3h	13618	Ednrb	21828	Thbs4
666890	NA	217666	L2hgdh	108978	4930555G01Rik	319186	Hist1h2bm	73877	4930432J09Rik	11881	Arsb
100862069	NA	30056	Timm9	666772	Gm8281	319159	Hist1h4j	76273	Ndfip2	218454	Lhfpl2
100040859	NA	59036	Dact1	666329	Gm3317	319160	Hist1h4k	24064	Spry2	12919	Crhbp
100040880	Gm3020	67217	L3hypdh	100041678	Gm3500	319169	Hist1h2ak	239250	Slitrk6	27220	Cartpt
100040852	Gm3002	20474	Six4	100036571	NA	319187	Hist1h2bn	100037258	Dnajc3	218518	Marveld2
100040897	Gm3029	238266	Syt16	100036572	LOC100036572	56702	Hist1h1b	105445	Dock9	26886	Cenph
100041012	Gm3095	108156	Mthfd1	100041825	Gm3532	319153	Hist1h3i	239319	Card6	619937	Hmgb1-ps10
545007	Gm5796	238276	Akap5	100036568	Gm3373	319170	Hist1h2an	67515	Ttc33	60411	Cenpk
623078	Gm8108	20741	Sptb	100041515	Gm3383	319188	Hist1h2bp	19219	Ptger4	52882	Rgs7bp
554327	2610042L04Rik	27260	Plek2	622931	Gm10021	665596	Hist1h2bq	18414	Osmr	408066	BC067074
100169868	Gm3173	19363	Rad51b	100041279	Gm3248	665433	Hist1h2ao	71175	Nipbl	74430	4930452B06Rik
100040928	Gm3047	69548	2310015A10Rik	100042054	Gm3194	100041230	Hist1h4m	68070	Pdzd2	27062	Cadps
100041262	Gm3239	108760	Galnt16	100861615	LOC100861615	319161	Hist1h4n	100862396	NA	72003	Synpr
100041283	Gm3252	13877	Erh	100041958	Gm3591	319171	Hist1h2ap	320873	Cdh10	218763	Lrrc3b
100041306	Gm3264	380768	Ccdc177	100042024	Gm3629	665622	Hist1h2br	18163	Ctnnd2	218772	Rarb
666800	Gm8297	217692	Sipa1l1	100041151	Gm3636	319168	Hist1h2ah	252967	Ropn1l	16529	Kcnk5
100041374	Gm3298	70127	Dpf3	100042100	Gm3667	319184	Hist1h2bk	52589	Ncald	108671	Dnajc9
666772	Gm8281	72873	Bbof1	100038847	Gm10406	319158	Hist1h4i	100503538	Gm15941	211623	Plac9a
666329	Gm3317	16997	Ltbp2	100042149	Gm3696	319167	Hist1h2ag	382985	Rrm2b	105594	Cphx1
100041678	Gm3500	238323	Rps6kl1	626456	Gm6676	319183	Hist1h2bj	21847	Klf10	100039175	Gm9780
100036571	NA	18654	Pgf	100042235	Gm3739	100503366	Gm19658	118452	Baalc	100039213	Cphx2
100036572	LOC100036572	72350	Zc2hc1c	100041874	Gm3558	69386	Hist1h4h	14368	Fzd6	100039246	Plac9b
100036568	Gm3373	217721	Flvcr2	68263	Pdhb	319173	Hist1h2af	68588	Cthrc1	100039280	Cphx3
100041515	Gm3383	238328	Vash1	16188	Il3ra	97908	Hist1h3g	116838	Rims2	238988	Erc2
622931	Gm10021	217738	Ism2	268721	Zswim8	319182	Hist1h2bh	239393	Lrp12	218865	Chdh
100042054	Gm3194	211064	Alkbh1	18792	Plau	260423	Hist1h3f	22045	Trhr	54650	Sfmbt1
100861615	LOC100861615	380773	Slirp	22330	Vcl	319157	Hist1h4f	67498	Kcnv1	30877	Gnl3
100041958	Gm3591	13371	Dio2	328365	Zmiz1	14957	Hist1h1d	83925	Trps1	218877	Sema3g
100042024	Gm3629	75216	Cep128	171463	Il17rd	319151	Hist1h3e	15117	Has2	24056	Sh3bp5
100042100	Gm3667	108800	Ston2	71704	Arhgef3	319166	Hist1h2ae	76773	Wdyhv1	382864	Colq
100038847	Gm10406	399558	Flrt2	22418	Wnt5a	319181	Hist1h2bg	67731	Fbxo32	20508	Slc18a3
100042149	Gm3696	72258	Kcnk10	12294	Cacna2d3	319180	Hist1h2bf	268807	Klhl38	100504518	3425401B19Rik
626456	Gm6676	78767	Efcab11	66175	Mustn1	319165	Hist1h2ad	211770	Trib1	320736	Vstm4
100042235	Gm3739	23876	Fbln5	16426	Itih3	319149	Hist1h3d	223601	Fam49b	545030	Wdfy4
100041874	Gm3558	12652	Chga	105522	Ankrd28	319156	Hist1h4d	17988	Ndrg1	14560	Gdf10
66082	Abhd6	170952	Prima1	239027	Arhgap22	319179	Hist1h2be	69700	Col22a1	382867	Zfp488
14198	Fhit	76933	Ifi27l2a	72972	Ccser2	50709	Hist1h1e	11838	Arc	20618	Sncg
16188	Il3ra	217847	Serpina10	18183	Nrg3	319164	Hist1h2ac	17069	Ly6e	70564	Fam213a
268721	Zswim8	20701	Serpina1b	50527	Ero1l	68024	Hist1h2bc	110454	Ly6a	74480	Samd4
18792	Plau	20703	Serpina1d	114874	Ddhd1	107970	Hist1h1t	69146	Gsdmd	218973	Wdhd1
22330	Vcl	20700	Serpina1a	12159	Bmp4	319155	Hist1h4c	671535	Parp10	278676	AY358078
54169	Kat6b	20702	Serpina1c	68755	Cgrrf1	50708	Hist1h1c	75475	Oplah	100101484	Trac
328365	Zmiz1	238393	Serpina3f	93834	Peli2	319148	Hist1h3c	223658	Mroh1	219072	Haus4
171463	Il17rd	20715	Serpina3g	58809	Rnase4	100504109	Gm11336	20289	Scx	50934	Slc7a8
71704	Arhgef3	212073	Syne3	69890	Zfp219	319178	Hist1h2bb	17886	Myh9	67272	Cmtm5
22418	Wnt5a	22367	Vrk1	65107	Lrp10	319172	Hist1h2ab	110253	Triobp	75751	Ipo4
12294	Cacna2d3	58208	Bcl11b	140743	Rem2	319150	Hist1h3b	207495	Baiap2l2	219114	Ska3
66175	Mustn1	13386	Dlk1	28199	Dcaf11	326620	Hist1h4b	17133	Maff	219132	Phf11d
105522	Ankrd28	353504	Dio3os	56410	Cbln3	326619	Hist1h4a	27373	Csnk1e	50769	Atp8a2
239027	Arhgap22	107585	Dio3	328417	Parp4	360198	Hist1h3a	80287	Apobec3	72125	Amer2
72972	Ccser2	74251	Ankrd9	76007	Zmym2	80838	Hist1h1a	17309	Mgat3	71145	Scara5
12159	Bmp4	21928	Tnfaip2	14619	Gjb2	319177	Hist1h2ba	328572	Ep300	52033	Pbk
68755	Cgrrf1	212539	Gm266	14623	Gjb6	319163	Hist1h2aa	57259	Tob2	71988	Esco2
93834	Peli2	74335	Xrcc3	75965	Zdhhc20	68732	Carmil1	239559	A4galt	219151	Scara3
21745	Tep1	668303	Kif26a	14180	Fgf9	57441	Gmnn	64706	Scube1	13850	Ephx2
219024	Pip4p1	104885	Tmem179	29820	Tnfrsf19	210108	D130043K22Rik	223753	Cerk	56471	Stmn4
58809	Rnase4	30954	Siva1	668253	Dleu2	195208	Dcdc2a	223775	Pim3	11549	Adra1a
69890	Zfp219	217893	Pacs2	239133	Dleu7	22360	Nrsn1	66871	Cpne8	239157	Pnma2
65107	Lrp10	12925	Crip1	268752	Wdfy2	218121	Mboat1	26874	Abcd2	13592	Ebf2
140743	Rem2	104732	Tedc1	13030	Ctsb	66222	Serpinb1a	239606	Slc2a13	108912	Cdca2
268747	Carmil3	69195	Tmem121	58860	Adamdec1	107513	Ssr1	66725	Lrrk2	18039	Nefl
74551	Pck2	22355	Vipr2	20855	Stc1	105245	Txndc5	239611	Muc19	213019	Pdlim2
28199	Dcaf11	319545	D430020J02Rik	13655	Egr3	54326	Elovl2	239618	Pdzrn4	213469	Lgi3
19186	Psme1	76044	Ncapg2	15460	Hr	328234	Rnf182	67057	Yaf2	73272	1700108F19Rik
73181	Nfatc4	76937	2810429I04Rik	213484	Nudt18	12522	Cd83	105827	Amigo2	210808	Lacc1
219094	Khnyn	105387	Akr1c14	319448	Fndc3a	110052	Dek	70152	Mettl7a1	108811	Ccdc122
654795	Sdr39u1	20191	Ryr2	16432	Itm2b	15904	Id4	668178	Mettl7a3	56419	Diaph3
328417	Parp4	217995	Heatr1	21807	Tsc22d1	66336	Cenpp	393082	Mettl7a2	93688	Klhl1
14619	Gjb2	171211	Edaradd	380921	Dgkh	407800	Ecm2	19009	Pou6f1	72662	Dis3
14623	Gjb6	94253	Hecw1	13709	Elf1	66695	Aspn	668225	Fignl2	16597	Klf12
14180	Fgf9	14634	Gli3	219257	Pcdh20	27047	Omd	11482	Acvrl1	210789	Tbc1d4
29820	Tnfrsf19	218038	Amph	211712	Pcdh9	18295	Ogn	15370	Nr4a1	239217	Kctd12
24053	Sgcg	105298	Epdr1	13134	Dach1	667728	Hist1h2al	209039	Tns2	76965	Slitrk1
668253	Dleu2	20379	Sfrp4	105689	Mycbp2	13610	S1pr3	67488	Calcoco1	23888	Gpc6
239133	Dleu7	319185	Hist1h2bl	13618	Ednrb	20418	Shc3	15427	Hoxc9	100503703	Gm19845
268752	Wdfy2	319191	Hist1h2ai	73877	4930432J09Rik	66197	Cks2	15425	Hoxc6	76108	Rap2a
13030	Ctsb	319152	Hist1h3h	76273	Ndfip2	14057	Sfxn1	15423	Hoxc4	70572	Ipo5
58860	Adamdec1	319186	Hist1h2bm	24064	Spry2	28126	Nop16	11515	Adcy9	338370	Nalcn
20855	Stc1	319159	Hist1h4j	239250	Slitrk6	107448	Unc5a	83396	Glis2	14169	Fgf14
15460	Hr	319160	Hist1h4k	105445	Dock9	14186	Fgfr4	12609	Cebpd	239318	Plcxd3
213484	Nudt18	319169	Hist1h2ak	106064	AW549877	17121	Mxd3	19125	Prodh	13132	Dab2
239170	Fam160b2	319187	Hist1h2bn	239319	Card6	57266	Cxcl14	75785	Klhl24	170762	Nup155
319448	Fndc3a	56702	Hist1h1b	105787	Prkaa1	75050	Kif27	12667	Chrd	20512	Slc1a3
16432	Itm2b	319153	Hist1h3i	19219	Ptger4	14451	Gas1	12053	Bcl6	27401	Skp2
21807	Tsc22d1	319170	Hist1h2an	18414	Osmr	100503759	Gm5084	22061	Trp63	75646	Rai14
380921	Dgkh	319188	Hist1h2bp	14573	Gdnf	630579	Zfp808	100043571	Gm4524	75259	4930556M19Rik
13709	Elf1	665596	Hist1h2bq	71175	Nipbl	77117	Zfp934	210530	P3h2	81799	C1qtnf3
219257	Pcdh20	665433	Hist1h2ao	68070	Pdzd2	211378	6720489N17Rik	16180	Il1rap	239337	Adamts12
211712	Pcdh9	100041230	Hist1h4m	100862396	NA	435366	Platr25	67501	Ccdc50	215654	Cdh12
13134	Dach1	319161	Hist1h4n	320873	Cdh10	380850	Gm5141	239796	Mb21d2	432939	Gm5468
105689	Mycbp2	319171	Hist1h2ap	52521	Zfp622	238673	Zfp367	224090	Tmem44	17909	Myo10
13618	Ednrb	665622	Hist1h2br	11732	Ank	105278	Cdk20	224093	Fam43a	17181	Matn2
73877	4930432J09Rik	319168	Hist1h2ah	52589	Ncald	238680	Cntnap3	66849	Ppp1r2	107587	Osr2
24064	Spry2	319184	Hist1h2bk	382985	Rrm2b	210044	Adcy2	11815	Apod	22762	Zfpm2
239250	Slitrk6	319158	Hist1h4i	21847	Klf10	271127	Adamts16	13383	Dlg1	239405	Rspo2
105445	Dock9	319167	Hist1h2ag	14368	Fzd6	69716	Trip13	107589	Mylk	319613	Sybu
239319	Card6	319183	Hist1h2bj	68588	Cthrc1	18548	Pcsk1	547253	Parp14	239420	Csmd3
19219	Ptger4	100503366	Gm19658	116838	Rims2	73296	Rhobtb3	209200	Dtx3l	239435	Aard
78757	Rictor	69386	Hist1h4h	22045	Trhr	78771	Mctp1	80285	Parp9	18383	Tnfrsf11b
18414	Osmr	319173	Hist1h2af	67498	Kcnv1	105377	Slf1	12549	Arhgap31	239447	Colec10
14573	Gdnf	97908	Hist1h3g	83925	Trps1	13865	Nr2f1	56375	B4galt4	18133	Nov
71175	Nipbl	319182	Hist1h2bh	97998	Deptor	320174	A830082K12Rik	22268	Upk1b	72107	Dscc1
68070	Pdzd2	260423	Hist1h3f	15117	Has2	67486	Polr3g	56490	Zbtb20	12818	Col14a1
100862396	NA	319157	Hist1h4f	76773	Wdyhv1	17260	Mef2c	17470	Cd200	105837	Mtbp
320873	Cdh10	14957	Hist1h1d	67731	Fbxo32	13612	Edil3	58998	Nectin3	210544	Tbc1d31
52521	Zfp622	319151	Hist1h3e	268807	Klhl38	12950	Hapln1	80859	Nfkbiz	75758	9130401M01Rik
11732	Ank	319166	Hist1h2ae	211770	Trib1	373852	4833422C13Rik	320712	Abi3bp	70472	Atad2
52589	Ncald	319181	Hist1h2bg	223601	Fam49b	19418	Rasgrf2	54613	St3gal6	211401	Mtss1
382985	Rrm2b	319180	Hist1h2bf	17988	Ndrg1	17686	Msh3	19128	Pros1	320469	9930014A18Rik
21847	Klf10	319165	Hist1h2ad	20442	St3gal1	13361	Dhfr	72020	Zfp654	17869	Myc
14368	Fzd6	319149	Hist1h3d	11838	Arc	21828	Thbs4	239857	Cadm2	19296	Pvt1
68588	Cthrc1	319156	Hist1h4d	17069	Ly6e	11881	Arsb	74185	Gbe1	110862	Kcnq3
116838	Rims2	319179	Hist1h2be	110454	Ly6a	218454	Lhfpl2	19876	Robo1	13992	Khdrbs3
11600	Angpt1	50709	Hist1h1e	69146	Gsdmd	12919	Crhbp	268902	Robo2	70363	Fam135b
22045	Trhr	319164	Hist1h2ac	332110	Mapk15	218476	Gcnt4	268903	Nrip1	106068	Slc45a4
83925	Trps1	68024	Hist1h2bc	671535	Parp10	218506	Mrps27	67374	Jam2	107831	Adgrb1
97998	Deptor	107970	Hist1h1t	75475	Oplah	27220	Cartpt	16155	Il10rb	23934	Ly6h
15117	Has2	319155	Hist1h4c	223658	Mroh1	20365	Serf1	15975	Ifnar1	22701	Zfp41
76773	Wdyhv1	50708	Hist1h1c	20289	Scx	26886	Cenph	77975	Tmem50b	72960	Top1mt
67731	Fbxo32	319148	Hist1h3c	223669	Zfp7	268697	Ccnb1	12394	Runx1	170729	Scrt1
268807	Klhl38	100504109	Gm11336	17886	Myh9	619937	Hmgb1-ps10	70028	Dop1b	72749	Tonsl
211770	Trib1	319178	Hist1h2bb	110253	Triobp	60411	Cenpk	170765	Ripply3	79456	Recql4
223601	Fam49b	319172	Hist1h2ab	27008	Micall1	218581	Depdc1b	13876	Erg	239554	Foxred2
239510	Phf20l1	319150	Hist1h3b	18693	Pick1	16195	Il6st	23872	Ets2	12984	Csf2rb2
17988	Ndrg1	326620	Hist1h4b	207495	Baiap2l2	408066	BC067074	93961	B3galt5	12983	Csf2rb
239530	Gpr20	326619	Hist1h4a	17133	Maff	15165	Hcn1	224454	Zdhhc14	17305	Mfng
11838	Arc	360198	Hist1h3a	27373	Csnk1e	74430	4930452B06Rik	20975	Synj2	16852	Lgals1
17069	Ly6e	80838	Hist1h1a	80287	Apobec3	100042415	Mnd1-ps	20112	Rps6ka2	26912	Gcat
110454	Ly6a	319177	Hist1h2ba	17309	Mgat3	27062	Cadps	66931	1700010I14Rik	20665	Sox10
69146	Gsdmd	319163	Hist1h2aa	328572	Ep300	72003	Synpr	68262	Agpat4	18591	Pdgfb
69020	Zfp707	214189	Scgn	57259	Tob2	218763	Lrrc3b	13388	Dll1	20972	Syngr1
332110	Mapk15	57441	Gmnn	74039	Nfam1	218772	Rarb	210503	Zfp677	19387	Rangap1
105732	Fam83h	195208	Dcdc2a	239559	A4galt	21834	Thrb	24132	Zfp53	105859	Csdc2
671535	Parp10	22360	Nrsn1	64706	Scube1	218793	Ube2e2	70081	Zfp995	29858	Pmm1
75475	Oplah	218121	Mboat1	170736	Parvb	16529	Kcnk5	27279	Tnfrsf12a	14375	Xrcc6
223658	Mroh1	73102	Slc22a23	223753	Cerk	108671	Dnajc9	69259	Kctd5	66570	Cenpm
20289	Scx	107513	Ssr1	223775	Pim3	11534	Adk	18607	Pdpk1	24050	2003-09-01
223669	Zfp7	105245	Txndc5	66871	Cpne8	105675	Ppif	268932	Caskin1	223726	Mpped1
17886	Myh9	54326	Elovl2	26874	Abcd2	211623	Plac9a	207209	Ccdc154	77627	Efcab6
110253	Triobp	328234	Rnf182	66725	Lrrk2	100039175	Gm9780	214505	Gnptg	72301	Shisal1
27008	Micall1	12522	Cd83	239611	Muc19	100039246	Plac9b	58226	Cacna1h	109270	Prr5
207495	Baiap2l2	105193	Nhlrc1	239618	Pdzrn4	238988	Erc2	19252	Dusp1	14114	Fbln1
17133	Maff	110052	Dek	67057	Yaf2	12289	Cacna1d	11974	Atp6v0e	18766	Pkdrej
27373	Csnk1e	15904	Id4	105827	Amigo2	21881	Tkt	77128	Crebrf	29870	Gtse1
80287	Apobec3	12022	Barx1	12297	Cacnb3	54650	Sfmbt1	224650	Anks1	12614	Celsr1
17309	Mgat3	66336	Cenpp	74775	Lmbr1l	23955	Nek4	21463	Tcp11	406218	Panx2
20524	Slc25a17	66695	Aspn	22379	Fmnl3	30877	Gnl3	268935	Scube3	16564	Kif21a
328572	Ep300	27047	Omd	70152	Mettl7a1	218877	Sema3g	23853	Def6	12805	Cntn1
57259	Tob2	18295	Ogn	668178	Mettl7a3	24056	Sh3bp5	19015	Ppard	328594	D630010B17Rik
74039	Nfam1	667728	Hist1h2al	393082	Mettl7a2	382864	Colq	12575	Cdkn1a	223838	Adamts20
239559	A4galt	13610	S1pr3	19009	Pou6f1	20508	Slc18a3	224674	Slc37a1	69354	Slc38a4
64706	Scube1	20418	Shc3	23994	Dazap2	100504518	3425401B19Rik	17691	Sik1	12824	Col2a1
170736	Parvb	66197	Cks2	668225	Fignl2	320736	Vstm4	208285	Cyp4f17	66120	Fkbp11
223753	Cerk	68203	Diras2	11482	Acvrl1	14560	Gdf10	70101	Cyp4f16	19132	Prph
223775	Pim3	14057	Sfxn1	15370	Nr4a1	382867	Zfp488	100502849	Gm19412	16512	Kcnh3
29857	Mapk12	107448	Unc5a	209039	Tns2	20618	Sncg	21356	Tapbp	26934	Racgap1
66871	Cpne8	14186	Fgfr4	170574	Sp7	14803	Grid1	19732	Rgl2	11419	Asic1
26874	Abcd2	17121	Mxd3	26404	Map3k12	70564	Fam213a	14972	H2-K1	20273	Scn8a
66725	Lrrk2	18212	Ntrk2	67488	Calcoco1	100041106	Gm3141	21355	Tap2	11479	Acvr1b
239611	Muc19	14451	Gas1	15426	Hoxc8	72391	Cdkn3	14961	H2-Ab1	105988	Espl1
67057	Yaf2	100503759	Gm5084	15425	Hoxc6	74480	Samd4	18132	Notch4	223921	Aaas
266632	Irak4	630579	Zfp808	15424	Hoxc5	218973	Wdhd1	106512	Gpsm3	12419	Cbx5
67760	Slc38a2	77117	Zfp934	15423	Hoxc4	16854	Lgals3	18010	Neu1	105855	Nckap1l
56233	Hdac7	435366	Platr25	71726	Smug1	218977	Dlgap5	15511	Hspa1b	18574	Pde1b
22337	Vdr	380850	Gm5141	11515	Adcy9	67419	Armh4	193740	Hspa1a	58200	Ppp1r1a
239652	Zfp641	238673	Zfp367	83396	Glis2	278676	AY358078	15482	Hspa1l	83383	Tfap4
12297	Cacnb3	105278	Cdk20	78885	Coro7	29811	Ndrg2	16994	Ltb	67824	Nmral1
223881	Rnd1	238680	Cntnap3	100503907	Gm19955	114741	Supt16	14964	H2-D1	268859	Rbfox1
11842	Arf3	28114	Nsun2	12609	Cebpd	100101484	Trac	15006	H2-Q1	14811	Grin2a
74775	Lmbr1l	271127	Adamts16	19125	Prodh	68836	Mrpl52	15015	H2-Q4	75329	Atf7ip2
22379	Fmnl3	210992	Lpcat1	75785	Klhl24	219072	Haus4	15937	Ier3	383103	Tvp23a
70152	Mettl7a1	69716	Trip13	12667	Chrd	50934	Slc7a8	14251	Flot1	223970	Rmi2
668178	Mettl7a3	105243	Slc9a3	12053	Bcl6	67272	Cmtm5	15040	H2-T23	72555	Shisa9
393082	Mettl7a2	18548	Pcsk1	210126	Lpp	75751	Ipo4	14963	H2-Bl	20583	Snai2
19009	Pou6f1	73296	Rhobtb3	22061	Trp63	30054	Rnf17	15051	H2-T9	66793	Efcab1
23994	Dazap2	78771	Mctp1	100043571	Gm4524	68631	Cryl1	667977	Gm8909	17217	Mcm4
668225	Fignl2	105377	Slf1	210530	P3h2	219114	Ska3	14991	H2-M3	224014	Fgd4
11482	Acvrl1	13865	Nr2f1	16180	Il1rap	219132	Phf11d	22339	Vegfa	19385	Ranbp1
15370	Nr4a1	320174	A830082K12Rik	67501	Ccdc50	72125	Amer2	106565	Dlk2	12544	Cdc45
209039	Tns2	67486	Polr3g	239796	Mb21d2	110265	Msra	74764	Klc4	208158	Map6d1
19411	Rarg	17260	Mef2c	224090	Tmem44	50759	Fbxo16	21425	Tfeb	107522	Ece2
170574	Sp7	320203	C130071C03Rik	224093	Fam43a	74195	Elp3	74123	Foxp4	73047	Camk2n2
26404	Map3k12	13612	Edil3	78618	Acap2	71145	Scara5	11811	Apobec2	110197	Dgkg
54615	Npff	12950	Hapln1	66849	Ppp1r2	52033	Pbk	70530	Lrfn2	106344	Rfc4
223922	Atf7	373852	4833422C13Rik	11815	Apod	71988	Esco2	76441	Daam2	320099	BC106179
67488	Calcoco1	19418	Rasgrf2	71911	Bdh1	219151	Scara3	20230	Satb1	17174	Masp1
15425	Hoxc6	17686	Msh3	13383	Dlg1	13850	Ephx2	18519	Kat2b	70238	Rnf168
15424	Hoxc5	13361	Dhfr	107589	Mylk	56471	Stmn4	240119	St6gal2	22247	Umps
15423	Hoxc4	21828	Thbs4	547253	Parp14	11549	Adra1a	20420	Shd	239839	Ccdc14
11515	Adcy9	11881	Arsb	209200	Dtx3l	239157	Pnma2	106766	Stap2	20357	Sema5b
83396	Glis2	218454	Lhfpl2	80285	Parp9	13592	Ebf2	193796	Kdm4b	77782	Polq
78885	Coro7	218476	Gcnt4	239845	Gpr156	108912	Cdca2	100169874	Gm11110	207227	Stxbp5l
78809	4930562C15Rik	218506	Mrps27	12549	Arhgap31	18039	Nefl	21950	Tnfsf9	207683	Igsf11
100503907	Gm19955	27220	Cartpt	56375	B4galt4	268759	9930012K11Rik	19765	Ralbp1	268890	Lsamp
12609	Cebpd	20365	Serf1	22268	Upk1b	213019	Pdlim2	100861815	NA	14432	Gap43
66863	Lztr1	26886	Cenph	56490	Zbtb20	105653	Phyhip	65960	Twsg1	212514	Spice1
19125	Prodh	268697	Ccnb1	100124467	Mir568	213469	Lgi3	106585	Ankrd12	117606	Boc
75785	Klhl24	60411	Cenpk	11964	Atp6v1a	14586	Gfra2	68617	Mtcl1	67896	Ccdc80
12667	Chrd	52882	Rgs7bp	17470	Cd200	105670	Rcbtb2	268970	Arhgap28	100038470	Gm10808
67775	Rtp4	76582	Ipo11	208177	Phldb2	73272	1700108F19Rik	622645	Tmem200c	224171	Cip2a
12053	Bcl6	218581	Depdc1b	58998	Nectin3	210808	Lacc1	383295	Ypel5	11658	Alcam
210126	Lpp	67295	Rab3c	80859	Nfkbiz	108811	Ccdc122	67864	Yipf4	66497	Cmss1
22061	Trp63	16195	Il6st	320712	Abi3bp	56419	Diaph3	13078	Cyp1b1	12837	Col8a1
100043571	Gm4524	13206	Ddx4	54613	St3gal6	93688	Klhl1	68027	Tmem178	13840	Epha6
210530	P3h2	16392	Isl1	224273	Crybg3	77744	Bora	20541	Slc8a1	13837	Epha3
16180	Il1rap	13723	Emb	19128	Pros1	72662	Dis3	225030	Kcng3	73569	Vgll3
239796	Mb21d2	15165	Hcn1	72020	Zfp654	16597	Klf12	213556	Plekhh2	246048	Chodl
224090	Tmem44	93732	Acox2	239857	Cadm2	210789	Tbc1d4	27409	Abcg5	23794	Adamts5
224093	Fam43a	74430	4930452B06Rik	74185	Gbe1	380928	Lmo7	67470	Abcg8	224419	Map3k7cl
78618	Acap2	100042415	Mnd1-ps	19876	Robo1	239217	Kctd12	13819	Epas1	14805	Grik1
224111	Ubxn7	27062	Cadps	268902	Robo2	76965	Slitrk1	225055	Fbxo11	66578	Mis18a
70144	Lrch3	72003	Synpr	268903	Nrip1	23888	Gpc6	21417	Zeb1	14450	Gart
107589	Mylk	218763	Lrrc3b	67374	Jam2	76108	Rap2a	77805	Esco1	60364	Donson
278725	E130310I04Rik	218772	Rarb	12013	Bach1	70572	Ipo5	381126	Garem1	54720	Rcan1
547253	Parp14	21834	Thrb	16155	Il10rb	223267	Ggact	225266	Klhl14	110749	Chaf1b
209200	Dtx3l	218793	Ube2e2	15975	Ifnar1	338370	Nalcn	71683	Gypc	71446	Wrb
80285	Parp9	16529	Kcnk5	77975	Tmem50b	14169	Fgf14	100042150	Nrg2	13508	Dscam
12549	Arhgap31	108671	Dnajc9	246738	Dnajc28	13132	Dab2	93886	Pcdhb15	56175	Bace2
56375	B4galt4	11534	Adk	12394	Runx1	170762	Nup155	93887	Pcdhb16	320586	A630089N07Rik
22268	Upk1b	211623	Plac9a	70028	Dop1b	20512	Slc1a3	93888	Pcdhb17	68655	Fndc1
56490	Zbtb20	100039175	Gm9780	13876	Erg	27401	Skp2	93889	Pcdhb18	433064	Gm17748
100124467	Mir568	100039246	Plac9b	23872	Ets2	75646	Rai14	93890	Pcdhb19	21826	Thbs2
17470	Cd200	238988	Erc2	93961	B3galt5	81799	C1qtnf3	24074	Taf7	68799	Rgmb
58998	Nectin3	218865	Chdh	17858	Mx2	239337	Adamts12	93700	Pcdhgb2	66643	Lix1
80859	Nfkbiz	12289	Cacna1d	224454	Zdhhc14	12563	Cdh6	106952	Arap3	268930	Pkmyt1
320712	Abi3bp	21881	Tkt	20975	Synj2	12565	Cdh9	24066	Spry4	76498	Paqr4
54613	St3gal6	54650	Sfmbt1	68195	Rnaset2b	215654	Cdh12	14164	Fgf1	12449	Ccnf
224273	Crybg3	30877	Gnl3	20112	Rps6ka2	545091	Hnrnpa1l2-ps2	71302	Arhgap26	65962	Slc9a3r2
19128	Pros1	218877	Sema3g	100037283	Rnaset2a	432939	Gm5468	77619	Prelid2	52009	Jpt2
74185	Gbe1	24056	Sh3bp5	23984	Pde10a	17909	Myo10	269016	Sh3rf2	71718	Telo2
268902	Robo2	382864	Colq	66931	1700010I14Rik	100616095	Snhg18	20358	Sema6a	20681	Sox8
268903	Nrip1	218885	Oxnad1	68262	Agpat4	17181	Matn2	433182	Eno1b	214901	Chtf18
67374	Jam2	53600	Timm23	13388	Dll1	67724	Pop1	269023	Zfp608	56047	Msln
21844	Tiam1	20508	Slc18a3	210503	Zfp677	107587	Osr2	629147	Ctxn3	70083	Metrn
16155	Il10rb	100504518	3425401B19Rik	24132	Zfp53	22762	Zfpm2	75444	Ccdc192	106618	Wdr90
15975	Ifnar1	320736	Vstm4	27279	Tnfrsf12a	239405	Rspo2	20496	Slc12a2	60455	Tmem8
77975	Tmem50b	14560	Gdf10	638247	9530082P21Rik	239420	Csmd3	14119	Fbn2	68611	Mrpl28
12394	Runx1	382867	Zfp488	76917	Flywch2	239435	Aard	545261	Bvht	14570	Arhgdig
70028	Dop1b	20618	Sncg	69259	Kctd5	18383	Tnfrsf11b	106877	Afap1l1	240055	Neurl1b
170765	Ripply3	24131	Ldb3	18607	Pdpk1	239447	Colec10	319713	Ablim3	666668	Gm8225
13876	Erg	70564	Fam213a	268932	Caskin1	18133	Nov	667742	Piezo2	67458	Ergic1
23872	Ets2	72391	Cdkn3	214505	Gnptg	72107	Dscc1	240354	Malt1	16580	Kifc5b
93961	B3galt5	74480	Samd4	545192	Baiap3	12818	Col14a1	328977	Zfp532	15361	Hmga1
17858	Mx2	218973	Wdhd1	58226	Cacna1h	105837	Mtbp	67064	Chmp1b	68816	Ppil1
224454	Zdhhc14	218977	Dlgap5	68347	Mettl26	210544	Tbc1d31	52662	Ldlrad4	74762	Mdga1
20975	Synj2	67419	Armh4	19252	Dusp1	70472	Atad2	17203	Mc5r	13417	Dnah8
68195	Rnaset2b	278676	AY358078	11974	Atp6v0e	211401	Mtss1	21413	Tcf4	72462	Rrp1b
20112	Rps6ka2	29811	Ndrg2	77128	Crebrf	320469	9930014A18Rik	17131	Smad7	18131	Notch3
100037283	Rnaset2a	100101484	Trac	224650	Anks1	17869	Myc	66255	Hsbp1l1	100502766	Kifc1
23984	Pde10a	219072	Haus4	21463	Tcp11	19296	Pvt1	66943	Pqlc1	57315	Wdr46
66931	1700010I14Rik	50934	Slc7a8	268935	Scube3	110862	Kcnq3	18018	Nfatc1	81877	Tnxb
68262	Agpat4	67272	Cmtm5	23853	Def6	107831	Adgrb1	110796	Tshz1	12263	C2
17356	Afdn	75751	Ipo4	19015	Ppard	23936	Lynx1	225791	Zadh2	27756	Lsm2
13388	Dll1	30054	Rnf17	12575	Cdkn1a	23934	Ly6h	12894	Cpt1a	22321	Vars
387248	Mirlet7e	68631	Cryl1	26382	Fgd2	22701	Zfp41	225888	Kmt5b	106795	Tcf19
210503	Zfp677	219114	Ska3	21769	Zfand3	66656	Eef1d	67689	Aldh3b1	240084	Cchcr1
24132	Zfp53	219132	Phf11d	224674	Slc37a1	100503893	Gm19945	54445	Unc93b1	240087	Mdc1
638247	9530082P21Rik	72400	Pinx1	17691	Sik1	170729	Scrt1	18739	Pitpnm1	106582	Nrm
224613	Flywch1	50759	Fbxo16	208285	Cyp4f17	72749	Tonsl	23789	Coro1b	83815	Cenpq
76917	Flywch2	71145	Scara5	70101	Cyp4f16	79456	Recql4	56708	Clcf1	83965	Enpp5
69259	Kctd5	52033	Pbk	170716	Cyp4f13	239554	Foxred2	56464	Ctsf	224794	Enpp4
18607	Pdpk1	71988	Esco2	100502849	Gm19412	207393	Elfn2	381201	Ap5b1	109115	Supt3
268932	Caskin1	219151	Scara3	21356	Tapbp	16852	Lgals1	16998	Ltbp3	80905	Polh
407831	Tmem204	13850	Ephx2	19732	Rgl2	97961	Nol12	66961	Neat1	106763	Ttbk1
214505	Gnptg	100043676	Gm4583	630499	H2-K2	26912	Gcat	12333	Capn1	381101	Dnph1
545192	Baiap3	56471	Stmn4	14972	H2-K1	105785	Kdelr3	78317	Ccdc88b	76438	Rftn1
58226	Cacna1h	11549	Adra1a	16913	Psmb8	100504191	Gm16576	26379	Esrra	224860	Plcl2
68347	Mettl26	239157	Pnma2	21355	Tap2	18591	Pdgfb	107173	Gpr137	211468	Kcnh8
19252	Dusp1	13592	Ebf2	14961	H2-Ab1	20972	Syngr1	104383	Rcor2	72415	Sgo1
11974	Atp6v0e	108912	Cdca2	18132	Notch4	19387	Rangap1	71768	Vwce	63993	Slc5a7
77128	Crebrf	18039	Nefl	106512	Gpsm3	105859	Csdc2	107350	AW112010	27221	Chaf1a
21652	Phf1	268759	9930012K11Rik	11596	Ager	29858	Pmm1	271564	Vps13a	18140	Uhrf1
240057	Syngap1	213019	Pdlim2	12268	C4b	14375	Xrcc6	20409	Ostf1	320209	Ddx11
16440	Itpr3	105653	Phyhip	625018	C4a	66570	Cenpm	11668	Aldh1a1	16772	Lama1
224650	Anks1	213469	Lgi3	18010	Neu1	24050	2003-09-01	26358	Aldh1a7	13823	Epb41l3
21463	Tcp11	14586	Gfra2	15511	Hspa1b	223726	Mpped1	83921	Cemip2	246707	Emilin2
268935	Scube3	105670	Rcbtb2	193740	Hspa1a	77627	Efcab6	16601	Klf9	67052	Ndc80
23853	Def6	73272	1700108F19Rik	15482	Hspa1l	72301	Shisal1	107351	Kank1	70891	Spdya
19015	Ppard	108811	Ccdc122	16994	Ltb	109270	Prr5	67155	Smarca2	78785	Clip4
12575	Cdkn1a	21943	Tnfsf11	21926	Tnf	140557	Smc1b	226075	Glis3	11682	Alk
26382	Fgd2	219228	Pcdh17	14964	H2-D1	14114	Fbln1	60533	Cd274	77889	Lbh
21769	Zfand3	56419	Diaph3	15006	H2-Q1	18766	Pkdrej	19091	Prkg1	57440	Ehd3
11307	Abcg1	77744	Bora	15015	H2-Q4	29870	Gtse1	19211	Pten	70536	Qpct
224674	Slc37a1	72662	Dis3	15007	H2-Q10	12614	Celsr1	12642	Ch25h	100038718	Gm10494
17691	Sik1	210789	Tbc1d4	15937	Ier3	406218	Panx2	16889	Lipa	668830	NA
54194	Akap8l	50933	Uchl3	14251	Flot1	16564	Kif21a	226098	Hectd2	100503434	Gm19689
208285	Cyp4f17	380928	Lmo7	76448	Ppp1r18	12805	Cntn1	226101	Myof	106522	Pkdcc
70101	Cyp4f16	239217	Kctd12	100316810	Mir1894	328594	D630010B17Rik	19662	Rbp4	78798	Eml4
677156	Cyp4f37	76965	Slitrk1	15040	H2-T23	223838	Adamts20	54132	Pdlim1	12193	Zfp36l2
170716	Cyp4f13	76108	Rap2a	14963	H2-Bl	69354	Slc38a4	20411	Sorbs1	17688	Msh6
100502849	Gm19412	70572	Ipo5	667792	Gm8815	380967	Tmem106c	14296	Frat1	18189	Nrxn1
21356	Tapbp	56643	Slc15a1	15051	H2-T9	12824	Col2a1	26456	Sema4g	77022	2700099C18Rik
19732	Rgl2	223267	Ggact	630294	Gm7030	239650	Ccdc184	94280	Sfxn3	240185	Jcad
630499	H2-K2	338370	Nalcn	69717	Gm10499	66120	Fkbp11	16825	Ldb1	225115	Svil
14972	H2-K1	14169	Fgf14	667977	Gm8909	22143	Tuba1b	100503392	4833438C02Rik	210719	Mkx
14312	Brd2	13132	Dab2	22715	Zfp57	22146	Tuba1c	94219	Cnnm2	381157	Greb1l
16913	Psmb8	170762	Nup155	14991	H2-M3	19132	Prph	18011	Neurl1a	20641	Snrpd1
21355	Tap2	20512	Slc1a3	12393	Runx2	78733	Troap	14218	Sh3pxd2a	14465	Gata6
14961	H2-Ab1	27401	Skp2	18037	Nfkbie	16512	Kcnh3	20874	Slk	225182	Rbbp8
18132	Notch4	19116	Prlr	224807	Tmem63b	26934	Racgap1	414801	Itprip	63955	Cables1
106512	Gpsm3	75646	Rai14	22339	Vegfa	11419	Asic1	73713	Rbm20	225187	Ankrd29
18515	Pbx2	239337	Adamts12	56055	Gtpbp2	20273	Scn8a	14732	Gpam	12558	Cdh2
11596	Ager	12563	Cdh6	106565	Dlk2	77717	6030408B16Rik	11554	Adrb1	13511	Dsg2
12268	C4b	12565	Cdh9	21425	Tfeb	16012	Igfbp6	71648	Optn	319211	Nol4
625018	C4a	215654	Cdh12	74123	Foxp4	105988	Espl1	74186	Ccdc3	13527	Dtna
18010	Neu1	432939	Gm5468	11811	Apobec2	223921	Aaas	14462	Gata3	225288	Fhod3
15511	Hspa1b	17909	Myo10	70530	Lrfn2	12419	Cbx5	353282	Sfmbt2	100041241	Gm3227
193740	Hspa1a	100616095	Snhg18	76441	Daam2	105855	Nckap1l	66960	Mindy3	20983	Syt4
15482	Hspa1l	20356	Sema5a	20230	Satb1	18574	Pde1b	75869	Arl5b	574402	Gpr17
70274	Ly6g6e	17181	Matn2	18519	Kat2b	58200	Ppp1r1a	74103	Nebl	12326	Camk4
16994	Ltb	67724	Pop1	20420	Shd	83383	Tfap4	74159	Acbd5	19348	Kif20a
21926	Tnf	107587	Osr2	106766	Stap2	67824	Nmral1	215632	Psd4	100503380	Snhg4
14964	H2-D1	626596	Rgs22	193796	Kdm4b	19041	Ppl	227612	Tor4a	381148	Prob1
15006	H2-Q1	22762	Zfpm2	106757	Catsperd	268859	Rbfox1	279028	Adamts13	71242	Spata24
15015	H2-Q4	239405	Rspo2	22153	Tubb4a	75329	Atf7ip2	77794	Adamtsl2	68545	Ecscr
68395	LOC68395	192190	Pkhd1l1	100169874	Gm11110	383103	Tvp23a	100504177	F730016J06Rik	353237	Pcdhac2
110557	H2-Q6	239420	Csmd3	21950	Tnfsf9	223970	Rmi2	56177	Olfm1	75599	Pcdh1
15937	Ier3	239435	Aard	19765	Ralbp1	72555	Shisa9	227671	Gbgt1	72930	Ppp2r2b
14251	Flot1	18383	Tnfrsf11b	100861815	NA	20583	Snai2	66220	Zdhhc12	269019	Stk32a
76448	Ppp1r18	239447	Colec10	65960	Twsg1	66793	Efcab1	241296	Lrrc8a	328949	Mcc
100316810	Mir1894	105853	Mal2	106585	Ankrd12	17217	Mcm4	72500	Ier5l	626275	A930012L18Rik
15040	H2-T23	18133	Nov	68617	Mtcl1	224014	Fgd4	23928	Lamc3	140492	Kcnn2
100529082	Gm11127	72107	Dscc1	268970	Arhgap28	69101	Ydjc	227731	Slc25a25	74574	Lvrn
14963	H2-Bl	12818	Col14a1	622645	Tmem200c	65079	Rtn4r	13805	Eng	16948	Lox
15051	H2-T9	105837	Mtbp	224997	Dlgap1	19385	Ranbp1	20910	Stxbp1	67847	Sncaip
630294	Gm7030	210544	Tbc1d31	68789	Trmt61b	12544	Cdc45	26360	Angptl2	69226	Snx24
69717	Gm10499	70472	Atad2	383295	Ypel5	108105	B3gnt5	19224	Ptgs1	16906	Lmnb1
667977	Gm8909	211401	Mtss1	67864	Yipf4	208158	Map6d1	319817	Rc3h2	70417	Megf10
14991	H2-M3	399603	Fam84b	13078	Cyp1b1	107522	Ece2	20744	Strbp	225579	Slc27a6
12393	Runx2	320469	9930014A18Rik	68027	Tmem178	73047	Camk2n2	109241	Mbd5	66307	Isoc1
18037	Nfkbie	17869	Myc	20541	Slc8a1	104156	Etv5	320343	Lypd6	240322	Adamts19
224807	Tmem63b	19296	Pvt1	225030	Kcng3	110197	Dgkg	71409	Fmnl2	225583	Minar2
22339	Vegfa	11514	Adcy8	213556	Plekhh2	106344	Rfc4	67874	Rprm	60440	Iigp1
106565	Dlk2	110862	Kcnq3	27409	Abcg5	20440	St6gal1	18227	Nr4a2	104027	Synpo
74764	Klc4	13992	Khdrbs3	67470	Abcg8	17174	Masp1	14571	Gpd2	21453	Tcof1
210982	Bicral	70363	Fam135b	13819	Epas1	12737	Cldn1	269275	Acvr1c	545260	Arsi
224829	Trerf1	107831	Adgrb1	21417	Zeb1	14167	Fgf12	11477	Acvr1	170826	Ppargc1b
21425	Tfeb	223626	Them6	77805	Esco1	70238	Rnf168	66860	Tanc1	15562	Htr4
17240	Mdfi	23934	Ly6h	381126	Garem1	22247	Umps	17076	Ly75	54670	Atp8b1
74123	Foxp4	66656	Eef1d	225266	Klhl14	239839	Ccdc14	73649	Cybrd1	320924	Ccbe1
11811	Apobec2	100503893	Gm19945	68591	Mocos	20357	Sema5b	228026	Pdk1	17202	Mc4r
70530	Lrfn2	72749	Tonsl	71683	Gypc	77782	Polq	65964	Map3k20	114663	Impa2
76441	Daam2	79456	Recql4	13653	Egr1	207227	Stxbp5l	215280	Wipf1	67951	Tubb6
20230	Satb1	56551	Txn2	100042150	Nrg2	207683	Igsf11	15437	Hoxd8	80718	Rab27b
18519	Kat2b	239554	Foxred2	378472	Vaultrc5	268890	Lsamp	18024	Nfe2l2	225724	Mapk4
20420	Shd	12984	Csf2rb2	93875	Pcdhb4	14432	Gap43	241489	Pde11a	66468	Ska1
106766	Stap2	207393	Elfn2	93881	Pcdhb10	212514	Spice1	70599	Itprid2	207259	Zbtb7c
66530	Ubxn6	17305	Mfng	93884	Pcdhb13	117606	Boc	18573	Pde1a	225742	St8sia5
193796	Kdm4b	16852	Lgals1	93886	Pcdhb15	67896	Ccdc80	16410	Itgav	225743	Rnf165
668592	Gm9258	97961	Nol12	93887	Pcdhb16	100038470	Gm10808	100502854	D030029J20Rik	225745	Haus1
18188	Nrtn	26912	Gcat	93888	Pcdhb17	224171	Cip2a	228136	Zdhhc5	19201	Pstpip2
70785	Dennd1c	105785	Kdelr3	93889	Pcdhb18	11658	Alcam	241525	Ypel4	240427	Setbp1
100169874	Gm11110	18591	Pdgfb	93890	Pcdhb19	66497	Cmss1	23796	Aplnr	246317	Neto1
21950	Tnfsf9	20972	Syngr1	24074	Taf7	12837	Col8a1	241528	Lrrc55	14419	Gal
19765	Ralbp1	213956	Fam83f	93712	Pcdhga4	67014	Riox2	228355	Madd	20743	Sptbn2
100861815	NA	214669	L3mbtl2	93700	Pcdhgb2	13840	Epha6	22259	Nr1h3	381199	Tmem151a
65960	Twsg1	214685	Chadl	106952	Arap3	13837	Epha3	228357	Lrp4	23825	Banf1
106585	Ankrd12	19387	Rangap1	53601	Pcdh12	73569	Vgll3	76969	Chst1	18969	Pola2
68617	Mtcl1	105859	Csdc2	24066	Spry4	13052	Cxadr	277414	Trp53i11	67849	Cdca5
268970	Arhgap28	29858	Pmm1	71302	Arhgap26	246048	Chodl	12521	Cd82	66406	Sac3d1
622645	Tmem200c	14375	Xrcc6	77619	Prelid2	23794	Adamts5	329470	Accs	19395	Rasgrp2
224997	Dlgap1	66570	Cenpm	269016	Sh3rf2	224419	Map3k7cl	620695	Gm13889	18190	Nrxn2
383295	Ypel5	24050	2003-09-01	20358	Sema6a	66578	Mis18a	70852	Alkbh3os1	12669	Chrm1
67864	Yipf4	223723	Ttll12	269023	Zfp608	14450	Gart	19373	Rag1	14704	Gng3
13078	Cyp1b1	223726	Mpped1	629147	Ctxn3	60364	Donson	241576	Ldlrad3	16319	Incenp
68027	Tmem178	77627	Efcab6	75444	Ccdc192	54720	Rcan1	14221	Fjx1	14156	Fen1
20541	Slc8a1	72301	Shisal1	75084	4930511M06Rik	109857	Cbr3	210622	Pamr1	225908	Myrf
225030	Kcng3	109270	Prr5	20496	Slc12a2	110749	Chaf1b	12505	Cd44	269060	Dagla
213556	Plekhh2	140557	Smc1b	93687	Csnk1a1	13508	Dscam	228413	Prrg4	54525	Syt7
27409	Abcg5	14114	Fbln1	545261	Bvht	56175	Bace2	171543	Bmf	278795	Lrrc10b
13819	Epas1	18766	Pkdrej	106877	Afap1l1	320586	A630089N07Rik	383787	Ankrd63	68539	Tmem109
26410	Map3k8	29870	Gtse1	319713	Ablim3	224481	Tfb1m	18796	Plcb2	28000	Prpf19
21417	Zeb1	12614	Celsr1	667742	Piezo2	83672	Sytl3	100043272	Inafm2	66607	Ms4a4d
77805	Esco1	52683	Ncaph2	240354	Malt1	68655	Fndc1	214239	Ccdc9b	207521	Dtx4
381126	Garem1	16564	Kif21a	328977	Zfp532	433064	Gm17748	228536	Bahd1	107373	Fam111a
225266	Klhl14	12805	Cntn1	319888	Oacyl	69310	Pacrg	56398	Chp1	107272	Psat1
68591	Mocos	328594	D630010B17Rik	67064	Chmp1b	21826	Thbs2	98878	Ehd4	225998	Rorb
53603	Tslp	223838	Adamts20	52662	Ldlrad4	68799	Rgmb	20619	Snap23	16952	Anxa1
27528	Nrep	54003	Nell2	17203	Mc5r	66643	Lix1	66606	Lrrc57	320092	E030003E18Rik
13653	Egr1	69354	Slc38a4	21413	Tcf4	268930	Pkmyt1	22222	Ubr1	21873	Tjp2
12385	Ctnna1	223864	Rapgef3	407819	BC031181	76498	Paqr4	99334	Zscan29	14297	Fxn
100042150	Nrg2	239650	Ccdc184	17131	Smad7	12449	Ccnf	59010	Sqor	20510	Slc1a1
93873	Pcdhb2	105833	Ccdc65	66255	Hsbp1l1	65962	Slc9a3r2	317750	Slc24a5	56248	Ak3
93876	Pcdhb5	66120	Fkbp11	66943	Pqlc1	16898	Rps2	70354	Secisbp2l	59028	Rcl1
93886	Pcdhb15	100861967	NA	18018	Nfatc1	52009	Jpt2	69976	Galk2	77125	Il33
93887	Pcdhb16	100503512	NA	110796	Tshz1	20681	Sox8	14178	Fgf7	104174	Gldc
93888	Pcdhb17	22143	Tuba1b	225791	Zadh2	214901	Chtf18	72477	Tmem87b	13380	Dkk1
93889	Pcdhb18	22146	Tuba1c	12894	Cpt1a	56047	Msln	228598	Ebf4	208449	Sgms1
93890	Pcdhb19	100503555	NA	225888	Kmt5b	70083	Metrn	228607	Mavs	76630	Stambpl1
24074	Taf7	19132	Prph	27060	Tcirg1	106618	Wdr90	51902	Rnf24	240641	Kif20b
93712	Pcdhga4	78733	Troap	54445	Unc93b1	56520	Nme4	228608	Smox	16551	Kif11
93700	Pcdhgb2	16512	Kcnh3	73458	Aldh3b3	68611	Mrpl28	54338	Slc23a2	74055	Plce1
106952	Arap3	26934	Racgap1	621603	Aldh3b2	240055	Neurl1b	110911	Cds2	15201	Hells
53601	Pcdh12	11419	Asic1	60425	Doc2g	666668	Gm8225	246313	Prokr2	56454	Aldh18a1
24066	Spry4	20273	Scn8a	18739	Pitpnm1	67458	Ergic1	12156	Bmp2	20562	Slit1
269016	Sh3rf2	16012	Igfbp6	108995	Tbc1d10c	16580	Kifc5b	228662	Btbd3	107094	Rrp12
20358	Sema6a	105988	Espl1	56708	Clcf1	15361	Hmga1	319909	Ism1	71146	Golga7b
269023	Zfp608	223921	Aaas	245857	Ssh3	240058	Cpne5	94249	Slc24a3	72832	Crtac1
629147	Ctxn3	12419	Cbx5	68423	Ankrd13d	68816	Ppil1	241694	Ralgapa2	67573	Loxl4
75444	Ccdc192	18022	Nfe2	56464	Ctsf	74762	Mdga1	15376	Foxa2	545291	Hpse2
75084	4930511M06Rik	105855	Nckap1l	225870	Rin1	13417	Dnah8	20608	Sstr4	226143	Cyp2c23
20496	Slc12a2	18574	Pde1b	16594	Klc2	14652	Glp1r	21824	Thbd	226151	Slf2
93687	Csnk1a1	58200	Ppp1r1a	14283	Fosl1	72462	Rrp1b	13010	Cst3	18150	Npm3
545261	Bvht	83383	Tfap4	72289	Malat1	18131	Notch3	228775	Trib3	226169	Pprc1
106877	Afap1l1	67824	Nmral1	66961	Neat1	100502766	Kifc1	15901	Id1	70769	Nolc1
319713	Ablim3	268859	Rbfox1	12333	Capn1	57315	Wdr46	84682	Cox4i2	73728	Psd
667742	Piezo2	383103	Tvp23a	78317	Ccdc88b	81877	Tnxb	12048	Bcl2l1	94279	Sfxn2
240354	Malt1	223970	Rmi2	26379	Esrra	27632	Nelfe	68728	Trp53inp2	226180	Ina
328977	Zfp532	66409	Rsl1d1	107173	Gpr137	12263	C2	19124	Procr	12821	Col17a1
67064	Chmp1b	72555	Shisa9	18797	Plcb3	193736	Zbtb12	70873	Cnbd2	58178	Sorcs1
52662	Ldlrad4	20583	Snai2	68229	Spindoc	27756	Lsm2	320706	Soga1	226250	Afap1l2
17203	Mc5r	66793	Efcab1	100504651	NA	22321	Vars	16803	Lbp	72133	Trub1
21413	Tcf4	17217	Mcm4	71768	Vwce	106795	Tcf19	16658	Mafb	78073	6720468P15Rik
17131	Smad7	224014	Fgd4	107350	AW112010	240084	Cchcr1	26943	Serinc3	214084	Slc18a2
66255	Hsbp1l1	65079	Rtn4r	14675	Gna14	22154	Tubb5	17183	Matn4	332397	Nanos1
66943	Pqlc1	19385	Ranbp1	271564	Vps13a	240087	Mdc1	19668	Rbpjl	64707	Suv39h2
18018	Nfatc1	12544	Cdc45	20409	Ostf1	106582	Nrm	20971	Sdc4	66540	Fam107b
110796	Tshz1	108105	B3gnt5	11668	Aldh1a1	100046579	Gm10074	415115	Neurl2	109079	Sephs1
225791	Zadh2	208158	Map6d1	26358	Aldh1a7	83815	Cenpq	18830	Pltp	70024	Mcm10
12894	Cpt1a	107522	Ece2	22682	Zfand5	56050	Cyp39a1	17395	Mmp9	14007	Celf2
16973	Lrp5	73047	Camk2n2	83921	Cemip2	53901	Rcan2	57138	Slc12a5	68144	5031426D15Rik
225888	Kmt5b	104156	Etv5	16601	Klf9	224794	Enpp4	21939	Cd40	791270	Gm10115
27060	Tcirg1	110197	Dgkg	107351	Kank1	109115	Supt3	72043	Sulf2	209378	Itih5
54445	Unc93b1	11625	Ahsg	19726	Rfx3	63959	Slc29a1	277360	Prex1	18761	Prkcq
60425	Doc2g	106344	Rfc4	226075	Glis3	80905	Polh	99371	Arfgef2	241226	Itga8
18739	Pitpnm1	17174	Masp1	67759	Plgrkt	106763	Ttbk1	20613	Snai1	338535	E030013I19Rik
23789	Coro1b	12737	Cldn1	60533	Cd274	381101	Dnph1	12608	Cebpb	227580	C1ql3
56708	Clcf1	14167	Fgf12	226089	Ric1	14913	Guca1a	99377	Sall4	67448	Plxdc2
245857	Ssh3	70238	Rnf168	226090	Ermp1	76438	Rftn1	228911	Tshz2	208618	Etl4
68423	Ankrd13d	22042	Tfrc	67979	Atad1	224860	Plcl2	228913	Zfp217	208967	Thnsl1
56464	Ctsf	22247	Umps	19211	Pten	72415	Sgo1	76829	Dok5	54519	Apbb1ip
225870	Rin1	239839	Ccdc14	381236	Lipo3	63993	Slc5a7	67017	Fam210b	56075	Pdss1
16594	Klc2	20357	Sema5b	329055	Lipo1	27221	Chaf1a	12162	Bmp7	67121	Mastl
14283	Fosl1	12374	Casr	12642	Ch25h	18140	Uhrf1	65112	Pmepa1	140483	Hnmt
225861	Snx32	77782	Polq	15959	Ifit3	320209	Ddx11	19334	Rab22a	67187	Zmynd19
381201	Ap5b1	207227	Stxbp5l	667370	Ifit3b	13823	Epb41l3	228961	Npepl1	67122	Nrarp
26403	Map3k11	207683	Igsf11	226098	Hectd2	246707	Emilin2	12561	Cdh4	12496	Entpd2
72289	Malat1	268890	Lsamp	54132	Pdlim1	67052	Ndc80	16776	Lama5	18146	Npdc1
66961	Neat1	14432	Gap43	20411	Sorbs1	70891	Spdya	108115	Slco4a1	18128	Notch1
12333	Capn1	72117	Naa50	240665	Ccnj	72515	Wdr43	228993	Slc17a9	56279	Fam69b
225849	Ppp2r5b	212514	Spice1	14296	Frat1	78785	Clip4	229003	Helz2	72091	Snhg7
78317	Ccdc88b	117606	Boc	319740	Zfyve27	11682	Alk	72147	Zbtb46	227659	Slc2a6
26379	Esrra	67896	Ccdc80	26456	Sema4g	77889	Lbh	68556	Uckl1	13166	Dbh
107173	Gpr137	100038470	Gm10808	94280	Sfxn3	57440	Ehd3	245867	Pcmtd2	227695	Spout1
18797	Plcb3	224171	Cip2a	80906	Kcnip2	66310	Dpy30	22035	Tnfsf10	14299	Ncs1
68323	Nudt22	11658	Alcam	16825	Ldb1	74199	Vit	20482	Skil	227715	Exosc2
68229	Spindoc	239853	Adgrg7	100503392	4833438C02Rik	70536	Qpct	72413	Kcnmb2	98970	Fibcd1
108899	2700081O15Rik	66497	Cmss1	100503435	AW124847	67242	Gemin6	14696	Gnb4	27387	Sh2d3c
19881	Rom1	12837	Col8a1	94219	Cnnm2	100503434	Gm19689	58869	Pex5l	18516	Pbx3
71768	Vwce	12892	Cpox	18011	Neurl1a	106522	Pkdcc	24063	Spry1	74016	Phf19
107350	AW112010	13840	Epha6	14218	Sh3pxd2a	78798	Eml4	329628	Fat4	13830	Stom
11668	Aldh1a1	13837	Epha3	20874	Slk	17685	Msh2	67749	Mgarp	24136	Zeb2
26358	Aldh1a7	73569	Vgll3	414801	Itprip	17688	Msh6	212127	Proser1	433424	Zeb2os
83921	Cemip2	13052	Cxadr	240672	Dusp5	18189	Nrxn1	55994	Smad9	16574	Kif5c
16601	Klf9	246048	Chodl	73713	Rbm20	77022	2700099C18Rik	170767	Rfxap	21930	Tnfaip6
107351	Kank1	23794	Adamts5	11554	Adrb1	240185	Jcad	329641	Sertm1	51869	Rif1
67155	Smarca2	224419	Map3k7cl	73442	Hspa12a	225115	Svil	24017	Rnf13	12298	Cacnb4
19726	Rfx3	14805	Grik1	107368	Pdzd8	210719	Mkx	242050	Igsf10	271786	Galnt13
226075	Glis3	66578	Mis18a	227525	Dclre1c	140792	Colec12	18441	P2ry1	241391	Galnt5
67759	Plgrkt	14450	Gart	71648	Optn	381157	Greb1l	17035	Lxn	18779	Pla2r1
60533	Cd274	60364	Donson	74186	Ccdc3	20641	Snrpd1	109222	Rarres1	94229	Slc4a10
226089	Ric1	54720	Rcan1	227541	Camk1d	14465	Gata6	229445	Ctso	13482	Dpp4
226090	Ermp1	109857	Cbr3	326622	Upf2	225182	Rbbp8	56720	Tdo2	14089	Fap
19211	Pten	110749	Chaf1b	227545	Proser2	63955	Cables1	24088	Tlr2	227960	Gca
12642	Ch25h	71446	Wrb	14462	Gata3	225187	Ankrd29	229474	Fhdc1	110876	Scn2a
54132	Pdlim1	13508	Dscam	353282	Sfmbt2	225207	Zfp521	70762	Dclk2	77771	Csrnp3
20411	Sorbs1	56175	Bace2	16169	Il15ra	12558	Cdh2	12479	Cd1d1	20274	Scn9a
14296	Frat1	320586	A630089N07Rik	66960	Mindy3	13507	Dsc3	18008	Nes	66442	Spc25
212398	Frat2	224481	Tfb1m	12296	Cacnb2	13511	Dsg2	17261	Mef2d	107435	Hat1
319740	Zfyve27	83672	Sytl3	75869	Arl5b	56386	B4galt6	17829	Muc1	13390	Dlx1
18089	Nkx2-3	68655	Fndc1	74103	Nebl	211961	Asxl3	13636	Efna1	13392	Dlx2
26456	Sema4g	433064	Gm17748	74159	Acbd5	225288	Fhod3	22724	Zbtb7b	16403	Itga6
94280	Sfxn3	69310	Pacrg	215632	Psd4	100041241	Gm3227	545539	Gm15417	22138	Ttn
20170	Hps6	18815	Plg	215705	Arrdc1	20983	Syt4	20416	Shc1	545428	Ccdc141
16825	Ldb1	16004	Igf2r	227612	Tor4a	574402	Gpr17	229534	Pbxip1	241494	Zfp385b
100503392	4833438C02Rik	104103	Airn	279028	Adamts13	12326	Camk4	16194	Il6ra	241514	Zfp804a
100503435	AW124847	21826	Thbs2	100504177	F730016J06Rik	19348	Kif20a	20193	S100a1	72657	Selenoh
93679	Trim8	68799	Rgmb	56177	Olfm1	12532	Cdc25c	17210	Mcl1	269295	Rtn4rl2
18011	Neurl1a	66643	Lix1	227671	Gbgt1	100503380	Snhg4	229599	Ciart	58207	Slc43a3
14218	Sh3pxd2a	381066	Zfp948	66220	Zdhhc12	381148	Prob1	229600	BC028528	228139	P2rx3
414801	Itprip	268930	Pkmyt1	241296	Lrrc8a	71242	Spata24	194126	Mtmr11	20833	Ssrp1
240672	Dusp5	76498	Paqr4	227696	Phyhd1	68545	Ecscr	56338	Txnip	258571	Olfr1033
73713	Rbm20	12449	Ccnf	72500	Ier5l	67393	Cxxc5	14263	Fmo5	19271	Ptprj
14732	Gpam	16898	Rps2	227731	Slc25a25	353237	Pcdhac2	108097	Prkab2	26427	Creb3l1
11554	Adrb1	52009	Jpt2	13805	Eng	75599	Pcdh1	19221	Ptgfrn	241556	Tspan18
73442	Hspa12a	20681	Sox8	20910	Stxbp1	72930	Ppp2r2b	242126	Slc22a15	241568	Lrrc4c
71648	Optn	214901	Chtf18	19224	Ptgs1	269019	Stk32a	12373	Casq2	20511	Slc1a2
74186	Ccdc3	70083	Metrn	319817	Rc3h2	22240	Dpysl3	229658	Vangl1	241589	D430041D05Rik
227541	Camk1d	106618	Wdr90	20744	Strbp	100862305	NA	229699	Slc16a4	320554	Tcp11l1
326622	Upf2	56520	Nme4	241327	Olfml2a	328949	Mcc	12977	Csf1	211896	Depdc7
227545	Proser2	240055	Neurl1b	109241	Mbd5	626275	A930012L18Rik	229715	Amigo1	22431	Wt1
14462	Gata3	666668	Gm8225	320343	Lypd6	140492	Kcnn2	12814	Col11a1	16492	Kcna4
353282	Sfmbt2	16580	Kifc5b	71409	Fmnl2	12583	Cdo1	99586	Dpyd	228421	Kif18a
16169	Il15ra	15361	Hmga1	18227	Nr4a2	74574	Lvrn	14066	F3	68201	Ccdc34
66960	Mindy3	23969	Pacsin1	14571	Gpd2	106869	Tnfaip8	29815	Bcar3	170442	Bbox1
12296	Cacnb2	68816	Ppil1	269275	Acvr1c	16948	Lox	99526	Usp53	67606	Fibin
75869	Arl5b	100504304	Gm20161	11477	Acvr1	67847	Sncaip	118449	Synpo2	14260	Fmn1
74103	Nebl	74762	Mdga1	66860	Tanc1	69226	Snx24	64580	Ndst4	20394	Scg5
76467	Msrb2	13417	Dnah8	17076	Ly75	225518	Prdm6	22239	Ugt8a	100862258	Gm21596
227612	Tor4a	12411	Cbs	319876	Cobll1	77433	Redrum	271970	Arsj	14617	Gjd2
279028	Adamts13	72462	Rrp1b	228026	Pdk1	16906	Lmnb1	108058	Camk2d	399568	BC052040
100504177	F730016J06Rik	100504381	Gm17276	65964	Map3k20	70417	Megf10	100043364	NA	17536	Meis2
56177	Olfm1	18131	Notch3	215280	Wipf1	225579	Slc27a6	71481	Alpk1	72603	2700033N17Rik
227671	Gbgt1	100502766	Kifc1	15437	Hoxd8	66307	Isoc1	77018	Col25a1	654793	G630016G05Rik
66220	Zdhhc12	81877	Tnxb	15436	Hoxd4	240322	Adamts19	16842	Lef1	21825	Thbs1
241296	Lrrc8a	12263	C2	18024	Nfe2l2	225583	Minar2	114249	Npnt	381413	Gpr176
72500	Ier5l	70129	Slc44a4	228061	Agps	78923	Chsy3	214133	Tet2	12236	Bub1b
64292	Ptges	27756	Lsm2	241489	Pde11a	60440	Iigp1	110173	Manba	76464	Knl1
227731	Slc25a25	22321	Vars	99031	Osbpl6	104027	Synpo	19055	Ppp3ca	19361	Rad51
13805	Eng	106795	Tcf19	83435	Plekha3	21453	Tcof1	59308	Emcn	108907	Nusap1
20910	Stxbp1	240084	Cchcr1	70599	Itprid2	545260	Arsi	73284	Ddit4l	241627	Wdr76
19224	Ptgs1	100503344	Gm19645	100502854	D030029J20Rik	170826	Ppargc1b	12167	Bmpr1b	228564	Frmd5
67466	Pdcl	22154	Tubb5	228136	Zdhhc5	225608	Sh3tc2	229906	Gtf2b	20322	Sord
319817	Rc3h2	240087	Mdc1	241525	Ypel4	54670	Atp8b1	320072	A830019L24Rik	67092	Gatm
20744	Strbp	106582	Nrm	23796	Aplnr	629480	Gm6978	71355	Col24a1	110074	Dut
241327	Olfml2a	19824	Trim10	241528	Lrrc55	320924	Ccbe1	12042	Bcl10	14118	Fbn1
109241	Mbd5	19743	Rhag	228355	Madd	114663	Impa2	65086	Lpar3	99100	Cep152
71409	Fmnl2	83815	Cenpq	22259	Nr1h3	67951	Tubb6	26938	St6galnac5	271849	Shc4
14571	Gpd2	53901	Rcan2	228357	Lrp4	70799	Cep192	11364	Acadm	215387	Ncaph
269275	Acvr1c	224794	Enpp4	228368	Slc35c1	13176	Dcc	320840	Negr1	12235	Bub1
11477	Acvr1	63959	Slc29a1	76969	Chst1	71263	Mro	666513	Gm11787	20017	Polr1b
66860	Tanc1	80905	Polh	100042784	Prdm11	225724	Mapk4	17096	Lyn	70466	Ckap2l
407823	Baz2b	106763	Ttbk1	277414	Trp53i11	66468	Ska1	252838	Tox	67134	Nop56
17076	Ly75	381101	Dnph1	12521	Cd82	52538	Acaa2	320790	Chd7	14588	Gfra4
329421	Myo3b	21770	Ppp2r5d	329470	Accs	207259	Zbtb7c	60599	Trp53inp1	110751	Adam33
64406	Sp5	12445	Ccnd3	620695	Gm13889	225742	St8sia5	14579	Gem	215653	Rassf2
65964	Map3k20	70026	Tspo2	70852	Alkbh3os1	225743	Rnf165	100201	Tmem64	18538	Pcna
215280	Wipf1	76438	Rftn1	19373	Rag1	225745	Haus1	12307	Calb1	66634	Mcm8
18024	Nfe2l2	224860	Plcl2	241576	Ldlrad3	19201	Pstpip2	67460	Decr1	320974	Lrrn4
241489	Pde11a	211468	Kcnh8	210622	Pamr1	240427	Setbp1	140577	Ankrd6	18795	Plcb1
99031	Osbpl6	72415	Sgo1	12505	Cd44	246317	Neto1	52187	Rragd	241656	Pak7
70599	Itprid2	63993	Slc5a7	228413	Prrg4	14419	Gal	56228	Ube2j1	319196	Ankef1
241520	Fam171b	27221	Chaf1a	20813	Srp14	20743	Sptbn2	242377	Pm20d2	20614	Snap25
100502854	D030029J20Rik	18140	Uhrf1	171543	Bmf	11474	Actn3	108767	Pnrc1	69487	Ndufaf5
241525	Ypel4	12266	C3	383787	Ankrd63	23825	Banf1	230073	Ddx58	72899	Macrod2
23796	Aplnr	320209	Ddx11	18796	Plcb2	68209	Rnaseh2c	76959	Chmp5	71436	Flrt3
241528	Lrrc55	16772	Lama1	100043272	Inafm2	18969	Pola2	68922	Dnaic1	74528	Mgme1
228355	Madd	13823	Epb41l3	214239	Ccdc9b	67849	Cdca5	69638	Enho	53626	Insm1
22259	Nr1h3	246707	Emilin2	228536	Bahd1	19395	Rasgrp2	12804	Cntfr	433485	Syndig1
228357	Lrp4	74355	Smchd1	56398	Chp1	18190	Nrxn2	14430	Galt	12497	Entpd6
51897	Atg13	67052	Ndc80	98878	Ehd4	396184	Flrt1	230088	Fam214b	69270	Gins1
192285	Phf21a	70891	Spdya	20619	Snap23	225845	Pla2g16	100213	Rusc2	241727	Snph
228368	Slc35c1	72515	Wdr43	66606	Lrrc57	12669	Chrm1	230103	Npr2	11602	Angpt4
76969	Chst1	78785	Clip4	22222	Ubr1	14704	Gng3	76238	Grhpr	228777	Nrsn2
100042784	Prdm11	11682	Alk	17151	Ccndbp1	16319	Incenp	22590	Xpa	19700	Rem1
277414	Trp53i11	77889	Lbh	99334	Zscan29	14156	Fen1	12819	Col15a1	72119	Tpx2
12521	Cd82	57440	Ehd3	214968	Sema6d	225908	Myrf	21812	Tgfbr1	14239	Foxs1
329470	Accs	66310	Dpy30	317750	Slc24a5	54525	Syt7	18124	Nr4a3	13436	Dnmt3b
620695	Gm13889	72722	Fam98a	70354	Secisbp2l	278795	Lrrc10b	11303	Abca1	20648	Snta1
70852	Alkbh3os1	74199	Vit	69976	Galk2	68539	Tmem109	72479	Hsdl2	13555	E2f1
19373	Rag1	70536	Qpct	14178	Fgf7	28000	Prpf19	230259	E130308A19Rik	269378	Ahcy
241576	Ldlrad3	100038718	Gm10494	72477	Tmem87b	66607	Ms4a4d	209131	Snx30	66934	Dsn1
210622	Pamr1	67242	Gemin6	67333	Stk35	207521	Dtx4	73750	Whrn	19650	Rbl1
12505	Cd44	668830	NA	228598	Ebf4	107373	Fam111a	18491	Pappa	21817	Tgm2
228413	Prrg4	100503434	Gm19689	228607	Mavs	107272	Psat1	21885	Tle1	64899	Lpin3
107515	Lgr4	106522	Pkdcc	51902	Rnf24	225998	Rorb	68285	C630043F03Rik	280635	Emilin3
20813	Srp14	78798	Eml4	228608	Smox	16952	Anxa1	353204	Aldoart1	19281	Ptprt
171543	Bmf	17685	Msh2	54338	Slc23a2	320092	E030003E18Rik	76804	Kdm4c	17865	Mybl2
383787	Ankrd63	17688	Msh6	110911	Cds2	71738	Mamdc2	69863	Ttc39b	228858	Gdap1l1
18796	Plcb2	18189	Nrxn1	246313	Prokr2	319924	Apba1	77739	Adamtsl1	11486	Ada
100043272	Inafm2	77022	2700099C18Rik	74182	Gpcpd1	381217	Fam189a2	70122	Mllt3	104010	Cdh22
214239	Ccdc9b	240185	Jcad	12156	Bmp2	21873	Tjp2	545652	Gm13275	381405	Zfp663
228536	Bahd1	225115	Svil	228662	Btbd3	14297	Fxn	545654	Gm13285	16500	Kcnb1
56398	Chp1	210719	Mkx	319909	Ism1	226049	Dmrt2	21687	Tek	19223	Ptgis
26390	Mapkbp1	140792	Colec12	94249	Slc24a3	22359	Vldlr	16476	Jun	58220	Pard6b
98878	Ehd4	100038541	Gm10554	241694	Ralgapa2	20510	Slc1a1	72157	Pgm2	18019	Nfatc2
20619	Snap23	59025	Usp14	15376	Foxa2	56248	Ak3	320508	Cachd1	76960	Bcas1
66606	Lrrc57	381157	Greb1l	20608	Sstr4	59028	Rcl1	242570	Raver2	20878	Aurka
22222	Ubr1	621832	Nutf2-ps2	21824	Thbd	77125	Il33	11639	Ak4	13616	Edn3
17151	Ccndbp1	20641	Snrpd1	228775	Trib3	104174	Gldc	18578	Pde4b	100043761	Gm14399
99334	Zscan29	14465	Gata6	15901	Id1	13380	Dkk1	242585	Slc35d1	665001	Gm14391
317750	Slc24a5	225182	Rbbp8	84682	Cox4i2	208449	Sgms1	67916	Plpp3	100503353	Gm14440
70354	Secisbp2l	63955	Cables1	12048	Bcl2l1	76630	Stambpl1	381538	Mroh7	100043764	Gm4631
69976	Galk2	225187	Ankrd29	68728	Trp53inp2	15958	Ifit2	72475	Ssbp3	100043914	Zfp968
14178	Fgf7	16774	Lama3	19124	Procr	240641	Kif20b	56374	Tmem59	100043915	Gm4724
56461	Kcnip3	12558	Cdh2	70873	Cnbd2	107765	Ankrd1	242608	Podn	545490	Zfp973
67333	Stk35	13507	Dsc3	320706	Soga1	16551	Kif11	100273	Osbpl9	100043126	NA
228598	Ebf4	13506	Dsc2	16803	Lbp	74107	Cep55	230603	Ttc39a	100039017	Gm2007
228607	Mavs	13511	Dsg2	16658	Mafb	56839	Lgi1	17346	Mknk1	13999	Gm14288
51902	Rnf24	56386	B4galt6	26943	Serinc3	240660	Slc35g1	18710	Pik3r3	626832	Gm6710
54338	Slc23a2	211961	Asxl3	68386	0610039K10Rik	74055	Plce1	77110	Gpbp1l1	667962	Zfp966
110911	Cds2	319211	Nol4	381404	Pabpc1l	15201	Hells	14664	Slc6a9	100039060	0610010B08Rik
74182	Gpcpd1	13527	Dtna	17183	Matn4	56454	Aldh18a1	114143	Atp6v0b	628147	Gm2004
12156	Bmp2	225288	Fhod3	19668	Rbpjl	20562	Slit1	20441	St3gal3	668039	Gm14434
228662	Btbd3	100041241	Gm3227	20971	Sdc4	71085	Arhgap19	21846	Tie1	100303732	Zfp967
94249	Slc24a3	20983	Syt4	415115	Neurl2	107094	Rrp12	20525	Slc2a1	100043381	Gm14308
74030	Rin2	225341	Lims2	18830	Pltp	72832	Crtac1	100503370	Gm19660	100503949	Zfp965
241694	Ralgapa2	574402	Gpr17	17395	Mmp9	67573	Loxl4	16656	Hivep3	100043387	Gm14305
15376	Foxa2	19348	Kif20a	57138	Slc12a5	545291	Hpse2	67525	Trim62	627901	Gm14419
20608	Sstr4	12532	Cdc25c	228880	Zmynd8	226143	Cyp2c23	75234	Rnf19b	628308	Zfp970
21824	Thbd	15526	Hspa9	277360	Prex1	226151	Slf2	16818	Lck	433520	Gm14403
13010	Cst3	100503380	Snhg4	99371	Arfgef2	18150	Npm3	66264	Ccdc28b	626802	Gm14322
228775	Trib3	381148	Prob1	20613	Snai1	100861995	NA	230779	Serinc2	329575	Gm14325
15901	Id1	71242	Spata24	12608	Cebpb	226169	Pprc1	20970	Sdc3	665211	Gm14326
84682	Cox4i2	68545	Ecscr	19246	Ptpn1	70769	Nolc1	230784	Sesn2	74189	Phactr3
12048	Bcl2l1	67393	Cxxc5	69553	Ripor3	73728	Psd	14748	Gpr3	320558	Sycp2
66734	Map1lc3a	353237	Pcdhac2	241794	Kcng1	75579	2310034G01Rik	20111	Rps6ka1	228966	Ppp1r3d
68728	Trp53inp2	75599	Pcdh1	99377	Sall4	94279	Sfxn2	71904	Paqr7	71532	Fam217b
19124	Procr	72930	Ppp2r2b	228911	Tshz2	226180	Ina	100017	Ldlrap1	381409	Cdh26
70873	Cnbd2	269019	Stk32a	76829	Dok5	100048534	Cfap43	74552	Nipal3	18216	Ntsr1
228839	Tgif2	22240	Dpysl3	67017	Fam210b	68214	Gsto2	15903	Id3	12841	Col9a3
29812	Ndrg3	100862305	NA	12162	Bmp7	66673	Sorcs3	21401	Tcea3	277353	Tcfl5
320706	Soga1	328949	Mcc	65112	Pmepa1	58178	Sorcs1	22704	Zfp46	58237	Nkain4
16803	Lbp	626275	A930012L18Rik	100043911	Ppp4r1l-ps	226245	Plekhs1	230857	Ece1	11438	Chrna4
16658	Mafb	140492	Kcnn2	19334	Rab22a	226250	Afap1l2	17965	Nbl1	16536	Kcnq2
18803	Plcg1	12583	Cdo1	228961	Npepl1	72133	Trub1	212555	Pqlc2	13628	Eef1a2
17183	Matn4	74574	Lvrn	12561	Cdh4	78073	6720468P15Rik	17150	Mfap2	20262	Stmn3
20971	Sdc4	106869	Tnfaip8	16776	Lama5	71653	Shtn1	214359	Tmem51	269400	Rtel1
71856	Wfdc3	71373	Prr16	108115	Slco4a1	214084	Slc18a2	14726	Pdpn	17932	Myt1
18830	Pltp	16948	Lox	228993	Slc17a9	332397	Nanos1	18822	Plod1	16196	Il7
17395	Mmp9	67847	Sncaip	229003	Helz2	227522	Rpp38	77034	2510039O18Rik	20257	Stmn2
57138	Slc12a5	69226	Snx24	72147	Zbtb46	64707	Suv39h2	11610	Agtrap	21985	Tpd52
21939	Cd40	19038	Ppic	68556	Uckl1	66540	Fam107b	50762	Fbxo6	59058	Bhlhe22
72043	Sulf2	225518	Prdm6	245867	Pcmtd2	109079	Sephs1	16561	Kif1b	13123	Cyp7b1
99371	Arfgef2	77433	Redrum	229055	Zbtb10	70024	Mcm10	18707	Pik3cd	12870	Cp
81018	Rnf114	16906	Lmnb1	18583	Pde7a	14007	Celf2	70556	Slc25a33	27357	Gyg
20613	Snai1	320253	2003-03-01	22035	Tnfsf10	209378	Itih5	74646	Spsb1	13605	Ect2
12608	Cebpb	70417	Megf10	20482	Skil	18761	Prkcq	269604	Gpr157	665113	Tnik
19246	Ptpn1	225579	Slc27a6	72413	Kcnmb2	227580	C1ql3	74155	Errfi1	18417	Cldn11
69553	Ripor3	66307	Isoc1	14696	Gnb4	67448	Plxdc2	230959	Ajap1	241919	Slc7a14
99377	Sall4	240322	Adamts19	24063	Spry1	208618	Etl4	74761	Mxra8	320478	Sox2ot
228911	Tshz2	225583	Minar2	329628	Fat4	54519	Apbb1ip	11603	Agrn	20674	Sox2
228913	Zfp217	78923	Chsy3	269423	Abhd18	56075	Pdss1	64945	Cldn12	12428	Ccna2
76829	Dok5	60440	Iigp1	67749	Mgarp	67121	Mastl	242819	Rundc3b	20873	Plk4
67017	Fam210b	104027	Synpo	212127	Proser1	140483	Hnmt	18671	Abcb1a	269424	Jade1
12162	Bmp7	21453	Tcof1	55994	Smad9	12287	Cacna1b	18669	Abcb1b	72511	2610316D01Rik
65112	Pmepa1	545260	Arsi	170767	Rfxap	67187	Zmynd19	20346	Sema3a	18526	Pcdh10
19334	Rab22a	170826	Ppargc1b	329641	Sertm1	67122	Nrarp	26875	Pclo	56458	Foxo1
228960	Stx16	225608	Sh3tc2	12427	Ccna1	227613	Tubb4b	15234	Hgf	22066	Trpc4
228961	Npepl1	11555	Adrb2	18441	P2ry1	72080	Sapcd2	20348	Sema3c	69639	Exosc8
12561	Cdh4	14151	Fech	56706	Ccnl1	12496	Entpd2	14677	Gnai1	17116	Mab21l1
16776	Lama5	54670	Atp8b1	17035	Lxn	18146	Npdc1	50791	Magi2	329650	Med12l
108115	Slco4a1	320924	Ccbe1	109222	Rarres1	227632	Kcnt1	68770	Phtf2	622434	Arhgef26
229003	Helz2	17202	Mc4r	66868	Mfsd1	18128	Notch1	84652	Fam126a	229357	Gpr149
68556	Uckl1	114663	Impa2	229445	Ctso	56279	Fam69b	64295	Tmub1	17380	Mme
245867	Pcmtd2	67951	Tubb6	56720	Tdo2	241289	Ppp1r26	53312	Nub1	329659	E130311K13Rik
18583	Pde7a	70799	Cep192	24088	Tlr2	14582	Gfi1b	100689	Spon2	19288	Ptx3
22035	Tnfsf10	13176	Dcc	229474	Fhdc1	329375	Cfap77	14772	Grk4	17349	Mlf1
20482	Skil	107029	Me2	320782	Tmem154	71820	Wdr34	16976	Lrpap1	68725	1110032F04Rik
14696	Gnb4	71263	Mro	70762	Dclk2	227695	Spout1	11553	Adra2c	70099	Smc4
24063	Spry1	225724	Mapk4	12480	Cd1d2	14299	Ncs1	22393	Wfs1	66949	Trim59
329628	Fat4	66468	Ska1	12479	Cd1d1	665700	Hmcn2	117591	Slc2a9	26879	B3galnt1
67749	Mgarp	52538	Acaa2	73182	Pear1	98970	Fibcd1	15476	Hs3st1	66183	Sptssb
433586	Maml3	207259	Zbtb7c	18008	Nes	14287	Fpgs	12494	Cd38	386750	Slitrk3
212127	Proser1	225742	St8sia5	17261	Mef2d	27387	Sh2d3c	19126	Prom1	20713	Serpini1
22066	Trpc4	225743	Rnf165	19769	Rit1	269261	Rpl12	19017	Ppargc1a	213262	Fstl5
55994	Smad9	225745	Haus1	17829	Muc1	104367	Snora65	66278	Smim20	75939	4930579G24Rik
170767	Rfxap	19201	Pstpip2	13636	Efna1	18516	Pbx3	54216	Pcdh7	68659	Fam198b
18441	P2ry1	108052	Slc14a1	22724	Zbtb7b	74016	Phf19	212285	Arap2	14800	Gria2
56706	Ccnl1	240427	Setbp1	545539	Gm15417	13830	Stom	243025	Tmem156	14658	Glrb
17035	Lxn	17196	Mbp	20416	Shc1	24136	Zeb2	71778	Klhl5	18167	Npy2r
109222	Rarres1	246317	Neto1	229534	Pbxip1	433424	Zeb2os	231287	Atp10d	79235	Lrat
66868	Mfsd1	14419	Gal	16194	Il6ra	16574	Kif5c	70701	Nipal1	76915	Mnd1
229445	Ctso	18563	Pcx	74343	Crtc2	74194	Rnd3	21682	Tec	18211	Ntrk1
56720	Tdo2	11474	Actn3	20193	S100a1	21930	Tnfaip6	75991	Slain2	23920	Insrr
24088	Tlr2	13340	Slc29a2	18720	Pip5k1a	12298	Cacnb4	72313	Fryl	66614	Gpatch4
229474	Fhdc1	23825	Banf1	100861841	NA	271786	Galnt13	433904	Ociad2	404710	Iqgap3
320782	Tmem154	104252	Cdc42ep2	17210	Mcl1	241391	Galnt5	100737	Dcun1d4	68957	Paqr6
70762	Dclk2	18969	Pola2	229599	Ciart	18779	Pla2r1	231296	Lrrc66	67037	Pmf1
12480	Cd1d2	67849	Cdca5	67220	Plekho1	94229	Slc4a10	24051	Sgcb	140493	Kcnn3
12479	Cd1d1	381204	Naaladl1	194126	Mtmr11	13482	Dpp4	73472	Spata18	11444	Chrnb2
213498	Arhgef11	66406	Sac3d1	64051	Sv2a	14089	Fap	69727	Usp46	26568	Slc27a3
73182	Pear1	19309	Pygm	56338	Txnip	227960	Gca	68939	Rasl11b	67860	S100a16
18008	Nes	19395	Rasgrp2	14263	Fmo5	60344	Fign	66899	Fip1l1	20200	S100a6
17261	Mef2d	18190	Nrxn2	108097	Prkab2	110876	Scn2a	74277	Chic2	99681	Tchh
56700	Glmp	108101	Fermt3	19221	Ptgfrn	77771	Csrnp3	18595	Pdgfra	20195	S100a11
19769	Rit1	225845	Pla2g16	242126	Slc22a15	20274	Scn9a	74318	Hopx	20194	S100a10
68521	Fam189b	12669	Chrm1	12373	Casq2	20272	Scn7a	29817	Igfbp7	72634	Tdrkh
17829	Muc1	16319	Incenp	229658	Vangl1	241447	Cers6	319387	Adgrl3	78784	Celf3
13636	Efna1	14156	Fen1	15257	Hipk1	66442	Spc25	330119	Adamts3	229595	Adamtsl4
22724	Zbtb7b	225908	Myrf	229699	Slc16a4	107435	Hat1	330122	Cxcl3	621893	Hist2h2ab
545539	Gm15417	54525	Syt7	12977	Csf1	100861681	NA	20310	Cxcl2	319176	Hist2h2ac
20416	Shc1	278795	Lrrc10b	229715	Amigo1	13390	Dlx1	11839	Areg	97114	Hist2h3c2
229534	Pbxip1	68539	Tmem109	72023	Cyb561d1	13392	Dlx2	231440	Parm1	319192	Hist2h2aa2
70093	Ube2q1	28000	Prpf19	14066	F3	16403	Itga6	15945	Cxcl10	15267	Hist2h2aa1
16194	Il6ra	14764	Ptgdr2	29815	Bcar3	56508	Rapgef4	12492	Scarb2	15077	Hist2h3c1
74343	Crtc2	76002	Ms4a18	99526	Usp53	22138	Ttn	110075	Bmp3	97122	Hist2h4
20193	S100a1	66607	Ms4a4d	118449	Synpo2	545428	Ccdc141	19092	Prkg2	319154	Hist2h3b
18720	Pip5k1a	207521	Dtx4	64580	Ndst4	241494	Zfp385b	320292	Rasgef1b	319189	Hist2h2bb
75007	Mindy1	107373	Fam111a	22239	Ugt8a	241514	Zfp804a	319818	A930011G23Rik	213121	Ankrd35
17210	Mcl1	107272	Psat1	271970	Arsj	72657	Selenoh	74596	Cds1	18129	Notch2
229599	Ciart	208518	Cep78	108058	Camk2d	269295	Rtn4rl2	19249	Ptpn13	15360	Hmgcs2
67220	Plekho1	67383	Carnmt1	100043364	NA	58207	Slc43a3	114664	Hsd17b11	236539	Phgdh
194126	Mtmr11	225998	Rorb	71481	Alpk1	20833	Ssrp1	13406	Dmp1	18049	Ngf
64051	Sv2a	16952	Anxa1	16842	Lef1	258571	Olfr1033	18764	Pkd2	54524	Syt6
100038464	Gm15441	320092	E030003E18Rik	114249	Npnt	19271	Ptprj	76074	Gbp8	99543	Olfml3
56338	Txnip	71738	Mamdc2	214133	Tet2	26427	Creb3l1	17472	Gbp4	20501	Slc16a1
67845	Rnf115	319924	Apba1	97086	Slc9b2	11695	Alx4	626578	Gbp10	22414	Wnt2b
14263	Fmo5	381217	Fam189a2	110173	Manba	241568	Lrrc4c	634650	Gbp11	70465	Wdr77
108097	Prkab2	21873	Tjp2	19055	Ppp3ca	72446	Prr5l	100604	Lrrc8c	16491	Kcna3
19221	Ptgfrn	14297	Fxn	73284	Ddit4l	20511	Slc1a2	330149	Hfm1	229694	AI504432
11928	Atp1a1	18719	Pip5k1b	12167	Bmpr1b	99382	Abtb2	21814	Tgfbr3	16490	Kcna2
242126	Slc22a15	76088	Dock8	229900	Gbp7	241589	D430041D05Rik	12889	Cplx1	229706	Slc6a17
12373	Casq2	226049	Dmrt2	55932	Gbp3	320554	Tcp11l1	403178	Plcxd1	80883	Ntng1
229658	Vangl1	22359	Vldlr	14469	Gbp2	211896	Depdc7	231600	Chfr	13609	S1pr1
229699	Slc16a4	240595	Kcnv2	320072	A830019L24Rik	22431	Wt1	320129	Grk3	22329	Vcam1
12977	Csf1	20510	Slc1a1	16911	Lmo4	19672	Rcn1	23962	Oasl2	64378	Gpr88
229715	Amigo1	56248	Ak3	71355	Col24a1	16492	Kcna4	19303	Pxn	114301	Palmd
72023	Cyb561d1	59028	Rcl1	69219	Ddah1	228421	Kif18a	76792	2410131K14Rik	75769	Plppr5
72522	Atxn7l2	77125	Il33	12042	Bcl10	68201	Ccdc34	100993	AW549542	66568	Rwdd3
14066	F3	104174	Gldc	65086	Lpar3	170442	Bbox1	21386	Tbx3	319839	A530020G20Rik
29815	Bcar3	13380	Dkk1	99899	Ifi44	67606	Fibin	252972	Tpcn1	71643	Zgrf1
99526	Usp53	208449	Sgms1	11364	Acadm	14260	Fmn1	75732	Iqcd	68147	Gar1
118449	Synpo2	76630	Stambpl1	329782	4930570G19Rik	20394	Scg5	231717	Pheta1	56811	Dkk2
64580	Ndst4	15958	Ifit2	320840	Negr1	228482	Arhgap11a	109305	Orai1	319478	Cxxc4
22239	Ugt8a	240638	Slc16a12	666513	Gm11787	100862258	Gm21596	19679	Pitpnm2	21338	Tacr3
271970	Arsj	240641	Kif20b	17096	Lyn	14617	Gjd2	75695	Rilpl1	22253	Unc5c
108058	Camk2d	107765	Ankrd1	56711	Plag1	399568	BC052040	100503298	NA	12722	Clca3a1
100043364	NA	16551	Kif11	252838	Tox	17536	Meis2	22190	Ubc	80797	Clca3a2
71481	Alpk1	74107	Cep55	12319	Car8	72603	2700033N17Rik	243274	Tmem132d	214804	Syde2
114249	Npnt	56839	Lgi1	320790	Chd7	654793	G630016G05Rik	79565	Mettl27	99633	Adgrl2
214133	Tet2	240660	Slc35g1	60599	Trp53inp1	381413	Gpr176	18984	Por	100038391	Gm10287
110173	Manba	74055	Plce1	381510	Dpy19l4	12236	Bub1b	15507	Hspb1	19220	Ptgfr
19055	Ppp3ca	15201	Hells	14579	Gem	51944	Knstrn	269717	Orai2	68810	Nexn
73284	Ddit4l	69888	Cyp2c66	12307	Calb1	76464	Knl1	140709	Col26a1	229949	Ak5
56224	Tspan5	433247	Cyp2c68	140577	Ankrd6	19361	Rad51	243300	Nyap1	19218	Ptger3
12167	Bmpr1b	226105	Cyp2c70	52187	Rragd	70645	Oip5	330217	Gal3st4	242274	Lrrc7
229900	Gbp7	56454	Aldh18a1	100504166	4933421O10Rik	108907	Nusap1	71951	Gpc2	242297	Fam110b
55932	Gbp3	12495	Entpd1	56228	Ube2j1	241627	Wdr76	17135	Mafk	74438	Clvs1
14468	Gbp2b	20562	Slit1	14408	Gabrr1	228564	Frmd5	330222	Sdk1	65973	Asph
14469	Gbp2	71085	Arhgap19	242377	Pm20d2	20322	Sord	19159	Cyth3	242316	Gdf6
320072	A830019L24Rik	107094	Rrp12	108767	Pnrc1	67092	Gatm	231876	Lmtk2	12448	Ccne2
71355	Col24a1	71146	Golga7b	30046	Zfp292	110074	Dut	70381	Tecpr1	623474	Rad54b
69219	Ddah1	72832	Crtac1	230073	Ddx58	14118	Fbn1	320365	Fry	208890	Slc26a7
12042	Bcl10	67573	Loxl4	68922	Dnaic1	99100	Cep152	100637	N4bp2l1	212377	Mms22l
65086	Lpar3	545291	Hpse2	69638	Enho	271849	Shc4	100040018	Gmfg-ps	212390	Klhl32
99899	Ifi44	12780	Abcc2	12804	Cntfr	215387	Ncaph	330267	Thsd7a	100019	Mdn1
19220	Ptgfr	226151	Slf2	14430	Galt	12235	Bub1	21753	Tes	242384	Lingo2
17096	Lyn	18150	Npm3	56323	Dnajb5	70370	Fbln7	12390	Cav2	320500	Tmem215
252838	Tox	100861995	NA	230088	Fam214b	20017	Polr1b	12389	Cav1	230082	Nol6
60599	Trp53inp1	226169	Pprc1	100213	Rusc2	70466	Ckap2l	17295	Met	109242	Kif24
14579	Gem	70769	Nolc1	230103	Npr2	67134	Nop56	214642	Cped1	230085	Phf24
12307	Calb1	73728	Psd	73469	Rnf38	56264	Cpxm1	667307	Gm8564	230098	Arhgef39
140577	Ankrd6	75146	Mfsd13a	76238	Grhpr	241638	Lzts3	627049	Zfp800	17279	Melk
52187	Rragd	94279	Sfxn2	73405	1700055D18Rik	14588	Gfra4	74375	Gcc1	272031	Plppr1
56228	Ube2j1	76952	Nt5c2	666060	Frmpd1	215653	Rassf2	232664	Ccdc136	67063	Tmem246
14408	Gabrr1	226180	Ina	22590	Xpa	18538	Pcna	320609	Strip2	14211	Smc2
242377	Pm20d2	12821	Col17a1	21812	Tgfbr1	66634	Mcm8	76419	Smkr-ps	230235	Frrs1l
108767	Pnrc1	68214	Gsto2	18124	Nr4a3	320974	Lrrn4	22214	Ube2h	64817	Svep1
30046	Zfp292	66673	Sorcs3	11303	Abca1	18795	Plcb1	14187	Akr1b8	100041581	Zkscan16
11428	Aco1	58178	Sorcs1	100434	Slc44a1	18798	Plcb4	67861	Akr1b10	59001	Pole3
230073	Ddx58	100043462	Nutf2-ps1	100861652	NA	241656	Pak7	12183	Bpgm	56079	Astn2
15502	Dnaja1	18175	Nrap	72479	Hsdl2	319196	Ankef1	68487	Tmem140	56710	Brinp1
68922	Dnaic1	83561	Tdrd1	230259	E130308A19Rik	20614	Snap25	15258	Hipk2	19266	Ptprd
69638	Enho	72133	Trub1	209131	Snx30	72899	Macrod2	21391	Tbxas1	17475	Mpdz
12804	Cntfr	78073	6720468P15Rik	373864	Col27a1	71436	Flrt3	338523	Kdm7a	18028	Nfib
14430	Galt	18947	Pnliprp2	73750	Whrn	81910	Rrbp1	19331	Rab19	101739	Psip1
56323	Dnajb5	214084	Slc18a2	21923	Tnc	69178	Snx5	209773	Dennd2a	242509	Bnc2
100213	Rusc2	332397	Nanos1	18491	Pappa	74528	Mgme1	232748	Tcaf2	230376	Haus6
230103	Npr2	227522	Rpp38	21885	Tle1	12497	Entpd6	77574	Tcaf1	66902	Mtap
73469	Rnf38	64707	Suv39h2	68285	C630043F03Rik	69270	Gins1	100503800	NA	15569	Elavl2
666060	Frmpd1	66540	Fam107b	353204	Aldoart1	67311	Nanp	54324	Arhgef5	319865	E130114P18Rik
18124	Nr4a3	70024	Mcm10	76804	Kdm4c	11602	Angpt4	29807	Tpk1	242553	Kank4
11303	Abca1	209692	Dhtkd1	69863	Ttc39b	228777	Nrsn2	232784	Zfp212	230484	Usp1
100434	Slc44a1	14007	Celf2	70122	Mllt3	19700	Rem1	68910	Zfp467	15221	Foxd3
16600	Klf4	16425	Itih2	69136	Tusc1	72119	Tpx2	243374	Gimap8	72685	Dnajc6
72479	Hsdl2	209378	Itih5	16476	Jun	14239	Foxs1	65963	Tmem176b	16847	Lepr
230259	E130308A19Rik	18761	Prkcq	320508	Cachd1	15162	Hck	66058	Tmem176a	73094	Sgip1
209131	Snx30	227580	C1ql3	242570	Raver2	13436	Dnmt3b	71720	Osbpl3	13131	Dab1
20530	Slc31a2	625286	Tmem236	11639	Ak4	20648	Snta1	54353	Skap2	108079	Prkaa2
50780	Rgs3	67448	Plxdc2	18578	Pde4b	13555	E2f1	15400	Hoxa3	100102	Pcsk9
373864	Col27a1	208618	Etl4	67916	Plpp3	269378	Ahcy	15402	Hoxa5	230579	Fam151a
100182	Akna	71435	Arhgap21	381538	Mroh7	17391	Mmp24	15403	Hoxa6	329910	Acot11
73750	Whrn	54519	Apbb1ip	72475	Ssbp3	66934	Dsn1	100736249	Mira	72787	Ndc1
66290	Atp6v1g1	56075	Pdss1	56374	Tmem59	19650	Rbl1	15404	Hoxa7	18392	Orc1
21923	Tnc	67121	Mastl	242608	Podn	100043882	NA	78004	Prr15	12580	Cdkn2c
18491	Pappa	140483	Hnmt	100273	Osbpl9	277432	Vstm2l	68235	Mturn	15572	Elavl4
21885	Tle1	12287	Cacna1b	17346	Mknk1	70470	Rprd1b	387524	Znrf2	20460	Stil
68285	C630043F03Rik	67187	Zmynd19	68075	Lurap1	21817	Tgm2	18575	Pde1c	100502897	Gm12854
353204	Aldoart1	67122	Nrarp	18710	Pik3r3	228846	D630003M21Rik	78937	Avl9	19366	Rad54l
76804	Kdm4c	227613	Tubb4b	77110	Gpbp1l1	228852	Ppp1r16b	243382	Ppm1k	50927	Nasp
69863	Ttc39b	72080	Sapcd2	74464	Zswim5	71878	Fam83d	58243	Nap1l5	73804	Kif2c
70122	Mllt3	12496	Entpd2	14664	Slc6a9	64899	Lpin3	14804	Grid2	11876	Artn
69136	Tusc1	18146	Npdc1	114143	Atp6v0b	280635	Emilin3	100504298	NA	22608	Ybx1
16476	Jun	227632	Kcnt1	20441	St3gal3	17865	Mybl2	68169	Ndnf	13615	Edn2
320508	Cachd1	98766	Ubac1	21846	Tie1	11486	Ada	14701	Gng12	51797	Ctps
242570	Raver2	18128	Notch1	20525	Slc2a1	68612	Ube2c	13197	Gadd45a	16918	Mycl
242585	Slc35d1	72091	Snhg7	100503370	Gm19660	104010	Cdh22	19895	Rpia	170638	Hpcal4
67916	Plpp3	13166	Dbh	73332	Ccdc30	381405	Zfp663	104263	Kdm3a	56198	Heyl
381538	Mroh7	241289	Ppp1r26	68050	Akirin1	14049	Eya2	20454	St3gal5	215090	Maneal
72475	Ssbp3	14582	Gfi1b	230734	Yrdc	16500	Kcnb1	71093	Atoh8	52276	Cdca8
56374	Tmem59	665700	Hmcn2	230738	Zc3h12a	19223	Ptgis	22134	Tgoln1	192199	Rspo1
242608	Podn	98970	Fibcd1	67525	Trim62	56336	B4galt5	243499	Lrrtm4	72395	2610028E06Rik
100273	Osbpl9	27387	Sh2d3c	75234	Rnf19b	76960	Bcas1	232146	Eva1a	329941	Col8a2
100465	Mob3c	269261	Rpl12	16818	Lck	20878	Aurka	21336	Tacr1	269582	Clspn
68075	Lurap1	18516	Pbx3	94242	Tinagl1	67126	Atp5e	15277	Hk2	68310	Zmym1
18710	Pik3r3	77996	Cutal	230779	Serinc2	13616	Edn3	69652	2310069B03Rik	242667	Dlgap3
77110	Gpbp1l1	74016	Phf19	19273	Ptpru	100043761	Gm14399	194388	Tet3	384061	Fndc5
622665	Ccdc17	15139	Hc	14748	Gpr3	100503353	Gm14440	26903	Dysf	73680	Zbtb8a
74464	Zswim5	13830	Stom	53608	Map3k6	100043914	Zfp968	232174	Cyp26b1	215627	Zbtb8b
14664	Slc6a9	59126	Nek6	20111	Rps6ka1	100043915	Gm4724	75914	Exoc6b	72225	1700003M07Rik
114143	Atp6v0b	24136	Zeb2	71904	Paqr7	545490	Zfp973	17119	Mxd1	230775	Adgrb2
20441	St3gal3	433424	Zeb2os	230815	Man1c1	100043126	NA	58182	Prokr1	107581	Col16a1
21846	Tie1	16574	Kif5c	100017	Ldlrap1	100039017	Gm2007	69834	Rab43	67149	Nkain1
195522	Zfp691	74194	Rnd3	74552	Nipal3	13999	Gm14288	23945	Mgll	100088	Rcc1
73332	Ccdc30	21930	Tnfaip6	230828	Il22ra1	626832	Gm6710	21366	Slc6a6	100340	Smpdl3b
16656	Hivep3	51869	Rif1	15903	Id3	667962	Zfp966	101401	Adamts9	19891	Rpa2
230738	Zc3h12a	12298	Cacnb4	21401	Tcea3	100039060	0610010B08Rik	16206	Lrig1	18221	Nudc
14807	Grik3	271786	Galnt13	22704	Zfp46	628147	Gm2004	101351	Eogt	67586	Ubxn11
67525	Trim62	241391	Galnt5	230857	Ece1	668039	Gm14434	232286	Tmf1	16765	Stmn1
75234	Rnf19b	94229	Slc4a10	230861	Eif4g3	100303732	Zfp967	20893	Bhlhe40	69885	Aunip
16818	Lck	13482	Dpp4	230863	Sh2d5	100503949	Zfp965	18430	Oxtr	242702	Myom3
66264	Ccdc28b	14089	Fap	17965	Nbl1	627901	Gm14419	171508	Creld1	22417	Wnt4
230779	Serinc2	227960	Gca	212555	Pqlc2	628308	Zfp970	232334	Vgll4	11647	Alpl
14077	Fabp3	170738	Kcnh7	68817	Ddi2	433520	Gm14403	11973	Atp6v1e1	16559	Kif17
20970	Sdc3	60344	Fign	14726	Pdpn	626802	Gm14322	24110	Usp18	230868	Igsf21
19273	Ptpru	110876	Scn2a	18822	Plod1	329575	Gm14325	16977	Lrrc23	18600	Padi2
230793	Ahdc1	20274	Scn9a	77034	2510039O18Rik	665211	Gm14326	14794	Spsb2	329977	Fhad1
14748	Gpr3	20272	Scn7a	11610	Agtrap	320558	Sycp2	21991	Tpi1	71529	Kazn
20111	Rps6ka1	241447	Cers6	50762	Fbxo6	228966	Ppp1r3d	213233	Tapbpl	20148	Dhrs3
72690	Grrp1	66442	Spc25	16561	Kif1b	71532	Fam217b	17000	Ltbr	666351	Gm13232
100163	Pafah2	241452	Dhrs9	70556	Slc25a33	381409	Cdh26	18205	Ntf3	666474	Gm13167
71904	Paqr7	107435	Hat1	74646	Spsb1	18216	Ntsr1	319801	Tigar	666390	Gm13237
230815	Man1c1	13390	Dlx1	269604	Gpr157	277353	Tcfl5	68498	Tspan11	100041490	Gm20875
100017	Ldlrap1	13392	Dlx2	74155	Errfi1	58237	Nkain4	93694	Clec2d	666514	Gm13160
74552	Nipal3	16403	Itga6	433809	Rnf207	11438	Chrna4	243653	Clec1a	20810	Srm
242700	Ifnlr1	56508	Rapgef4	230959	Ajap1	16536	Kcnq2	57436	Gabarapl1	69928	Cenps
230828	Il22ra1	69605	Lnpk	74761	Mxra8	13628	Eef1a2	67729	Mansc1	242773	Slc45a1
15903	Id3	15434	Hoxd3	100861878	NA	20262	Stmn3	12576	Cdkn1b	57320	Park7
230837	Asap3	15436	Hoxd4	11603	Agrn	269400	Rtel1	13860	Eps8	269610	Chd5
21401	Tcea3	22138	Ttn	64945	Cldn12	18767	Pkia	232449	Dera	22062	Trp73
22704	Zfp46	545428	Ccdc141	242819	Rundc3b	16196	Il7	56615	Mgst1	320939	5930403L14Rik
22417	Wnt4	241494	Zfp385b	18671	Abcb1a	20257	Stmn2	109593	Lmo3	26561	Mmp23
230857	Ece1	16401	Itga4	18669	Abcb1b	21985	Tpd52	18705	Pik3c2g	230991	Fndc10
230861	Eif4g3	241514	Zfp804a	20346	Sema3a	94212	Pag1	109135	Plekha5	100382	AW011738
230863	Sh2d5	72657	Selenoh	15234	Hgf	59058	Bhlhe22	20678	Sox5	74183	Perm1
17965	Nbl1	30059	Timm10	20348	Sema3c	13123	Cyp7b1	387314	Tmtc1	57741	Noc2l
100038595	Gm16287	72401	Slc43a1	14677	Gnai1	12870	Cp	243813	Leng9	14362	Fzd1
212555	Pqlc2	269295	Rtn4rl2	50791	Magi2	27357	Gyg	269855	Ssc5d	18647	Cdk14
74772	Atp13a2	58207	Slc43a3	68770	Phtf2	192167	Nlgn1	384763	Zfp667	74051	Steap2
68817	Ddi2	20833	Ssrp1	19248	Ptpn12	13605	Ect2	110891	Slc8a2	70358	Steap1
214359	Tmem51	258571	Olfr1033	64295	Tmub1	665113	Tnik	17537	Meis3	11496	Adam22
14726	Pdpn	19271	Ptprj	13483	Dpp6	18417	Cldn11	170770	Bbc3	27214	Dbf4
18822	Plod1	75786	Ckap5	100732	Mapre3	241919	Slc7a14	101540	Prkd2	231014	9330182L06Rik
77034	2510039O18Rik	26427	Creb3l1	14772	Grk4	320478	Sox2ot	72205	Eml2	108151	Sema3d
11610	Agtrap	11695	Alx4	16976	Lrpap1	20674	Sox2	22323	Vasp	20349	Sema3e
50762	Fbxo6	241568	Lrrc4c	11553	Adra2c	12428	Ccna2	14282	Fosb	14190	Fgl2
18707	Pik3cd	20511	Slc1a2	22393	Wfs1	241950	Bbs12	67091	Trappc6a	320118	Fbxl13
70556	Slc25a33	98956	Nat10	66309	Tmem128	14173	Fgf2	12051	Bcl3	74511	Lrrc17
74646	Spsb1	16909	Lmo2	117591	Slc2a9	20873	Plk4	100503578	NA	433855	AI506816
269604	Gpr157	320554	Tcp11l1	231207	Cpeb2	269424	Jade1	21803	Tgfb1	78697	Pus7
68703	Rere	211896	Depdc7	12494	Cd38	67161	Sclt1	26362	Axl	213948	Atg9b
74155	Errfi1	22431	Wt1	19126	Prom1	72511	2610316D01Rik	74134	Cyp2s1	269633	Wdr86
433809	Rnf207	19672	Rcn1	231225	Tapt1	18526	Pcdh10	170742	Sertad3	57434	Xrcc2
230959	Ajap1	18508	Pax6	19017	Ppargc1a	56458	Foxo1	55942	Sertad1	242894	Actr3b
74761	Mxra8	16492	Kcna4	54216	Pcdh7	69639	Exosc8	18807	Pld3	22171	Tyms
11603	Agrn	76894	Mettl15	243025	Tmem156	17116	Mab21l1	13549	Dyrk1b	242915	Garem2
64945	Cldn12	228421	Kif18a	71778	Klhl5	329650	Med12l	22695	Zfp36	330064	Slc5a6
18671	Abcb1a	12064	Bdnf	109108	Slc30a9	622434	Arhgef26	63986	Gmfg	69719	Cad
18669	Abcb1b	68201	Ccdc34	231287	Atp10d	17380	Mme	233046	Rasgrp4	64339	Fndc4
20346	Sema3a	170442	Bbox1	21682	Tec	19288	Ptx3	101809	Spred3	21335	Tacc3
15234	Hgf	67606	Fibin	75991	Slain2	17349	Mlf1	29861	Dpf1	107823	Nsd2
20348	Sema3c	14260	Fmn1	72313	Fryl	70099	Smc4	243910	Nfkbid	272158	Poln
14677	Gnai1	23892	Grem1	433904	Ociad2	66949	Trim59	11803	Aplp1	231123	Haus3
70832	4921504A21Rik	20394	Scg5	100737	Dcun1d4	26879	B3galnt1	14751	Gpi1	242939	Cpz
50791	Magi2	228482	Arhgap11a	231296	Lrrc66	66183	Sptssb	243931	Tshz3	78558	Htra3
68770	Phtf2	14617	Gjd2	24051	Sgcb	20713	Serpini1	243937	Zfp536	231148	Ablim2
19248	Ptpn12	100043232	3110099E03Rik	73472	Spata18	213262	Fstl5	72287	Plekhf1	269643	Ppp2r2c
64295	Tmub1	399568	BC052040	69727	Usp46	75939	4930579G24Rik	22260	Nr1h2	12933	Crmp1
53312	Nub1	17536	Meis2	68939	Rasl11b	68659	Fam198b	78070	Cpt1c	59056	Evc
16527	Kcnk3	72603	2700033N17Rik	212986	Scfd2	14800	Gria2	20130	Rras	17089	Lyar
100732	Mapre3	654793	G630016G05Rik	66899	Fip1l1	14658	Glrb	68667	Trpm4	12020	Nkx3-2
14772	Grk4	381413	Gpr176	16924	Lnx1	18167	Npy2r	15464	Hrc	16826	Ldb2
16976	Lrpap1	12236	Bub1b	74277	Chic2	79235	Lrat	17872	Ppp1r15a	58227	Fam184b
11553	Adra2c	51944	Knstrn	18595	Pdgfra	76915	Mnd1	13170	Dbp	54392	Ncapg
22393	Wfs1	76464	Knl1	74318	Hopx	80890	Trim2	14814	Grin2d	20563	Slit2
117591	Slc2a9	19361	Rad51	319387	Adgrl3	18211	Ntrk1	16828	Ldha	246316	Lgi2
231207	Cpeb2	70645	Oip5	330119	Adamts3	23920	Insrr	101685	Spty2d1	319807	Nwd2
12494	Cd38	108907	Nusap1	330122	Cxcl3	66614	Gpatch4	67893	Tmem86a	22223	Uchl1
19126	Prom1	13828	Epb42	20309	Cxcl15	404710	Iqgap3	14407	Gabrg3	77569	Limch1
19017	Ppargc1a	241627	Wdr76	14825	Cxcl1	68957	Paqr6	11982	Atp10a	18935	Phox2b
20657	Sod3	228564	Frmd5	20310	Cxcl2	67037	Pmf1	664849	Gm7367	666938	Bend4
54216	Pcdh7	670832	Rps12-ps10	665563	Mthfd2l	54124	Cks1b	319893	A230057D06Rik	330096	Shisa3
243025	Tmem156	20322	Sord	13874	Ereg	140493	Kcnn3	320026	A330076H08Rik	14397	Gabra4
71778	Klhl5	381417	Gm14085	11839	Areg	26568	Slc27a3	50794	Klf13	545758	Gm5868
231287	Atp10d	110074	Dut	12223	Btc	67860	S100a16	233315	Mtmr10	231290	Slc10a4
21682	Tec	14118	Fbn1	231440	Parm1	20200	S100a6	21872	Tjp1	16590	Kit
433904	Ociad2	99100	Cep152	15945	Cxcl10	99681	Tchh	100503969	1810008I18Rik	16542	Kdr
100737	Dcun1d4	271849	Shc4	75814	4930467D21Rik	20195	S100a11	18553	Pcsk6	381644	Cep135
231296	Lrrc66	26458	Slc27a2	110075	Bmp3	20194	S100a10	269941	Chsy1	320827	C530008M17Rik
24051	Sgcb	109778	Blvra	320292	Rasgef1b	72634	Tdrkh	67009	Ttc23	231327	Ppat
73472	Spata18	215387	Ncaph	319818	A930011G23Rik	13038	Ctsk	108116	Slco3a1	13178	Dck
69727	Usp46	11552	Adra2b	74596	Cds1	229595	Adamtsl4	16790	Anpep	54403	Slc4a4
68939	Rasl11b	12235	Bub1	19249	Ptpn13	66471	Anp32e	209225	Zfp710	67111	Naaa
212986	Scfd2	70370	Fbln7	13406	Dmp1	621893	Hist2h2ab	434204	Whamm	52331	Stbd1
66899	Fip1l1	70466	Ckap2l	18764	Pkd2	319176	Hist2h2ac	107769	Tm6sf1	52398	2011-09-01
16924	Lnx1	67134	Nop56	76074	Gbp8	97114	Hist2h3c2	13032	Ctsc	55985	Cxcl13
74277	Chic2	56264	Cpxm1	17472	Gbp4	319192	Hist2h2aa2	72433	Rab38	231470	Fras1
18595	Pdgfra	241638	Lzts3	100604	Lrrc8c	15267	Hist2h2aa1	23966	Tenm4	231503	Tmem150c
74318	Hopx	14588	Gfra4	330149	Hfm1	15077	Hist2h3c1	22411	Wnt11	231507	Plac8
319387	Adgrl3	110751	Adam33	21814	Tgfbr3	97122	Hist2h4	67800	Dgat2	231510	Gpat3
330119	Adamts3	19122	Prnp	403178	Plcxd1	319154	Hist2h3b	233552	Gdpd5	26414	Mapk10
100038413	D130050E23Rik	215653	Rassf2	231600	Chfr	319189	Hist2h2bb	72590	Ppme1	75750	Slc10a6
20311	Cxcl5	18538	Pcna	22241	Ulk1	213121	Ankrd35	207728	Pde2a	13602	Sparcl1
330122	Cxcl3	66634	Mcm8	320129	Grk3	18129	Notch2	11875	Art5	433926	Lrrc8b
20309	Cxcl15	320974	Lrrn4	20345	Selplg	15360	Hmgcs2	20866	Stim1	231570	A830010M20Rik
14825	Cxcl1	18795	Plcb1	23962	Oasl2	236539	Phgdh	20821	Trim21	18973	Pole
20310	Cxcl2	18798	Plcb4	19303	Pxn	545555	Gm5853	20597	Smpd1	50883	Chek2
665563	Mthfd2l	241656	Pak7	76792	2410131K14Rik	74044	Ttf2	12751	Tpp1	330164	C130026L21Rik
13874	Ereg	319196	Ankef1	100993	AW549542	18049	Ngf	19024	Ppfibp2	330166	Miat
11839	Areg	20614	Snap25	21386	Tbx3	54524	Syt6	76954	St5	56747	Sez6l
12223	Btc	72899	Macrod2	170756	Slc8b1	99543	Olfml3	56786	Tmem9b	68666	Svop
231440	Parm1	71436	Flrt3	252972	Tpcn1	20501	Slc16a1	78593	Nrip3	22256	Ung
15945	Cxcl10	81910	Rrbp1	75732	Iqcd	22414	Wnt2b	233733	Galnt18	231646	Myo1h
12492	Scarb2	69178	Snx5	231717	Pheta1	70465	Wdr77	74996	Usp47	29867	Cabp1
12452	Ccng2	74528	Mgme1	11938	Atp2a2	16491	Kcna3	320878	Mical2	75665	Bicdl1
110075	Bmp3	53626	Insm1	207565	Camkk2	229694	AI504432	100504195	Micalcl	12704	Cit
320292	Rasgef1b	56488	Nxt1	109305	Orai1	16490	Kcna2	12310	Calca	68955	Srrm4
319818	A930011G23Rik	68738	Acss1	19679	Pitpnm2	229706	Slc6a17	116903	Calcb	72151	Rfc5
74596	Cds1	109344	E130215H24Rik	75695	Rilpl1	14863	Gstm2	233752	Insc	12123	Hrk
19249	Ptpn13	12497	Entpd6	100503298	NA	56742	Psrc1	20679	Sox6	269695	Rnft2
114664	Hsd17b11	69270	Gins1	22190	Ubc	76123	Gpsm2	233781	Xylt1	13048	Cux2
13406	Dmp1	67311	Nanp	243274	Tmem132d	329739	Fam102b	110058	Syt17	208628	Kntc1
18764	Pkd2	11602	Angpt4	17969	Ncf1	80883	Ntng1	319622	Itpripl2	29816	Hip1r
17472	Gbp4	69698	Slc52a3	79565	Mettl27	13609	S1pr1	209760	Tmc7	72650	2810006K23Rik
100604	Lrrc8c	19700	Rem1	18984	Por	22329	Vcam1	64297	Gprc5b	208151	Tmem132b
330149	Hfm1	72119	Tpx2	15507	Hspb1	64378	Gpr88	13631	Eef2k	208213	Tmem132c
21814	Tgfbr3	14239	Foxs1	269717	Orai2	75769	Plppr5	70261	Chp2	319616	5930412G12Rik
12889	Cplx1	72326	2500004C02Rik	243300	Nyap1	66568	Rwdd3	233836	Slc5a11	19384	Ran
15932	Idua	13436	Dnmt3b	71951	Gpc2	213603	Slc44a3	16190	Il4ra	243277	Adgrd1
231600	Chfr	20648	Snta1	77053	Sun1	319839	A530020G20Rik	56312	Nupr1	23948	Mmp17
22241	Ulk1	13555	E2f1	17135	Mafk	214137	Arhgap29	26417	Mapk3	22021	Tpst1
320129	Grk3	269378	Ahcy	108723	Card11	242202	Pde5a	66090	Ypel3	212996	Galnt17
20345	Selplg	668940	Myh7b	330222	Sdk1	19142	Prss12	11674	Aldoa	19718	Rfc2
23962	Oasl2	17391	Mmp24	17425	Foxk1	109676	Ank2	101502	Hsd3b7	13717	Eln
19303	Pxn	66934	Dsn1	19159	Cyth3	71643	Zgrf1	21804	Tgfb1i1	100647	Upk3b
76792	2410131K14Rik	19650	Rbl1	231876	Lmtk2	18741	Pitx2	67865	Rgs10	83766	Actl6b
100993	AW549542	100043882	NA	70381	Tecpr1	68147	Gar1	29810	Bag3	18542	Pcolce
21386	Tbx3	21817	Tgm2	264064	Cdk8	74442	Sgms2	101476	Plekha1	381678	Zcwpw1
170756	Slc8b1	228846	D630003M21Rik	72587	Pan3	56811	Dkk2	56213	Htra1	118446	Gjc3
252972	Tpcn1	71878	Fam83d	320365	Fry	319478	Cxxc4	66885	Acadsb	17220	Mcm7
75732	Iqcd	64899	Lpin3	100637	N4bp2l1	229841	Cenpe	233919	Gpr26	80752	Fam20c
231712	Trafd1	280635	Emilin3	100040018	Gmfg-ps	51788	H2afz	55987	Cpxm2	231821	Adap1
231717	Pheta1	17865	Mybl2	15893	Ica1	22253	Unc5c	77938	Fam53b	73212	3110082I17Rik
11938	Atp2a2	11486	Ada	330267	Thsd7a	12722	Clca3a1	19267	Ptpre	76854	Gper1
207565	Camkk2	241770	Rims4	101148	Bmt2	80797	Clca3a2	12176	Bnip3	243312	Elfn1
109305	Orai1	68612	Ube2c	21753	Tes	214804	Syde2	56460	Pkp3	231858	Radil
74366	4932422M17Rik	104010	Cdh22	12390	Cav2	99633	Adgrl2	24058	Sigirr	75104	Mmd2
19679	Pitpnm2	381405	Zfp663	12389	Cav1	100038391	Gm10287	72000	Lmntd2	330230	Zfp853
75695	Rilpl1	14049	Eya2	17295	Met	68810	Nexn	66985	Rassf7	243339	Tmem130
100503298	NA	16500	Kcnb1	269831	Tspan12	229949	Ak5	54123	Irf7	15289	Hmgb1
22190	Ubc	19223	Ptgis	214642	Cped1	19218	Ptger3	66853	Pnpla2	70717	Medag
79565	Mettl27	56336	B4galt5	667307	Gm8564	107869	Cth	12476	Cd151	12190	Brca2
18984	Por	18019	Nfatc2	93735	Wnt16	242274	Lrrc7	54473	Tollip	243362	Stard13
15507	Hspb1	100502777	Gm38422	627049	Zfp800	76131	Depdc1a	12577	Cdkn1c	69263	Rfc3
269717	Orai2	76960	Bcas1	74375	Gcc1	242297	Fam110b	22113	Phlda2	21789	Tfpi2
13047	Cux1	20878	Aurka	232664	Ccdc136	74438	Clvs1	244238	Mrgpre	65255	Asb4
83704	Slc12a9	13616	Edn3	320609	Strip2	65973	Asph	16337	Insr	213945	Col28a1
666372	Gm8066	100503353	Gm14440	76419	Smkr-ps	242316	Gdf6	50767	Pnpla6	114142	Foxp2
100316903	Gm20605	13999	Gm14288	22214	Ube2h	12448	Ccne2	13642	Efnb2	19283	Ptprz1
243300	Nyap1	628147	Gm2004	14187	Akr1b8	623474	Rad54b	270028	Fam155a	319832	Tmem229a
71951	Gpc2	628308	Zfp970	67861	Akr1b10	208890	Slc26a7	384783	Irs2	101359	Prrt4
77053	Sun1	433520	Gm14403	12183	Bpgm	269513	Nkain3	12826	Col4a1	71791	Cpa4
100494	Zfand2a	626802	Gm14322	68487	Tmem140	212377	Mms22l	12827	Col4a2	83922	Cep41
17135	Mafk	320558	Sycp2	15258	Hipk2	13841	Epha7	19332	Rab20	17294	Mest
791272	Gm10091	228966	Ppp1r3d	338523	Kdm7a	100019	Mdn1	102132	E230013L22Rik	723930	Mir335
108723	Card11	71532	Fam217b	209773	Dennd2a	242384	Lingo2	234086	Erich1	619665	Klf14
330222	Sdk1	381409	Cdh26	109880	Braf	320500	Tmem215	56229	Thsd1	243743	Plxna4
17425	Foxk1	18216	Ntsr1	232748	Tcaf2	230082	Nol6	18791	Plat	74354	Lrguk
243328	Slc29a4	12841	Col9a3	77574	Tcaf1	109242	Kif24	20377	Sfrp1	70699	Nup205
19159	Cyth3	277353	Tcfl5	100503800	NA	329828	AI464131	69068	Tcim	208164	Fam180a
231876	Lmtk2	58237	Nkain4	54324	Arhgef5	230085	Phf24	83436	Plekha2	19242	Ptn
70381	Tecpr1	11438	Chrna4	29807	Tpk1	12517	Cd72	74489	5430421F17Rik	320127	Dgki
264064	Cdk8	16536	Kcnq2	68910	Zfp467	230098	Arhgef39	353310	Zfp703	140494	Atp6v0a4
72587	Pan3	13628	Eef1a2	243369	Sspo	230099	Car9	211323	Nrg1	330286	D630045J12Rik
320365	Fry	20262	Stmn3	243374	Gimap8	17279	Melk	67887	Saraf	665180	Clec2l
100637	N4bp2l1	269400	Rtel1	65963	Tmem176b	67628	Anp32b	244416	Ppp1r3b	434008	Tmem178b
100040018	Gmfg-ps	80892	Zfhx4	66058	Tmem176a	272031	Plppr1	102103	Mtus1	13835	Epha1
15893	Ica1	18767	Pkia	71720	Osbpl3	67063	Tmem246	14107	Fat1	66797	Cntnap2
101148	Bmt2	20257	Stmn2	70821	4921507P07Rik	14211	Smc2	102294	Cyp4v3	71660	Rarres2
21753	Tes	21985	Tpd52	54353	Skap2	230235	Frrs1l	53318	Pdlim3	56524	Mpp6
12390	Cav2	71934	Car13	100504068	NA	64817	Svep1	654824	Ankrd37	319981	C530044C16Rik
17295	Met	59058	Bhlhe22	15399	Hoxa2	100041581	Zkscan16	102141	Snx25	100503966	NA
214642	Cped1	13123	Cyp7b1	15400	Hoxa3	71354	Wdr31	16363	Irf2	11517	Adcyap1r1
667307	Gm8564	12870	Cp	15401	Hoxa4	59001	Pole3	71069	Stox2	27055	Fkbp9
93735	Wnt16	27357	Gyg	15402	Hoxa5	56079	Astn2	100503519	Gm19744	56150	Mad2l1
74375	Gcc1	192167	Nlgn1	15403	Hoxa6	56710	Brinp1	15446	Hpgd	52250	Reep1
232664	Ccdc136	13605	Ect2	100736249	Mira	214444	Cdk5rap2	50753	Fbxo8	20019	Polr1a
66144	Atp6v1f	665113	Tnik	15404	Hoxa7	19266	Ptprd	72333	Palld	12386	Ctnna2
320609	Strip2	20526	Slc2a2	100042056	9130019P16Rik	52829	Lurap1l	72902	Spock3	74342	Lrrtm1
76419	Smkr-ps	18417	Cldn11	78004	Prr15	17475	Mpdz	21892	Tll1	64704	Htra2
22214	Ube2h	241919	Slc7a14	68235	Mturn	18028	Nfib	100038489	Apela	21909	Tlx2
14187	Akr1b8	72607	Usp13	387524	Znrf2	101739	Psip1	234353	Psd3	17768	Mthfd2
67861	Akr1b10	51938	Ccdc39	18575	Pde1c	242509	Bnc2	211134	Lzts1	108176	Npm3-ps1
12183	Bpgm	320478	Sox2ot	78937	Avl9	338349	Cntln	23886	Gdf15	232187	Smyd5
68487	Tmem140	20674	Sox2	243382	Ppm1k	230376	Haus6	16478	Jund	236266	Alms1
15258	Hipk2	12428	Ccna2	73998	Herc3	76376	Slc24a2	110385	Pde4c	65967	Eefsec
338523	Kdm7a	241950	Bbs12	58243	Nap1l5	66902	Mtap	65972	Ifi30	56505	Ruvbl1
19331	Rab19	14173	Fgf2	14804	Grid2	319865	E130114P18Rik	442796	A230052G05Rik	17216	Mcm2
209773	Dennd2a	20873	Plk4	100504298	NA	242553	Kank4	84094	Plvap	66098	Chchd6
109880	Braf	269424	Jade1	68169	Ndnf	230484	Usp1	434325	Tmem221	107747	Aldh1l1
232748	Tcaf2	67161	Sclt1	14701	Gng12	15221	Foxd3	16453	Jak3	71699	Slc41a3
77574	Tcaf1	72511	2610316D01Rik	13197	Gadd45a	26563	Ror1	16598	Klf2	232227	Iqsec1
100503800	NA	18526	Pcdh10	19895	Rpia	72685	Dnajc6	20467	Sin3b	14115	Fbln2
54324	Arhgef5	56458	Foxo1	104263	Kdm3a	16847	Lepr	14065	F2rl3	72170	Chchd4
29807	Tpk1	50706	Postn	20454	St3gal5	73094	Sgip1	21968	Tom1	67678	Lsm3
232784	Zfp212	69639	Exosc8	71093	Atoh8	13131	Dab1	15368	Hmox1	243547	Grip2
77827	Krba1	13175	Dclk1	100504536	NA	100102	Pcsk9	75141	Rasd2	320265	Fam19a1
68910	Zfp467	17116	Mab21l1	232086	Tmem150a	230579	Fam151a	15245	Hhip	72171	Shq1
243369	Sspo	329650	Med12l	22134	Tgoln1	72787	Ndc1	234515	Inpp4b	18488	Cntn3
243374	Gimap8	622434	Arhgef26	232146	Eva1a	67305	Gpx7	26364	Adgre5	53870	Cntn6
65963	Tmem176b	229357	Gpr149	21336	Tacr1	18392	Orc1	212168	Zswim4	269784	Cntn4
66058	Tmem176a	17380	Mme	15277	Hk2	12580	Cdkn2c	15936	Ier2	58186	Rad18
71720	Osbpl3	329659	E130311K13Rik	69652	2310069B03Rik	15572	Elavl4	619292	G430095P16Rik	259302	Srgap3
54353	Skap2	229363	Gmps	194388	Tet3	20460	Stil	16477	Junb	269788	Lhfpl4
100504068	NA	67437	Ssr3	26903	Dysf	100502897	Gm12854	17159	Man2b1	211651	Fancd2
15399	Hoxa2	19288	Ptx3	232174	Cyp26b1	19366	Rad54l	244556	Zfp791	11941	Atp2b2
15400	Hoxa3	17349	Mlf1	75914	Exoc6b	17776	Mast2	74513	Neto2	68971	Tamm41
15401	Hoxa4	68725	1110032F04Rik	13656	Egr4	50927	Nasp	71607	Snx20	20965	Syn2
15402	Hoxa5	70099	Smc4	17119	Mxd1	73804	Kif2c	257632	Nod2	19016	Pparg
66873	Tril	66949	Trim59	232201	Arhgap25	11876	Artn	74256	Cyld	381802	Tsen2
68235	Mturn	242083	Ppm1l	58182	Prokr1	107995	Cdc20	58198	Sall1	67088	Cand2
387524	Znrf2	26879	B3galnt1	58229	Efcc1	22608	Ybx1	100041089	Gm3134	666634	Gm8203
18575	Pde1c	66183	Sptssb	69834	Rab43	66101	Ppih	16373	Irx3	67492	Zfand4
78937	Avl9	69983	Sis	23945	Mgll	329934	Foxo6	17390	Mmp2	213391	Rassf4
243382	Ppm1k	12038	Bche	22591	Xpc	51797	Ctps	270084	Lpcat2	20315	Cxcl12
14804	Grid2	20713	Serpini1	21366	Slc6a6	100504506	NA	14681	Gnao1	12288	Cacna1c
100504298	NA	213262	Fstl5	101401	Adamts9	16918	Mycl	56437	Rrad	14412	Slc6a13
14701	Gng12	75939	4930579G24Rik	330385	9530026P05Rik	170638	Hpcal4	234683	Elmo3	243621	Iqsec3
13197	Gadd45a	68659	Fam198b	16206	Lrig1	56198	Heyl	75687	Ripor1	232345	A2m
104263	Kdm3a	14800	Gria2	101351	Eogt	215090	Maneal	19171	Psmb10	108653	Rimklb
71093	Atoh8	14658	Glrb	232286	Tmf1	52276	Cdca8	319446	Dpep2	50530	Mfap5
100504536	NA	18167	Npy2r	65106	Arl6ip5	192199	Rspo1	54446	Nfat5	50909	C1ra
22134	Tgoln1	79235	Lrat	17342	Mitf	70088	Meaf6	66894	Wwp2	667277	C1rb
232146	Eva1a	14161	Fga	66892	Eif4e3	72395	2610028E06Rik	11906	Zfhx3	14793	Cdca3
21336	Tacr1	110135	Fgb	20893	Bhlhe40	329941	Col8a2	12927	Bcar1	319352	Pianp
15277	Hk2	76915	Mnd1	30937	Lmcd1	269582	Clspn	93739	Gabarapl2	110109	Nop2
69652	2310069B03Rik	80890	Trim2	232334	Vgll4	68310	Zmym1	208936	Adamts18	68298	Ncapd2
20355	Sema4f	18211	Ntrk1	67784	Plxnd1	242667	Dlgap3	75796	Cdyl2	16493	Kcna5
194388	Tet3	23920	Insrr	11973	Atp6v1e1	384061	Fndc5	74440	Cmip	19362	Rad51ap1
26903	Dysf	66614	Gpatch4	24110	Usp18	73680	Zbtb8a	234779	Plcg2	21679	Tead4
232174	Cyp26b1	404710	Iqgap3	13807	Eno2	215627	Zbtb8b	74032	Sdr42e1	14235	Foxm1
13656	Egr4	68957	Paqr6	16977	Lrrc23	72225	1700003M07Rik	72042	Cotl1	381822	Lockd
17119	Mxd1	67037	Pmf1	14794	Spsb2	230775	Adgrb2	78892	Crispld2	232431	Gprc5a
232201	Arhgap25	53868	Rab25	213233	Tapbpl	107581	Col16a1	68790	Fendrr	13730	Emp1
58182	Prokr1	54124	Cks1b	17000	Ltbr	67149	Nkain1	15227	Foxf1	14812	Grin2b
58229	Efcc1	140493	Kcnn3	20276	Scnn1a	100088	Rcc1	14234	Foxc2	654818	Smco3
69834	Rab43	26568	Slc27a3	21937	Tnfrsf1a	100340	Smpdl3b	14241	Foxl1	109978	Art4
23945	Mgll	67860	S100a16	18205	Ntf3	19891	Rpa2	67443	Map1lc3b	17313	Mgp
80283	Abtb1	20199	S100a5	319801	Tigar	18221	Nudc	100689703	9330133O14Rik	11857	Arhgdib
22591	Xpc	20200	S100a6	68498	Tspan11	16765	Stmn1	78779	Spata2l	19277	Ptpro
21366	Slc6a6	20755	Sprr2a1	93694	Clec2d	69885	Aunip	244668	Sipa1l2	54611	Pde3a
101401	Adamts9	100303744	Sprr2a2	243653	Clec1a	242702	Myom3	270110	Irf2bp2	100093700	Gm10400
330385	9530026P05Rik	17235	Smcp	57436	Gabarapl1	15552	Htr1d	71785	Pdgfd	16523	Kcnj8
16206	Lrig1	99681	Tchh	67729	Mansc1	11647	Alpl	22068	Trpc6	20928	Abcc9
101351	Eogt	20195	S100a11	12576	Cdkn1b	16559	Kif17	71544	Arhgap42	12035	Bcat1
232286	Tmf1	20194	S100a10	13860	Eps8	230868	Igsf21	270118	Maml2	74071	Lmntd1
232288	Frmd4b	72634	Tdrkh	232449	Dera	18600	Padi2	170748	Smco4	71323	Rassf8
66892	Eif4e3	545551	BC021767	56615	Mgst1	329977	Fhad1	70726	Angptl6	16651	Sspn
14761	Gpr27	13038	Ctsk	109593	Lmo3	20148	Dhrs3	18577	Pde4a	57776	Ttyh1
20893	Bhlhe40	229595	Adamtsl4	18705	Pik3c2g	21938	Tnfrsf1b	319899	Dock6	232821	Ccdc106
30937	Lmcd1	66471	Anp32e	109135	Plekha5	666351	Gm13232	235048	Zfp599	22776	Zim1
18430	Oxtr	621893	Hist2h2ab	20449	St8sia1	666474	Gm13167	330908	Opcml	18616	Peg3
15465	Hrh1	319176	Hist2h2ac	20678	Sox5	666390	Gm13237	23871	Ets1	22775	Zik1
232334	Vgll4	97114	Hist2h3c2	232533	Stk38l	100041490	Gm20875	72828	Ubash3b	16881	Lig1
67784	Plxnd1	319192	Hist2h2aa2	387314	Tmtc1	666514	Gm13160	272589	Tbcel	56459	Sae1
330401	Tmcc1	15267	Hist2h2aa1	243813	Leng9	20810	Srm	110637	Grik4	70333	Cd3eap
22419	Wnt5b	15077	Hist2h3c1	232811	Kmt5c	69928	Cenps	69632	Arhgef12	11816	Apoe
11973	Atp6v1e1	97122	Hist2h4	269854	Nat14	242773	Slc45a1	235300	Tmem136	232975	Atp1a3
74043	Pex26	319154	Hist2h3b	269855	Ssc5d	57320	Park7	21838	Thy1	73032	Ttc9b
24110	Usp18	319189	Hist2h2bb	68490	Zfp579	269610	Chd5	84004	Mcam	14113	Fbl
60611	Foxj2	213121	Ankrd35	110891	Slc8a2	22062	Trp73	12402	Cbl	66525	Timm50
16977	Lrrc23	20333	Sec22b	17537	Meis3	70673	Prdm16	102693	Phldb1	233064	Wdr62
14794	Spsb2	18129	Notch2	170770	Bbc3	320939	5930403L14Rik	72821	Scn2b	71909	Haus5
69202	Ptms	15360	Hmgcs2	101540	Prkd2	544678	Cfap74	70661	Sik3	57780	Fxyd7
320678	Iffo1	236539	Phgdh	72205	Eml2	26561	Mmp23	54725	Cadm1	243914	Lgi4
213233	Tapbpl	18049	Ngf	319197	Gpr4	230991	Fndc10	244867	Arhgap20	20266	Scn1b
17000	Ltbr	54524	Syt6	22323	Vasp	230996	9430015G10Rik	244871	Zc3h12c	53896	Slc7a10
20276	Scnn1a	99543	Olfml3	20167	Rtn2	100382	AW011738	58233	Dnaja4	12447	Ccne1
21937	Tnfrsf1a	140917	Dclre1b	14282	Fosb	74183	Perm1	121021	Cspg4	58188	Vstm2b
243634	Ano2	99470	Magi3	67091	Trappc6a	57741	Noc2l	102462	Imp3	210094	Iglon5
18205	Ntf3	20501	Slc16a1	12051	Bcl3	14362	Fzd1	72774	Neil1	20256	Clec11a
319801	Tigar	22414	Wnt2b	14809	Grik5	18647	Cdk14	18007	Neo1	272381	Lrrc4b
68498	Tspan11	70465	Wdr77	100503578	NA	74051	Steap2	18746	Pkm	18971	Pold1
93694	Clec2d	72121	Dennd2d	67379	Dedd2	70358	Steap1	72565	Uaca	78405	Ntf5
243653	Clec1a	16491	Kcna3	21803	Tgfb1	117167	Steap4	74090	Paqr5	56734	Tulp2
57436	Gabarapl1	229694	AI504432	52132	Ccdc97	11496	Adam22	93683	Glce	74490	Mamstr
67729	Mansc1	16490	Kcna2	26362	Axl	27214	Dbf4	319480	Itga11	56546	Sec1
12576	Cdkn1b	229706	Slc6a17	192192	Shkbp1	231014	9330182L06Rik	17130	Smad6	101612	Grwd1
13860	Eps8	329735	4933431E20Rik	55942	Sertad1	108151	Sema3d	74165	Fbxl22	20927	Abcc8
232449	Dera	14863	Gstm2	13549	Dyrk1b	20349	Sema3e	235441	Usp3	16502	Kcnc1
56615	Mgst1	56742	Psrc1	22695	Zfp36	14190	Fgl2	19883	Rora	19259	Ptpn5
109593	Lmo3	76123	Gpsm2	63986	Gmfg	320118	Fbxl13	12175	Bnip2	108961	E2f8
18705	Pik3c2g	329739	Fam102b	233046	Rasgrp4	74511	Lrrc17	71602	Myo1e	100040465	NA
109135	Plekha5	57257	Vav3	101809	Spred3	433855	AI506816	19378	Aldh1a2	233246	Ano5
20449	St8sia1	80883	Ntng1	29861	Dpf1	78697	Pus7	102371	Myzap	233271	Luzp2
20678	Sox5	13609	S1pr1	243910	Nfkbid	269633	Wdr86	100861984	NA	14402	Gabrb3
232533	Stk38l	22329	Vcam1	11803	Aplp1	57434	Xrcc2	72278	Ccpg1	100862301	NA
387314	Tmtc1	64378	Gpr88	14751	Gpi1	242894	Actr3b	208898	Unc13c	64245	Snord116l2
243813	Leng9	72776	Sass6	435965	Lrp3	22171	Tyms	235493	Fam214a	52480	Snhg14
67425	Eps8l1	75769	Plppr5	243931	Tshz3	242915	Garem2	50772	Mapk6	17984	Ndn
269854	Nat14	66568	Rwdd3	243937	Zfp536	83762	Otof	12160	Bmp5	27385	Magel2
269855	Ssc5d	99887	Tmem56	72287	Plekhf1	12615	Cenpa	12816	Col12a1	11441	Chrna7
68490	Zfp579	213603	Slc44a3	22260	Nr1h2	330064	Slc5a6	70598	Filip1	170711	Otud7a
243842	Bicra	319839	A530020G20Rik	78070	Cpt1c	69719	Cad	15551	Htr1b	233332	Adamts17
110891	Slc8a2	214137	Arhgap29	20130	Rras	64339	Fndc4	23959	Nt5e	66412	Arrdc4
17537	Meis3	242202	Pde5a	68667	Trpm4	100038629	Gm10463	64085	Clstn2	11819	Nr2f2
243846	Ccdc9	19142	Prss12	15464	Hrc	20492	Slbp	17532	Mras	434198	B130024G19Rik
170770	Bbc3	109676	Ank2	76787	Ppfia3	21335	Tacc3	24059	Slco2a1	244058	Rgma
101540	Prkd2	71643	Zgrf1	100861649	NA	107823	Nsd2	75686	Nudt16	100038347	Fam174b
243864	Mill2	18741	Pitx2	17872	Ppp1r15a	231123	Haus3	245026	Col6a6	64176	Sv2b
72205	Eml2	68147	Gar1	66065	Hsd17b14	242939	Cpz	665033	Col6a5	18213	Ntrk3
22323	Vasp	71519	Cyp2u1	13170	Dbp	78558	Htra3	68553	Col6a4	791275	Gm9885
20167	Rtn2	74442	Sgms2	19158	Cyth2	231148	Ablim2	20350	Sema3f	68048	Aen
14282	Fosb	56811	Dkk2	14814	Grin2d	81840	Sorcs2	19882	Mst1r	208836	Fanci
232944	Mark4	319478	Cxxc4	16828	Ldha	269643	Ppp2r2c	78267	Klhdc8b	77011	Ticrr
232946	Bloc1s3	229841	Cenpe	101685	Spty2d1	12933	Crmp1	29873	Cspg5	12144	Blm
19698	Relb	51788	H2afz	67893	Tmem86a	59056	Evc	19228	Pth1r	11775	Ap3b2
12051	Bcl3	22253	Unc5c	53415	Htatip2	68525	Evc2	54199	Ccrl2	26557	Homer2
16801	Arhgef1	12722	Clca3a1	11982	Atp10a	64293	Stk32b	320429	Trank1	12173	Bnc1
14809	Grik5	80797	Clca3a2	664849	Gm7367	18196	Nsg1	245038	Dclk3	20408	Sh3gl3
232976	Zfp574	229927	Clca3b	319893	A230057D06Rik	17089	Lyar	67213	Cmtm6	269959	Adamtsl3
13875	Erf	214804	Syde2	320026	A330076H08Rik	12020	Nkx3-2	21813	Tgfbr2	233424	Tmc3
100503597	NA	99167	Ssx2ip	50794	Klf13	16826	Ldb2	17874	Myd88	80982	Cemip
71722	Cic	99633	Adgrl2	233315	Mtmr10	58227	Fam184b	215418	Csrnp1	11864	Arnt2
16890	Lipe	100038391	Gm10287	21872	Tjp1	54392	Ncapg	67095	Trak1	76453	Prss23
66349	Dmac2	68810	Nexn	100503969	1810008I18Rik	20563	Slit2	215494	Pomgnt2	83671	Sytl2
21803	Tgfb1	229949	Ak5	18553	Pcsk6	246316	Lgi2	20623	Snrk	75985	Rab30
52132	Ccdc97	19218	Ptger3	56847	Aldh1a3	211001	8030423F21Rik	102566	Ano10	74041	Ddias
26362	Axl	107869	Cth	17258	Mef2a	319807	Nwd2	72309	Tmem158	381903	Alg8
74134	Cyp2s1	67144	Lrrc40	67009	Ttc23	21899	Tlr6	17722	ND6	12337	Capn5
192192	Shkbp1	242274	Lrrc7	69170	1810026B05Rik	68303	Fam114a1	68041	Mid1ip1	434215	Lrrc32
170742	Sertad3	76131	Depdc1a	209225	Zfp710	22223	Uchl1	71458	Bcor	17760	Map6
55942	Sertad1	18619	Penk	434204	Whamm	77569	Limch1	70495	Atp6ap2	109689	Arrb1
13549	Dyrk1b	242297	Fam110b	107769	Tm6sf1	18935	Phox2b	12361	Cask	100503386	Tpbgl
22695	Zfp36	74438	Clvs1	29877	Hdgfl3	330096	Shisa3	16784	Lamp2	50877	Neu3
63986	Gmfg	65973	Asph	100039239	Gm2115	384275	Gm5297	23963	Tenm1	67967	Pold3
233046	Rasgrp4	242316	Gdf6	13032	Ctsc	16590	Kit	320376	Bcorl1	67164	Lipt2
101809	Spred3	12448	Ccne2	72433	Rab38	16542	Kdr	209224	Enox2	70974	Pgm2l1
29861	Dpf1	623474	Rad54b	23966	Tenm4	381644	Cep135	103012	Firre	320452	P4ha3
243910	Nfkbid	208890	Slc26a7	244144	Usp35	320827	C530008M17Rik	14734	Gpc3	402747	D630004N19Rik
11803	Aplp1	269513	Nkain3	22411	Wnt11	231327	Ppat	100861693	NA	27276	Plekhb1
14751	Gpi1	230027	Coq3	67800	Dgat2	67054	Paics	75514	1700013H16Rik	11859	Phox2a
435965	Lrp3	212377	Mms22l	233552	Gdpd5	69982	Spink2	73341	Arhgef6	20133	Rrm1
243931	Tshz3	212390	Klhl32	72590	Ppme1	13839	Epha5	245450	Slitrk2	94088	Trim6
243937	Zfp536	100019	Mdn1	73683	Atg16l2	231380	Uba6	208748	Prrg3	209387	Trim30d
72287	Plekhf1	242384	Lingo2	207728	Pde2a	13178	Dck	14404	Gabre	109042	Cavin3
22260	Nr1h2	320500	Tmem215	16332	Inppl1	54403	Slc4a4	19703	Renbp	60510	Syt9
78070	Cpt1c	11828	Aqp3	11875	Art5	56744	Pf4	54411	Atp6ap1	244198	Olfml1
20130	Rras	230082	Nol6	20866	Stim1	52331	Stbd1	14567	Gdi1	22141	Tub
68667	Trpm4	109242	Kif24	20821	Trim21	52398	2011-09-01	19108	Prkx	109594	Lmo1
15464	Hrc	329828	AI464131	667823	Trim5	55985	Cxcl13	70315	Hdac8	56788	Scube2
76787	Ppfia3	230085	Phf24	76681	Trim12a	231470	Fras1	18655	Pgk1	22390	Wee1
17872	Ppp1r15a	230098	Arhgef39	319236	Trim12c	77630	Prdm8	56496	Tspan6	233744	Spon1
13170	Dbp	17279	Melk	20597	Smpd1	231503	Tmem150c	11605	Gla	71151	Eri2
19158	Cyth2	21916	Tmod1	12751	Tpp1	231507	Plac8	66104	Tceal6	233813	Vwa3a
211480	Kcnj14	93966	Hemgn	19024	Ppfibp2	70681	Abraxas1	170722	Nxf7	18817	Plk1
14814	Grin2d	67628	Anp32b	76954	St5	231510	Gpat3	494468	Armcx5	269994	Gsg1l
16828	Ldha	242425	Gabbr2	56786	Tmem9b	26414	Mapk10	245622	Fam199x	12721	Coro1a
67893	Tmem86a	12819	Col15a1	78593	Nrip3	75750	Slc10a6	245631	Mum1l1	233876	Hirip3
11982	Atp10a	272031	Plppr1	233733	Galnt18	13602	Sparcl1	94216	Col4a6	233878	Sez6l2
664849	Gm7367	67063	Tmem246	320878	Mical2	433926	Lrrc8b	12830	Col4a5	110033	Kif22
319893	A230057D06Rik	14211	Smc2	100504195	Micalcl	231570	A830010M20Rik	16370	Irs4	66422	Dctpp1
320026	A330076H08Rik	230235	Frrs1l	11865	Arntl	67266	Fam69a	56068	Ammecr1	14183	Fgfr2
50794	Klf13	64817	Svep1	12310	Calca	73254	Ccdc18	209540	Rtl9	67872	Nsmce4a
233315	Mtmr10	100041581	Zkscan16	116903	Calcb	100503981	Gm15484	207474	Kctd12b	15373	Hmx3
21872	Tjp1	634731	Susd1	233752	Insc	19301	Pxmp2	625253	Gm6568	15372	Hmx2
100503969	1810008I18Rik	17025	Alad	20679	Sox6	18973	Pole	14829	Grpr	77590	Chst15
18553	Pcsk6	59001	Pole3	233781	Xylt1	56361	Pus1	74264	Rnf138rt1	76429	Lhpp
56847	Aldh1a3	11699	Ambp	110058	Syt17	50883	Chek2	108012	Ap1s2	11489	Adam12
17258	Mef2a	56079	Astn2	319622	Itpripl2	433938	Mn1	14758	Gpm6b	100503026	Gm19514
67009	Ttc23	56710	Brinp1	209760	Tmc7	330164	C130026L21Rik			17345	Mki67
69170	1810026B05Rik	214444	Cdk5rap2	64297	Gprc5b	56747	Sez6l			13593	Ebf3
209225	Zfp710	242506	Frmd3	13631	Eef2k	68666	Svop			70571	Tcerg1l
107769	Tm6sf1	19266	Ptprd	70261	Chp2	22256	Ung			57740	Stk32c
29877	Hdgfl3	52829	Lurap1l	233836	Slc5a11	231646	Myo1h			76612	Lrrc27
100039239	Gm2115	17475	Mpdz	16190	Il4ra	17855	Mvk			68566	Caly
13032	Ctsc	18028	Nfib	56312	Nupr1	109154	Mlec			212518	Sprn
72433	Rab38	101739	Psip1	26417	Mapk3	29867	Cabp1			68713	Ifitm1
23966	Tenm4	242509	Bnc2	66090	Ypel3	11837	Rplp0			57913	Pidd1
244144	Usp35	338349	Cntln	21389	Tbx6	12704	Cit			64540	Tspan4
78610	Uvrag	20404	Sh3gl2	11674	Aldoa	68955	Srrm4			75770	Brsk2
233552	Gdpd5	77739	Adamtsl1	233895	Prr14	72151	Rfc5			100038419	E330027M22Rik
101488	Slco2b1	230376	Haus6	68961	Phkg2	14357	Dtx1			16985	Lsp1
72590	Ppme1	76376	Slc24a2	101502	Hsd3b7	19894	Rph3a			12520	Cd81
319604	Fam168a	66775	Hacd4	233912	Armc5	269701	Wdr66			56843	Trpm5
207212	Arhgef17	66902	Mtap	21804	Tgfb1i1	208628	Kntc1			12443	Ccnd1
73683	Atg16l2	15569	Elavl2	67865	Rgs10	29816	Hip1r			211577	Mrgprf
207728	Pde2a	21687	Tek	29810	Bag3	72650	2810006K23Rik			69697	Camsap3
16332	Inppl1	319865	E130114P18Rik	101476	Plekha1	20778	Scarb1			73072	Prr36
11875	Art5	242553	Kank4	56213	Htra1	208151	Tmem132b			20419	Shcbp1
20866	Stim1	230484	Usp1	66885	Acadsb	208213	Tmem132c			244281	Myo16
20821	Trim21	15221	Foxd3	233919	Gpr26	319616	5930412G12Rik			434280	Sox1ot
94094	Trim34a	67733	Itgb3bp	55987	Cpxm2	19384	Ran			21781	Tfdp1
667823	Trim5	26563	Ror1	77938	Fam53b	243277	Adgrd1			14456	Gas6
76681	Trim12a	72685	Dnajc6	19267	Ptpre	23948	Mmp17			19414	Rasa3
319236	Trim12c	16847	Lepr	12176	Bnip3	620248	NA			244310	Dlgap2
20597	Smpd1	73094	Sgip1	101631	Pwwp2b	22021	Tpst1			74901	Kbtbd11
12751	Tpp1	13131	Dab1	66141	Ifitm3	212996	Galnt17			94109	Csmd1
19024	Ppfibp2	108079	Prkaa2	56460	Pkp3	319974	Auts2			244329	Mcph1
76954	St5	100102	Pcsk9	24058	Sigirr	80909	Castor2			11601	Angpt2
56786	Tmem9b	230579	Fam151a	72000	Lmntd2	19718	Rfc2			319581	Xkr5
78593	Nrip3	329910	Acot11	66985	Rassf7	13717	Eln			626415	4930467E23Rik
233733	Galnt18	72787	Ndc1	54123	Irf7	100647	Upk3b			100861725	NA
320878	Mical2	67305	Gpx7	66853	Pnpla2	66752	4933404O12Rik			100040599	Gm15319
100504195	Micalcl	18392	Orc1	213573	Cracr2b	83766	Actl6b			100861668	Gm21119
11865	Arntl	12580	Cdkn2c	12476	Cd151	18542	Pcolce			23954	Nek3
116903	Calcb	15572	Elavl4	12577	Cdkn1c	381678	Zcwpw1			80986	Ckap2
233752	Insc	666048	Trabd2b	22113	Phlda2	118446	Gjc3			11556	Adrb3
20679	Sox6	20460	Stil	244238	Mrgpre	17220	Mcm7			210801	Unc5d
110058	Syt17	21349	Tal1	101772	Ano1	50878	Stag3			66959	Dusp26
319622	Itpripl2	100502897	Gm12854	16337	Insr	80752	Fam20c			104271	Tex15
209760	Tmc7	19366	Rad54l	50767	Pnpla6	73212	3110082I17Rik			100502846	Gm19410
64297	Gprc5b	17776	Mast2	20911	Stxbp2	76854	Gper1			244418	Prag1
13631	Eef2k	50927	Nasp	13642	Efnb2	243312	Elfn1			244431	Sgcz
70261	Chp2	73804	Kif2c	384783	Irs2	17766	Nudt1			70546	Zdhhc2
233836	Slc5a11	11876	Artn	12826	Col4a1	231858	Radil			54384	Mtmr7
16190	Il4ra	107995	Cdc20	12827	Col4a2	75104	Mmd2			11988	Slc7a2
104175	Sbk1	27028	Ermap	102132	E230013L22Rik	14086	Fscn1			71876	Cenpu
56312	Nupr1	22608	Ybx1	50770	Atp11a	330230	Zfp853			320685	Dctd
26417	Mapk3	66101	Ppih	234086	Erich1	243339	Tmem130			234258	Neil3
66090	Ypel3	329934	Foxo6	56229	Thsd1	11987	Slc7a1			22341	Vegfc
11674	Aldoa	51797	Ctps	57437	Golga7	15289	Hmgb1			234267	Gpm6a
233895	Prr14	56222	Cited4	20377	Sfrp1	100503484	Gm19719			15111	Hand2
14123	Fbrs	100504506	NA	69068	Tcim	70717	Medag			97165	Hmgb2
269999	Orai3	16918	Mycl	83436	Plekha2	433968	Gm5566			72612	Hpf1
101502	Hsd3b7	170638	Hpcal4	74489	5430421F17Rik	12190	Brca2			244495	Sgo2b
233905	Zfp646	56198	Heyl	353310	Zfp703	243362	Stard13			12876	Cpe
100043133	9130023H24Rik	230721	Pabpc4	211323	Nrg1	69263	Rfc3			72925	2001-03-01
233912	Armc5	215090	Maneal	68192	Leprotl1	21789	Tfpi2			18166	Npy1r
21804	Tgfb1i1	52276	Cdca8	67887	Saraf	65255	Asb4			665649	NA
67865	Rgs10	192199	Rspo1	244416	Ppp1r3b	21333	Tac1			13004	Ncan
29810	Bag3	72395	2610028E06Rik	102103	Mtus1	213945	Col28a1			76478	Haus8
101476	Plekha1	329941	Col8a2	14107	Fat1	114142	Foxp2			234396	Ankle1
56213	Htra1	269582	Clspn	102294	Cyp4v3	30785	Cttnbp2			17218	Mcm5
66885	Acadsb	68310	Zmym1	53318	Pdlim3	19283	Ptprz1			78651	Lsm6
233919	Gpr26	242667	Dlgap3	654824	Ankrd37	319832	Tmem229a			12745	Clgn
55987	Cpxm2	15444	Hpca	102141	Snx25	14763	Gpr37			19216	Ptger1
77938	Fam53b	384061	Fndc5	71069	Stox2	71791	Cpa4			66929	Asf1b
19267	Ptpre	215627	Zbtb8b	100503519	Gm19744	83922	Cep41			50931	Il27ra
12176	Bnip3	72225	1700003M07Rik	15446	Hpgd	17294	Mest			18032	Nfix
101631	Pwwp2b	230775	Adgrb2	50753	Fbxo8	619665	Klf14			71846	Syce2
66141	Ifitm3	107581	Col16a1	72333	Palld	243743	Plxna4			56527	Mast1
24058	Sigirr	67149	Nkain1	234311	Ddx60	74354	Lrguk			56452	Orc6
72000	Lmntd2	100088	Rcc1	72902	Spock3	100861595	NA			213435	Mylk3
66985	Rassf7	100340	Smpdl3b	21892	Tll1	70699	Nup205			94187	Zfp423
54123	Irf7	19891	Rpa2	234353	Psd3	208164	Fam180a			13884	Ces1c
66853	Pnpla2	230806	Crybg2	211134	Lzts1	243764	Chrm2			71805	Nup93
12476	Cd151	16765	Stmn1	76900	Ssbp4	19242	Ptn			20312	Cx3cl1
21953	Tnni2	69885	Aunip	23886	Gdf15	320127	Dgki			16582	Kifc3
12577	Cdkn1c	19746	Rhd	16478	Jund	140494	Atp6v0a4			78833	Gins3
22113	Phlda2	242705	E2f2	110385	Pde4c	330286	D630045J12Rik			12564	Cdh8
244238	Mrgpre	15552	Htr1d	19339	Rab3a	264134	Ttc26			277973	Slc9a5
16337	Insr	11647	Alpl	65972	Ifi30	665180	Clec2l			67971	Tppp3
69129	Pex11g	16559	Kif17	442796	A230052G05Rik	434008	Tmem178b			15484	Hsd11b2
50767	Pnpla6	230868	Igsf21	382014	Ano8	13848	Ephb6			102124	Enkd1
20911	Stxbp2	18600	Padi2	84094	Plvap	13835	Epha1			58994	Smpd3
13642	Efnb2	329977	Fhad1	16453	Jak3	14056	Ezh2			12560	Cdh3
384783	Irs2	621961	Anp32b-ps1	16598	Klf2	330301	Zfp786			667847	NA
12826	Col4a1	20148	Dhrs3	20467	Sin3b	58894	Zfp862-ps			244653	Hydin
12827	Col4a2	21938	Tnfrsf1b	14065	F2rl3	71660	Rarres2			244654	Mtss1l
19332	Rab20	666351	Gm13232	15368	Hmox1	56524	Mpp6			170571	Cntnap4
100504175	Gm20100	666474	Gm13167	75141	Rasd2	330319	Wipf3			270097	Vat1l
102132	E230013L22Rik	666390	Gm13237	15245	Hhip	69938	Scrn1			17132	Maf
234086	Erich1	100041490	Gm20875	234515	Inpp4b	231997	Fkbp14			72155	Cenpn
56229	Thsd1	666514	Gm13160	81489	Dnajb1	107607	Nod1			117148	Necab2
16150	Ikbkb	112422	Zfp979	26364	Adgre5	11517	Adcyap1r1			272551	Gins2
57437	Golga7	20810	Srm	330814	Adgrl1	27055	Fkbp9			57340	Jph3
20377	Sfrp1	69928	Cenps	244550	Podnl1	56150	Mad2l1			20539	Slc7a5
83436	Plekha2	242773	Slc45a1	212168	Zswim4	52250	Reep1			195209	Zfp469
74489	5430421F17Rik	269610	Chd5	12286	Cacna1a	12386	Ctnna2			67177	Cdt1
353310	Zfp703	68859	Smim1	15936	Ier2	74342	Lrrtm1			12398	Cbfa2t3
211323	Nrg1	70673	Prdm16	619292	G430095P16Rik	64704	Htra2			14087	Fanca
68192	Leprotl1	544678	Cfap74	16477	Junb	21909	Tlx2			22152	Tubb3
67887	Saraf	26561	Mmp23	17159	Man2b1	57377	Mogs			234865	Nup133
621080	AI429214	230991	Fndc10	244556	Zfp791	17768	Mthfd2			209966	Pgbd5
102103	Mtus1	100382	AW011738	74513	Neto2	108176	Npm3-ps1			69551	2310022B05Rik
102294	Cyp4v3	74183	Perm1	102093	Phkb	232187	Smyd5			330863	Trim67
142980	Tlr3	57741	Noc2l	257632	Nod2	73327	Pradc1			16525	Kcnk1
654824	Ankrd37	231004	Samd11	74256	Cyld	236266	Alms1			212728	Tarbp1
102141	Snx25	14362	Fzd1	58198	Sall1	56505	Ruvbl1			18186	Nrp1
16363	Irf2	18647	Cdk14	100041089	Gm3134	17216	Mcm2			12364	Casp12
71069	Stox2	74051	Steap2	16373	Irx3	66098	Chchd6			244682	Cntn5
100503519	Gm19744	70358	Steap1	17390	Mmp2	243538	Cfap100			14345	Fut4
15446	Hpgd	117167	Steap4	270084	Lpcat2	71699	Slc41a3			17535	Mre11a
50753	Fbxo8	11496	Adam22	69543	Capns2	232227	Iqsec1			73732	Muc16
60406	Sap30	27214	Dbf4	14681	Gnao1	14115	Fbln2			244723	Olfm2
72333	Palld	18670	Abcb4	64209	Herpud1	67678	Lsm3			53867	Col5a3
234311	Ddx60	231014	9330182L06Rik	114255	Dok4	320265	Fam19a1			13433	Dnmt1
72902	Spock3	108151	Sema3d	65115	Bean1	72171	Shq1			14739	S1pr2
21892	Tll1	20349	Sema3e	56437	Rrad	55983	Pdzrn3			67629	Spc24
100038489	Apela	12293	Cacna2d1	234683	Elmo3	53870	Cntn6			15571	Elavl3
234353	Psd3	14190	Fgl2	75687	Ripor1	269784	Cntn4			68743	Anln
211134	Lzts1	320118	Fbxl13	19171	Psmb10	16979	Lrrn1			244745	Dpy19l1
78816	Gmip	74511	Lrrc17	319446	Dpep2	58186	Rad18			67484	Eepd1
71780	Isyna1	19699	Reln	54446	Nfat5	259302	Srgap3			78658	Ncapd3
76900	Ssbp4	100042049	Gm15421	66894	Wwp2	269788	Lhfpl4			235106	Ntm
23886	Gdf15	433855	AI506816	11906	Zfhx3	211651	Fancd2			235130	Adamts15
16478	Jund	78697	Pus7	12308	Calb2	11941	Atp2b2			30806	Adamts8
110385	Pde4c	269633	Wdr86	170737	Znrf1	243616	Slc6a11			67703	Kirrel3
19339	Rab3a	57434	Xrcc2	12927	Bcar1	20965	Syn2			20443	St3gal4
65972	Ifi30	242894	Actr3b	93739	Gabarapl2	19016	Pparg			57810	Cdon
442796	A230052G05Rik	22171	Tyms	208936	Adamts18	381802	Tsen2			12649	Chek1
77090	Ocel1	242915	Garem2	75796	Cdyl2	67088	Cand2			235180	Fez1
382014	Ano8	12615	Cenpa	74440	Cmip	666634	Gm8203			245902	Ccdc15
84094	Plvap	69719	Cad	234779	Plcg2	67492	Zfand4			244810	AW551984
16453	Jak3	64339	Fndc4	74032	Sdr42e1	213391	Rassf4			235281	Scn3b
16598	Klf2	74254	Gpn1	72042	Cotl1	20315	Cxcl12			73144	3110039I08Rik
20467	Sin3b	66845	Mrpl33	68790	Fendrr	22685	Zfp239			100504017	NA
14065	F2rl3	21335	Tacc3	15227	Foxf1	14412	Slc6a13			100042464	NA
21968	Tom1	107823	Nsd2	14241	Foxl1	243621	Iqsec3			21683	Tecta
15368	Hmox1	272158	Poln	67443	Map1lc3b	232345	A2m			235302	D630033O11Rik
75141	Rasd2	231123	Haus3	100689703	9330133O14Rik	108653	Rimklb			15270	H2afx
622675	Zfp827	242939	Cpz	244668	Sipa1l2	50530	Mfap5			59095	Fxyd6
15245	Hhip	78558	Htra3	210027	Slc35f3	639606	NA			114873	Dscaml1
234515	Inpp4b	231148	Ablim2	270110	Irf2bp2	50909	C1ra			18113	Nnmt
81489	Dnajb1	81840	Sorcs2	14802	Gria4	50908	C1s1			15561	Htr3a
26364	Adgre5	269643	Ppp2r2c	71785	Pdgfd	667277	C1rb			57014	Htr3b
330814	Adgrl1	12933	Crmp1	22068	Trpc6	317677	C1s2			80893	Tmprss5
244550	Podnl1	59056	Evc	71544	Arhgap42	14793	Cdca3			330938	Dixdc1
212168	Zswim4	64293	Stk32b	270118	Maml2	319352	Pianp			12955	Cryab
67736	Ccdc130	17089	Lyar	170748	Smco4	110109	Nop2			330941	AI593442
12286	Cacna1a	12020	Nkx3-2	70726	Angptl6	68298	Ncapd2			270162	Elmod1
15936	Ier2	16826	Ldb2	15894	Icam1	16493	Kcna5			12903	Crabp1
619292	G430095P16Rik	58227	Fam184b	18577	Pde4a	19362	Rad51ap1			110834	Chrna3
16477	Junb	54392	Ncapg	319899	Dock6	330427	9330102E08Rik			108015	Chrnb4
17159	Man2b1	20563	Slit2	235048	Zfp599	14235	Foxm1			104360	Isl2
244556	Zfp791	80334	Kcnip4	330908	Opcml	791299	Gm10069			235402	Lingo1
74513	Neto2	246316	Lgi2	14247	Fli1	381822	Lockd			56807	Scamp5
102093	Phkb	211001	8030423F21Rik	23871	Ets1	232431	Gprc5a			102614	Rpp25
257632	Nod2	319807	Nwd2	100302594	Snord14e	13730	Emp1			20897	Stra6
74256	Cyld	16599	Klf3	72828	Ubash3b	14812	Grin2b			320563	Islr2
58198	Sall1	21899	Tlr6	272589	Tbcel	320332	Hist4h4			16949	Loxl1
100041089	Gm3134	68303	Fam114a1	110637	Grik4	654818	Smco3			319477	Insyn1
16373	Irx3	22223	Uchl1	69632	Arhgef12	109978	Art4			76183	Celf6
17390	Mmp2	77569	Limch1	235300	Tmem136	17313	Mgp			235431	Coro2b
270084	Lpcat2	18935	Phox2b	21838	Thy1	11857	Arhgdib			68014	Zwilch
14681	Gnao1	330096	Shisa3	84004	Mcam	232441	Rerg			66131	Tipin
64209	Herpud1	243043	Kctd8	12402	Cbl	19277	Ptpro			214425	Cilp
114255	Dok4	14395	Gabra2	71764	C2cd2l	54611	Pde3a			70784	Rasl12
65115	Bean1	14397	Gabra4	102693	Phldb1	100093700	Gm10400			68026	Pclaf
56437	Rrad	545758	Gm5868	72821	Scn2b	16523	Kcnj8			13143	Dapk2
234683	Elmo3	384275	Gm5297	399548	Scn4b	20928	Abcc9			76459	Car12
75687	Ripor1	231290	Slc10a4	70661	Sik3	74741	C2cd5			70549	Tln2
19171	Psmb10	16590	Kit	54725	Cadm1	12035	Bcat1			75697	C2cd4b
319446	Dpep2	16542	Kdr	244867	Arhgap20	100039495	Gm15706			244911	C2cd4a
54446	Nfat5	381644	Cep135	244871	Zc3h12c	74071	Lmntd1			76886	Fam81a
66894	Wwp2	320411	A730089K16Rik	58233	Dnaja4	71323	Rassf8			12442	Ccnb2
11906	Zfhx3	320827	C530008M17Rik	110835	Chrna5	16651	Sspn			68178	Cgnl1
12308	Calb2	231327	Ppat	19200	Pstpip1	320204	Etfbkmt			17427	Mns1
74568	Mlkl	67054	Paics	121021	Cspg4	57776	Ttyh1			235472	Prtg
170737	Znrf1	69982	Spink2	72774	Neil1	21955	Tnnt1			214345	Lrrc1
12927	Bcar1	13839	Epha5	18007	Neo1	232821	Ccdc106			14860	Gsta4
66817	Tmem170	13178	Dck	18746	Pkm	19428	Rasl2-9			214763	Cgas
93739	Gabarapl2	54403	Slc4a4	72565	Uaca	22776	Zim1			65099	Irak1bp1
208936	Adamts18	67111	Naaa	74090	Paqr5	18616	Peg3			94353	Hmgn3
75796	Cdyl2	231452	Sdad1	93683	Glce	100169889	Peg3os			75782	Lca5
74440	Cmip	109979	Art3	319480	Itga11	57775	Usp29			212531	Sh3bgrl2
234779	Plcg2	52331	Stbd1	69478	2300009A05Rik	22775	Zik1			22137	Ttk
72042	Cotl1	52398	2011-09-01	17130	Smad6	16881	Lig1			12040	Bckdhb
78892	Crispld2	55985	Cxcl13	74165	Fbxl22	56459	Sae1			70348	Ube2cbp
68790	Fendrr	231470	Fras1	235441	Usp3	19222	Ptgir			17436	Me1
15227	Foxf1	77630	Prdm8	19883	Rora	70333	Cd3eap			244954	Prss35
14241	Foxl1	231503	Tmem150c	71602	Myo1e	11816	Apoe			76365	Tbx18
67443	Map1lc3b	231507	Plac8	19378	Aldh1a2	16534	Kcnn4			209743	Minar1
100689703	9330133O14Rik	70681	Abraxas1	72278	Ccpg1	18793	Plaur			18828	Plscr2
78779	Spata2l	231510	Gpat3	11891	Rab27a	101544	Zfp575			235527	Plscr4
11606	Agt	26414	Mapk10	546144	Wdr72	232975	Atp1a3			76477	Pcolce2
244668	Sipa1l2	75750	Slc10a6	235493	Fam214a	434147	D930028M14Rik			19659	Rbp1
210027	Slc35f3	246293	Klhl8	14697	Gnb5	73032	Ttc9b			235542	Ppp2r3a
270110	Irf2bp2	13602	Sparcl1	50772	Mapk6	14113	Fbl			270190	Ephb1
14802	Gria4	433926	Lrrc8b	12160	Bmp5	66525	Timm50			16716	Ky
71785	Pdgfd	231570	A830010M20Rik	12816	Col12a1	52150	Kcnk6			56332	Amotl2
71544	Arhgap42	67266	Fam69a	100503238	NA	233064	Wdr62			270192	Rab6b
270118	Maml2	73254	Ccdc18	70598	Filip1	71909	Haus5			235559	Topbp1
170748	Smco4	231583	Slc26a1	15551	Htr1b	57780	Fxyd7			81907	Tmem108
70726	Angptl6	19301	Pxmp2	266690	Cyb5r4	56188	Fxyd1			252837	Ackr4
15894	Icam1	18973	Pole	23959	Nt5e	243914	Lgi4			74020	Cpne4
18577	Pde4a	231602	P2rx2	71640	Zfp949	20266	Scn1b			70235	Poc1a
319899	Dock6	56361	Pus1	64085	Clstn2	72140	Cep89			109652	Acy1
235048	Zfp599	50883	Chek2	17532	Mras	12447	Ccne1			235599	6430571L13Rik
319845	Bbs9	433938	Mn1	245020	Slc35g2	58188	Vstm2b			15983	Ifrd2
73230	Bmper	330164	C130026L21Rik	24059	Slco2a1	434175	Ccnb1-ps			20347	Sema3b
330908	Opcml	56747	Sez6l	75686	Nudt16	210094	Iglon5			12217	Bsn
14247	Fli1	243219	2900026A02Rik	68553	Col6a4	20256	Clec11a			434438	Ccdc36
23871	Ets1	13142	Dao	76491	Abhd14b	272381	Lrrc4b			107934	Celsr3
100862227	NA	68666	Svop	12700	Cish	18971	Pold1			20840	Stac
72828	Ubash3b	22256	Ung	76257	Slc38a3	52377	Rcn3			74100	Arpp21
272589	Tbcel	231646	Myo1h	14685	Gnat1	384619	Ccdc155			382111	Susd5
110637	Grik4	63873	Trpv4	20350	Sema3f	78405	Ntf5			56693	Crtap
69632	Arhgef12	109154	Mlec	74153	Uba7	20174	Ruvbl2			207181	Rbms3
235300	Tmem136	29867	Cabp1	69398	Cdhr4	56734	Tulp2			100502649	Gm17396
58235	Nectin1	12704	Cit	78267	Klhdc8b	69217	Plekha4			20271	Scn5a
53376	Usp2	68955	Srrm4	29873	Cspg5	74490	Mamstr			245049	Myrip
84004	Mcam	72151	Rfc5	54199	Ccrl2	56546	Sec1			215446	Entpd3
12402	Cbl	18125	Nos1	245038	Dclk3	101612	Grwd1			74770	Hhatl
102693	Phldb1	12123	Hrk	67213	Cmtm6	20927	Abcc8			100502861	Ccdc13
319742	Mpzl3	269695	Rnft2	21813	Tgfbr2	16502	Kcnc1			245050	Fam198a
72821	Scn2b	14357	Dtx1	17874	Myd88	108961	E2f8			209737	Kif15
399548	Scn4b	19894	Rph3a	215418	Csrnp1	100040465	NA			21922	Clec3b
70661	Sik3	330189	Tmem120b	67095	Trak1	338352	Nell1			102954	Nudt10
54725	Cadm1	269701	Wdr66	59289	Ackr2	233246	Ano5			331374	Dgkk
244867	Arhgap20	208628	Kntc1	215494	Pomgnt2	14453	Gas2			68355	2010204K13Rik
244871	Zc3h12c	29816	Hip1r	20623	Snrk	233271	Luzp2			20977	Syp
58233	Dnaja4	72650	2810006K23Rik	102566	Ano10	14402	Gabrb3			30052	Pcsk1n
110835	Chrna5	67956	Kmt5a	72309	Tmem158	100862301	NA			20937	Suv39h1
121021	Cspg4	20778	Scarb1	73447	Wdr13	64245	Snord116l2			209837	Slc38a5
72774	Neil1	208213	Tmem132c	68041	Mid1ip1	17984	Ndn			236643	Sytl5
353190	Edc3	319616	5930412G12Rik	71458	Bcor	27385	Magel2			51795	Srpx
18007	Neo1	19384	Ran	12361	Cask	27412	Peg12			11609	Agtr2
72565	Uaca	243277	Adgrd1	319535	Zfp182	170711	Otud7a			72693	Zcchc12
74090	Paqr5	23948	Mmp17	72404	Wdr44	11784	Apba2			74365	Lonrf3
319480	Itga11	620248	NA	75974	Dock11	233332	Adamts17			245386	Tmem255a
17127	Smad3	22021	Tpst1	16784	Lamp2	11819	Nr2f2			93761	Smarca1
17130	Smad6	212919	Kctd7	59048	C1galt1c1	434198	B130024G19Rik			19337	Rab33a
74165	Fbxl22	212996	Galnt17	320376	Bcorl1	244058	Rgma			209268	Igsf1
235441	Usp3	319974	Auts2	209224	Enox2	100038347	Fam174b			70415	Stk26
19883	Rora	19718	Rfc2	100504564	NA	64176	Sv2b			171170	Mbnl3
71602	Myo1e	57255	Cldn13	103012	Firre	100504230	AU020206			50786	Hs6st2
19378	Aldh1a2	54153	Rasa4	70380	Mospd1	18213	Ntrk3			14735	Gpc4
72278	Ccpg1	66752	4933404O12Rik	75514	1700013H16Rik	791275	Gm9885			78755	Fam122b
11891	Rab27a	619309	Muc3a	333473	Zfp36l3	208836	Fanci			320237	Smim10l2a
546144	Wdr72	11423	Ache	22441	Xlr	77011	Ticrr			14199	Fhl1
235493	Fam214a	22635	Zan	73341	Arhgef6	233406	Prc1			245446	Slitrk4
14697	Gnb5	83766	Actl6b	245450	Slitrk2	12144	Blm			14266	Aff2
50772	Mapk6	50765	Tfr2	53332	Mtmr1	11775	Ap3b2			333639	Mamld1
50875	Tmod3	18542	Pcolce	574404	Gm14685	26557	Homer2			14396	Gabra3
12160	Bmp5	231801	Agfg2	574405	DXBay18	12173	Bnc1			22673	Zfp185
12816	Col12a1	381678	Zcwpw1	434795	Gm5639	20408	Sh3gl3			245468	Pnma3
20616	Snap91	118446	Gjc3	11666	Abcd1	269959	Adamtsl3			22754	Zfp92
266690	Cyb5r4	17220	Mcm7	19703	Renbp	233424	Tmc3			320707	Atp2b3
23959	Nt5e	80752	Fam20c	54411	Atp6ap1	16170	Il16			140571	Plxnb3
71640	Zfp949	73212	3110082I17Rik	14567	Gdi1	11864	Arnt2			16728	L1cam
13036	Ctsh	76854	Gper1	19108	Prkx	76453	Prss23			245474	Dkc1
64085	Clstn2	243312	Elfn1	331461	Il1rapl1	233489	Picalm			67790	Rab39b
17532	Mras	17766	Nudt1	100499530	Mir1906-2	83671	Sytl2			18968	Pola1
24059	Slco2a1	59031	Chst12	11306	Abcb7	75985	Rab30			245527	Eda2r
75686	Nudt16	231858	Radil	331487	Uprt	74041	Ddias			236920	Stard8
68553	Col6a4	75104	Mmd2	382236	Brwd3	58238	Fam181b			100038584	Gm14812
76491	Abhd14b	330230	Zfp853	12662	Chm	381903	Alg8			13607	Eda
100862194	NA	66913	Kdelr2	56496	Tspan6	12337	Capn5			16571	Kif4
12700	Cish	18861	Pms2	11605	Gla	434215	Lrrc32			71584	Gdpd2
14685	Gnat1	243339	Tmem130	170722	Nxf7	17760	Map6			245537	Nlgn3
20350	Sema3f	18609	Pdx1	245622	Fam199x	100503386	Tpbgl			100042480	Nhsl2
72825	Mon1a	77521	Mtus2	66889	Rnf128	67967	Pold3			236930	Ercc6l
74153	Uba7	11987	Slc7a1	94216	Col4a6	67164	Lipt2			331480	Gm5126
69398	Cdhr4	70717	Medag	12830	Col4a5	70974	Pgm2l1			668382	Pabpc1l2b-ps
78267	Klhdc8b	433968	Gm5566	16370	Irs4	320452	P4ha3			245555	Nexmif
29873	Cspg5	12190	Brca2	50790	Acsl4	27276	Plekhb1			272790	Magee2
54199	Ccrl2	243362	Stard13	56068	Ammecr1	233571	P2ry6			100043213	5330434G04Rik
245038	Dclk3	69263	Rfc3	209540	Rtl9	11859	Phox2a			331491	Fnd3c2
67213	Cmtm6	21789	Tfpi2	320595	Phf8	20133	Rrm1			333564	Fndc3c1
21813	Tgfbr2	170676	Peg10	207474	Kctd12b	667284	Gm8556			213436	Rtl3
17874	Myd88	65255	Asb4	20229	Sat1	94088	Trim6			78134	Lpar4
11481	Acvr2b	21333	Tac1	625253	Gm6568	209387	Trim30d			16431	Itm2a
215418	Csrnp1	27053	Asns	353170	Txlng	109042	Cavin3			67071	Rps6ka6
67095	Trak1	213945	Col28a1	14829	Grpr	60510	Syt9			237010	Klhl4
59289	Ackr2	114142	Foxp2	74264	Rnf138rt1	244198	Olfml1			245578	Pcdh11x
215494	Pomgnt2	30785	Cttnbp2	108012	Ap1s2	22141	Tub			279653	Pcdh19
20623	Snrk	16508	Kcnd2	22290	Uty	56788	Scube2			102920	Cenpi
102566	Ano10	19283	Ptprz1	100042849	Gm4064	22390	Wee1			30058	Timm8a1
72309	Tmem158	319832	Tmem229a	19657	Rbmy	50781	Dkk3			18823	Plp1
29806	Limd1	14763	Gpr37	100042874	Gm10256	233744	Spon1			60367	Il1rapl2
54630	Prickle3	14823	Grm8	100042881	Gm10352	53322	Nucb2			27206	Nrk
54636	Wdr45	18506	Pax4	100862365	Gm21677	101565	Ccp110			102871	D330045A20Rik
73447	Wdr13	101359	Prrt4	100862383	Gm21693	71151	Eri2			75746	Morc4
53627	Porcn	232670	Tspan33	100862394	Gm21704	12971	Crym			66240	Kcne1l
68041	Mid1ip1	71791	Cpa4	100862398	Gm21708	233813	Vwa3a			83453	Chrdl1
71458	Bcor	83922	Cep41	100041505	Gm3376	67417	Ears2			12338	Capn6
70495	Atp6ap2	17294	Mest			233826	Palb2			13193	Dcx
12361	Cask	723930	Mir335			18817	Plk1			22067	Trpc5
319535	Zfp182	619665	Klf14			269994	Gsg1l			619287	Rtl4
75974	Dock11	243743	Plxna4			100503974	NA			27494	Amot
16784	Lamp2	74354	Lrguk			233876	Hirip3			245670	Rragb
245403	Dcaf12l2	100861595	NA			110033	Kif22			211612	Ptchd1
320376	Bcorl1	70699	Nup205			66422	Dctpp1			245684	Cnksr2
103012	Firre	208164	Fam180a			27973	Vkorc1			78283	Map7d2
[truncated: 674 more rows]

## Sheet: PDGFRAhigh
Prox_vs_Dist_PDGFRAhigh_up	Prox_vs_Dist_PDGFRAhigh_up	Dist_vs_Prox_PDGFRAhigh_up	Dist_vs_Prox_PDGFRAhigh_up	Prox_vs_Mid_PDGFRAhigh_up	Prox_vs_Mid_PDGFRAhigh_up	Mid_vs_Prox_PDGFRAhigh_up	Mid_vs_Prox_PDGFRAhigh_up	Mid_vs_Dist_PDGFRAhigh_up	Mid_vs_Dist_PDGFRAhigh_up	Dist_vs_Mid_PDGFRAhigh_up	Dist_vs_Mid_PDGFRAhigh_up
GeneID	Symbol	GeneID	Symbol	GeneID	Symbol	GeneID	Symbol	GeneID	Symbol	GeneID	Symbol
13869	Erbb4	14048	Eya1	13869	Erbb4	98741	Kcnb2	12829	Col4a4	20720	Serpine2
12829	Col4a4	210933	Adgrb3	216749	Nmur2	263764	Creg2	12828	Col4a3	98660	Atp1a2
12828	Col4a3	67702	Rnf149	77583	Notum	18845	Plxna2	16510	Kcnh1	18605	Enpp1
13345	Twist2	263764	Creg2	26380	Esrrb	237313	Il20ra	21929	Tnfaip3	13179	Dcn
208777	Sned1	53945	Slc40a1	11600	Angpt1	237504	Rassf9	12822	Col18a1	17022	Lum
320311	Rnf152	20324	Cavin2	239530	Gpr20	70574	Cpm	20186	Nr1h4	23964	Tenm2
100504568	Gm17634	77300	Raph1	110796	Tshz1	54140	Avpr1a	19279	Ptprr	13591	Ebf1
71111	Gpr39	73884	Zdbf2	140795	P2ry14	15416	Hoxb8	21822	Tgtp1	15417	Hoxb9
72585	Lypd1	20720	Serpine2	12373	Casq2	15415	Hoxb7	216749	Nmur2	109620	Dsp
226778	Mark1	227325	Dner	230828	Il22ra1	15414	Hoxb6	93896	Glp2r	24056	Sh3bp5
16510	Kcnh1	18484	Pam	20657	Sod3	22160	Twist1	74617	Scpep1	75409	Slitrk5
21929	Tnfaip3	21934	Tnfrsf11a	20311	Cxcl5	13612	Edil3	19739	Rgs9	105827	Amigo2
17155	Man1a	12043	Bcl2	231507	Plac8	14313	Fst	238076	Kcns3	209448	Hoxc10
12817	Col13a1	319901	Dsel	15399	Hoxa2	12563	Cdh6	18035	Nfkbia	15427	Hoxc9
12822	Col18a1	269109	Dpp10	15401	Hoxa4	22045	Trhr	50779	Rgs6	15426	Hoxc8
17873	Gadd45b	107895	Mgat5	56847	Aldh1a3	239618	Pdzrn4	16323	Inhba	12737	Cldn1
20186	Nr1h4	72160	Tmem163	101488	Slco2b1	15427	Hoxc9	432763	Prr7	239857	Cadm2
237553	Trhde	381293	Kif14	55987	Cpxm2	15426	Hoxc8	69635	Dapk1	60344	Fign
19279	Ptprr	12316	Aspm	16956	Lpl	15425	Hoxc6	218461	Pde8b	15438	Hoxd9
19263	Ptprb	215378	Brinp3	279653	Pcdh19	15423	Hoxc4	18792	Plau	269424	Jade1
58802	Kcnmb4	56429	Dpt			93961	B3galt5	239027	Arhgap22	320500	Tmem215
74309	Osbp2	98660	Atp1a2			68027	Tmem178	668253	Dleu2	15405	Hoxa9
103710	Slc35e4	320404	Itpkb			225266	Klhl14	15460	Hr	57752	Tacc2
53625	B3gnt2	21808	Tgfb2			94217	Lrp1b	671535	Parp10	12520	Cd81
20868	Stk10	26381	Esrrg			15437	Hoxd8	320712	Abi3bp	56843	Trpm5
69183	C1qtnf2	16526	Kcnk2			15436	Hoxd4	14972	H2-K1	72560	Naalad2
21822	Tgtp1	108000	Cenpf			319909	Ism1	16913	Psmb8	67703	Kirrel3
100039796	Tgtp2	18005	Nek2			50706	Postn	12268	C4b	235505	Cd109
15953	Ifi47	18845	Plxna2			329641	Sertm1	14964	H2-D1	245631	Mum1l1
76901	Jade2	76142	Ppp1r14c			18619	Penk	13819	Epas1
16362	Irf1	270685	Mthfd1l			11639	Ak4	629147	Ctxn3
216749	Nmur2	320825	Samd5			18669	Abcb1b	320924	Ccbe1
14799	Gria1	215798	Adgrg6			20348	Sema3c	107350	AW112010
93896	Glp2r	237313	Il20ra			320916	Wscd2	100503392	4833438C02Rik
544792	Gsg1l2	76157	Slc35d3			243274	Tmem132d	279028	Adamts13
53313	Atp2a3	20393	Sgk1			17295	Met	19224	Ptgs1
216991	Adap2	18605	Enpp1			15403	Hoxa6	241327	Olfml2a
20296	Ccl2	72780	Rspo3			100736249	Mira	23796	Aplnr
20292	Ccl11	76877	Rab36			15404	Hoxa7	383787	Ankrd63
270893	Tmem132e	110279	Bcr			58243	Nap1l5	140795	P2ry14
18952	2004-09-01	66548	Adamtsl5			68169	Ndnf	17035	Lxn
11640	Akap1	74782	Glt8d2			19895	Rpia	109222	Rarres1
74617	Scpep1	69784	1500009L16Rik			12520	Cd81	12373	Casq2
217069	Trim25	74007	Btbd11			245026	Col6a6	114249	Npnt
18121	Nog	237436	Gas2l3			170722	Nxf7	229900	Gbp7
19739	Rgs9	77531	Anks1b					55932	Gbp3
58222	Rab37	13179	Dcn					14468	Gbp2b
328035	Fads6	17022	Lum					14469	Gbp2
20698	Sphk1	67405	Nts					14579	Gem
268512	Slc26a11	237504	Rassf9					21923	Tnc
77583	Notum	278279	Tmtc2					67916	Plpp3
238076	Kcns3	327814	Ppfia2					19273	Ptpru
105005	Fam84a	70574	Cpm					230828	Il22ra1
18035	Nfkbia	54140	Avpr1a					22417	Wnt4
268567	Tmem229b	320398	Lrig3					11553	Adra2c
50779	Rgs6	100504608	Eef1akmt3					20657	Sod3
26380	Esrrb	14783	Grb10					20311	Cxcl5
94040	Clmn	12808	Cobl					14825	Cxcl1
380785	Begain	216613	Ccdc85a					20310	Cxcl2
68337	Crip2	23964	Tenm2					13874	Ereg
16323	Inhba	13591	Ebf1					11839	Areg
12161	Bmp6	18452	P4ha2					12223	Btc
218203	Mylip	56405	Dusp14					15945	Cxcl10
20354	Sema4d	67888	Tmem100					93735	Wnt16
432763	Prr7	15417	Hoxb9					15399	Hoxa2
69635	Dapk1	15416	Hoxb8					100503966	NA
80898	Erap1	15415	Hoxb7					15400	Hoxa3
218461	Pde8b	15414	Hoxb6					77580	5730596B20Rik
75209	Sv2c	18164	Nptx1					15401	Hoxa4
18792	Plau	20666	Sox11					15402	Hoxa5
16426	Itih3	22160	Twist1					232174	Cyp26b1
239027	Arhgap22	16981	Lrrn3					243910	Nfkbid
668253	Dleu2	664883	Nova1					56847	Aldh1a3
15460	Hr	27386	Npas3					67865	Rgs10
21807	Tsc22d1	66864	Clec14a					233919	Gpr26
11732	Ank	20474	Six4					55987	Cpxm2
11600	Angpt1	399558	Flrt2					23886	Gdf15
18383	Tnfrsf11b	58208	Bcl11b					84094	Plvap
97998	Deptor	668303	Kif26a					208936	Adamts18
239530	Gpr20	20191	Ryr2					11606	Agt
671535	Parp10	109620	Dsp					54199	Ccrl2
80287	Apobec3	75607	Wnk2
64706	Scube1	13610	S1pr3
239652	Zfp641	13865	Nr2f1
11479	Acvr1b	13612	Edil3
14811	Grin2a	21828	Thbs4
67775	Rtp4	14313	Fst
547253	Parp14	11534	Adk
209200	Dtx3l	24056	Sh3bp5
17470	Cd200	239114	Il17d
19128	Pros1	629059	Fam124a
67374	Jam2	58860	Adamdec1
24001	Tiam2	20855	Stc1
638247	9530082P21Rik	13655	Egr3
545192	Baiap3	15558	Htr2a
60455	Tmem8	219228	Pcdh17
18091	Nkx2-5	210789	Tbc1d4
11307	Abcg1	76965	Slitrk1
57875	Angptl4	75409	Slitrk5
21356	Tapbp	50787	Hs6st3
14972	H2-K1	12563	Cdh6
16913	Psmb8	17181	Matn2
21355	Tap2	22045	Trhr
12268	C4b	67429	Nudcd1
14964	H2-D1	15117	Has2
15015	H2-Q4	22402	Wisp1
12393	Runx2	23934	Ly6h
18037	Nfkbie	105859	Csdc2
22436	Xdh	14114	Fbln1
260409	Cdc42ep3	239618	Pdzrn4
106522	Pkdcc	105827	Amigo2
12193	Zfp36l2	59033	Slc4a8
13819	Epas1	209448	Hoxc10
53603	Tslp	15427	Hoxc9
629147	Ctxn3	15426	Hoxc8
60440	Iigp1	15425	Hoxc6
494504	Apcdd1	12737	Cldn1
320924	Ccbe1	224129	Adcy5
17203	Mc5r	239857	Cadm2
110796	Tshz1	93961	B3galt5
225791	Zadh2	68655	Fndc1
65221	Slc15a3	18131	Notch3
107350	AW112010	240119	St6gal2
60533	Cd274	68617	Mtcl1
18089	Nkx2-3	21815	Tgif1
100503392	4833438C02Rik	240185	Jcad
353282	Sfmbt2	210719	Mkx
279028	Adamts13	225266	Klhl14
64292	Ptges	211961	Asxl3
19224	Ptgs1	24066	Spry4
241327	Olfml2a	100862305	NA
64406	Sp5	16948	Lox
241489	Pde11a	225518	Prdm6
23796	Aplnr	240641	Kif20b
107515	Lgr4	19662	Rbp4
383787	Ankrd63	83490	Pik3ap1
67092	Gatm	72832	Crtac1
66926	Trmt6	545291	Hpse2
12156	Bmp2	83674	Cnnm1
207182	Ggt7	73713	Rbm20
16658	Mafb	170768	Pfkfb3
69553	Ripor3	12287	Cacna1b
76829	Dok5	94217	Lrp1b
22035	Tnfsf10	21930	Tnfaip6
22066	Trpc4	94229	Slc4a10
55994	Smad9	14089	Fap
140795	P2ry14	60344	Fign
17035	Lxn	228026	Pdk1
109222	Rarres1	15438	Hoxd9
633285	Rbm46	15437	Hoxd8
13040	Ctss	15436	Hoxd4
11928	Atp1a1	228482	Arhgap11a
242126	Slc22a15	70466	Ckap2l
12373	Casq2	18798	Plcb4
229658	Vangl1	319909	Ism1
211550	Tifa	11602	Angpt4
114249	Npnt	19700	Rem1
229898	Gbp5	228846	D630003M21Rik
229900	Gbp7	170441	Slc2a10
55932	Gbp3	192167	Nlgn1
14468	Gbp2b	75740	Egfem1
14469	Gbp2	72607	Usp13
229905	Kyat3	58869	Pex5l
99633	Adgrl2	269424	Jade1
19220	Ptgfr	50706	Postn
252838	Tox	26879	B3galnt1
12319	Car8	20319	Sfrp2
14579	Gem	99681	Tchh
14408	Gabrr1	329739	Fam102b
67916	Plpp3	19142	Prss12
230587	Glis1	83398	Ndst3
14807	Grik3	271970	Arsj
19273	Ptpru	77018	Col25a1
242700	Ifnlr1	74442	Sgms2
230828	Il22ra1	65086	Lpar3
242702	Myom3	12307	Calb1
22417	Wnt4	269513	Nkain3
17965	Nbl1	320500	Tmem215
50791	Magi2	12819	Col15a1
11553	Adra2c	18124	Nr4a3
20657	Sod3	230235	Frrs1l
212285	Arap2	242481	Palm2
666938	Bend4	64817	Svep1
20311	Cxcl5	77739	Adamtsl1
330122	Cxcl3	21687	Tek
20309	Cxcl15	11639	Ak4
14825	Cxcl1	18578	Pde4b
20310	Cxcl2	12840	Col9a2
13874	Ereg	192199	Rspo1
12223	Btc	13844	Ephb2
231507	Plac8	112422	Zfp979
68895	Rasl11a	18669	Abcb1b
69820	1810059H22Rik	20346	Sema3a
320365	Fry	20348	Sema3c
65255	Asb4	12615	Cenpa
269831	Tspan12	15476	Hs3st1
93735	Wnt16	21682	Tec
66058	Tmem176a	320916	Wscd2
54353	Skap2	433940	Fam222a
100504068	NA	29867	Cabp1
15399	Hoxa2	243274	Tmem132d
100503966	NA	319974	Auts2
15400	Hoxa3	54153	Rasa4
77580	5730596B20Rik	170676	Peg10
15401	Hoxa4	213945	Col28a1
15402	Hoxa5	12389	Cav1
68235	Mturn	17295	Met
387524	Znrf2	14823	Grm8
232174	Cyp26b1	434008	Tmem178b
58229	Efcc1	15403	Hoxa6
66277	Klf15	100736249	Mira
21366	Slc6a6	15404	Hoxa7
14761	Gpr27	15405	Hoxa9
18488	Cntn3	58243	Nap1l5
213233	Tapbpl	68169	Ndnf
18205	Ntf3	243499	Lrrtm4
56615	Mgst1	18430	Oxtr
109593	Lmo3	243653	Clec1a
330460	Tmem150b	12035	Bcat1
22776	Zim1	71323	Rassf8
12051	Bcl3	11784	Apba2
243910	Nfkbid	16001	Igf1r
14256	Flt3l	22390	Wee1
56847	Aldh1a3	233733	Galnt18
233332	Adamts17	12310	Calca
66412	Arrdc4	233781	Xylt1
20450	St8sia2	14183	Fgfr2
18213	Ntrk3	57752	Tacc2
107769	Tm6sf1	12176	Bnip3
100039239	Gm2115	16985	Lsp1
109689	Arrb1	97423	R74862
101488	Slco2b1	12520	Cd81
20679	Sox6	56843	Trpm5
233765	Plekha7	12443	Ccnd1
16190	Il4ra	13642	Efnb2
21804	Tgfb1i1	270028	Fam155a
67865	Rgs10	80986	Ckap2
233919	Gpr26	104271	Tex15
55987	Cpxm2	319520	Dusp4
20911	Stxbp2	244418	Prag1
20377	Sfrp1	11988	Slc7a2
212326	Fam149a	68797	Pdgfrl
15111	Hand2	12554	Cdh13
16956	Lpl	72560	Naalad2
23886	Gdf15	67703	Kirrel3
84094	Plvap	244810	AW551984
74513	Neto2	54698	Crtam
16373	Irx3	20660	Sorl1
65115	Bean1	16949	Loxl1
18104	Nqo1	235505	Cd109
12308	Calb2	22137	Ttk
74568	Mlkl	212943	Tent5a
208936	Adamts18	211949	Spsb4
13479	Dpep1	270190	Ephb1
209966	Pgbd5	245026	Col6a6
11606	Agt	245038	Dclk3
210027	Slc35f3	207181	Rbms3
17384	Mmp10	74365	Lonrf3
15894	Icam1	14168	Fgf13
18577	Pde4a	17954	Nap1l2
58235	Nectin1	18655	Pgk1
244867	Arhgap20	245578	Pcdh11x
70549	Tln2	13497	Drp2
19378	Aldh1a2	66104	Tceal6
235472	Prtg	170722	Nxf7
11891	Rab27a	27206	Nrk
546144	Wdr72	245631	Mum1l1
17436	Me1	102871	D330045A20Rik
20616	Snap91	23947	Mid2
266690	Cyb5r4	56191	Tro
54199	Ccrl2	245684	Cnksr2
59289	Ackr2	14829	Grpr
72309	Tmem158
75514	1700013H16Rik
333473	Zfp36l3
14199	Fhl1
279653	Pcdh19
16370	Irs4

## Sheet: PDGFRAmed
Prox_vs_Dist_PDGFRAmed_up	Prox_vs_Dist_PDGFRAmed_up	Dist_vs_Prox_PDGFRAmed_up	Dist_vs_Prox_PDGFRAmed_up	Prox_vs_Mid_PDGFRAmed_up	Prox_vs_Mid_PDGFRAmed_up	Mid_vs_Prox_PDGFRAmed_up	Mid_vs_Prox_PDGFRAmed_up	Mid_vs_Dist_PDGFRAmed_up	Mid_vs_Dist_PDGFRAmed_up	Dist_vs_Mid_PDGFRAmed_up	Dist_vs_Mid_PDGFRAmed_up
GeneID	Symbol	GeneID	Symbol	GeneID	Symbol	GeneID	Symbol	GeneID	Symbol	GeneID	Symbol
71096	Sntg1	320492	A830018L16Rik	77583	Notum	237504	Rassf9	320712	Abi3bp	14313	Fst
18143	Npas2	269109	Dpp10	18212	Ntrk2	12808	Cobl	60440	Iigp1	209448	Hoxc10
72792	2810459M11Rik	67792	Rgs8	18091	Nkx2-5	15416	Hoxb8	210622	Pamr1	15427	Hoxc9
16331	Inpp5d	16526	Kcnk2	20472	Six2	15415	Hoxb7	12870	Cp	15426	Hoxc8
545370	Hmcn1	59012	Moxd1	108052	Slc14a1	15414	Hoxb6	140795	P2ry14	15438	Hoxd9
17155	Man1a	77220	Tmem200a	12038	Bche	58208	Bcl11b	12722	Clca3a1	18417	Cldn11
14609	Gja1	237504	Rassf9	208213	Tmem132c	57266	Cxcl14	80797	Clca3a2	15405	Hoxa9
17123	Madcam1	237553	Trhde	18609	Pdx1	15425	Hoxc6	16847	Lepr
13516	Epyc	15364	Hmga2	210801	Unc5d	15437	Hoxd8	231507	Plac8
380660	Acss3	12808	Cobl	53318	Pdlim3	77569	Limch1	330267	Thsd7a
16009	Igfbp3	15417	Hoxb9			15403	Hoxa6	15399	Hoxa2
216749	Nmur2	15416	Hoxb8			100736249	Mira	56847	Aldh1a3
18208	Ntn1	15415	Hoxb7			15404	Hoxa7	330941	AI593442
208659	Fam20a	15414	Hoxb6			67703	Kirrel3	244954	Prss35
217258	Abca8a	22160	Twist1			214425	Cilp	665033	Col6a5
20682	Sox9	58208	Bcl11b					237010	Klhl4
77583	Notum	23882	Gadd45g					14205	Vegfd
13487	Slc26a3	57266	Cxcl14
16323	Inhba	13612	Edil3
12022	Barx1	14313	Fst
18212	Ntrk2	22418	Wnt5a
78771	Mctp1	219134	Shisa2
218461	Pde8b	24053	Sgcg
71145	Scara5	18040	Nefm
211286	Cln5	13655	Egr3
12565	Cdh9	81799	C1qtnf3
107587	Osr2	22402	Wisp1
239405	Rspo2	209448	Hoxc10
11514	Adcy8	15427	Hoxc9
80287	Apobec3	15426	Hoxc8
64706	Scube1	15425	Hoxc6
547253	Parp14	70417	Megf10
80285	Parp9	16891	Lipg
320712	Abi3bp	54525	Syt7
23794	Adamts5	545291	Hpse2
18091	Nkx2-5	83674	Cnnm1
100038862	Btnl1	227541	Camk1d
15013	H2-Q2	94217	Lrp1b
246707	Emilin2	94229	Slc4a10
70536	Qpct	15438	Hoxd9
20472	Six2	15437	Hoxd8
106861	Abhd3	54598	Calcrl
12583	Cdo1	241589	D430041D05Rik
60440	Iigp1	20192	Ryr3
11555	Adrb2	433485	Syndig1
17203	Mc5r	12162	Bmp7
52538	Acaa2	18417	Cldn11
108052	Slc14a1	22065	Trpc3
246317	Neto1	22066	Trpc4
66607	Ms4a4d	19204	Ptafr
22359	Vldlr	77569	Limch1
240638	Slc16a12	208151	Tmem132b
72303	Cyp2c65	434008	Tmem178b
69888	Cyp2c66	15403	Hoxa6
66673	Sorcs3	100736249	Mira
226243	Habp2	15404	Hoxa7
74186	Ccdc3	15405	Hoxa9
54519	Apbb1ip	109135	Plekha5
14582	Gfi1b	70638	Fam189a1
19224	Ptgs1	20408	Sh3gl3
23796	Aplnr	108797	Mex3b
210622	Pamr1	13642	Efnb2
246313	Prokr2	73230	Bmper
12870	Cp	67703	Kirrel3
20526	Slc2a2	54698	Crtam
329641	Sertm1	20897	Stra6
140795	P2ry14	214425	Cilp
242083	Ppm1l	12160	Bmp5
12038	Bche	235505	Cd109
20199	S100a5	60367	Il1rapl2
17235	Smcp	245684	Cnksr2
75769	Plppr5	14829	Grpr
99887	Tmem56
74442	Sgms2
56811	Dkk2
12722	Clca3a1
80797	Clca3a2
93966	Hemgn
26563	Ror1
16847	Lepr
27028	Ermap
21938	Tnfrsf1b
108151	Sema3d
20348	Sema3c
212285	Arap2
231296	Lrrc66
13839	Epha5
231507	Plac8
23960	Oas1g
208213	Tmem132c
57255	Cldn13
18609	Pdx1
65255	Asb4
330267	Thsd7a
269831	Tspan12
23925	Kel
54353	Skap2
15399	Hoxa2
100503966	NA
15400	Hoxa3
77580	5730596B20Rik
15401	Hoxa4
15402	Hoxa5
66277	Klf15
56847	Aldh1a3
233332	Adamts17
108116	Slco3a1
57444	Isg20
14058	F10
66901	Proz
20377	Sfrp1
210801	Unc5d
53318	Pdlim3
14934	Gypa
213435	Mylk3
244653	Hydin
11606	Agt
17384	Mmp10
22068	Trpc6
13857	Epor
21838	Thy1
11814	Apoc3
330941	AI593442
214058	Megf11
19378	Aldh1a2
17436	Me1
244954	Prss35
235527	Plscr4
26432	Plod2
665033	Col6a5
209091	Ccnb3
23963	Tenm1
14199	Fhl1
13405	Dmd
71584	Gdpd2
213436	Rtl3
237010	Klhl4
279653	Pcdh19
83453	Chrdl1
14205	Vegfd

## Sheet: EpCAM+
Prox_vs_Dist_EpCAM_up	Prox_vs_Dist_EpCAM_up	Dist_vs_Prox_EpCAM_up	Dist_vs_Prox_EpCAM_up	Prox_vs_Mid_EpCAM_up	Prox_vs_Mid_EpCAM_up	Mid_vs_Prox_EpCAM_up	Mid_vs_Prox_EpCAM_up	Mid_vs_Dist_EpCAM_up	Mid_vs_Dist_EpCAM_up	Dist_vs_Mid_EpCAM_up	Dist_vs_Mid_EpCAM_up
GeneID	Symbol	GeneID	Symbol	GeneID	Symbol	GeneID	Symbol	GeneID	Symbol	GeneID	Symbol
381246	Xkr9	497097	Xkr4	241035	Pkhd1	170755	Sgk3	381246	Xkr9	381338	Lonrf2
277328	Trpa1	170829	Tram2	12839	Col9a1	212712	Satb2	277328	Trpa1	212712	Satb2
98711	Rdh10	70676	Gulp1	98388	Chst10	329160	9130024F11Rik	381259	Tmem237	227289	Gpbar1
241035	Pkhd1	212712	Satb2	53945	Slc40a1	210356	Nckap5	18187	Nrp2	20720	Serpine2
14859	Gsta3	329160	9130024F11Rik	20324	Cavin2	100043261	Gm4322	80721	Slc19a3	320311	Rnf152
12839	Col9a1	98496	Pid1	20849	Stat4	103967	Dnm3	72792	2810459M11Rik	12043	Bcl2
214854	Neurl3	320311	Rnf152	21961	Tns1	74048	Vsir	76768	Alpi	20980	Syt2
53945	Slc40a1	12043	Bcl2	94284	Ugt1a6a	14317	Ftcd	394434	Ugt1a9	67886	Camsap2
20324	Cavin2	319901	Dsel	320982	Arl4c	12365	Casp14	381334	Gal3st2	16782	Lamc2
20849	Stat4	210356	Nckap5	208760	Aqp12	58250	Chst11	226413	Lct	100039795	Ildr2
16329	Inpp1	20668	Sox13	18703	Pigr	67405	Nts	74091	Npl	18514	Pbx1
381259	Tmem237	100043261	Gm4322	13034	Ctse	17110	Lyz1	226564	Fmo4	19736	Rgs4
74018	Als2	19731	Rgl1	320718	Slc26a9	140703	Emid1	80914	Uck2	383619	Aim2
18187	Nrp2	17970	Ncf2	98396	Slc41a1	20868	Stk10	23827	Bpnt1	269152	Kif26b
11363	Acadl	16782	Lamc2	77552	Shisa4	14401	Gabrb2	18605	Enpp1	20393	Sgk1
13869	Erbb4	78255	Ralgps2	240776	Kcnt2	66601	Tmigd1	19886	Ros1	14317	Ftcd
11790	Speg	103967	Dnm3	18783	Pla2g4a	18126	Nos2	74048	Vsir	58250	Chst11
80721	Slc19a3	71592	Pogk	104009	Qsox1	56405	Dusp14	20397	Sgpl1	216225	Slc5a8
72792	2810459M11Rik	665574	Gm7694	55990	Fmo2	15415	Hoxb7	14598	Ggt1	216227	Slc17a8
76768	Alpi	269152	Kif26b	80914	Uck2	19300	Abcd4	28169	Agpat3	67405	Nts
11648	Akp3	320404	Itpkb	12944	Crp	217738	Ism2	208677	Creb3l3	237504	Rassf9
394434	Ugt1a9	96935	Susd4	20219	Apcs	71349	5430427M07Rik	17110	Lyz1	380660	Acss3
394435	Ugt1a6b	19250	Ptpn14	319455	Pld5	70045	2610528A11Rik	56012	Pgam2	108030	Lin7a
94284	Ugt1a6a	16510	Kcnh1	23797	Akt3	271221	Rubcnl	17898	Myl7	14394	Gabra1
320982	Arl4c	22634	Plagl1	13849	Ephx1	16597	Klf12	237636	Npc1l1	14401	Gabrb2
208760	Aqp12	378431	Txlnb	56533	Rgs17	13132	Dab2	259301	Leap2	319767	Atp10b
381334	Gal3st2	404634	H2afy2	215798	Adgrg6	107587	Osr2	67473	Slc47a1	16204	Fabp6
170706	Tmem37	14317	Ftcd	11846	Arg1	66871	Cpne8	216892	Spns2	17883	Myh3
226413	Lct	12365	Casp14	11630	Crybg1	239606	Slc2a13	16859	Lgals9	77579	Myh10
18703	Pigr	12798	Cnn2	66650	Nepn	30060	Meltf	217122	Gm11545	66601	Tmigd1
13034	Ctse	14708	Gng7	11925	Neurog3	57738	Slc15a2	14607	Gip	264895	Acsf2
320718	Slc26a9	58250	Chst11	83675	Bicc1	15163	Hcls1	94179	Krt23	15417	Hoxb9
212933	Pm20d1	216225	Slc5a8	11994	Pcdh15	54420	Cldn8	11421	Ace	15416	Hoxb8
18557	Cdk18	20186	Nr1h4	14872	Gstt2	224617	Tbc1d24	16517	Kcnj16	15415	Hoxb7
11539	Adora1	216227	Slc17a8	70377	Derl3	12263	C2	209588	Sectm1a	217212	Pyy
21952	Tnni1	71207	Nudt4	20203	S100b	18010	Neu1	668212	Efr3b	70355	Gprc5c
240776	Kcnt2	67405	Nts	246086	Onecut3	69717	Gm10499	238076	Kcns3	58222	Rab37
207792	BC034090	380660	Acss3	114606	Tle6	27409	Abcg5	13487	Slc26a3	108100	Baiap2
67647	4930523C07Rik	108030	Lin7a	18478	Pah	67470	Abcg8	319660	Agmo	67216	Mboat2
226564	Fmo4	14160	Lgr5	16000	Igf1	20522	Slc23a1	238161	Akap6	217517	Stxbp6
55990	Fmo2	15364	Hmga2	71712	Dram1	107029	Me2	171281	Acot3	12810	Coch
18933	Prrx1	320398	Lrig3	17311	Kitl	66054	Cndp2	217845	Ifi27l2b	20474	Six4
14067	F5	140703	Emid1	237504	Rassf9	12405	Cbln2	74190	Exoc3l4	18755	Prkch
116914	Slc19a2	14394	Gabra1	54150	Rdh7	381204	Naaladl1	13411	Dnah11	218121	Mboat1
80914	Uck2	14401	Gabrb2	103655	Sec14l4	65969	Cubn	66895	Pxdc1	20963	Syk
66447	Mgst3	319767	Atp10b	11749	Anxa6	68846	Rnf208	218215	Rnf144b	12950	Hapln1
12944	Crp	380694	Ccnjl	245827	Fat2	381353	Ajm1	16841	Lect2	218461	Pde8b
20219	Apcs	16204	Fabp6	78354	2210407C18Rik	74016	Phf19	218294	Cdc14b	71816	Rnf180
13849	Ephx1	17883	Myh3	18208	Ntn1	269275	Acvr1c	74338	Slc6a19	18300	Oit1
13244	Degs1	16499	Kcnab3	18436	P2rx1	14526	Gcg	71390	Slc6a19os	218763	Lrrc3b
67247	2002-03-01	80515	Rnf227	237847	Rtn4rl1	15436	Hoxd4	105243	Slc9a3	70045	2610528A11Rik
23827	Bpnt1	116972	Fam57a	20370	Sez6	21788	Tfpi	74156	Acot12	14365	Fzd3
22283	Ush2a	66601	Tmigd1	22370	Vtn	72446	Prr5l	19418	Rasgrf2	108670	Epsti1
18845	Plxna2	20500	Slc13a2	16859	Lgals9	20322	Sord	19012	Plpp1	67041	Oxct1
76142	Ppp1r14c	18126	Nos2	278507	Wfikkn2	110135	Fgb	12684	Cideb	83925	Trps1
56533	Rgs17	56405	Dusp14	71889	Epn3	18008	Nes	57260	Ltb4r2	18383	Tnfrsf11b
215798	Adgrg6	15417	Hoxb9	12643	Chad	194126	Mtmr11	14463	Gata4	20649	Sntb1
76157	Slc35d3	15416	Hoxb8	14607	Gip	229672	Bcl2l15	13850	Ephx2	12614	Celsr1
14051	Eya4	15415	Hoxb7	103889	Hoxb2	19260	Ptpn22	18530	Pcdh8	66871	Cpne8
18605	Enpp1	15414	Hoxb6	56358	Copz2	71481	Alpk1	380924	Olfm4	239606	Slc2a13
11846	Arg1	15410	Hoxb3	14459	Gast	211550	Tifa	13350	Dgat1	56233	Hdac7
212892	Rsph4a	19049	Ppp1r1b	18612	Etv4	13809	Enpep	75761	Apol7a	12297	Cacnb3
72045	Mfsd4b2	66599	Rdm1	19064	Ppy	71519	Cyp2u1	17939	Naga	16421	Itgb7
19886	Ros1	217212	Pyy	217212	Pyy	69219	Ddah1	19013	Ppara	13731	Emp2
66650	Nepn	77097	Tanc2	217219	Fam171a2	70594	5730460C07Rik	223920	Soat2	72190	2510009E07Rik
57319	Smpdl3a	12006	Axin2	72469	Plcd3	329828	AI464131	57738	Slc15a2	224344	Rbm11
11925	Neurog3	53860	2009-09-01	217294	BC006965	230459	Cyp2j13	100047671	Gm17783	56173	Cldn14
216021	Stox1	268527	Greb1	69602	Otop3	320508	Cachd1	70101	Cyp4f16	69814	Prss32
83675	Bicc1	236366	5730507C01Rik	20698	Sphk1	68625	Cfap57	547431	Btnl2	224792	Adgrf5
11994	Pcdh15	108089	Rnf144a	18164	Nptx1	329993	Gm438	100038862	Btnl1	17287	Mep1a
14598	Ggt1	20666	Sox11	77583	Notum	269608	Plekhg5	624681	Btnl6	71461	Ptk7
14871	Gstt1	12810	Coch	16777	Lamb1	56226	Espn	15006	H2-Q1	224860	Plcl2
14872	Gstt2	18755	Prkch	66042	Sostdc1	242819	Rundc3b	15013	H2-Q2	320858	L3mbtl4
70377	Derl3	217738	Ism2	71091	Cdkl1	18671	Abcb1a	69717	Gm10499	213575	Dync2li1
20203	S100b	71349	5430427M07Rik	20474	Six4	20423	Shh	77596	Adgrf1	13819	Epas1
12822	Col18a1	74521	Ppp4r4	74284	1700086L19Rik	14181	Fgfbp1	83433	Trem2	269016	Sh3rf2
28169	Agpat3	217935	Wdr60	386753	Dbpht2	666938	Bend4	106861	Abhd3	71373	Prr16
216134	Pdxk	218038	Amph	210762	Ppp1r36	231396	Ugt2b36	170826	Ppargc1b	12405	Cbln2
14431	Gamt	218203	Mylip	14776	Gpx2	433940	Fam222a	225631	Onecut2	16952	Anxa1
18551	Pcsk4	20963	Syk	64075	Smoc1	666339	Muc3	100503565	Gm9926	20510	Slc1a1
246086	Onecut3	14186	Fgfr4	238330	Irf2bpl	21789	Tfpi2	69861	2010003K11Rik	23972	Papss2
208677	Creb3l3	12950	Hapln1	217732	Cipc	330440	Sult6b2	12333	Capn1	52024	Ankrd22
114606	Tle6	218461	Pde8b	399558	Flrt2	243874	Nlrp9b	14544	Gda	107221	Ffar4
103266	Tmem263	71816	Rnf180	72258	Kcnk10	116904	Alpk3	54447	Asah2	83490	Pik3ap1
18478	Pah	100862064	NA	217830	Dglucy	20231	Nkx1-2	112419	Ifit1bl2	22352	Vim
16000	Igf1	666890	NA	12401	Serpina6	634825	Gm14851	15957	Ifit1	72543	Mvb12b
71712	Dram1	100862069	NA	13386	Dlk1	13218	Defa29	240638	Slc16a12	14526	Gcg
100504069	Gm15915	100040880	Gm3020	75745	Rian	665927	Gm7849	72303	Cyp2c65	21788	Tfpi
17311	Kitl	100040897	Gm3029	171211	Edaradd	665956	Gm7861	69888	Cyp2c66	12505	Cd44
17937	Nab2	545007	Gm5796	67475	Ero1lb	70415	Stk26	226105	Cyp2c70	13661	Ehf
54150	Rdh7	554327	2610042L04Rik	195208	Dcdc2a	57385	P2ry4	56454	Aldh18a1	271844	Pla2g4f
216456	Gls2	100169868	Gm3173	15220	Foxq1	19716	Bex1	93685	Entpd7	20322	Sord
67900	Mtfp1	100041262	Gm3239	666794	Rbm24			226143	Cyp2c23	59010	Sqor
56012	Pgam2	666800	Gm8297	56320	Dbn1			226243	Habp2	19261	Sirpa
17898	Myl7	100041374	Gm3298	114304	Slc28a3			18718	Pip4k2a	67701	Wfdc2
103988	Gck	100038847	Gm10406	271127	Adamts16			70789	Kynu	329650	Med12l
237636	Npc1l1	100041874	Gm3558	72948	Tppp			66205	Cd302	109222	Rarres1
18293	Ogdh	93732	Acox2	13723	Emb			17076	Ly75	54635	Pdgfc
432530	Adcy1	218763	Lrrc3b	74571	Kcnk16			27413	Abcb11	18008	Nes
22271	Upp1	72993	Appl1	12289	Cacna1d			241452	Dhrs9	54667	Atp8b2
20564	Slit3	11752	Anxa8	100504518	3425401B19Rik			14725	Lrp2	229600	BC028528
15953	Ifi47	70045	2610528A11Rik	11720	Mat1a			277396	Klhl23	229672	Bcl2l15
259301	Leap2	70561	Txndc16	19752	Rnase1			73649	Cybrd1	57257	Vav3
22272	Uqcrq	67419	Armh4	52585	Dhrs1			68526	Gpr155	214137	Arhgap29
216739	Acsl6	213019	Pdlim2	58865	Tdh			54338	Slc23a2	16911	Lmo4
70163	Lypd8	271221	Rubcnl	14365	Fzd3			329554	Gm826	68151	Wls
78354	2210407C18Rik	108670	Epsti1	50759	Fbxo16			16658	Mafb	242297	Fam110b
216795	Wnt9a	16597	Klf12	219151	Scara3			19281	Ptprt	14595	B4galt1
67473	Slc47a1	75409	Slitrk5	12759	Clu			99377	Sall4	269529	Fbxo10
216831	Arhgap44	23888	Gpc6	213469	Lgi3			20526	Slc2a2	23919	Insl5
93896	Glp2r	67041	Oxct1	239188	Enox1			20482	Skil	68075	Lurap1
18208	Ntn1	13132	Dab2	211712	Pcdh9			70804	Pgrmc2	66805	Tspan1
11370	Acadvl	223433	Otulinl	58187	Cldn10			229302	Tm4sf4	53608	Map3k6
216892	Spns2	56274	Stk3	16880	Lifr			67758	Aadac	18671	Abcb1a
77577	Spns3	107587	Osr2	20512	Slc1a3			17380	Mme	18669	Abcb1b
18436	P2rx1	100038735	Gm10384	239368	Erich5			58170	Asic5	20348	Sema3c
237847	Rtn4rl1	18383	Tnfrsf11b	52589	Ncald			79235	Lrat	20423	Shh
18816	Serpinf2	75475	Oplah	239436	Slc30a8			20199	S100a5	70292	Afap1
215113	Slc43a2	100504191	Gm16576	18606	Enpp2			17235	Smcp	81840	Sorcs2
76566	Rflnb	69291	1700001L05Rik	17069	Ly6e			14263	Fmo5	231396	Ugt2b36
20370	Sez6	66871	Cpne8	378435	Mafa			15360	Hmgcs2	11745	Anxa3
22370	Vtn	239606	Slc2a13	80287	Apobec3			14867	Gstm6	21814	Tgfbr3
16859	Lgals9	239647	Pced1b	20286	Zc3h7b			14864	Gstm3	319616	5930412G12Rik
216991	Adap2	56233	Hdac7	109754	Cyb5r3			17306	Sypl2	93897	Fzd10
71889	Epn3	16421	Itgb7	22422	Wnt7b			109245	Lrrc39	21789	Tfpi2
12643	Chad	19411	Rarg	12614	Celsr1			14079	Fabp2	330267	Thsd7a
98238	Lrrc59	30060	Meltf	223753	Cerk			19142	Prss12	16543	Mdfic
217122	Gm11545	15163	Hcls1	69354	Slc38a4			12630	Cfi	54722	Gsdme
14607	Gip	117606	Boc	12824	Col2a1			12368	Casp6	21415	Tcf7l1
103889	Hoxb2	12837	Col8a1	109901	Cela1			433653	Gimd1	213391	Rassf4
18013	Neurod2	268902	Robo2	58200	Ppp1r1a			67547	Slc39a8	232431	Gprc5a
94179	Krt23	224344	Rbm11	78408	Fam131a			11522	Adh1	26365	Ceacam1
14459	Gast	54420	Cldn8	20604	Sst			69117	Adh6a	26367	Ceacam2
14377	G6pc	26559	Hunk	545156	Kalrn			171166	Mcoln3	170711	Otud7a
18612	Etv4	56173	Cldn14	12374	Casr			65086	Lpar3	545975	Cers3
19064	Ppy	20519	Slc22a3	19876	Robo1			242285	Sdr16c5	109264	Me3
217219	Fam171a2	69814	Prss32	11504	Adamts1			52187	Rragd	207212	Arhgef17
72469	Plcd3	20609	Sstr5	69857	1810053B23Rik			381591	L1td1	100038419	E330027M22Rik
67131	Acbd4	320187	E230001N04Rik	109857	Cbr3			329910	Acot11	20494	Slc10a2
52639	Wipi1	433091	Pnpla1	170765	Ripply3			67621	Bend5	19414	Rasa3
16517	Kcnj16	12263	C2	50528	Tmprss2			20441	St3gal3	353320	Defb37
217294	BC006965	18010	Neu1	19317	Qk			23957	Nr0b2	68009	Defa20
72014	Btbd17	433102	Sfta2	54419	Cldn6			71904	Paqr7	353310	Zfp703
14813	Grin2c	224792	Adgrf5	328778	Rab26			72269	Cda	75687	Ripor1
69602	Otop3	17287	Mep1a	58226	Cacna1h			269604	Gpr157	235106	Ntm
217316	Slc16a5	224860	Plcl2	69191	Pdia2			435818	Slc2a7	56294	Ptpn9
67763	Prpsap1	66443	Tnfaip8l1	14570	Arhgdig			70673	Prdm16	74090	Paqr5
20698	Sphk1	320858	L3mbtl4	109791	Clps			320939	5930403L14Rik	272636	Esyt3
77583	Notum	381122	Capn13	21785	Tff2			74114	Crot	16779	Lamb2
238076	Kcns3	213575	Dync2li1	21784	Tff1			12491	Cd36	24046	Scn11a
71169	Nbas	77057	Ston1	12411	Cbs			75954	5033403H07Rik	236643	Sytl5
58185	Rsad2	26410	Map3k8	70101	Cyp4f16			20531	Slc34a2	56774	Slc6a14
13487	Slc26a3	381157	Greb1l	53901	Rcan2			231296	Lrrc66	57385	P2ry4
403205	Agr3	11829	Aqp4	14711	Gnmt			74376	Myo18b	58861	Cysltr1
66042	Sostdc1	170459	Stard4	109820	Pgc			13142	Dao	66240	Kcne1l
319660	Agmo	269016	Sh3rf2	69083	Sult1c2			19415	Rasal1	210297	Lrch2
320487	Heatr5a	71373	Prr16	22436	Xdh			20778	Scarb1	170744	Tlr8
238161	Akap6	19038	Ppic	268977	Ltbp1			71706	Slc46a3
71091	Cdkl1	12590	Cdx1	106861	Abhd3			27273	Pdk4
66375	Dhrs7	14680	Gnal	319211	Nol4			192198	Lrrc4
74284	1700086L19Rik	107029	Me2	19123	Proc			74340	Ahcyl2
386753	Dbpht2	12405	Cbln2	13476	Reep5			69993	Chn2
319565	Syne2	56708	Clcf1	20451	St8sia3			14080	Fabp1
210762	Ppp1r36	240518	Peli3	225631	Onecut2			232156	Slc4a5
100041694	Gm10451	381204	Naaladl1	80718	Rab27b			52055	Rab11fip5
14776	Gpx2	64381	Ms4a8a	18018	Nfatc1			68396	Nat8
64075	Smoc1	381217	Fam189a2	67689	Aldh3b1			30937	Lmcd1
170721	Papln	240595	Kcnv2	54445	Unc93b1			11810	Apobec1
171281	Acot3	13380	Dkk1	29866	Cabp2			232409	Clec2e
16997	Ltbp2	52024	Ankrd22	12794	Cnih2			66857	Plbd1
238330	Irf2bpl	76630	Stambpl1	16952	Anxa1			330440	Sult6b2
217732	Cipc	107221	Ffar4	226075	Glis3			330450	Far2
108800	Ston2	66673	Sorcs3	23972	Papss2			545902	Ptprh
399558	Flrt2	14007	Celf2	15242	Hhex			330460	Tmem150b
72258	Kcnk10	65969	Cubn	19662	Rbp4			11813	Apoc2
217830	Dglucy	22352	Vim	72303	Cyp2c65			70080	Igsf23
217845	Ifi27l2b	68846	Rnf208	69888	Cyp2c66			20190	Ryr1
12401	Serpina6	227632	Kcnt1	12495	Entpd1			56189	Prodh2
13386	Dlk1	14299	Ncs1	83490	Pik3ap1			14132	Fcgrt
74190	Exoc3l4	77996	Cutal	54612	Sfrp5			100039239	Gm2115
13411	Dnah11	74016	Phf19	12821	Col17a1			50490	Nox4
320910	Itgb8	22029	Traf1	16333	Ins1			75985	Rab30
94191	Adarb2	15139	Hc	226243	Habp2			67800	Dgat2
171211	Edaradd	14526	Gcg	18946	Pnliprp1			50877	Neu3
67475	Ero1lb	15437	Hoxd8	18947	Pnliprp2			100042856	Gm4070
18073	Nid1	15434	Hoxd3	19213	Ptf1a			668108	Gm8979
15216	Hfe	15436	Hoxd4	140483	Hnmt			74558	Gvin1
195208	Dcdc2a	241494	Zfp385b	77794	Adamtsl2			668128	Gm8989
15220	Foxq1	21788	Tfpi	192166	Sardh			434223	Gm1966
20723	Serpinb9	72446	Prr5l	12613	Cel			56209	Gde1
22151	Tubb2a	13661	Ehf	18516	Pbx3			12585	Cdr2
73710	Tubb2b	20192	Ryr3	14594	Ggta1			74105	Gga2
66895	Pxdc1	271844	Pla2g4f	20378	Frzb			70261	Chp2
105283	E030046B03Rik	20322	Sord	80976	Syt13			21389	Tbx6
114304	Slc28a3	59010	Sqor	210622	Pamr1			20231	Nkx1-2
218294	Cdc14b	19261	Sirpa	12505	Cd44			22264	Prap1
13039	Ctsl	433485	Syndig1	17536	Meis2			55925	Syt8
271127	Adamts16	94212	Pag1	72603	2700033N17Rik			14058	F10
13162	Slc6a3	14013	Mecom	640543	Tgm7			66901	Proz
74338	Slc6a19	211666	Mgst2	192212	Prom2			72148	Tdrp
71390	Slc6a19os	18645	Pfn2	17153	Mal			107770	Tm6sf2
105243	Slc9a3	329650	Med12l	18549	Pcsk2			56367	Scoc
74156	Acot12	109222	Rarres1	18088	Nkx2-2			234673	Ces2e
19418	Rasgrf2	70652	Tmem144	15376	Foxa2			18104	Nqo1
218476	Gcnt4	68659	Fam198b	18111	Nnat			12362	Casp1
20620	Plk2	54635	Pdgfc	228846	D630003M21Rik			319278	A230050P20Rik
19012	Plpp1	14161	Fga	17183	Matn4			319845	Bbs9
13723	Emb	110135	Fgb	19668	Rbpjl			56857	Slc37a2
72003	Synpr	18008	Nes	14049	Eya2			270152	Jaml
74571	Kcnk16	194126	Mtmr11	65112	Pmepa1			11814	Apoc3
12289	Cacna1d	242125	Mab21l3	12841	Col9a3			100502818	NA
218877	Sema3g	229672	Bcl2l15	72147	Zbtb46			11808	Apoa4
100504518	3425401B19Rik	19260	Ptpn22	76703	Cpb1			170752	Bco2
11720	Mat1a	329739	Fam102b	18417	Cldn11			235339	Dlat
19752	Rnase1	57257	Vav3	17380	Mme			19684	Rdx
219033	Ang4	71481	Alpk1	12038	Bche			72022	Slc35f2
619301	Tmem253	211550	Tifa	67931	Serpini2			20361	Sema7a
17387	Mmp14	18741	Pitx2	58170	Asic5			100504539	Gm20275
140743	Rem2	13809	Enpep	79235	Lrat			100504522	NA
28200	Dhrs4	71519	Cyp2u1	23920	Insrr			23958	Nr2e3
52585	Dhrs1	16911	Lmo4	17829	Muc1			14857	Gsta1
12684	Cideb	69219	Ddah1	100042514	Sprr2a3			100042295	Gm3776
57260	Ltb4r2	107869	Cth	20753	Sprr1a			100042314	Gm10639
14619	Gjb2	76131	Depdc1a	242122	Vtcn1			14858	Gsta2
14463	Gata4	68151	Wls	229697	Cym			17436	Me1
58865	Tdh	242297	Fam110b	229706	Slc6a17			209743	Minar1
50759	Fbxo16	252838	Tox	14867	Gstm6			75552	Paqr9
219151	Scara3	14595	B4galt1	14864	Gstm3			100862273	NA
12759	Clu	11832	Aqp7	229722	5330417C22Rik			19660	Rbp2
13850	Ephx2	329828	AI464131	11722	Amy1			24059	Slco2a1
14586	Gfra2	384009	Glipr2	114301	Palmd			102632	Acad11
380924	Olfm4	269529	Fbxo10	22239	Ugt8a			235582	Glyctk
211712	Pcdh9	11641	Akap2	69117	Adh6a			14266	Aff2
58187	Cldn10	16552	Kif12	56224	Tspan5			57394	Cltrn
16880	Lifr	230459	Cyp2j13	70892	Ttll7
20512	Slc1a3	320508	Cachd1	26938	St6galnac5
12563	Cdh6	23919	Insl5	242274	Lrrc7
239368	Erich5	100102	Pcsk9	14590	Ggh
52589	Ncald	66805	Tspan1	12804	Cntfr
319613	Sybu	74464	Zswim5	272031	Plppr1
239436	Slc30a8	68180	Hyi	11699	Ambp
18606	Enpp2	68625	Cfap57	338349	Cntln
331063	Gsdmc2	14915	Guca2a	12578	Cdkn2a
74548	Gsdmc4	14620	Gjb3	12579	Cdkn2b
378435	Mafa	53608	Map3k6	18027	Nfia
69146	Gsdmd	16765	Stmn1	69908	Rab3b
13350	Dgat1	72754	Arhgef10l	73332	Ccdc30
75761	Apol7a	74202	Fblim1	12840	Col9a2
109361	D730005E14Rik	329993	Gm438	76574	Mfsd2a
80287	Apobec3	195531	Zfp982	230726	Rhbdl2
11429	Aco2	269608	Plekhg5	230779	Serinc2
17939	Naga	56226	Espn	12259	C1qa
109754	Cyb5r3	66469	Fam213b	13842	Epha8
22422	Wnt7b	12571	Cdk6	242711	Cela3a
19013	Ppara	242819	Rundc3b	67868	Cela3b
223753	Cerk	18671	Abcb1a	110351	Rap1gap
239618	Pdzrn4	18669	Abcb1b	72269	Cda
69354	Slc38a4	20348	Sema3c	26971	Pla2g2f
12824	Col2a1	20423	Shh	18782	Pla2g2d
18642	Pfkm	654796	9530036O11Rik	212647	Aldh4a1
66120	Fkbp11	56874	Rnf32	13706	Cela2a
14555	Gpd1	231148	Ablim2	230909	Gm572
18174	Slc11a2	70292	Afap1	70673	Prdm16
109901	Cela1	81840	Sorcs2	100042178	Gm13111
58200	Ppp1r1a	68525	Evc2	12293	Cacna2d1
268857	Nlrc3	14181	Fgfbp1	16511	Kcnh2
66626	Cdip1	74318	Hopx	246316	Lgi2
18440	P2rx6	231396	Ugt2b36	12425	Cckar
13845	Ephb3	54403	Slc4a4	14397	Gabra4
20604	Sst	13874	Ereg	14473	Gc
12737	Cldn1	21814	Tgfbr3	52331	Stbd1
140474	Muc4	100504007	Gm15787	15442	Hpse
547253	Parp14	433940	Fam222a	18096	Nkx6-1
207227	Stxbp5l	319616	5930412G12Rik	19249	Ptpn13
207683	Igsf11	93897	Fzd10	20750	Spp1
100047671	Gm17783	243277	Adgrd1	56747	Sez6l
54613	St3gal6	666339	Muc3	100705	Acacb
19876	Robo1	19085	Prkar1b	18778	Pla2g1b
11504	Adamts1	14086	Fscn1	73121	Rflna
12394	Runx1	68895	Rasl11a	194309	Vps37d
69857	1810053B23Rik	21789	Tfpi2	60363	Cldn15
12408	Cbr1	66066	Gng11	108723	Card11
109857	Cbr3	13426	Dync1i1	75104	Mmd2
170765	Ripply3	330267	Thsd7a	17341	Bhlha15
50528	Tmprss2	16543	Mdfic	70147	Plut
54419	Cldn6	317758	Gimap9	18609	Pdx1
328778	Rab26	54722	Gsdme	170676	Peg10
545192	Baiap3	232023	Vopp1	15893	Ica1
58226	Cacna1h	232035	Ccser1	320405	Cadps2
69191	Pdia2	54486	Hpgds	55961	Slc13a1
14570	Arhgdig	11746	Anxa4	18506	Pax4
12018	Bak1	58182	Prokr1	232680	Cpa2
109791	Clps	52163	Camk1	109697	Cpa1
14652	Glp1r	57890	Il17re	14187	Akr1b8
21785	Tff2	213391	Rassf4	67861	Akr1b10
21784	Tff1	330406	B4galnt3	11997	Akr1b7
12411	Cbs	109246	Tspan9	22074	Try4
70101	Cyp4f16	21679	Tead4	103964	Try5
677156	Cyp4f37	60345	Nrip2	436522	Try10
64385	Cyp4f14	243659	Styk1	22073	Prss3
100502849	Gm19412	232431	Gprc5a	436523	Gm5771
12815	Col11a2	232441	Rerg	386551	Gm5409
16913	Psmb8	17537	Meis3	100040233	Gm10334
21355	Tap2	434130	Ccdc8	114228	Prss1
547431	Btnl2	26365	Ceacam1	22072	Prss2
100038862	Btnl1	26367	Ceacam2	100125263	Trbc2
55938	Apom	26362	Axl	64177	Trpv6
15006	H2-Q1	66065	Hsd17b14	18025	Nfe2l3
15013	H2-Q2	170711	Otud7a	100504068	NA
77596	Adgrf1	545975	Cers3	15400	Hoxa3
53901	Rcan2	116904	Alpk3	18575	Pde1c
14711	Gnmt	76453	Prss23	19692	Reg1
109820	Pgc	109264	Me3	23945	Mgll
83433	Trem2	14276	Folr2	101401	Adamts9
11811	Apobec2	244198	Olfml1	213393	Depp1
69083	Sult1c2	20947	Swap70	20527	Slc2a3
22436	Xdh	16409	Itgam	11287	Pzp
240168	Rasgrp3	17314	Mgmt	69187	Erp27
106861	Abhd3	13593	Ebf3	18705	Pik3c2g
56386	B4galt6	330671	B4galnt4	15874	Iapp
319211	Nol4	100038419	E330027M22Rik	20678	Sox5
19123	Proc	20494	Slc10a2	16970	Lrmp
13476	Reep5	434280	Sox1ot	66532	Rep15
240239	Gpr151	19414	Rasa3	434128	Pnmal2
170826	Ppargc1b	353320	Defb37	434147	D930028M14Rik
20451	St8sia3	634825	Gm14851	12587	Mia
225631	Onecut2	13218	Defa29	319482	9530053A07Rik
100503565	Gm9926	100505096	Defa33	68416	Sycn
52538	Acaa2	665927	Gm7849	233040	Fbxo27
18018	Nfatc1	68009	Defa20	243911	Kirrel2
12894	Cpt1a	100041890	Defa32	54631	Nphs1
72056	1810055G02Rik	665956	Gm7861	233079	Ffar2
67689	Aldh3b1	353310	Zfp703	18050	Klk1b3
54445	Unc93b1	66234	Msmo1	16622	Klk1b5
109575	Tbx10	16795	Large1	16612	Klk1
29866	Cabp2	100126034	Gm10644	14132	Fcgrt
18739	Pitpnm1	74337	Palm3	21677	Tead2
69861	2010003K11Rik	68119	Cmtm3	20927	Abcc8
69860	Eif1ad	75687	Ripor1	21990	Tph1
78306	Tsga10ip	244654	Mtss1l	100503969	1810008I18Rik
114601	Ehbp1l1	74032	Sdr42e1	18553	Pcsk6
107375	Slc25a45	234839	Piezo1	244058	Rgma
104252	Cdc42ep2	75747	Sesn3	11595	Acan
12333	Capn1	235106	Ntm	23966	Tenm4
11668	Aldh1a1	244864	Layn	233529	Kctd14
14544	Gda	13070	Cyp11a1	53322	Nucb2
76088	Dock8	270163	Myo9a	70261	Chp2
226075	Glis3	21887	Tle3	11833	Aqp8
54447	Asah2	74090	Paqr5	56312	Nupr1
16889	Lipa	56741	Igdcc4	29810	Bag3
15959	Ifit3	19289	Igdcc3	12945	Dmbt1
240638	Slc16a12	76459	Car12	14912	Nkx6-2
226098	Hectd2	70549	Tln2	66141	Ifitm3
208922	Cpeb3	26944	Tinag	353328	Muc6
15242	Hhex	22038	Plscr1	55925	Syt8
19662	Rbp4	26432	Plod2	16334	Ins2
72303	Cyp2c65	68861	1190002N15Rik	244281	Myo16
69888	Cyp2c66	235534	Pxylp1	74561	Nkx6-3
226105	Cyp2c70	272636	Esyt3	83436	Plekha2
20411	Sorbs1	16779	Lamb2	102294	Cyp4v3
56454	Aldh18a1	24046	Scn11a	212326	Fam149a
54612	Sfrp5	17161	Maoa	142980	Tlr3
14718	Got1	21857	Timp1	26359	Anxa10
93685	Entpd7	56774	Slc6a14	434325	Tmem221
100503041	Pdzd7	67455	Klhl13	18032	Nfix
12821	Col17a1	236781	Gpr119	58198	Sall1
16333	Ins1	751866	Kis2	104158	Ces1d
381232	Mirt1	208748	Prrg3	66269	Tmed6
226243	Habp2	57385	P2ry4	18104	Nqo1
226245	Plekhs1	12212	Chic1	338521	Fa2h
18947	Pnliprp2	107528	Magee1	66473	Ctrb1
19213	Ptf1a	58861	Cysltr1	100861890	NA
140483	Hnmt	69693	Pof1b	170571	Cntnap4
227618	Lrrc26	93837	Dach2	208936	Adamts18
77794	Adamtsl2	76219	Arxes1	18186	Nrp1
192166	Sardh	406217	Bex4	71746	Rgl3
12613	Cel	66684	Tceal8	244757	Glb1l2
26569	Slc27a4	331532	Tceal5	56857	Slc37a2
20910	Stxbp1	19716	Bex1	57276	Vsig2
100504399	C130021I20Rik	22381	Tceal9	102693	Phldb1
18516	Pbx3	12070	Bex3	330938	Dixdc1
14594	Ggta1	102871	D330045A20Rik	270157	NA
70789	Kynu	66240	Kcne1l	235402	Lingo1
17996	Neb	210297	Lrch2	74090	Paqr5
18227	Nr4a2	170744	Tlr8	76886	Fam81a
14571	Gpd2			11891	Rab27a
66205	Cd302			546144	Wdr72
17076	Ly75			100503019	Gm16551
60344	Fign			15379	Onecut1
20274	Scn9a			17436	Me1
53416	Stk39			13036	Ctsh
27413	Abcb11			331004	Slc9a9
241452	Dhrs9			54371	Chst2
14725	Lrp2			56492	Cldn18
277396	Klhl23			76257	Slc38a3
73649	Cybrd1			20350	Sema3f
68526	Gpr155			207181	Rbms3
18024	Nfe2l2			215446	Entpd3
99031	Osbpl6			245050	Fam198a
20378	Frzb			53627	Porcn
17242	Mdk			53623	Gria3
13711	Elf5			75404	Arhgap36
99382	Abtb2			209268	Igsf1
17536	Meis2			236798	Adgrg4
72603	2700033N17Rik			15931	Ids
19419	Rasgrp1			245527	Eda2r
214239	Ccdc9b			20502	Slc16a2
53906	Phgr1			18994	Pou3f4
640543	Tgm7			27359	Sytl4
192212	Prom2			67416	Armcx2
17153	Mal			23947	Mid2
54338	Slc23a2			78789	Vsig1
16449	Jag1			12830	Col4a5
18549	Pcsk2			18481	Pak3
18088	Nkx2-2			279561	Wnk3
108687	Edem2			245671	Klf8
56045	Samhd1			207474	Kctd12b
18111	Nnat			108012	Ap1s2
21817	Tgm2			11856	Arhgap6
329554	Gm826
16658	Mafb
17183	Matn4
19668	Rbpjl
228875	Slc35c2
14049	Eya2
277360	Prex1
99377	Sall4
65112	Pmepa1
12841	Col9a3
11438	Chrna4
76703	Cpb1
635702	Naaladl2
20526	Slc2a2
20482	Skil
72413	Kcnmb2
70804	Pgrmc2
229302	Tm4sf4
67758	Aadac
17380	Mme
72789	Veph1
30953	Schip1
71619	Arl14
242083	Ppm1l
12038	Bche
67931	Serpini2
66841	Etfdh
58170	Asic5
79235	Lrat
23920	Insrr
17829	Muc1
77772	Dcst1
329702	Dcst2
20193	S100a1
20199	S100a5
20755	Sprr2a1
100303744	Sprr2a2
100042514	Sprr2a3
20753	Sprr1a
17235	Smcp
13040	Ctss
14263	Fmo5
15360	Hmgcs2
242122	Vtcn1
78908	Igsf3
229697	Cym
229706	Slc6a17
68312	Gstm7
14867	Gstm6
14864	Gstm3
14863	Gstm2
14862	Gstm1
14865	Gstm4
11722	Amy1
114301	Palmd
14079	Fabp2
19142	Prss12
12630	Cfi
66350	Pla2g12a
12368	Casp6
433653	Gimd1
69772	Bdh2
100503465	NA
11522	Adh1
69117	Adh6a
56224	Tspan5
12722	Clca3a1
80797	Clca3a2
171166	Mcoln3
65086	Lpar3
19220	Ptgfr
26938	St6galnac5
242274	Lrrc7
242285	Sdr16c5
18619	Penk
67460	Decr1
14590	Ggh
52187	Rragd
75691	Anks6
11303	Abca1
11699	Ambp
12578	Cdkn2a
13110	Cyp2j6
74519	Cyp2j9
18027	Nfia
230579	Fam151a
329910	Acot11
12896	Cpt2
67621	Bend5
17346	Mknk1
20441	St3gal3
73332	Ccdc30
12840	Col9a2
76574	Mfsd2a
16330	Inpp5b
66938	Sh3d21
19204	Ptafr
100340	Smpdl3b
230796	Wdtc1
23957	Nr0b2
71904	Paqr7
230822	Ncmap
12259	C1qa
13842	Epha8
22417	Wnt4
242711	Cela3a
67868	Cela3b
110351	Rap1gap
72269	Cda
18782	Pla2g2d
212632	Iffo2
13706	Cela2a
170731	Mfn2
230909	Gm572
269604	Gpr157
435818	Slc2a7
70673	Prdm16
320939	5930403L14Rik
100042178	Gm13111
74051	Steap2
74114	Crot
12293	Cacna2d1
12491	Cd36
269633	Wdr86
13483	Dpp6
231134	Dok7
75954	5033403H07Rik
20531	Slc34a2
12425	Cckar
231253	9130230L23Rik
14397	Gabra4
14473	Gc
20309	Cxcl15
11839	Areg
19023	Ppef2
67111	Naaa
12492	Scarb2
52331	Stbd1
231507	Plac8
18096	Nkx6-1
19249	Ptpn13
243168	Hsd17b13
114664	Hsd17b11
20750	Spp1
13142	Dao
100705	Acacb
23962	Oasl2
257635	Sdsl
19415	Rasal1
20778	Scarb1
208213	Tmem132c
60363	Cldn15
108723	Card11
75104	Mmd2
17341	Bhlha15
53324	Nptx2
70147	Plut
18609	Pdx1
71706	Slc46a3
100637	N4bp2l1
209086	Samd9l
170676	Peg10
27273	Pdk4
15893	Ica1
18506	Pax4
192198	Lrrc4
74340	Ahcyl2
232680	Cpa2
109697	Cpa1
17294	Mest
14187	Akr1b8
67861	Akr1b10
11997	Akr1b7
243771	Parp12
209773	Dennd2a
22074	Try4
103964	Try5
436522	Try10
22073	Prss3
436523	Gm5771
386551	Gm5409
100040233	Gm10334
114228	Prss1
22072	Prss2
100125263	Trbc2
64177	Trpv6
76606	Llcfc1
109218	Tmem139
13835	Epha1
71720	Osbpl3
13063	Cycs
18025	Nfe2l3
54353	Skap2
15394	Hoxa1
100504068	NA
15400	Hoxa3
69993	Chn2
18575	Pde1c
14080	Fabp1
53620	Vamp5
12332	Capg
67442	Retsat
19692	Reg1
232156	Slc4a5
52055	Rab11fip5
68396	Nat8
23945	Mgll
101401	Adamts9
192193	Edem1
30937	Lmcd1
14311	Cidec
58991	Ghrl
110379	Sec13
67784	Plxnd1
213393	Depp1
11810	Apobec1
20527	Slc2a3
14792	Lpcat3
381810	Lpar5
11287	Pzp
232409	Clec2e
69187	Erp27
109593	Lmo3
18705	Pik3c2g
15874	Iapp
16832	Ldhb
16970	Lrmp
66532	Rep15
330450	Far2
57776	Ttyh1
545902	Ptprh
330460	Tmem150b
434128	Pnmal2
11813	Apoc2
70080	Igsf23
434147	D930028M14Rik
12587	Mia
80297	Sptbn4
319482	9530053A07Rik
68416	Sycn
233040	Fbxo27
243911	Kirrel2
54631	Nphs1
56189	Prodh2
109637	Upk1a
11944	Atp4a
20981	Syt3
14132	Fcgrt
21677	Tead2
56734	Tulp2
14814	Grin2d
16514	Kcnj11
20927	Abcc8
21990	Tph1
100503969	1810008I18Rik
18553	Pcsk6
233328	Lrrk1
244058	Rgma
11595	Acan
18584	Pde8a
26557	Homer2
100039239	Gm2115
14085	Fah
50490	Nox4
14366	Fzd4
23966	Tenm4
67800	Dgat2
233549	Mogat2
50877	Neu3
14777	Gpx2-ps1
320452	P4ha3
94088	Trim6
668108	Gm8979
11865	Arntl
53322	Nucb2
56209	Gde1
101565	Ccp110
12585	Cdr2
70261	Chp2
18751	Prkcb
11833	Aqp8
56312	Nupr1
21389	Tbx6
69036	Zg16
101602	AI467606
29810	Bag3
12945	Dmbt1
14912	Nkx6-2
22264	Prap1
66141	Ifitm3
353328	Muc6
55925	Syt8
21953	Tnni2
16334	Ins2
21823	Th
210274	Shank2
244281	Myo16
14058	F10
66901	Proz
72148	Tdrp
11979	Atp7b
74561	Nkx6-3
83436	Plekha2
70546	Zdhhc2
102294	Cyp4v3
212326	Fam149a
142980	Tlr3
102141	Snx25
26359	Anxa10
234356	Csgalnact1
107770	Tm6sf2
434325	Tmem221
56367	Scoc
18032	Nfix
244562	Abcc12
58198	Sall1
104158	Ces1d
13897	Ces1e
102022	Ces2a
234671	Ces2c
667754	Ces2d-ps
234673	Ces2e
72361	Ces2g
19171	Psmb10
15118	Has3
66269	Tmed6
18104	Nqo1
100861890	NA
170571	Cntnap4
208936	Adamts18
22761	Zfpm1
18186	Nrp1
12362	Casp1
69137	Vstm5
319278	A230050P20Rik
71746	Rgl3
11433	Acp5
319845	Bbs9
20443	St3gal4
56857	Slc37a2
57276	Vsig2
102693	Phldb1
270152	Jaml
114873	Dscaml1
11814	Apoc3
100502818	NA
11808	Apoa4
170752	Bco2
235339	Dlat
330938	Dixdc1
270157	NA
19684	Rdx
110446	Acat1
72022	Slc35f2
244882	Tnfaip8l3
235402	Lingo1
100504539	Gm20275
100504522	NA
23958	Nr2e3
76886	Fam81a
15450	Lipc
546144	Wdr72
100503019	Gm16551
15379	Onecut1
14860	Gsta4
14857	Gsta1
100042295	Gm3776
100042314	Gm10639
14858	Gsta2
94353	Hmgn3
17436	Me1
209743	Minar1
19417	Rasgrf1
54371	Chst2
75552	Paqr9
100862273	NA
19660	Rbp2
56492	Cldn18
24059	Slco2a1
102632	Acad11
56318	Acpp
235582	Glyctk
76257	Slc38a3
20350	Sema3f
74153	Uba7
320429	Trank1
102545	Cmtm7
207181	Rbms3
215446	Entpd3
12424	Cck
245050	Fam198a
30052	Pcsk1n
69824	Glod5
53627	Porcn
16164	Il13ra1
338351	Akap17b
53623	Gria3
23963	Tenm1
75404	Arhgap36
209268	Igsf1
236798	Adgrg4
14266	Aff2
333639	Mamld1
11666	Abcd1
236899	Pcyt1b
245527	Eda2r
20502	Slc16a2
18994	Pou3f4
279706	Nup62cl
14605	Tsc22d3
78789	Vsig1
12830	Col4a5
16370	Irs4
18481	Pak3
22067	Trpc5
619287	Rtl4
279561	Wnk3
207474	Kctd12b
245684	Cnksr2
108012	Ap1s2
57394	Cltrn
14758	Gpm6b
54156	Egfl6
11856	Arhgap6
