# Supplementary material for: Mesenchymal-epithelial crosstalk shapes intestinal regionalisation via Wnt and Shh signalling
Source: Nat Commun. 2022 Feb 7;13:715. doi: 10.1038/s41467-022-28369-7 (PMC8821716; doi:10.1038/s41467-022-28369-7)
Supplement: Supplementary file 7 — Supplementary Data 4 [file 41467_2022_28369_MOESM7_ESM.xlsx]

## Sheet: GO PDGFRAhigh vs PDGRFAmed
GO analyses of 1342 genes upregulated in PDGFRAhigh vs PDGFRAmed populations across proximal, mid and distal regions
GO_nr	Term	Ont	N	DE	P.DE	#NAME?
GO:0007154	cell communication	BP	4187	568	3.083e-48	47.511
GO:0048731	system development	BP	3690	516	1.74544e-46	45.7581
GO:0023052	signaling	BP	4139	558	3.68136e-46	45.434
GO:0032501	multicellular organismal process	BP	5222	655	1.69561e-45	44.7707
GO:0007275	multicellular organism development	BP	4124	551	4.36494e-44	43.36
GO:0007165	signal transduction	BP	3768	517	5.19448e-44	43.2845
GO:0048856	anatomical structure development	BP	4468	582	9.93552e-44	43.0028
GO:0032502	developmental process	BP	4751	606	4.51528e-43	42.3453
GO:0050896	response to stimulus	BP	5990	714	8.69273e-43	42.0608
GO:0051239	regulation of multicellular organismal process	BP	2569	392	5.21475e-42	41.2828
GO:0030154	cell differentiation	BP	3224	458	8.89276e-42	41.051
GO:0048869	cellular developmental process	BP	3381	470	1.73073e-40	39.7618
GO:0048583	regulation of response to stimulus	BP	2982	429	6.01755e-40	39.2206
GO:0048513	animal organ development	BP	2622	388	2.80696e-38	37.5518
GO:0051716	cellular response to stimulus	BP	4989	610	3.62752e-37	36.4404
GO:0050789	regulation of biological process	BP	8066	866	4.22906e-37	36.3738
GO:0050794	regulation of cellular process	BP	7564	825	1.20637e-36	35.9185
GO:0009653	anatomical structure morphogenesis	BP	2230	340	1.54585e-35	34.8108
GO:0007166	cell surface receptor signaling pathway	BP	1897	304	1.84144e-35	34.7348
GO:0065007	biological regulation	BP	8534	897	1.97107e-35	34.7053
GO:0009888	tissue development	BP	1534	261	1.95072e-34	33.7098
GO:0050793	regulation of developmental process	BP	2228	336	4.4327e-34	33.3533
GO:0045595	regulation of cell differentiation	BP	1583	265	9.12569e-34	33.0397
GO:0010646	regulation of cell communication	BP	2646	377	2.71179e-33	32.5667
GO:0023051	regulation of signaling	BP	2666	378	6.28179e-33	32.2019
GO:0007167	enzyme linked receptor protein signaling pathway	BP	734	159	1.52021e-32	31.8181
GO:2000026	regulation of multicellular organismal development	BP	1774	283	2.01683e-32	31.6953
GO:0009966	regulation of signal transduction	BP	2289	337	4.56036e-32	31.341
GO:0051240	positive regulation of multicellular organismal process	BP	1525	254	6.73746e-32	31.1715
GO:0048518	positive regulation of biological process	BP	4827	577	2.41998e-31	30.6162
GO:0071310	cellular response to organic substance	BP	1741	275	1.10588e-30	29.9563
GO:0048523	negative regulation of cellular process	BP	3907	489	5.15964e-30	29.2874
GO:0048519	negative regulation of biological process	BP	4324	527	6.39787e-30	29.194
GO:0048522	positive regulation of cellular process	BP	4323	526	1.19714e-29	28.9219
GO:0010033	response to organic substance	BP	2164	317	1.59229e-29	28.798
GO:0032879	regulation of localization	BP	2337	334	3.22255e-29	28.4918
GO:0048646	anatomical structure formation involved in morphogenesis	BP	951	178	4.05352e-28	27.3922
GO:0035295	tube development	BP	939	175	2.07361e-27	26.6833
GO:0070887	cellular response to chemical stimulus	BP	2176	312	2.54108e-27	26.595
GO:0002376	immune system process	BP	1714	262	7.77279e-27	26.1094
GO:0048584	positive regulation of response to stimulus	BP	1670	257	9.6263e-27	26.0165
GO:0042221	response to chemical	BP	2938	386	1.29589e-26	25.8874
GO:0005886	plasma membrane	CC	3546	443	2.62144e-26	25.5815
GO:0051094	positive regulation of developmental process	BP	1253	209	4.43991e-26	25.3526
GO:0030334	regulation of cell migration	BP	757	149	7.62208e-26	25.1179
GO:0071944	cell periphery	CC	3663	452	9.58964e-26	25.0182
GO:0051270	regulation of cellular component movement	BP	863	162	1.02236e-25	24.9904
GO:0035239	tube morphogenesis	BP	775	151	1.04283e-25	24.9818
GO:0040012	regulation of locomotion	BP	857	161	1.34883e-25	24.87
GO:0009605	response to external stimulus	BP	1592	245	2.01971e-25	24.6947
GO:0016477	cell migration	BP	1175	197	7.93857e-25	24.1003
GO:2000145	regulation of cell motility	BP	791	151	9.42218e-25	24.0258
GO:0048870	cell motility	BP	1267	206	3.06086e-24	23.5142
GO:0051674	localization of cell	BP	1267	206	3.06086e-24	23.5142
GO:0040011	locomotion	BP	1433	224	4.617e-24	23.3356
GO:0010647	positive regulation of cell communication	BP	1383	218	7.0678e-24	23.1507
GO:0006357	regulation of transcription by RNA polymerase II	BP	1622	244	7.08098e-24	23.1499
GO:0060429	epithelium development	BP	941	167	1.01623e-23	22.993
GO:0023056	positive regulation of signaling	BP	1390	218	1.38278e-23	22.8592
GO:0071495	cellular response to endogenous stimulus	BP	946	167	1.83699e-23	22.7359
GO:0009893	positive regulation of metabolic process	BP	2905	372	2.42799e-23	22.6148
GO:0009719	response to endogenous stimulus	BP	1082	182	4.47449e-23	22.3493
GO:0009887	animal organ morphogenesis	BP	847	154	5.62972e-23	22.2495
GO:0005515	protein binding	MF	7360	760	6.4843e-23	22.1881
GO:0031325	positive regulation of cellular metabolic process	BP	2683	349	6.70183e-23	22.1738
GO:0048585	negative regulation of response to stimulus	BP	1362	213	7.21317e-23	22.1419
GO:0035556	intracellular signal transduction	BP	2135	292	4.29775e-22	21.3668
GO:0006366	transcription by RNA polymerase II	BP	1675	244	6.57524e-22	21.1821
GO:0009967	positive regulation of signal transduction	BP	1208	193	8.99332e-22	21.0461
GO:0005102	signaling receptor binding	MF	1221	194	1.33497e-21	20.8745
GO:0070848	response to growth factor	BP	509	108	1.72239e-21	20.7639
GO:0010604	positive regulation of macromolecule metabolic process	BP	2687	344	2.53343e-21	20.5963
GO:0071363	cellular response to growth factor stimulus	BP	497	106	2.74447e-21	20.5615
GO:0051241	negative regulation of multicellular organismal process	BP	1069	176	2.85602e-21	20.5442
GO:0072359	circulatory system development	BP	957	163	3.07869e-21	20.5116
GO:1902531	regulation of intracellular signal transduction	BP	1397	212	4.15196e-21	20.3817
GO:0006928	movement of cell or subcellular component	BP	1603	234	4.30241e-21	20.3663
GO:0002682	regulation of immune system process	BP	952	162	4.56116e-21	20.3409
GO:0042127	regulation of cell proliferation	BP	1325	204	4.73923e-21	20.3243
GO:0031323	regulation of cellular metabolic process	BP	4486	509	5.45805e-21	20.263
GO:0007155	cell adhesion	BP	1058	174	5.60617e-21	20.2513
GO:0006355	regulation of transcription, DNA-templated	BP	2303	305	6.39333e-21	20.1943
GO:1903506	regulation of nucleic acid-templated transcription	BP	2309	305	9.62188e-21	20.0167
GO:2001141	regulation of RNA biosynthetic process	BP	2315	305	1.44439e-20	19.8403
GO:0022610	biological adhesion	BP	1069	174	1.72505e-20	19.7632
GO:0045597	positive regulation of cell differentiation	BP	930	158	1.75771e-20	19.7551
GO:0002521	leukocyte differentiation	BP	406	92	1.80089e-20	19.7445
GO:0051173	positive regulation of nitrogen compound metabolic process	BP	2568	329	2.47257e-20	19.6069
GO:0008283	cell proliferation	BP	1611	232	3.86964e-20	19.4123
GO:0051093	negative regulation of developmental process	BP	881	151	5.81372e-20	19.2355
GO:0001944	vasculature development	BP	642	122	6.37817e-20	19.1953
GO:0080090	regulation of primary metabolic process	BP	4348	492	7.9682e-20	19.0986
GO:0032101	regulation of response to external stimulus	BP	558	111	9.16452e-20	19.0379
GO:0001568	blood vessel development	BP	613	118	9.31519e-20	19.0308
GO:0001775	cell activation	BP	667	124	2.04166e-19	18.69
GO:0045596	negative regulation of cell differentiation	BP	659	123	2.06362e-19	18.6854
GO:0048534	hematopoietic or lymphoid organ development	BP	733	132	2.19726e-19	18.6581
GO:0006351	transcription, DNA-templated	BP	2389	308	2.52708e-19	18.5974
GO:0051171	regulation of nitrogen compound metabolic process	BP	4229	479	3.02403e-19	18.5194
GO:0072358	cardiovascular system development	BP	654	122	3.06549e-19	18.5135
GO:0097659	nucleic acid-templated transcription	BP	2395	308	3.70761e-19	18.4309
GO:0010648	negative regulation of cell communication	BP	1164	181	3.98494e-19	18.3996
GO:0023057	negative regulation of signaling	BP	1167	181	5.25581e-19	18.2794
GO:0019222	regulation of metabolic process	BP	4821	530	6.00482e-19	18.2215
GO:0048729	tissue morphogenesis	BP	564	110	6.44365e-19	18.1909
GO:0048514	blood vessel morphogenesis	BP	533	106	6.62942e-19	18.1785
GO:0032774	RNA biosynthetic process	BP	2405	308	6.98615e-19	18.1558
GO:0030097	hemopoiesis	BP	694	126	7.79647e-19	18.1081
GO:0007169	transmembrane receptor protein tyrosine kinase signaling pathway	BP	473	98	7.96064e-19	18.0991
GO:0045944	positive regulation of transcription by RNA polymerase II	BP	997	161	1.24107e-18	17.9062
GO:0060255	regulation of macromolecule metabolic process	BP	4436	494	1.92458e-18	17.7157
GO:0005488	binding	MF	10292	967	3.66181e-18	17.4363
GO:0048468	cell development	BP	1906	256	3.78109e-18	17.4224
GO:0031326	regulation of cellular biosynthetic process	BP	2869	349	6.1723e-18	17.2096
GO:0044459	plasma membrane part	CC	1973	262	6.22111e-18	17.2061
GO:0009889	regulation of biosynthetic process	BP	2929	354	9.10652e-18	17.0406
GO:0007178	transmembrane receptor protein serine/threonine kinase signaling pathway	BP	279	69	9.38531e-18	17.0276
GO:0042325	regulation of phosphorylation	BP	1283	190	9.78787e-18	17.0093
GO:0002520	immune system development	BP	775	133	1.07591e-17	16.9682
GO:0045893	positive regulation of transcription, DNA-templated	BP	1276	189	1.18766e-17	16.9253
GO:0030335	positive regulation of cell migration	BP	462	94	1.49211e-17	16.8262
GO:1903508	positive regulation of nucleic acid-templated transcription	BP	1279	189	1.5262e-17	16.8164
GO:1902680	positive regulation of RNA biosynthetic process	BP	1280	189	1.65881e-17	16.7802
GO:0009968	negative regulation of signal transduction	BP	1061	165	1.85053e-17	16.7327
GO:0051272	positive regulation of cellular component movement	BP	488	97	2.29223e-17	16.6397
GO:0022603	regulation of anatomical structure morphogenesis	BP	921	149	2.38256e-17	16.623
GO:0034654	nucleobase-containing compound biosynthetic process	BP	2767	337	2.49428e-17	16.6031
GO:0016020	membrane	CC	6330	650	4.44823e-17	16.3518
GO:0045321	leukocyte activation	BP	582	108	5.84194e-17	16.2334
GO:0031324	negative regulation of cellular metabolic process	BP	2069	268	6.43716e-17	16.1913
GO:0008285	negative regulation of cell proliferation	BP	567	106	6.73999e-17	16.1713
GO:2000147	positive regulation of cell motility	BP	474	94	8.56886e-17	16.0671
GO:0001932	regulation of protein phosphorylation	BP	1179	176	8.6791e-17	16.0615
GO:0002684	positive regulation of immune system process	BP	668	118	9.43693e-17	16.0252
GO:0018130	heterocycle biosynthetic process	BP	2823	340	9.52426e-17	16.0212
GO:0010556	regulation of macromolecule biosynthetic process	BP	2750	333	1.01617e-16	15.993
GO:0019438	aromatic compound biosynthetic process	BP	2827	340	1.18381e-16	15.9267
GO:0031328	positive regulation of cellular biosynthetic process	BP	1572	217	1.1885e-16	15.925
GO:0030155	regulation of cell adhesion	BP	556	104	1.29517e-16	15.8877
GO:0009891	positive regulation of biosynthetic process	BP	1604	220	1.45549e-16	15.837
GO:0031399	regulation of protein modification process	BP	1501	209	1.90297e-16	15.7206
GO:0010557	positive regulation of macromolecule biosynthetic process	BP	1492	208	1.99607e-16	15.6998
GO:0010628	positive regulation of gene expression	BP	1638	223	2.03041e-16	15.6924
GO:1901362	organic cyclic compound biosynthetic process	BP	2914	347	2.30283e-16	15.6377
GO:1901700	response to oxygen-containing compound	BP	1126	169	2.32878e-16	15.6329
GO:0051252	regulation of RNA metabolic process	BP	2531	310	3.67942e-16	15.4342
GO:0051254	positive regulation of RNA metabolic process	BP	1367	194	3.99146e-16	15.3989
GO:0009987	cellular process	BP	11369	1037	4.2398e-16	15.3727
GO:0019220	regulation of phosphate metabolic process	BP	1420	199	5.89542e-16	15.2295
GO:0000977	RNA polymerase II regulatory region sequence-specific DNA binding	MF	626	111	6.23769e-16	15.205
GO:0051174	regulation of phosphorus metabolic process	BP	1421	199	6.35077e-16	15.1972
GO:2000112	regulation of cellular macromolecule biosynthetic process	BP	2689	324	6.58194e-16	15.1816
GO:1901701	cellular response to oxygen-containing compound	BP	828	134	1.11259e-15	14.9537
GO:0002009	morphogenesis of an epithelium	BP	470	91	1.2832e-15	14.8917
GO:0040017	positive regulation of locomotion	BP	503	95	1.53349e-15	14.8143
GO:0051246	regulation of protein metabolic process	BP	2244	280	1.5459e-15	14.8108
GO:0098609	cell-cell adhesion	BP	576	104	1.56763e-15	14.8048
GO:0001012	RNA polymerase II regulatory region DNA binding	MF	634	111	1.57237e-15	14.8034
GO:0008219	cell death	BP	1758	232	1.67734e-15	14.7754
GO:0051179	localization	BP	4818	514	1.78816e-15	14.7476
GO:0006468	protein phosphorylation	BP	1515	207	2.11086e-15	14.6755
GO:0140110	transcription regulator activity	MF	1097	163	2.16596e-15	14.6643
GO:0016310	phosphorylation	BP	1832	239	2.17486e-15	14.6626
GO:0051172	negative regulation of nitrogen compound metabolic process	BP	1915	247	2.53829e-15	14.5955
GO:0001503	ossification	BP	310	69	3.18973e-15	14.4962
GO:0012501	programmed cell death	BP	1619	217	3.19036e-15	14.4962
GO:0000976	transcription regulatory region sequence-specific DNA binding	MF	667	114	3.73139e-15	14.4281
GO:0051247	positive regulation of protein metabolic process	BP	1378	192	3.81392e-15	14.4186
GO:0001525	angiogenesis	BP	439	86	3.93209e-15	14.4054
GO:0000981	DNA-binding transcription factor activity, RNA polymerase II-specific	MF	617	108	3.95178e-15	14.4032
GO:0051049	regulation of transport	BP	1573	212	3.96536e-15	14.4017
GO:0050865	regulation of cell activation	BP	393	80	4.05787e-15	14.3917
GO:0045785	positive regulation of cell adhesion	BP	326	71	4.1213e-15	14.385
GO:1902105	regulation of leukocyte differentiation	BP	215	55	4.35241e-15	14.3613
GO:0006915	apoptotic process	BP	1586	213	4.92005e-15	14.308
GO:0010562	positive regulation of phosphorus metabolic process	BP	909	141	6.58458e-15	14.1815
GO:0045937	positive regulation of phosphate metabolic process	BP	909	141	6.58458e-15	14.1815
GO:0072001	renal system development	BP	258	61	7.18577e-15	14.1435
GO:0031401	positive regulation of protein modification process	BP	1011	152	7.89212e-15	14.1028
GO:0006954	inflammatory response	BP	438	85	1.00748e-14	13.9968
GO:0001816	cytokine production	BP	526	96	1.01904e-14	13.9918
GO:0044212	transcription regulatory region DNA binding	MF	764	124	1.15056e-14	13.9391
GO:1903706	regulation of hemopoiesis	BP	311	68	1.29289e-14	13.8884
GO:0001067	regulatory region nucleic acid binding	MF	768	124	1.70633e-14	13.7679
GO:0001655	urogenital system development	BP	291	65	1.71866e-14	13.7648
GO:0002694	regulation of leukocyte activation	BP	361	74	3.07003e-14	13.5129
GO:0060389	pathway-restricted SMAD protein phosphorylation	BP	53	25	3.09671e-14	13.5091
GO:0038023	signaling receptor activity	MF	585	102	3.11135e-14	13.5071
GO:0060089	molecular transducer activity	MF	636	108	3.24714e-14	13.4885
GO:0065008	regulation of biological quality	BP	3178	362	3.68549e-14	13.4335
GO:0032270	positive regulation of cellular protein metabolic process	BP	1294	180	3.76152e-14	13.4246
GO:0009986	cell surface	CC	612	105	3.79231e-14	13.4211
GO:0006952	defense response	BP	949	143	4.52206e-14	13.3447
GO:0007399	nervous system development	BP	1925	243	5.45211e-14	13.2634
GO:0045892	negative regulation of transcription, DNA-templated	BP	998	148	5.84643e-14	13.2331
GO:0019219	regulation of nucleobase-containing compound metabolic process	BP	2801	326	7.01259e-14	13.1541
GO:1903507	negative regulation of nucleic acid-templated transcription	BP	1001	148	7.48954e-14	13.1255
GO:0006955	immune response	BP	910	138	7.99966e-14	13.0969
GO:1902679	negative regulation of RNA biosynthetic process	BP	1002	148	8.13122e-14	13.0898
GO:0071559	response to transforming growth factor beta	BP	183	48	8.7967e-14	13.0557
GO:1990837	sequence-specific double-stranded DNA binding	MF	706	115	8.88009e-14	13.0516
GO:0030098	lymphocyte differentiation	BP	272	61	9.21398e-14	13.0356
GO:0090092	regulation of transmembrane receptor protein serine/threonine kinase signaling pathway	BP	190	49	9.81646e-14	13.008
GO:0032268	regulation of cellular protein metabolic process	BP	2090	258	1.01559e-13	12.9933
GO:0001934	positive regulation of protein phosphorylation	BP	805	126	1.06747e-13	12.9716
GO:0003700	DNA-binding transcription factor activity	MF	805	126	1.06747e-13	12.9716
GO:0001822	kidney development	BP	238	56	1.15214e-13	12.9385
GO:0001817	regulation of cytokine production	BP	474	87	1.37432e-13	12.8619
GO:0042326	negative regulation of phosphorylation	BP	411	79	1.54619e-13	12.8107
GO:0051050	positive regulation of transport	BP	855	131	1.68526e-13	12.7733
GO:0046631	alpha-beta T cell activation	BP	107	35	1.78759e-13	12.7477
GO:0004888	transmembrane signaling receptor activity	MF	452	84	1.81234e-13	12.7418
GO:0042327	positive regulation of phosphorylation	BP	847	130	1.84732e-13	12.7335
GO:0009892	negative regulation of metabolic process	BP	2331	280	1.88572e-13	12.7245
GO:0071560	cellular response to transforming growth factor beta stimulus	BP	180	47	1.91343e-13	12.7182
GO:0010468	regulation of gene expression	BP	3094	351	1.97851e-13	12.7037
GO:0000122	negative regulation of transcription by RNA polymerase II	BP	732	117	2.031e-13	12.6923
GO:0065009	regulation of molecular function	BP	2103	258	2.08709e-13	12.6805
GO:0022407	regulation of cell-cell adhesion	BP	293	63	2.75686e-13	12.5596
GO:0002819	regulation of adaptive immune response	BP	132	39	3.07394e-13	12.5123
GO:0045935	positive regulation of nucleobase-containing compound metabolic process	BP	1541	202	3.26354e-13	12.4863
GO:0010941	regulation of cell death	BP	1433	191	3.44745e-13	12.4625
GO:0022409	positive regulation of cell-cell adhesion	BP	170	45	3.68767e-13	12.4332
GO:0046649	lymphocyte activation	BP	491	88	4.01606e-13	12.3962
GO:0042981	regulation of apoptotic process	BP	1290	176	4.39453e-13	12.3571
GO:0005887	integral component of plasma membrane	CC	958	141	4.44828e-13	12.3518
GO:0043408	regulation of MAPK cascade	BP	610	102	4.70781e-13	12.3272
GO:0035710	CD4-positive, alpha-beta T cell activation	BP	68	27	5.1692e-13	12.2866
GO:0031327	negative regulation of cellular biosynthetic process	BP	1245	171	5.5703e-13	12.2541
GO:0048598	embryonic morphogenesis	BP	528	92	6.27217e-13	12.2026
GO:0060393	regulation of pathway-restricted SMAD protein phosphorylation	BP	50	23	6.49202e-13	12.1876
GO:0043067	regulation of programmed cell death	BP	1306	177	6.77191e-13	12.1693
GO:1902106	negative regulation of leukocyte differentiation	BP	79	29	7.6329e-13	12.1173
GO:0009890	negative regulation of biosynthetic process	BP	1280	174	8.41801e-13	12.0748
GO:0002683	negative regulation of immune system process	BP	347	69	1.05798e-12	11.9755
GO:0002250	adaptive immune response	BP	272	59	1.07076e-12	11.9703
GO:0000978	RNA polymerase II proximal promoter sequence-specific DNA binding	MF	434	80	1.08269e-12	11.9655
GO:0048732	gland development	BP	371	72	1.16869e-12	11.9323
GO:0030855	epithelial cell differentiation	BP	476	85	1.25919e-12	11.8999
GO:0060485	mesenchyme development	BP	238	54	1.50529e-12	11.8224
GO:0030278	regulation of ossification	BP	183	46	1.51172e-12	11.8205
GO:0009790	embryo development	BP	1011	145	1.53731e-12	11.8132
GO:0005160	transforming growth factor beta receptor binding	MF	39	20	1.59087e-12	11.7984
GO:0010605	negative regulation of macromolecule metabolic process	BP	2110	255	1.63176e-12	11.7873
GO:0002697	regulation of immune effector process	BP	282	60	1.64879e-12	11.7828
GO:0022008	neurogenesis	BP	1468	192	1.74062e-12	11.7593
GO:0002822	regulation of adaptive immune response based on somatic recombination of immune receptors built from immunoglobulin superfamily domains	BP	121	36	1.99259e-12	11.7006
GO:0044425	membrane part	CC	4664	485	2.26241e-12	11.6454
GO:0007179	transforming growth factor beta receptor signaling pathway	BP	146	40	2.27311e-12	11.6434
GO:0000982	transcription factor activity, RNA polymerase II proximal promoter sequence-specific DNA binding	MF	392	74	2.34612e-12	11.6296
GO:0006950	response to stress	BP	2724	312	2.38297e-12	11.6229
GO:0000165	MAPK cascade	BP	661	106	2.41056e-12	11.6179
GO:0080134	regulation of response to stress	BP	1036	147	2.45321e-12	11.6103
GO:0045667	regulation of osteoblast differentiation	BP	116	35	2.56931e-12	11.5902
GO:0006796	phosphate-containing compound metabolic process	BP	2493	290	3.10786e-12	11.5075
GO:0001649	osteoblast differentiation	BP	161	42	3.80006e-12	11.4202
GO:0051253	negative regulation of RNA metabolic process	BP	1081	151	4.11657e-12	11.3855
GO:0000987	proximal promoter sequence-specific DNA binding	MF	446	80	4.6627e-12	11.3314
GO:0023014	signal transduction by protein phosphorylation	BP	677	107	4.76417e-12	11.322
GO:0031226	intrinsic component of plasma membrane	CC	1009	143	5.52144e-12	11.2579
GO:0048699	generation of neurons	BP	1378	181	5.83541e-12	11.2339
GO:0003690	double-stranded DNA binding	MF	788	119	6.37197e-12	11.1957
GO:0051249	regulation of lymphocyte activation	BP	299	61	7.15443e-12	11.1454
GO:0006793	phosphorus metabolic process	BP	2514	290	8.40238e-12	11.0756
GO:0031347	regulation of defense response	BP	427	77	9.04504e-12	11.0436
GO:0010558	negative regulation of macromolecule biosynthetic process	BP	1200	162	1.01995e-11	10.9914
GO:0090287	regulation of cellular response to growth factor stimulus	BP	235	52	1.0761e-11	10.9681
GO:0030099	myeloid cell differentiation	BP	325	64	1.10579e-11	10.9563
GO:2000113	negative regulation of cellular macromolecule biosynthetic process	BP	1174	159	1.26283e-11	10.8987
GO:0007507	heart development	BP	531	89	1.36179e-11	10.8659
GO:0030182	neuron differentiation	BP	1234	165	1.39677e-11	10.8549
GO:0016021	integral component of membrane	CC	3515	380	1.42228e-11	10.847
GO:1901342	regulation of vasculature development	BP	281	58	1.4383e-11	10.8422
GO:0001819	positive regulation of cytokine production	BP	304	61	1.48971e-11	10.8269
GO:0045934	negative regulation of nucleobase-containing compound metabolic process	BP	1196	161	1.4986e-11	10.8243
GO:0050776	regulation of immune response	BP	516	87	1.68895e-11	10.7724
GO:0007159	leukocyte cell-cell adhesion	BP	224	50	1.9181e-11	10.7171
GO:0008284	positive regulation of cell proliferation	BP	765	115	1.99141e-11	10.7008
GO:0005126	cytokine receptor binding	MF	183	44	2.31196e-11	10.636
GO:1903039	positive regulation of leukocyte cell-cell adhesion	BP	137	37	2.40355e-11	10.6191
GO:0050866	negative regulation of cell activation	BP	137	37	2.40355e-11	10.6191
GO:0045619	regulation of lymphocyte differentiation	BP	131	36	2.58529e-11	10.5875
GO:1903707	negative regulation of hemopoiesis	BP	131	36	2.58529e-11	10.5875
GO:0003006	developmental process involved in reproduction	BP	546	90	2.6361e-11	10.579
GO:0002287	alpha-beta T cell activation involved in immune response	BP	44	20	2.75359e-11	10.5601
GO:0001933	negative regulation of protein phosphorylation	BP	372	69	3.01569e-11	10.5206
GO:0002703	regulation of leukocyte mediated immunity	BP	158	40	3.40339e-11	10.4681
GO:0060284	regulation of cell development	BP	939	133	3.4358e-11	10.464
GO:0030217	T cell differentiation	BP	192	45	3.4609e-11	10.4608
GO:0030509	BMP signaling pathway	BP	120	34	3.66851e-11	10.4355
GO:0002695	negative regulation of leukocyte activation	BP	120	34	3.66851e-11	10.4355
GO:0045580	regulation of T cell differentiation	BP	108	32	3.78091e-11	10.4224
GO:0002699	positive regulation of immune effector process	BP	172	42	3.86599e-11	10.4127
GO:0002252	immune effector process	BP	524	87	3.88645e-11	10.4104
GO:0046634	regulation of alpha-beta T cell activation	BP	69	25	4.05546e-11	10.392
GO:0001763	morphogenesis of a branching structure	BP	207	47	4.12984e-11	10.3841
GO:0061138	morphogenesis of a branching epithelium	BP	193	45	4.17058e-11	10.3798
GO:1903037	regulation of leukocyte cell-cell adhesion	BP	200	46	4.17212e-11	10.3796
GO:1902533	positive regulation of intracellular signal transduction	BP	785	116	4.8918e-11	10.3105
GO:0048762	mesenchymal cell differentiation	BP	194	45	5.01791e-11	10.2995
GO:0061448	connective tissue development	BP	230	50	5.29446e-11	10.2762
GO:0031224	intrinsic component of membrane	CC	3628	387	5.413e-11	10.2666
GO:2000514	regulation of CD4-positive, alpha-beta T cell activation	BP	41	19	5.681e-11	10.2456
GO:0042110	T cell activation	BP	338	64	6.41537e-11	10.1928
GO:0042330	taxis	BP	430	75	8.70787e-11	10.0601
GO:0003008	system process	BP	1243	163	8.81687e-11	10.0547
GO:0031400	negative regulation of protein modification process	BP	515	85	8.96448e-11	10.0475
GO:0071772	response to BMP	BP	130	35	9.11739e-11	10.0401
GO:0071773	cellular response to BMP stimulus	BP	130	35	9.11739e-11	10.0401
GO:0002460	adaptive immune response based on somatic recombination of immune receptors built from immunoglobulin superfamily domains	BP	205	46	1.01606e-10	9.99308
GO:0050867	positive regulation of cell activation	BP	234	50	1.0169e-10	9.99272
GO:0048568	embryonic organ development	BP	399	71	1.10952e-10	9.95486
GO:0002573	myeloid leukocyte differentiation	BP	164	40	1.16957e-10	9.93197
GO:0061458	reproductive system development	BP	359	66	1.21291e-10	9.91617
GO:0070372	regulation of ERK1 and ERK2 cascade	BP	258	53	1.31523e-10	9.881
GO:0090130	tissue migration	BP	258	53	1.31523e-10	9.881
GO:1902107	positive regulation of leukocyte differentiation	BP	119	33	1.33272e-10	9.87526
GO:0007423	sensory organ development	BP	451	77	1.38956e-10	9.85712
GO:0043565	sequence-specific DNA binding	MF	873	124	1.40364e-10	9.85274
GO:0002293	alpha-beta T cell differentiation involved in immune response	BP	43	19	1.5912e-10	9.79828
GO:0002294	CD4-positive, alpha-beta T cell differentiation involved in immune response	BP	43	19	1.5912e-10	9.79828
GO:0042093	T-helper cell differentiation	BP	43	19	1.5912e-10	9.79828
GO:0007389	pattern specification process	BP	362	66	1.754e-10	9.75597
GO:0006935	chemotaxis	BP	428	74	1.76875e-10	9.75233
GO:0045446	endothelial cell differentiation	BP	90	28	1.76907e-10	9.75225
GO:0045664	regulation of neuron differentiation	BP	691	104	1.80929e-10	9.74249
GO:0002696	positive regulation of leukocyte activation	BP	223	48	1.8445e-10	9.73412
GO:0022612	gland morphogenesis	BP	127	34	1.99377e-10	9.70033
GO:0050767	regulation of neurogenesis	BP	831	119	2.03914e-10	9.69055
GO:0002718	regulation of cytokine production involved in immune response	BP	58	22	2.12912e-10	9.6718
GO:0001667	ameboidal-type cell migration	BP	364	66	2.23609e-10	9.65051
GO:0048608	reproductive structure development	BP	356	65	2.26756e-10	9.64444
GO:1903708	positive regulation of hemopoiesis	BP	154	38	2.36421e-10	9.62631
GO:0061061	muscle structure development	BP	560	89	2.42232e-10	9.61577
GO:0002443	leukocyte mediated immunity	BP	247	51	2.42563e-10	9.61518
GO:0010631	epithelial cell migration	BP	256	52	3.01319e-10	9.52097
GO:0090100	positive regulation of transmembrane receptor protein serine/threonine kinase signaling pathway	BP	92	28	3.13963e-10	9.50312
GO:0090132	epithelium migration	BP	257	52	3.49064e-10	9.45709
GO:0010717	regulation of epithelial to mesenchymal transition	BP	81	26	3.65974e-10	9.43655
GO:0070371	ERK1 and ERK2 cascade	BP	273	54	3.8497e-10	9.41457
GO:0010862	positive regulation of pathway-restricted SMAD protein phosphorylation	BP	36	17	4.06361e-10	9.39109
GO:0002292	T cell differentiation involved in immune response	BP	45	19	4.14975e-10	9.38198
GO:0060562	epithelial tube morphogenesis	BP	329	61	4.34234e-10	9.36228
GO:0002237	response to molecule of bacterial origin	BP	221	47	4.36823e-10	9.35969
GO:0051251	positive regulation of lymphocyte activation	BP	192	43	4.40254e-10	9.3563
GO:0051271	negative regulation of cellular component movement	BP	274	54	4.43049e-10	9.35355
GO:0050778	positive regulation of immune response	BP	420	72	4.63623e-10	9.33383
GO:0032880	regulation of protein localization	BP	880	123	4.69784e-10	9.3281
GO:0010563	negative regulation of phosphorus metabolic process	BP	497	81	4.7017e-10	9.32775
GO:0045936	negative regulation of phosphate metabolic process	BP	497	81	4.7017e-10	9.32775
GO:0050673	epithelial cell proliferation	BP	363	65	5.25897e-10	9.2791
GO:0040007	growth	BP	931	128	5.92967e-10	9.22697
GO:0048589	developmental growth	BP	651	98	6.16365e-10	9.21016
GO:0050863	regulation of T cell activation	BP	209	45	6.74536e-10	9.17099
GO:0043367	CD4-positive, alpha-beta T cell differentiation	BP	56	21	7.02548e-10	9.15332
GO:0003158	endothelium development	BP	101	29	7.09004e-10	9.14935
GO:0051248	negative regulation of protein metabolic process	BP	905	125	7.16946e-10	9.14451
GO:0001837	epithelial to mesenchymal transition	BP	120	32	7.55061e-10	9.12202
GO:0070696	transmembrane receptor protein serine/threonine kinase binding	MF	15	11	8.37335e-10	9.0771
GO:0045582	positive regulation of T cell differentiation	BP	67	23	8.44211e-10	9.07355
GO:0002821	positive regulation of adaptive immune response	BP	90	27	9.29637e-10	9.03169
GO:1902532	negative regulation of intracellular signal transduction	BP	470	77	1.00055e-09	8.99976
GO:0006464	cellular protein modification process	BP	2943	319	1.00139e-09	8.99939
GO:0036211	protein modification process	BP	2943	319	1.00139e-09	8.99939
GO:0040013	negative regulation of locomotion	BP	288	55	1.0307e-09	8.98687
GO:0001501	skeletal system development	BP	428	72	1.0907e-09	8.9623
GO:0003007	heart morphogenesis	BP	227	47	1.11359e-09	8.95327
GO:0046632	alpha-beta T cell differentiation	BP	79	25	1.11587e-09	8.95239
GO:0045621	positive regulation of lymphocyte differentiation	BP	79	25	1.11587e-09	8.95239
GO:0072073	kidney epithelium development	BP	122	32	1.18901e-09	8.92481
GO:0002824	positive regulation of adaptive immune response based on somatic recombination of immune receptors built from immunoglobulin superfamily domains	BP	85	26	1.19016e-09	8.92439
GO:0044260	cellular macromolecule metabolic process	BP	5904	574	1.21051e-09	8.91703
GO:0009617	response to bacterium	BP	430	72	1.34435e-09	8.87149
GO:0043207	response to external biotic stimulus	BP	624	94	1.35244e-09	8.86888
GO:0050678	regulation of epithelial cell proliferation	BP	306	57	1.35807e-09	8.86708
GO:0044093	positive regulation of molecular function	BP	1250	159	1.48731e-09	8.8276
GO:0010942	positive regulation of cell death	BP	589	90	1.49196e-09	8.82624
GO:0051250	negative regulation of lymphocyte activation	BP	104	29	1.51084e-09	8.82078
GO:0050920	regulation of chemotaxis	BP	164	38	1.63566e-09	8.78631
GO:0010632	regulation of epithelial cell migration	BP	201	43	1.9861e-09	8.702
GO:0007548	sex differentiation	BP	201	43	1.9861e-09	8.702
GO:0002709	regulation of T cell mediated immunity	BP	59	21	2.14333e-09	8.66891
GO:0002367	cytokine production involved in immune response	BP	70	23	2.25484e-09	8.64688
GO:0060537	muscle tissue development	BP	376	65	2.32222e-09	8.6341
GO:0051960	regulation of nervous system development	BP	932	126	2.35562e-09	8.62789
GO:0006816	calcium ion transport	BP	319	58	2.50831e-09	8.60062
GO:0032269	negative regulation of cellular protein metabolic process	BP	847	117	2.60809e-09	8.58368
GO:0043410	positive regulation of MAPK cascade	BP	428	71	2.64037e-09	8.57833
GO:0042592	homeostatic process	BP	1515	184	2.65298e-09	8.57627
GO:0051707	response to other organism	BP	623	93	2.66029e-09	8.57507
GO:0001228	DNA-binding transcription activator activity, RNA polymerase II-specific	MF	362	63	3.13024e-09	8.50442
GO:0009607	response to biotic stimulus	BP	653	96	3.26589e-09	8.486
GO:0002700	regulation of production of molecular mediator of immune response	BP	101	28	3.33345e-09	8.47711
GO:1901699	cellular response to nitrogen compound	BP	448	73	3.48919e-09	8.45728
GO:0045765	regulation of angiogenesis	BP	251	49	3.94577e-09	8.40387
GO:0030856	regulation of epithelial cell differentiation	BP	121	31	3.99859e-09	8.39809
GO:0050870	positive regulation of T cell activation	BP	128	32	4.34006e-09	8.3625
GO:0044092	negative regulation of molecular function	BP	826	114	4.45014e-09	8.35163
GO:0032870	cellular response to hormone stimulus	BP	425	70	4.65339e-09	8.33223
GO:1904018	positive regulation of vasculature development	BP	163	37	4.8719e-09	8.3123
GO:0048562	embryonic organ morphogenesis	BP	253	49	5.18737e-09	8.28505
GO:0050727	regulation of inflammatory response	BP	230	46	5.32878e-09	8.27337
GO:0043068	positive regulation of programmed cell death	BP	542	83	5.95856e-09	8.22486
GO:0046332	SMAD binding	MF	79	24	5.9927e-09	8.22238
GO:0071417	cellular response to organonitrogen compound	BP	402	67	6.1341e-09	8.21225
GO:0005615	extracellular space	CC	976	129	6.16219e-09	8.21027
GO:0051480	regulation of cytosolic calcium ion concentration	BP	256	49	7.76432e-09	8.1099
GO:0032989	cellular component morphogenesis	BP	1012	132	9.24262e-09	8.0342
GO:0044249	cellular biosynthetic process	BP	4131	418	9.50531e-09	8.02203
GO:0031175	neuron projection development	BP	944	125	9.68349e-09	8.01397
GO:0010634	positive regulation of epithelial cell migration	BP	132	32	9.76572e-09	8.0103
GO:2000515	negative regulation of CD4-positive, alpha-beta T cell activation	BP	21	12	9.77877e-09	8.00972
GO:0098797	plasma membrane protein complex	CC	424	69	9.94849e-09	8.00224
GO:0007162	negative regulation of cell adhesion	BP	227	45	1.03772e-08	7.98392
GO:0044271	cellular nitrogen compound biosynthetic process	BP	3346	349	1.13212e-08	7.94611
GO:0033993	response to lipid	BP	560	84	1.28045e-08	7.89264
GO:0050868	negative regulation of T cell activation	BP	82	24	1.36071e-08	7.86623
GO:1901576	organic substance biosynthetic process	BP	4204	423	1.52241e-08	7.81747
GO:0072538	T-helper 17 type immune response	BP	18	11	1.55705e-08	7.8077
GO:0045620	negative regulation of lymphocyte differentiation	BP	39	16	1.66301e-08	7.77911
GO:0009725	response to hormone	BP	555	83	1.79939e-08	7.74487
GO:0002366	leukocyte activation involved in immune response	BP	178	38	1.81423e-08	7.74131
GO:0043065	positive regulation of apoptotic process	BP	537	81	1.82189e-08	7.73948
GO:0032496	response to lipopolysaccharide	BP	208	42	1.83235e-08	7.73699
GO:0050878	regulation of body fluid levels	BP	239	46	1.86099e-08	7.73026
GO:0050679	positive regulation of epithelial cell proliferation	BP	171	37	1.91216e-08	7.71848
GO:0009059	macromolecule biosynthetic process	BP	3455	357	2.08699e-08	7.68048
GO:0002705	positive regulation of leukocyte mediated immunity	BP	109	28	2.10302e-08	7.67716
GO:0007204	positive regulation of cytosolic calcium ion concentration	BP	217	43	2.22413e-08	7.65284
GO:0038065	collagen-activated signaling pathway	BP	12	9	2.31195e-08	7.63602
GO:2000146	negative regulation of cell motility	BP	241	46	2.42994e-08	7.6144
GO:0009058	biosynthetic process	BP	4278	428	2.47705e-08	7.60606
GO:0032102	negative regulation of response to external stimulus	BP	257	48	2.47902e-08	7.60572
GO:0000902	cell morphogenesis	BP	930	122	2.54221e-08	7.59479
GO:0048666	neuron development	BP	1039	133	2.56832e-08	7.59035
GO:0051223	regulation of protein transport	BP	587	86	2.60169e-08	7.58474
GO:0051216	cartilage development	BP	173	37	2.64751e-08	7.57716
GO:0002286	T cell activation involved in immune response	BP	67	21	2.87523e-08	7.54133
GO:0043069	negative regulation of programmed cell death	BP	816	110	3.06502e-08	7.51357
GO:0034645	cellular macromolecule biosynthetic process	BP	3387	350	3.06728e-08	7.51325
GO:0043412	macromolecule modification	BP	3095	324	3.322e-08	7.4786
GO:0090087	regulation of peptide transport	BP	618	89	3.35057e-08	7.47488
GO:0002263	cell activation involved in immune response	BP	182	38	3.40834e-08	7.46746
GO:0009611	response to wounding	BP	385	63	3.54656e-08	7.45019
GO:0019883	antigen processing and presentation of endogenous antigen	BP	27	13	3.60448e-08	7.44316
GO:0045766	positive regulation of angiogenesis	BP	146	33	3.64763e-08	7.43799
GO:0060993	kidney morphogenesis	BP	86	24	3.7906e-08	7.42129
GO:0048002	antigen processing and presentation of peptide antigen	BP	41	16	3.89733e-08	7.40923
GO:0030336	negative regulation of cell migration	BP	229	44	3.98255e-08	7.39984
GO:0043066	negative regulation of apoptotic process	BP	802	108	4.35438e-08	7.36107
GO:0002274	myeloid leukocyte activation	BP	126	30	4.35769e-08	7.36074
GO:0010959	regulation of metal ion transport	BP	336	57	4.45364e-08	7.35129
GO:0051046	regulation of secretion	BP	688	96	4.60867e-08	7.33642
GO:0050790	regulation of catalytic activity	BP	1532	180	4.75744e-08	7.32263
GO:0048754	branching morphogenesis of an epithelial tube	BP	162	35	4.78723e-08	7.31992
GO:0098552	side of membrane	CC	371	61	4.89423e-08	7.31032
GO:0043370	regulation of CD4-positive, alpha-beta T cell differentiation	BP	32	14	4.92236e-08	7.30783
GO:0048738	cardiac muscle tissue development	BP	215	42	4.95001e-08	7.30539
GO:0043542	endothelial cell migration	BP	177	37	4.98211e-08	7.30259
GO:0032944	regulation of mononuclear cell proliferation	BP	148	33	5.17288e-08	7.28627
GO:0001077	proximal promoter DNA-binding transcription activator activity, RNA polymerase II-specific	MF	255	47	5.27876e-08	7.27747
GO:0072539	T-helper 17 cell differentiation	BP	16	10	5.33558e-08	7.27282
GO:0048878	chemical homeostasis	BP	913	119	5.48081e-08	7.26116
GO:0006874	cellular calcium ion homeostasis	BP	338	57	5.50543e-08	7.25921
GO:0003197	endocardial cushion development	BP	42	16	5.82973e-08	7.23435
GO:0048660	regulation of smooth muscle cell proliferation	BP	142	32	6.30524e-08	7.2003
GO:0002440	production of molecular mediator of immune response	BP	142	32	6.30524e-08	7.2003
GO:0010975	regulation of neuron projection development	BP	543	80	6.32056e-08	7.19924
GO:0072511	divalent inorganic cation transport	BP	365	60	6.35263e-08	7.19705
GO:0042060	wound healing	BP	281	50	6.42631e-08	7.19204
GO:0032943	mononuclear cell proliferation	BP	194	39	6.64644e-08	7.17741
GO:0014706	striated muscle tissue development	BP	357	59	6.73906e-08	7.1714
GO:0003002	regionalization	BP	290	51	7.01966e-08	7.15368
GO:0002483	antigen processing and presentation of endogenous peptide antigen	BP	24	12	7.16806e-08	7.1446
GO:0060548	negative regulation of cell death	BP	908	118	7.3593e-08	7.13316
GO:0042692	muscle cell differentiation	BP	324	55	7.49503e-08	7.12523
GO:0001657	ureteric bud development	BP	89	24	7.79849e-08	7.10799
GO:0072163	mesonephric epithelium development	BP	89	24	7.79849e-08	7.10799
GO:0072164	mesonephric tubule development	BP	89	24	7.79849e-08	7.10799
GO:0046637	regulation of alpha-beta T cell differentiation	BP	48	17	7.94445e-08	7.09994
GO:0005576	extracellular region	CC	1470	173	8.0779e-08	7.0927
GO:0019955	cytokine binding	MF	83	23	8.37559e-08	7.07698
GO:0044421	extracellular region part	CC	1182	145	8.65357e-08	7.0628
GO:0032609	interferon-gamma production	BP	65	20	8.66505e-08	7.06223
GO:0018108	peptidyl-tyrosine phosphorylation	BP	251	46	8.71212e-08	7.05988
GO:0055074	calcium ion homeostasis	BP	351	58	8.74593e-08	7.05819
GO:0050731	positive regulation of peptidyl-tyrosine phosphorylation	BP	144	32	8.926e-08	7.04934
GO:0043269	regulation of ion transport	BP	567	82	9.79183e-08	7.00914
GO:0051924	regulation of calcium ion transport	BP	205	40	1.06006e-07	6.97467
GO:0070661	leukocyte proliferation	BP	205	40	1.06006e-07	6.97467
GO:0051090	regulation of DNA-binding transcription factor activity	BP	336	56	1.08388e-07	6.96502
GO:0070201	regulation of establishment of protein localization	BP	616	87	1.16803e-07	6.93255
GO:0010629	negative regulation of gene expression	BP	1447	170	1.1965e-07	6.92209
GO:0070663	regulation of leukocyte proliferation	BP	153	33	1.1986e-07	6.92133
GO:0060841	venous blood vessel development	BP	17	10	1.20251e-07	6.91991
GO:0051338	regulation of transferase activity	BP	750	101	1.21658e-07	6.91486
GO:0070838	divalent metal ion transport	BP	363	59	1.226e-07	6.91151
GO:0001654	eye development	BP	295	51	1.23074e-07	6.90983
GO:0150063	visual system development	BP	295	51	1.23074e-07	6.90983
GO:0045581	negative regulation of T cell differentiation	BP	34	14	1.24756e-07	6.90394
GO:0002711	positive regulation of T cell mediated immunity	BP	44	16	1.25109e-07	6.90271
GO:0050670	regulation of lymphocyte proliferation	BP	146	32	1.25373e-07	6.9018
GO:0018212	peptidyl-tyrosine modification	BP	254	46	1.25545e-07	6.9012
GO:0022408	negative regulation of cell-cell adhesion	BP	139	31	1.29657e-07	6.88721
GO:0019933	cAMP-mediated signaling	BP	125	29	1.33106e-07	6.8758
GO:0033612	receptor serine/threonine kinase binding	MF	21	11	1.37695e-07	6.86108
GO:0051704	multi-organism process	BP	1471	172	1.37814e-07	6.86071
GO:0048844	artery morphogenesis	BP	61	19	1.46226e-07	6.83498
GO:0048659	smooth muscle cell proliferation	BP	147	32	1.4816e-07	6.82927
GO:0046651	lymphocyte proliferation	BP	192	38	1.49455e-07	6.82549
GO:0043085	positive regulation of catalytic activity	BP	920	118	1.50193e-07	6.82335
GO:0048880	sensory system development	BP	297	51	1.53302e-07	6.81445
GO:0017015	regulation of transforming growth factor beta receptor signaling pathway	BP	92	24	1.54648e-07	6.81066
GO:0001823	mesonephros development	BP	92	24	1.54648e-07	6.81066
GO:1901564	organonitrogen compound metabolic process	BP	5038	487	1.63139e-07	6.78744
GO:0019538	protein metabolic process	BP	4308	425	1.66881e-07	6.77759
GO:0046982	protein heterodimerization activity	MF	482	72	1.68416e-07	6.77362
GO:0046636	negative regulation of alpha-beta T cell activation	BP	30	13	1.71313e-07	6.76621
GO:0007267	cell-cell signaling	BP	1206	146	1.75631e-07	6.7554
GO:0003206	cardiac chamber morphogenesis	BP	120	28	1.91882e-07	6.71696
GO:0046660	female sex differentiation	BP	100	25	2.0986e-07	6.67807
GO:0006811	ion transport	BP	1220	147	2.11606e-07	6.67447
GO:0070700	BMP receptor binding	MF	11	8	2.18479e-07	6.66059
GO:0008015	blood circulation	BP	378	60	2.23947e-07	6.64986
GO:0072006	nephron development	BP	121	28	2.3086e-07	6.63665
GO:0044057	regulation of system process	BP	477	71	2.3596e-07	6.62716
GO:0090101	negative regulation of transmembrane receptor protein serine/threonine kinase signaling pathway	BP	94	24	2.39493e-07	6.62071
GO:1903844	regulation of cellular response to transforming growth factor beta stimulus	BP	94	24	2.39493e-07	6.62071
GO:1903038	negative regulation of leukocyte cell-cell adhesion	BP	94	24	2.39493e-07	6.62071
GO:0046903	secretion	BP	949	120	2.52624e-07	6.59753
GO:0010243	response to organonitrogen compound	BP	665	91	2.55494e-07	6.59262
GO:0005587	collagen type IV trimer	CC	6	6	2.59945e-07	6.58512
GO:0098642	network-forming collagen trimer	CC	6	6	2.59945e-07	6.58512
GO:0098645	collagen network	CC	6	6	2.59945e-07	6.58512
GO:0098651	basement membrane collagen trimer	CC	6	6	2.59945e-07	6.58512
GO:0007186	G protein-coupled receptor signaling pathway	BP	460	69	2.5995e-07	6.58511
GO:0060840	artery development	BP	88	23	2.69124e-07	6.57005
GO:0002456	T cell mediated immunity	BP	88	23	2.69124e-07	6.57005
GO:0030879	mammary gland development	BP	122	28	2.77074e-07	6.5574
GO:0050708	regulation of protein secretion	BP	372	59	2.90268e-07	6.5372
GO:0019899	enzyme binding	MF	2112	230	2.98882e-07	6.5245
GO:0071407	cellular response to organic cyclic compound	BP	355	57	3.0397e-07	6.51717
GO:0050730	regulation of peptidyl-tyrosine phosphorylation	BP	205	39	3.04094e-07	6.51699
GO:0051051	negative regulation of transport	BP	426	65	3.10141e-07	6.50844
GO:0002706	regulation of lymphocyte mediated immunity	BP	116	27	3.33046e-07	6.4775
GO:0010595	positive regulation of endothelial cell migration	BP	89	23	3.35734e-07	6.47401
GO:0008134	transcription factor binding	MF	631	87	3.39908e-07	6.46864
GO:1903530	regulation of secretion by cell	BP	651	89	3.62036e-07	6.44125
GO:0002791	regulation of peptide secretion	BP	401	62	3.63718e-07	6.43924
GO:0008083	growth factor activity	MF	96	24	3.65598e-07	6.437
GO:0030001	metal ion transport	BP	671	91	3.82811e-07	6.41702
GO:1901698	response to nitrogen compound	BP	729	97	3.83594e-07	6.41613
GO:0061041	regulation of wound healing	BP	103	25	3.86039e-07	6.41337
GO:0032940	secretion by cell	BP	848	109	4.1345e-07	6.38358
GO:0010720	positive regulation of cell development	BP	568	80	4.26893e-07	6.36968
GO:0051234	establishment of localization	BP	3679	368	4.36727e-07	6.35979
GO:0032649	regulation of interferon-gamma production	BP	59	18	4.39617e-07	6.35693
GO:0072503	cellular divalent inorganic cation homeostasis	BP	359	57	4.43987e-07	6.35263
GO:0001227	DNA-binding transcription repressor activity, RNA polymerase II-specific	MF	224	41	4.48263e-07	6.34847
GO:0045622	regulation of T-helper cell differentiation	BP	23	11	4.54169e-07	6.34278
GO:0014070	response to organic cyclic compound	BP	541	77	4.6322e-07	6.33421
GO:0045778	positive regulation of ossification	BP	84	22	4.68496e-07	6.32929
GO:0002708	positive regulation of lymphocyte mediated immunity	BP	84	22	4.68496e-07	6.32929
GO:2000027	regulation of animal organ morphogenesis	BP	177	35	4.68736e-07	6.32907
GO:0003231	cardiac ventricle development	BP	125	28	4.72209e-07	6.32587
GO:0043549	regulation of kinase activity	BP	646	88	4.93248e-07	6.30693
GO:0033002	muscle cell proliferation	BP	201	38	5.06686e-07	6.29526
GO:0003013	circulatory system process	BP	387	60	5.09809e-07	6.29259
GO:0030316	osteoclast differentiation	BP	78	21	5.15892e-07	6.28744
GO:0060411	cardiac septum morphogenesis	BP	72	20	5.54628e-07	6.256
GO:0030279	negative regulation of ossification	BP	72	20	5.54628e-07	6.256
GO:0002449	lymphocyte mediated immunity	BP	186	36	5.5715e-07	6.25403
GO:0071396	cellular response to lipid	BP	397	61	5.6127e-07	6.25083
GO:0019935	cyclic-nucleotide-mediated signaling	BP	148	31	5.67841e-07	6.24577
GO:0009897	external side of plasma membrane	CC	218	40	5.77685e-07	6.23831
GO:0060395	SMAD protein signal transduction	BP	66	19	5.78728e-07	6.23753
GO:0003179	heart valve morphogenesis	BP	43	15	5.79305e-07	6.23709
GO:0006810	transport	BP	3562	357	5.82705e-07	6.23455
GO:0031349	positive regulation of defense response	BP	243	43	6.18758e-07	6.20848
GO:0098590	plasma membrane region	CC	1006	124	6.27235e-07	6.20257
GO:0070374	positive regulation of ERK1 and ERK2 cascade	BP	187	36	6.37826e-07	6.1953
GO:0002764	immune response-regulating signaling pathway	BP	227	41	6.45279e-07	6.19025
GO:0043010	camera-type eye development	BP	260	45	6.50081e-07	6.18703
GO:0003205	cardiac chamber development	BP	164	33	6.53822e-07	6.18454
GO:0071375	cellular response to peptide hormone stimulus	BP	203	38	6.56041e-07	6.18307
GO:0032963	collagen metabolic process	BP	86	22	7.2715e-07	6.13838
GO:0002757	immune response-activating signal transduction	BP	220	40	7.38006e-07	6.13194
GO:0045669	positive regulation of osteoblast differentiation	BP	61	18	7.63572e-07	6.11715
GO:1903555	regulation of tumor necrosis factor superfamily cytokine production	BP	107	25	8.33783e-07	6.07895
GO:0035051	cardiocyte differentiation	BP	151	31	8.98995e-07	6.04624
GO:0043405	regulation of MAP kinase activity	BP	263	45	9.03232e-07	6.0442
GO:0000904	cell morphogenesis involved in differentiation	BP	685	91	9.51814e-07	6.02145
GO:0002064	epithelial cell development	BP	198	37	9.58032e-07	6.01862
GO:0019932	second-messenger-mediated signaling	BP	315	51	9.8128e-07	6.00821
GO:0010594	regulation of endothelial cell migration	BP	137	29	1.03693e-06	5.98425
GO:0098802	plasma membrane receptor complex	CC	137	29	1.03693e-06	5.98425
GO:0043235	receptor complex	CC	307	50	1.04587e-06	5.98052
GO:0008150	biological_process	BP	14760	1231	1.05203e-06	5.97797
GO:0002793	positive regulation of peptide secretion	BP	248	43	1.0906e-06	5.96234
GO:0051222	positive regulation of protein transport	BP	360	56	1.09299e-06	5.96138
GO:0003018	vascular process in circulatory system	BP	160	32	1.10637e-06	5.9561
GO:0042089	cytokine biosynthetic process	BP	75	20	1.13168e-06	5.94627
GO:0006812	cation transport	BP	866	109	1.15554e-06	5.93721
GO:0051056	regulation of small GTPase mediated signal transduction	BP	232	41	1.1618e-06	5.93487
GO:0009612	response to mechanical stimulus	BP	116	26	1.18557e-06	5.92607
GO:0071706	tumor necrosis factor superfamily cytokine production	BP	109	25	1.20459e-06	5.91916
GO:0097028	dendritic cell differentiation	BP	25	11	1.28853e-06	5.8899
GO:1903034	regulation of response to wounding	BP	131	28	1.29107e-06	5.88905
GO:0003823	antigen binding	MF	40	14	1.31641e-06	5.88061
GO:0051962	positive regulation of nervous system development	BP	565	78	1.32065e-06	5.87921
GO:0072507	divalent inorganic cation homeostasis	BP	380	58	1.32267e-06	5.87855
GO:0007498	mesoderm development	BP	89	22	1.36557e-06	5.86469
GO:0043433	negative regulation of DNA-binding transcription factor activity	BP	139	29	1.41864e-06	5.84813
GO:0042107	cytokine metabolic process	BP	76	20	1.4215e-06	5.84725
GO:0045137	development of primary sexual characteristics	BP	162	32	1.47101e-06	5.83239
GO:0005024	transforming growth factor beta-activated receptor activity	MF	13	8	1.47228e-06	5.83201
GO:0050801	ion homeostasis	BP	615	83	1.53126e-06	5.81495
GO:0045668	negative regulation of osteoblast differentiation	BP	46	15	1.55542e-06	5.80815
GO:0060541	respiratory system development	BP	210	38	1.56499e-06	5.80549
GO:0030323	respiratory tube development	BP	186	35	1.58096e-06	5.80108
GO:1901653	cellular response to peptide	BP	235	41	1.63514e-06	5.78644
GO:0003170	heart valve development	BP	52	16	1.68394e-06	5.77367
GO:0055065	metal ion homeostasis	BP	493	70	1.68421e-06	5.7736
GO:0090596	sensory organ morphogenesis	BP	227	40	1.68611e-06	5.77311
GO:0002724	regulation of T cell cytokine production	BP	17	9	1.76482e-06	5.7533
GO:0002474	antigen processing and presentation of peptide antigen via MHC class I	BP	17	9	1.76482e-06	5.7533
GO:0046578	regulation of Ras protein signal transduction	BP	203	37	1.78852e-06	5.74751
GO:0030545	receptor regulator activity	MF	278	46	1.79265e-06	5.7465
GO:0016070	RNA metabolic process	BP	3188	321	1.84469e-06	5.73408
GO:0034101	erythrocyte homeostasis	BP	126	27	1.88567e-06	5.72453
GO:0022414	reproductive process	BP	997	121	1.909e-06	5.71919
GO:0070588	calcium ion transmembrane transport	BP	212	38	1.98722e-06	5.70175
GO:0038063	collagen-activated tyrosine kinase receptor signaling pathway	BP	10	7	2.00212e-06	5.69851
GO:0000003	reproduction	BP	998	121	2.00773e-06	5.6973
GO:0051047	positive regulation of secretion	BP	385	58	2.02567e-06	5.69343
GO:0002698	negative regulation of immune effector process	BP	91	22	2.04092e-06	5.69017
GO:0003279	cardiac septum development	BP	112	25	2.05029e-06	5.68818
GO:0043009	chordate embryonic development	BP	678	89	2.0786e-06	5.68223
GO:0032680	regulation of tumor necrosis factor production	BP	105	24	2.08953e-06	5.67995
GO:0043949	regulation of cAMP-mediated signaling	BP	47	15	2.1165e-06	5.67438
GO:0006875	cellular metal ion homeostasis	BP	422	62	2.12886e-06	5.67185
GO:0031589	cell-substrate adhesion	BP	297	48	2.13783e-06	5.67003
GO:0071216	cellular response to biotic stimulus	BP	173	33	2.28154e-06	5.64177
GO:0043583	ear development	BP	189	35	2.31761e-06	5.63496
GO:0050769	positive regulation of neurogenesis	BP	507	71	2.35743e-06	5.62756
GO:1904951	positive regulation of establishment of protein localization	BP	378	57	2.40293e-06	5.61926
GO:0030003	cellular cation homeostasis	BP	470	67	2.44209e-06	5.61224
GO:0002702	positive regulation of production of molecular mediator of immune response	BP	72	19	2.47795e-06	5.60591
GO:0048771	tissue remodeling	BP	158	31	2.47815e-06	5.60587
GO:0008406	gonad development	BP	158	31	2.47815e-06	5.60587
GO:0051128	regulation of cellular component organization	BP	2260	238	2.48397e-06	5.60485
GO:0055080	cation homeostasis	BP	546	75	2.54954e-06	5.59354
GO:0042493	response to drug	BP	663	87	2.75067e-06	5.56056
GO:0090288	negative regulation of cellular response to growth factor stimulus	BP	121	26	2.75413e-06	5.56002
GO:0002369	T cell cytokine production	BP	22	10	2.75419e-06	5.56001
GO:0046983	protein dimerization activity	MF	1170	137	2.75425e-06	5.56
GO:0006873	cellular ion homeostasis	BP	481	68	2.76011e-06	5.55907
GO:0042098	T cell proliferation	BP	136	28	2.82059e-06	5.54966
GO:0060560	developmental growth involved in morphogenesis	BP	240	41	2.83947e-06	5.54676
GO:0046545	development of primary female sexual characteristics	BP	86	21	2.91715e-06	5.53504
GO:0060326	cell chemotaxis	BP	199	36	2.94109e-06	5.53149
GO:0032640	tumor necrosis factor production	BP	107	24	2.98041e-06	5.52572
GO:0030324	lung development	BP	183	34	2.98238e-06	5.52544
GO:0043548	phosphatidylinositol 3-kinase binding	MF	37	13	2.99625e-06	5.52342
GO:0002761	regulation of myeloid leukocyte differentiation	BP	93	22	3.00853e-06	5.52165
GO:0051146	striated muscle cell differentiation	BP	249	42	3.01872e-06	5.52018
GO:0009306	protein secretion	BP	464	66	3.12838e-06	5.50468
GO:0071219	cellular response to molecule of bacterial origin	BP	152	30	3.15519e-06	5.50098
GO:0045926	negative regulation of growth	BP	241	41	3.16266e-06	5.49995
GO:0098771	inorganic ion homeostasis	BP	559	76	3.22134e-06	5.49196
GO:0060317	cardiac epithelial to mesenchymal transition	BP	27	11	3.24414e-06	5.4889
GO:0030054	cell junction	CC	977	118	3.26679e-06	5.48588
GO:0090066	regulation of anatomical structure size	BP	484	68	3.43312e-06	5.46431
GO:0010718	positive regulation of epithelial to mesenchymal transition	BP	43	14	3.53855e-06	5.45117
GO:0060412	ventricular septum morphogenesis	BP	43	14	3.53855e-06	5.45117
GO:0035296	regulation of tube diameter	BP	130	27	3.54545e-06	5.45033
GO:0097746	regulation of blood vessel diameter	BP	130	27	3.54545e-06	5.45033
GO:0005125	cytokine activity	MF	101	23	3.62495e-06	5.4407
GO:0050900	leukocyte migration	BP	234	40	3.68e-06	5.43415
GO:0002088	lens development in camera-type eye	BP	55	16	3.84156e-06	5.41549
GO:0044238	primary metabolic process	BP	7666	692	3.88349e-06	5.41078
GO:0045444	fat cell differentiation	BP	210	37	4.0961e-06	5.38763
GO:0034762	regulation of transmembrane transport	BP	449	64	4.10545e-06	5.38664
GO:0002790	peptide secretion	BP	496	69	4.12654e-06	5.38441
GO:0048018	receptor ligand activity	MF	252	42	4.12922e-06	5.38413
GO:0019838	growth factor binding	MF	131	27	4.13072e-06	5.38397
GO:0002720	positive regulation of cytokine production involved in immune response	BP	38	13	4.22214e-06	5.37447
GO:0034097	response to cytokine	BP	631	83	4.25352e-06	5.37125
GO:0050714	positive regulation of protein secretion	BP	227	39	4.27686e-06	5.36888
GO:0035690	cellular response to drug	BP	261	43	4.32522e-06	5.36399
GO:0007517	muscle organ development	BP	331	51	4.3255e-06	5.36396
GO:0061326	renal tubule development	BP	88	21	4.32602e-06	5.36391
GO:0035150	regulation of tube size	BP	139	28	4.40616e-06	5.35594
GO:0050880	regulation of blood vessel size	BP	139	28	4.40616e-06	5.35594
GO:0042605	peptide antigen binding	MF	23	10	4.52343e-06	5.34453
GO:0044267	cellular protein metabolic process	BP	3834	374	4.56093e-06	5.34095
GO:0002704	negative regulation of leukocyte mediated immunity	BP	33	12	4.76708e-06	5.32175
GO:0003281	ventricular septum development	BP	75	19	4.78913e-06	5.31974
GO:0033673	negative regulation of kinase activity	BP	195	35	4.825e-06	5.3165
GO:0045637	regulation of myeloid cell differentiation	BP	171	32	4.93236e-06	5.30695
GO:0110110	positive regulation of animal organ morphogenesis	BP	82	20	5.09163e-06	5.29314
GO:0009792	embryo development ending in birth or egg hatching	BP	693	89	5.11e-06	5.29158
GO:0062023	collagen-containing extracellular matrix	CC	298	47	5.37894e-06	5.2693
GO:0055082	cellular chemical homeostasis	BP	606	80	5.53536e-06	5.25685
GO:0098772	molecular function regulator	MF	1281	146	5.65265e-06	5.24775
GO:0031344	regulation of cell projection organization	BP	695	89	5.73998e-06	5.24109
GO:0002476	antigen processing and presentation of endogenous peptide antigen via MHC class Ib	BP	19	9	5.78643e-06	5.23759
GO:0043616	keratinocyte proliferation	BP	39	13	5.87152e-06	5.23125
GO:0046661	male sex differentiation	BP	111	24	5.87564e-06	5.23095
GO:0030510	regulation of BMP signaling pathway	BP	76	19	5.91168e-06	5.22829
GO:0009628	response to abiotic stimulus	BP	796	99	6.10377e-06	5.2144
GO:0002262	myeloid cell homeostasis	BP	149	29	6.10528e-06	5.21429
GO:0008585	female gonad development	BP	83	20	6.20934e-06	5.20695
GO:0043170	macromolecule metabolic process	BP	6798	620	6.20982e-06	5.20692
GO:0007264	small GTPase mediated signal transduction	BP	436	62	6.25071e-06	5.20407
GO:0005773	vacuole	CC	436	62	6.25071e-06	5.20407
GO:0042277	peptide binding	MF	239	40	6.25928e-06	5.20348
GO:0019885	antigen processing and presentation of endogenous peptide antigen via MHC class I	BP	8	6	6.31873e-06	5.19937
GO:0004675	transmembrane receptor protein serine/threonine kinase activity	MF	15	8	6.36166e-06	5.19643
GO:0001974	blood vessel remodeling	BP	45	14	6.47112e-06	5.18902
GO:0046635	positive regulation of alpha-beta T cell activation	BP	45	14	6.47112e-06	5.18902
GO:0034765	regulation of ion transmembrane transport	BP	372	55	6.55181e-06	5.18364
GO:0043062	extracellular structure organization	BP	266	43	7.09851e-06	5.14883
GO:0002475	antigen processing and presentation via MHC class Ib	BP	24	10	7.19887e-06	5.14274
GO:0042092	type 2 immune response	BP	24	10	7.19887e-06	5.14274
GO:0032103	positive regulation of response to external stimulus	BP	207	36	7.45211e-06	5.12772
GO:0044237	cellular metabolic process	BP	7773	698	7.70659e-06	5.11314
GO:0003712	transcription coregulator activity	MF	411	59	7.77694e-06	5.10919
GO:1903532	positive regulation of secretion by cell	BP	365	54	7.77905e-06	5.10907
GO:0045165	cell fate commitment	BP	191	34	7.89589e-06	5.1026
GO:0048858	cell projection morphogenesis	BP	602	79	7.90517e-06	5.10209
GO:1902667	regulation of axon guidance	BP	40	13	8.06473e-06	5.09341
GO:0050663	cytokine secretion	BP	159	30	8.14142e-06	5.0893
GO:0048736	appendage development	BP	159	30	8.14142e-06	5.0893
GO:0060173	limb development	BP	159	30	8.14142e-06	5.0893
GO:0046677	response to antibiotic	BP	208	36	8.33175e-06	5.07926
GO:0003674	molecular_function	MF	14664	1220	8.74789e-06	5.0581
GO:0051347	positive regulation of transferase activity	BP	488	67	8.84956e-06	5.05308
GO:0097553	calcium ion transmembrane import into cytosol	BP	99	22	8.93026e-06	5.04914
GO:0004930	G protein-coupled receptor activity	MF	209	36	9.30595e-06	5.03124
GO:0002428	antigen processing and presentation of peptide antigen via MHC class Ib	BP	20	9	9.77353e-06	5.00995
GO:0060341	regulation of cellular localization	BP	856	104	9.9154e-06	5.00369
GO:0002685	regulation of leukocyte migration	BP	137	27	9.92732e-06	5.00317
GO:0001656	metanephros development	BP	72	18	1.03371e-05	4.9856
GO:0019882	antigen processing and presentation	BP	72	18	1.03371e-05	4.9856
GO:0030198	extracellular matrix organization	BP	227	38	1.05257e-05	4.97775
GO:0051348	negative regulation of transferase activity	BP	227	38	1.05257e-05	4.97775
GO:0003203	endocardial cushion morphogenesis	BP	30	11	1.08585e-05	4.96423
GO:0001916	positive regulation of T cell mediated cytotoxicity	BP	30	11	1.08585e-05	4.96423
GO:1901652	response to peptide	BP	306	47	1.10585e-05	4.9563
GO:0045859	regulation of protein kinase activity	BP	588	77	1.11048e-05	4.95449
GO:0051926	negative regulation of calcium ion transport	BP	47	14	1.13815e-05	4.9438
GO:0004896	cytokine receptor activity	MF	47	14	1.13815e-05	4.9438
GO:2000316	regulation of T-helper 17 type immune response	BP	12	7	1.14435e-05	4.94144
GO:0034713	type I transforming growth factor beta receptor binding	MF	12	7	1.14435e-05	4.94144
GO:0071222	cellular response to lipopolysaccharide	BP	146	28	1.17336e-05	4.93057
GO:0002719	negative regulation of cytokine production involved in immune response	BP	16	8	1.18292e-05	4.92705
GO:0043371	negative regulation of CD4-positive, alpha-beta T cell differentiation	BP	16	8	1.18292e-05	4.92705
GO:0120039	plasma membrane bounded cell projection morphogenesis	BP	599	78	1.19531e-05	4.92252
GO:0007596	blood coagulation	BP	123	25	1.19795e-05	4.92156
GO:0120036	plasma membrane bounded cell projection organization	BP	1321	148	1.22078e-05	4.91336
GO:0043434	response to peptide hormone	BP	263	42	1.2275e-05	4.91098
GO:0120035	regulation of plasma membrane bounded cell projection organization	BP	689	87	1.26425e-05	4.89817
GO:0006939	smooth muscle contraction	BP	94	21	1.30081e-05	4.88578
GO:0050768	negative regulation of neurogenesis	BP	299	46	1.30911e-05	4.88302
GO:0016043	cellular component organization	BP	5097	477	1.31124e-05	4.88232
GO:0098857	membrane microdomain	CC	308	47	1.31631e-05	4.88064
GO:0009952	anterior/posterior pattern specification	BP	179	32	1.32016e-05	4.87937
GO:0051345	positive regulation of hydrolase activity	BP	447	62	1.38283e-05	4.85923
GO:0005764	lysosome	CC	354	52	1.39592e-05	4.85514
GO:0002275	myeloid cell activation involved in immune response	BP	54	15	1.42882e-05	4.84502
GO:0051145	smooth muscle cell differentiation	BP	67	17	1.46506e-05	4.83414
GO:0001653	peptide receptor activity	MF	67	17	1.46506e-05	4.83414
GO:0045576	mast cell activation	BP	42	13	1.47028e-05	4.8326
GO:0050777	negative regulation of immune response	BP	102	22	1.47936e-05	4.82993
GO:0042471	ear morphogenesis	BP	102	22	1.47936e-05	4.82993
GO:0001912	positive regulation of leukocyte mediated cytotoxicity	BP	48	14	1.48936e-05	4.827
GO:0070988	demethylation	BP	48	14	1.48936e-05	4.827
GO:0019725	cellular homeostasis	BP	712	89	1.49083e-05	4.82657
GO:0000323	lytic vacuole	CC	355	52	1.51149e-05	4.8206
GO:0071496	cellular response to external stimulus	BP	222	37	1.51446e-05	4.81974
GO:0030030	cell projection organization	BP	1359	151	1.53948e-05	4.81262
GO:0032990	cell part morphogenesis	BP	623	80	1.54399e-05	4.81136
GO:0048661	positive regulation of smooth muscle cell proliferation	BP	95	21	1.54575e-05	4.81086
GO:0003272	endocardial cushion formation	BP	21	9	1.58899e-05	4.79888
GO:0031065	positive regulation of histone deacetylation	BP	21	9	1.58899e-05	4.79888
GO:0046640	regulation of alpha-beta T cell proliferation	BP	21	9	1.58899e-05	4.79888
GO:0048705	skeletal system morphogenesis	BP	214	36	1.59429e-05	4.79743
GO:0031012	extracellular matrix	CC	402	57	1.59688e-05	4.79673
GO:2000241	regulation of reproductive process	BP	125	25	1.60549e-05	4.79439
GO:0007599	hemostasis	BP	125	25	1.60549e-05	4.79439
GO:0051961	negative regulation of nervous system development	BP	320	48	1.69832e-05	4.76998
GO:1905330	regulation of morphogenesis of an epithelium	BP	103	22	1.74104e-05	4.75919
GO:1903169	regulation of calcium ion transmembrane transport	BP	118	24	1.75708e-05	4.75521
GO:0070486	leukocyte aggregation	BP	9	6	1.76652e-05	4.75288
GO:2000319	regulation of T-helper 17 cell differentiation	BP	9	6	1.76652e-05	4.75288
GO:0048008	platelet-derived growth factor receptor signaling pathway	BP	55	15	1.82057e-05	4.73979
GO:0048332	mesoderm morphogenesis	BP	55	15	1.82057e-05	4.73979
GO:0050817	coagulation	BP	126	25	1.85312e-05	4.7321
GO:0072080	nephron tubule development	BP	82	19	1.91912e-05	4.7169
GO:0040008	regulation of growth	BP	627	80	1.94577e-05	4.71091
GO:0036037	CD8-positive, alpha-beta T cell activation	BP	17	8	2.07752e-05	4.68245
GO:0097190	apoptotic signaling pathway	BP	530	70	2.09119e-05	4.67961
GO:0071704	organic substance metabolic process	BP	7999	712	2.188e-05	4.65995
GO:0045601	regulation of endothelial cell differentiation	BP	32	11	2.20857e-05	4.65589
GO:0032757	positive regulation of interleukin-8 production	BP	32	11	2.20857e-05	4.65589
GO:0009593	detection of chemical stimulus	BP	32	11	2.20857e-05	4.65589
GO:0016052	carbohydrate catabolic process	BP	112	23	2.21893e-05	4.65386
GO:0045087	innate immune response	BP	473	64	2.22138e-05	4.65338
GO:0001078	proximal promoter DNA-binding transcription repressor activity, RNA polymerase II-specific	MF	159	29	2.23807e-05	4.65013
GO:0043491	protein kinase B signaling	BP	151	28	2.24991e-05	4.64784
GO:1903522	regulation of blood circulation	BP	192	33	2.26189e-05	4.64553
GO:0045603	positive regulation of endothelial cell differentiation	BP	13	7	2.30765e-05	4.63683
GO:0002478	antigen processing and presentation of exogenous peptide antigen	BP	13	7	2.30765e-05	4.63683
GO:0060394	negative regulation of pathway-restricted SMAD protein phosphorylation	BP	13	7	2.30765e-05	4.63683
GO:0055007	cardiac muscle cell differentiation	BP	120	24	2.35567e-05	4.62788
GO:0050728	negative regulation of inflammatory response	BP	105	22	2.39291e-05	4.62107
GO:0002285	lymphocyte activation involved in immune response	BP	128	25	2.45465e-05	4.61001
GO:0048015	phosphatidylinositol-mediated signaling	BP	128	25	2.45465e-05	4.61001
GO:0010719	negative regulation of epithelial to mesenchymal transition	BP	27	10	2.47835e-05	4.60584
GO:0045670	regulation of osteoclast differentiation	BP	50	14	2.48836e-05	4.60409
GO:1904705	regulation of vascular smooth muscle cell proliferation	BP	50	14	2.48836e-05	4.60409
GO:1990874	vascular smooth muscle cell proliferation	BP	50	14	2.48836e-05	4.60409
GO:0048871	multicellular organismal homeostasis	BP	380	54	2.48914e-05	4.60395
GO:0007431	salivary gland development	BP	38	12	2.4973e-05	4.60253
GO:0035024	negative regulation of Rho protein signal transduction	BP	22	9	2.49838e-05	4.60234
GO:0060037	pharyngeal system development	BP	22	9	2.49838e-05	4.60234
GO:0032620	interleukin-17 production	BP	22	9	2.49838e-05	4.60234
GO:0031348	negative regulation of defense response	BP	152	28	2.55116e-05	4.59326
GO:0008528	G protein-coupled peptide receptor activity	MF	63	16	2.56662e-05	4.59064
GO:0098589	membrane region	CC	316	47	2.58284e-05	4.5879
GO:0045121	membrane raft	CC	307	46	2.59753e-05	4.58544
GO:0071900	regulation of protein serine/threonine kinase activity	BP	381	54	2.68029e-05	4.57182
GO:0072028	nephron morphogenesis	BP	70	17	2.72067e-05	4.56532
GO:0048638	regulation of developmental growth	BP	335	49	2.74094e-05	4.5621
GO:0032869	cellular response to insulin stimulus	BP	161	29	2.85245e-05	4.54478
GO:0045665	negative regulation of neuron differentiation	BP	237	38	2.86111e-05	4.54347
GO:0019900	kinase binding	MF	745	91	2.93031e-05	4.53309
GO:0048872	homeostasis of number of cells	BP	255	40	2.99192e-05	4.52405
GO:0048812	neuron projection morphogenesis	BP	585	75	2.99817e-05	4.52314
GO:0051098	regulation of binding	BP	364	52	3.02758e-05	4.5189
GO:0045666	positive regulation of neuron differentiation	BP	411	57	3.05254e-05	4.51534
GO:0001707	mesoderm formation	BP	51	14	3.17954e-05	4.49764
GO:0010463	mesenchymal cell proliferation	BP	51	14	3.17954e-05	4.49764
GO:0051224	negative regulation of protein transport	BP	162	29	3.21374e-05	4.49299
GO:0014065	phosphatidylinositol 3-kinase signaling	BP	107	22	3.25638e-05	4.48727
GO:0007411	axon guidance	BP	187	32	3.27201e-05	4.48519
GO:0010817	regulation of hormone levels	BP	431	59	3.276e-05	4.48466
GO:0001784	phosphotyrosine residue binding	MF	39	12	3.34625e-05	4.47544
GO:0032677	regulation of interleukin-8 production	BP	45	13	3.35372e-05	4.47447
GO:0008544	epidermis development	BP	230	37	3.36889e-05	4.47251
GO:0030218	erythrocyte differentiation	BP	115	23	3.45799e-05	4.46118
GO:0010721	negative regulation of cell development	BP	338	49	3.46736e-05	4.46
GO:0050715	positive regulation of cytokine secretion	BP	100	21	3.50943e-05	4.45476
GO:0032675	regulation of interleukin-6 production	BP	100	21	3.50943e-05	4.45476
GO:0005604	basement membrane	CC	100	21	3.50943e-05	4.45476
GO:0050770	regulation of axonogenesis	BP	188	32	3.6467e-05	4.4381
GO:0097485	neuron projection guidance	BP	188	32	3.6467e-05	4.4381
GO:0048017	inositol lipid-mediated signaling	BP	131	25	3.69045e-05	4.43292
GO:0035257	nuclear hormone receptor binding	MF	139	26	3.73041e-05	4.42824
GO:0072009	nephron epithelium development	BP	93	20	3.73327e-05	4.42791
GO:0042129	regulation of T cell proliferation	BP	108	22	3.78513e-05	4.42192
GO:0043112	receptor metabolic process	BP	180	31	3.80269e-05	4.41991
GO:0048535	lymph node development	BP	23	9	3.8137e-05	4.41865
GO:0005911	cell-cell junction	CC	405	56	3.8893e-05	4.41013
GO:0060402	calcium ion transport into cytosol	BP	116	23	3.99182e-05	4.39883
GO:0003014	renal system process	BP	79	18	4.01273e-05	4.39656
GO:0001704	formation of primary germ layer	BP	79	18	4.01273e-05	4.39656
GO:0019199	transmembrane receptor protein kinase activity	MF	72	17	4.01829e-05	4.39596
GO:0070487	monocyte aggregation	BP	4	4	4.0844e-05	4.38887
GO:0002768	immune response-regulating cell surface receptor signaling pathway	BP	124	24	4.13255e-05	4.38378
GO:0045834	positive regulation of lipid metabolic process	BP	132	25	4.21263e-05	4.37545
GO:0001914	regulation of T cell mediated cytotoxicity	BP	34	11	4.21813e-05	4.37488
GO:0007435	salivary gland morphogenesis	BP	34	11	4.21813e-05	4.37488
GO:0045623	negative regulation of T-helper cell differentiation	BP	14	7	4.29597e-05	4.36694
GO:2001185	regulation of CD8-positive, alpha-beta T cell activation	BP	14	7	4.29597e-05	4.36694
GO:0042611	MHC protein complex	CC	14	7	4.29597e-05	4.36694
GO:0005161	platelet-derived growth factor receptor binding	MF	14	7	4.29597e-05	4.36694
GO:0002762	negative regulation of myeloid leukocyte differentiation	BP	40	12	4.43473e-05	4.35313
GO:0010977	negative regulation of neuron projection development	BP	165	29	4.56003e-05	4.34103
GO:0005912	adherens junction	CC	260	40	4.6913e-05	4.32871
GO:1904062	regulation of cation transmembrane transport	BP	269	41	4.71718e-05	4.32632
GO:0001818	negative regulation of cytokine production	BP	182	31	4.73093e-05	4.32505
GO:0042035	regulation of cytokine biosynthetic process	BP	66	16	4.76636e-05	4.32181
GO:0030183	B cell differentiation	BP	102	21	4.78138e-05	4.32045
GO:0061333	renal tubule morphogenesis	BP	73	17	4.85244e-05	4.31404
GO:0010769	regulation of cell morphogenesis involved in differentiation	BP	315	46	4.97008e-05	4.30364
GO:0042088	T-helper 1 type immune response	BP	29	10	5.07383e-05	4.29466
GO:0010837	regulation of keratinocyte proliferation	BP	29	10	5.07383e-05	4.29466
GO:0048286	lung alveolus development	BP	53	14	5.08165e-05	4.294
GO:1904950	negative regulation of establishment of protein localization	BP	166	29	5.11099e-05	4.29149
GO:0002244	hematopoietic progenitor cell differentiation	BP	118	23	5.28631e-05	4.27685
GO:0008152	metabolic process	BP	8408	741	5.2991e-05	4.2758
GO:0005201	extracellular matrix structural constituent	MF	126	24	5.41067e-05	4.26675
GO:0048667	cell morphogenesis involved in neuron differentiation	BP	536	69	5.44279e-05	4.26418
GO:0007265	Ras protein signal transduction	BP	372	52	5.44315e-05	4.26415
GO:0005667	transcription factor complex	CC	344	49	5.47545e-05	4.26158
GO:0070851	growth factor receptor binding	MF	103	21	5.56001e-05	4.25492
GO:0060425	lung morphogenesis	BP	60	15	5.56384e-05	4.25462
GO:0019884	antigen processing and presentation of exogenous antigen	BP	19	8	5.58535e-05	4.25295
GO:0045589	regulation of regulatory T cell differentiation	BP	19	8	5.58535e-05	4.25295
GO:0035259	glucocorticoid receptor binding	MF	19	8	5.58535e-05	4.25295
GO:0002823	negative regulation of adaptive immune response based on somatic recombination of immune receptors built from immunoglobulin superfamily domains	BP	24	9	5.66998e-05	4.24642
GO:0046633	alpha-beta T cell proliferation	BP	24	9	5.66998e-05	4.24642
GO:0060325	face morphogenesis	BP	35	11	5.70942e-05	4.24341
GO:0098662	inorganic cation transmembrane transport	BP	488	64	5.788e-05	4.23747
GO:0060323	head morphogenesis	BP	41	12	5.81673e-05	4.23532
GO:0009798	axis specification	BP	74	17	5.83596e-05	4.23389
GO:0048640	negative regulation of developmental growth	BP	111	22	5.86327e-05	4.23186
GO:0035739	CD4-positive, alpha-beta T cell proliferation	BP	7	5	5.96629e-05	4.2243
GO:2000561	regulation of CD4-positive, alpha-beta T cell proliferation	BP	7	5	5.96629e-05	4.2243
GO:0005114	type II transforming growth factor beta receptor binding	MF	7	5	5.96629e-05	4.2243
GO:0007417	central nervous system development	BP	688	84	6.01893e-05	4.22048
GO:0002429	immune response-activating cell surface receptor signaling pathway	BP	119	23	6.06489e-05	4.21718
GO:0051606	detection of stimulus	BP	119	23	6.06489e-05	4.21718
GO:0055123	digestive system development	BP	119	23	6.06489e-05	4.21718
GO:0007369	gastrulation	BP	143	26	6.15879e-05	4.2105
GO:0031345	negative regulation of cell projection organization	BP	193	32	6.17217e-05	4.20956
GO:0062013	positive regulation of small molecule metabolic process	BP	127	24	6.17397e-05	4.20944
GO:0051896	regulation of protein kinase B signaling	BP	127	24	6.17397e-05	4.20944
GO:1900180	regulation of protein localization to nucleus	BP	127	24	6.17397e-05	4.20944
GO:0031343	positive regulation of cell killing	BP	54	14	6.36014e-05	4.19653
GO:0060324	face development	BP	54	14	6.36014e-05	4.19653
GO:0097756	negative regulation of blood vessel diameter	BP	89	19	6.43971e-05	4.19113
GO:0045088	regulation of innate immune response	BP	202	33	6.44205e-05	4.19098
GO:0032635	interleukin-6 production	BP	104	21	6.44968e-05	4.19046
GO:0035270	endocrine system development	BP	104	21	6.44968e-05	4.19046
GO:0018193	peptidyl-amino acid modification	BP	959	110	6.61596e-05	4.17941
GO:0002253	activation of immune response	BP	273	41	6.63267e-05	4.17831
GO:0006807	nitrogen compound metabolic process	BP	7262	648	6.76624e-05	4.16965
GO:0006469	negative regulation of protein kinase activity	BP	177	30	6.83688e-05	4.16514
GO:0050818	regulation of coagulation	BP	61	15	6.83844e-05	4.16504
GO:0043303	mast cell degranulation	BP	30	10	7.06781e-05	4.15071
GO:0032613	interleukin-10 production	BP	30	10	7.06781e-05	4.15071
GO:0042130	negative regulation of T cell proliferation	BP	48	13	7.06873e-05	4.15066
GO:0046434	organophosphate catabolic process	BP	169	29	7.14293e-05	4.14612
GO:0019216	regulation of lipid metabolic process	BP	283	42	7.16645e-05	4.1447
GO:0031331	positive regulation of cellular catabolic process	BP	320	46	7.32602e-05	4.13513
GO:0005975	carbohydrate metabolic process	BP	453	60	7.37836e-05	4.13204
GO:0002507	tolerance induction	BP	15	7	7.49829e-05	4.12504
GO:1905939	regulation of gonad development	BP	15	7	7.49829e-05	4.12504
GO:0042608	T cell receptor binding	MF	15	7	7.49829e-05	4.12504
GO:0043406	positive regulation of MAP kinase activity	BP	195	32	7.5637e-05	4.12127
GO:0046638	positive regulation of alpha-beta T cell differentiation	BP	36	11	7.63118e-05	4.11741
GO:0031076	embryonic camera-type eye development	BP	36	11	7.63118e-05	4.11741
GO:0051427	hormone receptor binding	MF	153	27	7.65622e-05	4.11599
GO:0001659	temperature homeostasis	BP	145	26	7.84046e-05	4.10566
GO:0001885	endothelial cell development	BP	55	14	7.91024e-05	4.10181
GO:0032945	negative regulation of mononuclear cell proliferation	BP	55	14	7.91024e-05	4.10181
GO:0050672	negative regulation of lymphocyte proliferation	BP	55	14	7.91024e-05	4.10181
GO:0071248	cellular response to metal ion	BP	129	24	7.99574e-05	4.09714
GO:0042310	vasoconstriction	BP	83	18	8.01564e-05	4.09606
GO:0001938	positive regulation of endothelial cell proliferation	BP	83	18	8.01564e-05	4.09606
GO:0070997	neuron death	BP	340	48	8.12376e-05	4.09024
GO:0071345	cellular response to cytokine stimulus	BP	553	70	8.18381e-05	4.08704
GO:0009896	positive regulation of catabolic process	BP	378	52	8.29861e-05	4.08099
GO:0001910	regulation of leukocyte mediated cytotoxicity	BP	62	15	8.36134e-05	4.07772
GO:0042533	tumor necrosis factor biosynthetic process	BP	11	6	8.44033e-05	4.07364
GO:0042534	regulation of tumor necrosis factor biosynthetic process	BP	11	6	8.44033e-05	4.07364
GO:0032753	positive regulation of interleukin-4 production	BP	11	6	8.44033e-05	4.07364
GO:0030881	beta-2-microglobulin binding	MF	11	6	8.44033e-05	4.07364
GO:0046977	TAP binding	MF	11	6	8.44033e-05	4.07364
GO:0070167	regulation of biomineral tissue development	BP	69	16	8.48168e-05	4.07152
GO:0072088	nephron epithelium morphogenesis	BP	69	16	8.48168e-05	4.07152
GO:0043534	blood vessel endothelial cell migration	BP	106	21	8.61739e-05	4.06462
GO:0048565	digestive tract development	BP	106	21	8.61739e-05	4.06462
GO:0010508	positive regulation of autophagy	BP	106	21	8.61739e-05	4.06462
GO:0022604	regulation of cell morphogenesis	BP	475	62	8.62758e-05	4.06411
GO:0002828	regulation of type 2 immune response	BP	20	8	8.65734e-05	4.06262
GO:0046639	negative regulation of alpha-beta T cell differentiation	BP	20	8	8.65734e-05	4.06262
GO:0038191	neuropilin binding	MF	20	8	8.65734e-05	4.06262
GO:0070665	positive regulation of leukocyte proliferation	BP	91	19	8.84849e-05	4.05313
GO:0008584	male gonad development	BP	91	19	8.84849e-05	4.05313
GO:0032868	response to insulin	BP	188	31	8.87404e-05	4.05188
GO:0001936	regulation of endothelial cell proliferation	BP	114	22	8.90538e-05	4.05035
GO:0070228	regulation of lymphocyte apoptotic process	BP	49	13	8.92338e-05	4.04947
GO:0090183	regulation of kidney development	BP	49	13	8.92338e-05	4.04947
GO:0032637	interleukin-8 production	BP	49	13	8.92338e-05	4.04947
GO:0009880	embryonic pattern specification	BP	49	13	8.92338e-05	4.04947
GO:0050707	regulation of cytokine secretion	BP	138	25	8.9942e-05	4.04604
GO:0051147	regulation of muscle cell differentiation	BP	138	25	8.9942e-05	4.04604
GO:0097529	myeloid leukocyte migration	BP	130	24	9.07539e-05	4.04213
GO:0005901	caveola	CC	84	18	9.44964e-05	4.02458
GO:0002279	mast cell activation involved in immune response	BP	31	10	9.68972e-05	4.01369
GO:0002448	mast cell mediated immunity	BP	31	10	9.68972e-05	4.01369
GO:0062012	regulation of small molecule metabolic process	BP	296	43	9.7489e-05	4.01104
GO:0045923	positive regulation of fatty acid metabolic process	BP	37	11	0.000100804	3.99652
GO:0030020	extracellular matrix structural constituent conferring tensile strength	MF	37	11	0.000100804	3.99652
GO:0070161	anchoring junction	CC	269	40	0.000100982	3.99576
GO:0019229	regulation of vasoconstriction	BP	63	15	0.000101722	3.99259
GO:0046546	development of primary male sexual characteristics	BP	92	19	0.000103277	3.986
GO:0042476	odontogenesis	BP	92	19	0.000103277	3.986
GO:0007219	Notch signaling pathway	BP	164	28	0.000103415	3.98541
GO:0009914	hormone transport	BP	306	44	0.000103448	3.98528
GO:0019901	protein kinase binding	MF	669	81	0.000107688	3.96783
GO:0098655	cation transmembrane transport	BP	548	69	0.000107959	3.96674
GO:0007189	adenylate cyclase-activating G protein-coupled receptor signaling pathway	BP	85	18	0.000111049	3.95449
GO:0001913	T cell mediated cytotoxicity	BP	50	13	0.000111843	3.95139
GO:0009166	nucleotide catabolic process	BP	108	21	0.000114089	3.94276
GO:0001701	in utero embryonic development	BP	431	57	0.000115342	3.93801
GO:0031063	regulation of histone deacetylation	BP	26	9	0.000117016	3.93176
GO:0061082	myeloid leukocyte cytokine production	BP	26	9	0.000117016	3.93176
GO:0060445	branching involved in salivary gland morphogenesis	BP	26	9	0.000117016	3.93176
GO:0030193	regulation of blood coagulation	BP	57	14	0.000120191	3.92013
GO:1900046	regulation of hemostasis	BP	57	14	0.000120191	3.92013
GO:0010467	gene expression	BP	3937	371	0.00012108	3.91693
GO:0071774	response to fibroblast growth factor	BP	71	16	0.000121887	3.91404
GO:0046879	hormone secretion	BP	299	43	0.000122935	3.91033
GO:0032755	positive regulation of interleukin-6 production	BP	64	15	0.000123155	3.90955
GO:0043588	skin development	BP	200	32	0.000123604	3.90797
GO:0048662	negative regulation of smooth muscle cell proliferation	BP	44	12	0.000124054	3.90639
GO:0090311	regulation of protein deacetylation	BP	44	12	0.000124054	3.90639
GO:0051195	negative regulation of cofactor metabolic process	BP	16	7	0.000124102	3.90622
GO:0046184	aldehyde biosynthetic process	BP	16	7	0.000124102	3.90622
GO:0002062	chondrocyte differentiation	BP	101	20	0.00012674	3.89708
GO:0019904	protein domain specific binding	MF	734	87	0.000127406	3.89481
GO:0045066	regulatory T cell differentiation	BP	21	8	0.000130071	3.88582
GO:0045671	negative regulation of osteoclast differentiation	BP	21	8	0.000130071	3.88582
GO:0050431	transforming growth factor beta binding	MF	21	8	0.000130071	3.88582
GO:0031690	adrenergic receptor binding	MF	21	8	0.000130071	3.88582
GO:0048566	embryonic digestive tract development	BP	32	10	0.000130902	3.88305
GO:0031668	cellular response to extracellular stimulus	BP	192	31	0.000132188	3.87881
GO:0071236	cellular response to antibiotic	BP	117	22	0.000132776	3.87688
GO:0097305	response to alcohol	BP	117	22	0.000132776	3.87688
GO:0045598	regulation of fat cell differentiation	BP	117	22	0.000132776	3.87688
GO:0033674	positive regulation of kinase activity	BP	414	55	0.000134061	3.8727
GO:0009135	purine nucleoside diphosphate metabolic process	BP	79	17	0.000138741	3.85779
GO:0009179	purine ribonucleoside diphosphate metabolic process	BP	79	17	0.000138741	3.85779
GO:0035272	exocrine system development	BP	51	13	0.000139228	3.85627
GO:0071241	cellular response to inorganic substance	BP	150	26	0.000139757	3.85463
GO:0016773	phosphotransferase activity, alcohol group as acceptor	MF	644	78	0.000142265	3.8469
GO:0043167	ion binding	MF	4683	433	0.000143669	3.84264
GO:0031056	regulation of histone modification	BP	142	25	0.000144455	3.84027
GO:2000106	regulation of leukocyte apoptotic process	BP	72	16	0.000145231	3.83794
GO:0061180	mammary gland epithelium development	BP	72	16	0.000145231	3.83794
GO:0008286	insulin receptor signaling pathway	BP	102	20	0.000145991	3.83567
GO:0070664	negative regulation of leukocyte proliferation	BP	58	14	0.000146906	3.83296
GO:0030168	platelet activation	BP	65	15	0.00014841	3.82854
GO:0032740	positive regulation of interleukin-17 production	BP	8	5	0.00014857	3.82807
GO:0045638	negative regulation of myeloid cell differentiation	BP	87	18	0.000151954	3.81829
GO:0044464	cell part	CC	12563	1059	0.000153317	3.81441
GO:0051129	negative regulation of cellular component organization	BP	666	80	0.000153785	3.81308
GO:0042113	B cell activation	BP	185	30	0.000155576	3.80806
GO:0010875	positive regulation of cholesterol efflux	BP	12	6	0.000157363	3.8031
GO:0048185	activin binding	MF	12	6	0.000157363	3.8031
GO:0005623	cell	CC	12565	1059	0.000159609	3.79694
GO:0032653	regulation of interleukin-10 production	BP	27	9	0.000163132	3.78746
GO:0002820	negative regulation of adaptive immune response	BP	27	9	0.000163132	3.78746
GO:0090312	positive regulation of protein deacetylation	BP	27	9	0.000163132	3.78746
GO:0050729	positive regulation of inflammatory response	BP	80	17	0.000163239	3.78718
GO:1904589	regulation of protein import	BP	80	17	0.000163239	3.78718
GO:0034220	ion transmembrane transport	BP	688	82	0.000165228	3.78192
GO:0048839	inner ear development	BP	160	27	0.000166591	3.77835
GO:0042303	molting cycle	BP	103	20	0.000167772	3.77528
GO:0042633	hair cycle	BP	103	20	0.000167772	3.77528
GO:0043393	regulation of protein binding	BP	221	34	0.000168554	3.77326
GO:0006937	regulation of muscle contraction	BP	127	23	0.000170048	3.76943
GO:0098657	import into cell	BP	607	74	0.000171269	3.76632
GO:0003151	outflow tract morphogenesis	BP	73	16	0.000172376	3.76352
GO:0032946	positive regulation of mononuclear cell proliferation	BP	88	18	0.000176964	3.75211
GO:0003705	transcription factor activity, RNA polymerase II distal enhancer sequence-specific binding	MF	88	18	0.000176964	3.75211
GO:0070373	negative regulation of ERK1 and ERK2 cascade	BP	66	15	0.000178042	3.74948
GO:0003208	cardiac ventricle morphogenesis	BP	66	15	0.000178042	3.74948
GO:0006940	regulation of smooth muscle contraction	BP	59	14	0.000178603	3.74811
GO:0002701	negative regulation of production of molecular mediator of immune response	BP	22	8	0.000190121	3.72097
GO:2000516	positive regulation of CD4-positive, alpha-beta T cell activation	BP	22	8	0.000190121	3.72097
GO:1904467	regulation of tumor necrosis factor secretion	BP	22	8	0.000190121	3.72097
GO:1990774	tumor necrosis factor secretion	BP	22	8	0.000190121	3.72097
GO:1901723	negative regulation of cell proliferation involved in kidney development	BP	5	4	0.000191182	3.71855
GO:2000562	negative regulation of CD4-positive, alpha-beta T cell proliferation	BP	5	4	0.000191182	3.71855
GO:2001186	negative regulation of CD8-positive, alpha-beta T cell activation	BP	5	4	0.000191182	3.71855
GO:0060665	regulation of branching involved in salivary gland morphogenesis by mesenchymal-epithelial signaling	BP	5	4	0.000191182	3.71855
GO:1901842	negative regulation of high voltage-gated calcium channel activity	BP	5	4	0.000191182	3.71855
GO:0097070	ductus arteriosus closure	BP	5	4	0.000191182	3.71855
GO:2000318	positive regulation of T-helper 17 type immune response	BP	5	4	0.000191182	3.71855
GO:0035976	transcription factor AP-1 complex	CC	5	4	0.000191182	3.71855
GO:0060401	cytosolic calcium ion transport	BP	128	23	0.000191893	3.71694
GO:0001935	endothelial cell proliferation	BP	128	23	0.000191893	3.71694
GO:0045089	positive regulation of innate immune response	BP	170	28	0.000194409	3.71128
GO:0032660	regulation of interleukin-17 production	BP	17	7	0.000196432	3.70679
GO:0072111	cell proliferation involved in kidney development	BP	17	7	0.000196432	3.70679
GO:0002825	regulation of T-helper 1 type immune response	BP	17	7	0.000196432	3.70679
GO:0050877	nervous system process	BP	733	86	0.000196438	3.70677
GO:0072132	mesenchyme morphogenesis	BP	46	12	0.00019707	3.70538
GO:0010712	regulation of collagen metabolic process	BP	46	12	0.00019707	3.70538
GO:1902041	regulation of extrinsic apoptotic signaling pathway via death domain receptors	BP	46	12	0.00019707	3.70538
GO:0005539	glycosaminoglycan binding	MF	162	27	0.000205652	3.68687
GO:0098660	inorganic ion transmembrane transport	BP	520	65	0.0002084	3.6811
GO:0072078	nephron tubule morphogenesis	BP	67	15	0.000212663	3.67231
GO:1901136	carbohydrate derivative catabolic process	BP	97	19	0.000214883	3.6678
GO:0002687	positive regulation of leukocyte migration	BP	97	19	0.000214883	3.6678
GO:0005913	cell-cell adherens junction	CC	97	19	0.000214883	3.6678
GO:0060688	regulation of morphogenesis of a branching structure	BP	60	14	0.000216026	3.66549
GO:0005518	collagen binding	MF	60	14	0.000216026	3.66549
GO:0030514	negative regulation of BMP signaling pathway	BP	40	11	0.000218063	3.66142
GO:0032729	positive regulation of interferon-gamma production	BP	40	11	0.000218063	3.66142
GO:0002886	regulation of myeloid leukocyte mediated immunity	BP	40	11	0.000218063	3.66142
GO:0032965	regulation of collagen biosynthetic process	BP	40	11	0.000218063	3.66142
GO:0038179	neurotrophin signaling pathway	BP	40	11	0.000218063	3.66142
GO:0060612	adipose tissue development	BP	40	11	0.000218063	3.66142
GO:0098801	regulation of renal system process	BP	28	9	0.000223448	3.65082
GO:0060292	long-term synaptic depression	BP	28	9	0.000223448	3.65082
GO:0008217	regulation of blood pressure	BP	146	25	0.000226589	3.64476
GO:0003714	transcription corepressor activity	MF	163	27	0.000228077	3.64192
GO:0060322	head development	BP	562	69	0.000228933	3.64029
GO:0038084	vascular endothelial growth factor signaling pathway	BP	34	10	0.000229561	3.6391
GO:0007409	axonogenesis	BP	394	52	0.000237769	3.62385
GO:0035282	segmentation	BP	90	18	0.000237979	3.62346
GO:0043409	negative regulation of MAPK cascade	BP	155	26	0.000240713	3.6185
GO:0048863	stem cell differentiation	BP	181	29	0.000245477	3.60999
GO:0061383	trabecula morphogenesis	BP	47	12	0.000245582	3.6098
GO:0043299	leukocyte degranulation	BP	47	12	0.000245582	3.6098
GO:0001158	enhancer sequence-specific DNA binding	MF	98	19	0.000246909	3.60746
GO:0106106	cold-induced thermogenesis	BP	122	22	0.000248643	3.60442
GO:0120161	regulation of cold-induced thermogenesis	BP	122	22	0.000248643	3.60442
GO:0050851	antigen receptor-mediated signaling pathway	BP	106	20	0.000251197	3.59999
GO:0031214	biomineral tissue development	BP	114	21	0.000251544	3.59939
GO:0051592	response to calcium ion	BP	114	21	0.000251544	3.59939
GO:0043270	positive regulation of ion transport	BP	253	37	0.000253573	3.5959
GO:0019221	cytokine-mediated signaling pathway	BP	244	36	0.000256586	3.59077
GO:0051155	positive regulation of striated muscle cell differentiation	BP	54	13	0.000258579	3.58741
GO:0072593	reactive oxygen species metabolic process	BP	226	34	0.000259813	3.58534
GO:0009185	ribonucleoside diphosphate metabolic process	BP	83	17	0.000260764	3.58375
GO:0001570	vasculogenesis	BP	83	17	0.000260764	3.58375
GO:0001909	leukocyte mediated cytotoxicity	BP	83	17	0.000260764	3.58375
GO:0007249	I-kappaB kinase/NF-kappaB signaling	BP	156	26	0.000267319	3.57297
GO:0043086	negative regulation of catalytic activity	BP	545	67	0.000270494	3.56784
GO:0045662	negative regulation of myoblast differentiation	BP	23	8	0.000271179	3.56674
GO:0045064	T-helper 2 cell differentiation	BP	13	6	0.000272466	3.56469
GO:0001886	endothelial cell morphogenesis	BP	13	6	0.000272466	3.56469
GO:0071840	cellular component organization or biogenesis	BP	5258	478	0.000273743	3.56266
GO:0022404	molting cycle process	BP	91	18	0.000274841	3.56092
GO:0022405	hair cycle process	BP	91	18	0.000274841	3.56092
GO:0098773	skin epidermis development	BP	91	18	0.000274841	3.56092
GO:1903556	negative regulation of tumor necrosis factor superfamily cytokine production	BP	41	11	0.000276692	3.558
GO:0031663	lipopolysaccharide-mediated signaling pathway	BP	41	11	0.000276692	3.558
GO:0007610	behavior	BP	566	69	0.000281238	3.55093
GO:0042306	regulation of protein import into nucleus	BP	76	16	0.000281936	3.54985
GO:0051153	regulation of striated muscle cell differentiation	BP	99	19	0.000283027	3.54817
GO:0048511	rhythmic process	BP	218	33	0.000283144	3.54799
GO:0098805	whole membrane	CC	963	107	0.000283901	3.54683
GO:0030595	leukocyte chemotaxis	BP	140	24	0.0002945	3.53091
GO:0045211	postsynaptic membrane	CC	311	43	0.000296066	3.52861
GO:0050701	interleukin-1 secretion	BP	35	10	0.000298547	3.52499
GO:2000826	regulation of heart morphogenesis	BP	35	10	0.000298547	3.52499
GO:0071385	cellular response to glucocorticoid stimulus	BP	35	10	0.000298547	3.52499
GO:0032689	negative regulation of interferon-gamma production	BP	18	7	0.000299305	3.52389
GO:0051149	positive regulation of muscle cell differentiation	BP	69	15	0.000299658	3.52337
GO:0031341	regulation of cell killing	BP	69	15	0.000299658	3.52337
GO:0044344	cellular response to fibroblast growth factor stimulus	BP	69	15	0.000299658	3.52337
GO:0031128	developmental induction	BP	29	9	0.000301167	3.52119
GO:0090257	regulation of muscle system process	BP	201	31	0.000306213	3.51398
GO:2001233	regulation of apoptotic signaling pathway	BP	369	49	0.000307593	3.51202
GO:0032147	activation of protein kinase activity	BP	210	32	0.000308083	3.51133
GO:0016331	morphogenesis of embryonic epithelium	BP	166	27	0.000308918	3.51016
GO:2000377	regulation of reactive oxygen species metabolic process	BP	166	27	0.000308918	3.51016
GO:0032760	positive regulation of tumor necrosis factor production	BP	62	14	0.000311452	3.50661
GO:0046642	negative regulation of alpha-beta T cell proliferation	BP	9	5	0.000312201	3.50557
GO:0060638	mesenchymal-epithelial cell signaling	BP	9	5	0.000312201	3.50557
GO:0002830	positive regulation of type 2 immune response	BP	9	5	0.000312201	3.50557
GO:0060426	lung vasculature development	BP	9	5	0.000312201	3.50557
GO:0015368	calcium:cation antiporter activity	MF	9	5	0.000312201	3.50557
GO:0006897	endocytosis	BP	508	63	0.000321858	3.49234
GO:0035326	enhancer binding	MF	108	20	0.000325223	3.48782
GO:0046883	regulation of hormone secretion	BP	247	36	0.000326256	3.48644
GO:0035107	appendage morphogenesis	BP	141	24	0.000328529	3.48343
GO:0035108	limb morphogenesis	BP	141	24	0.000328529	3.48343
GO:0034330	cell junction organization	BP	238	35	0.000330557	3.48075
GO:0006936	muscle contraction	BP	229	34	0.000333719	3.47662
GO:0010035	response to inorganic substance	BP	380	50	0.000333831	3.47647
GO:0045860	positive regulation of protein kinase activity	BP	380	50	0.000333831	3.47647
GO:0061564	axon development	BP	429	55	0.000334225	3.47596
GO:0005794	Golgi apparatus	CC	1239	132	0.000347067	3.45959
GO:0060760	positive regulation of response to cytokine stimulus	BP	42	11	0.000348064	3.45834
GO:0000768	syncytium formation by plasma membrane fusion	BP	42	11	0.000348064	3.45834
GO:0140253	cell-cell fusion	BP	42	11	0.000348064	3.45834
GO:0014902	myotube differentiation	BP	93	18	0.0003637	3.43926
GO:0001890	placenta development	BP	142	24	0.000365968	3.43656
GO:0004672	protein kinase activity	MF	551	67	0.000368166	3.43396
GO:0002444	myeloid leukocyte mediated immunity	BP	63	14	0.000371375	3.43019
GO:0032410	negative regulation of transporter activity	BP	63	14	0.000371375	3.43019
GO:1903557	positive regulation of tumor necrosis factor superfamily cytokine production	BP	63	14	0.000371375	3.43019
GO:0032964	collagen biosynthetic process	BP	49	12	0.000373495	3.42772
GO:0045309	protein phosphorylated amino acid binding	MF	49	12	0.000373495	3.42772
GO:2001238	positive regulation of extrinsic apoptotic signaling pathway	BP	56	13	0.000379537	3.42075
GO:0045907	positive regulation of vasoconstriction	BP	36	10	0.000384023	3.41564
GO:0071384	cellular response to corticosteroid stimulus	BP	36	10	0.000384023	3.41564
GO:0046889	positive regulation of lipid biosynthetic process	BP	78	16	0.000384665	3.41492
GO:0120162	positive regulation of cold-induced thermogenesis	BP	78	16	0.000384665	3.41492
GO:0014910	regulation of smooth muscle cell migration	BP	78	16	0.000384665	3.41492
GO:0016301	kinase activity	MF	696	81	0.000385581	3.41388
GO:0097193	intrinsic apoptotic signaling pathway	BP	268	38	0.000394658	3.40378
GO:0070302	regulation of stress-activated protein kinase signaling cascade	BP	204	31	0.000398583	3.39948
GO:0050702	interleukin-1 beta secretion	BP	30	9	0.000399948	3.398
GO:0045987	positive regulation of smooth muscle contraction	BP	30	9	0.000399948	3.398
GO:0010714	positive regulation of collagen metabolic process	BP	30	9	0.000399948	3.398
GO:0050671	positive regulation of lymphocyte proliferation	BP	86	17	0.000405335	3.39219
GO:0055024	regulation of cardiac muscle tissue development	BP	86	17	0.000405335	3.39219
GO:0006476	protein deacetylation	BP	86	17	0.000405335	3.39219
GO:1901292	nucleoside phosphate catabolic process	BP	118	21	0.000409675	3.38756
GO:0002221	pattern recognition receptor signaling pathway	BP	110	20	0.00041761	3.37923
GO:0002758	innate immune response-activating signal transduction	BP	110	20	0.00041761	3.37923
GO:0050921	positive regulation of chemotaxis	BP	102	19	0.000420417	3.37632
GO:0042802	identical protein binding	MF	1623	166	0.000439558	3.35698
GO:0010874	regulation of cholesterol efflux	BP	19	7	0.000441319	3.35525
GO:0043372	positive regulation of CD4-positive, alpha-beta T cell differentiation	BP	19	7	0.000441319	3.35525
GO:2000696	regulation of epithelial cell differentiation involved in kidney development	BP	14	6	0.000444596	3.35203
GO:1904469	positive regulation of tumor necrosis factor secretion	BP	14	6	0.000444596	3.35203
GO:0036314	response to sterol	BP	14	6	0.000444596	3.35203
GO:0045624	positive regulation of T-helper cell differentiation	BP	14	6	0.000444596	3.35203
GO:0062014	negative regulation of small molecule metabolic process	BP	79	16	0.000447122	3.34957
GO:0070304	positive regulation of stress-activated protein kinase signaling cascade	BP	144	24	0.000452234	3.34464
GO:0046580	negative regulation of Ras protein signal transduction	BP	50	12	0.000456122	3.34092
GO:0043620	regulation of DNA-templated transcription in response to stress	BP	50	12	0.000456122	3.34092
GO:0030512	negative regulation of transforming growth factor beta receptor signaling pathway	BP	57	13	0.000456162	3.34088
GO:1901862	negative regulation of muscle tissue development	BP	57	13	0.000456162	3.34088
GO:0061035	regulation of cartilage development	BP	57	13	0.000456162	3.34088
GO:0010171	body morphogenesis	BP	57	13	0.000456162	3.34088
GO:0006979	response to oxidative stress	BP	356	47	0.000460527	3.33675
GO:0035023	regulation of Rho protein signal transduction	BP	119	21	0.00046069	3.33659
GO:0010876	lipid localization	BP	308	42	0.000463677	3.33378
GO:0030282	bone mineralization	BP	87	17	0.00046687	3.3308
GO:0061008	hepaticobiliary system development	BP	111	20	0.000471814	3.32623
GO:1901343	negative regulation of vasculature development	BP	111	20	0.000471814	3.32623
GO:0007188	adenylate cyclase-modulating G protein-coupled receptor signaling pathway	BP	136	23	0.000476156	3.32225
GO:0099055	integral component of postsynaptic membrane	CC	136	23	0.000476156	3.32225
GO:0000187	activation of MAPK activity	BP	95	18	0.000476457	3.32198
GO:0033218	amide binding	MF	299	41	0.000480411	3.31839
GO:0045639	positive regulation of myeloid cell differentiation	BP	72	15	0.000486826	3.31263
GO:2001235	positive regulation of apoptotic signaling pathway	BP	162	26	0.000488679	3.31098
GO:1900744	regulation of p38MAPK cascade	BP	37	10	0.000488918	3.31076
GO:0034599	cellular response to oxidative stress	BP	234	34	0.000499038	3.30187
GO:1903531	negative regulation of secretion by cell	BP	171	27	0.000500692	3.30043
GO:1900133	regulation of renin secretion into blood stream	BP	3	3	0.000511444	3.2912
GO:0032763	regulation of mast cell cytokine production	BP	3	3	0.000511444	3.2912
GO:0010159	specification of animal organ position	BP	3	3	0.000511444	3.2912
GO:1905292	regulation of neural crest cell differentiation	BP	3	3	0.000511444	3.2912
GO:1905294	positive regulation of neural crest cell differentiation	BP	3	3	0.000511444	3.2912
GO:1905310	regulation of cardiac neural crest cell migration involved in outflow tract morphogenesis	BP	3	3	0.000511444	3.2912
GO:1905312	positive regulation of cardiac neural crest cell migration involved in outflow tract morphogenesis	BP	3	3	0.000511444	3.2912
GO:1900623	regulation of monocyte aggregation	BP	3	3	0.000511444	3.2912
GO:1900625	positive regulation of monocyte aggregation	BP	3	3	0.000511444	3.2912
GO:0002484	antigen processing and presentation of endogenous peptide antigen via MHC class I via ER pathway	BP	3	3	0.000511444	3.2912
GO:0002485	antigen processing and presentation of endogenous peptide antigen via MHC class I via ER pathway, TAP-dependent	BP	3	3	0.000511444	3.2912
GO:0002589	regulation of antigen processing and presentation of peptide antigen via MHC class I	BP	3	3	0.000511444	3.2912
GO:0002513	tolerance induction to self antigen	BP	3	3	0.000511444	3.2912
GO:0002238	response to molecule of fungal origin	BP	3	3	0.000511444	3.2912
GO:1904217	regulation of CDP-diacylglycerol-serine O-phosphatidyltransferase activity	BP	3	3	0.000511444	3.2912
GO:1904219	positive regulation of CDP-diacylglycerol-serine O-phosphatidyltransferase activity	BP	3	3	0.000511444	3.2912
GO:1904222	positive regulation of serine C-palmitoyltransferase activity	BP	3	3	0.000511444	3.2912
GO:2000321	positive regulation of T-helper 17 cell differentiation	BP	3	3	0.000511444	3.2912
GO:0043259	laminin-10 complex	CC	3	3	0.000511444	3.2912
GO:0015057	thrombin-activated receptor activity	MF	3	3	0.000511444	3.2912
GO:0072330	monocarboxylic acid biosynthetic process	BP	207	31	0.000514814	3.28835
GO:0001945	lymph vessel development	BP	25	8	0.000517755	3.28588
GO:0048596	embryonic camera-type eye morphogenesis	BP	25	8	0.000517755	3.28588
GO:0061036	positive regulation of cartilage development	BP	25	8	0.000517755	3.28588
GO:0003148	outflow tract septum morphogenesis	BP	25	8	0.000517755	3.28588
GO:0002224	toll-like receptor signaling pathway	BP	80	16	0.000518093	3.28559
GO:0051384	response to glucocorticoid	BP	65	14	0.000521162	3.28303
GO:1903827	regulation of cellular protein localization	BP	487	60	0.000523871	3.28078
GO:0033003	regulation of mast cell activation	BP	31	9	0.000523923	3.28073
GO:0035035	histone acetyltransferase binding	MF	31	9	0.000523923	3.28073
GO:0046890	regulation of lipid biosynthetic process	BP	137	23	0.000529796	3.27589
GO:0050709	negative regulation of protein secretion	BP	112	20	0.000532022	3.27407
GO:0060839	endothelial cell fate commitment	BP	6	4	0.00053703	3.27
GO:1905005	regulation of epithelial to mesenchymal transition involved in endocardial cushion formation	BP	6	4	0.00053703	3.27
GO:0035633	maintenance of permeability of blood-brain barrier	BP	6	4	0.00053703	3.27
GO:0060437	lung growth	BP	6	4	0.00053703	3.27
GO:0038033	positive regulation of endothelial cell chemotaxis by VEGF-activated vascular endothelial growth factor receptor signaling pathway	BP	6	4	0.00053703	3.27
GO:1901727	positive regulation of histone deacetylase activity	BP	6	4	0.00053703	3.27
GO:0010887	negative regulation of cholesterol storage	BP	6	4	0.00053703	3.27
GO:0045646	regulation of erythrocyte differentiation	BP	44	11	0.000537697	3.26946
GO:0006949	syncytium formation	BP	44	11	0.000537697	3.26946
GO:0038066	p38MAPK cascade	BP	44	11	0.000537697	3.26946
GO:0030850	prostate gland development	BP	44	11	0.000537697	3.26946
GO:0061005	cell differentiation involved in kidney development	BP	44	11	0.000537697	3.26946
GO:0010771	negative regulation of cell morphogenesis involved in differentiation	BP	96	18	0.000543358	3.26491
GO:0032368	regulation of lipid transport	BP	96	18	0.000543358	3.26491
GO:0042063	gliogenesis	BP	263	37	0.000543986	3.26441
GO:0051403	stress-activated MAPK cascade	BP	226	33	0.000548315	3.26097
GO:0060443	mammary gland morphogenesis	BP	51	12	0.000553627	3.25678
GO:0046872	metal ion binding	MF	2974	283	0.000560332	3.25155
GO:0034116	positive regulation of heterotypic cell-cell adhesion	BP	10	5	0.000583241	3.23415
GO:0060513	prostatic bud formation	BP	10	5	0.000583241	3.23415
GO:1905941	positive regulation of gonad development	BP	10	5	0.000583241	3.23415
GO:0044130	negative regulation of growth of symbiont in host	BP	10	5	0.000583241	3.23415
GO:0048845	venous blood vessel morphogenesis	BP	10	5	0.000583241	3.23415
GO:0051130	positive regulation of cellular component organization	BP	1124	120	0.000596883	3.22411
GO:0048864	stem cell development	BP	81	16	0.000598503	3.22293
GO:1900182	positive regulation of protein localization to nucleus	BP	81	16	0.000598503	3.22293
GO:0042472	inner ear morphogenesis	BP	81	16	0.000598503	3.22293
GO:0044853	plasma membrane raft	CC	105	19	0.000612289	3.21304
GO:0032612	interleukin-1 production	BP	66	14	0.00061354	3.21216
GO:0071277	cellular response to calcium ion	BP	66	14	0.00061354	3.21216
GO:0001942	hair follicle development	BP	89	17	0.000614385	3.21156
GO:2001236	regulation of extrinsic apoptotic signaling pathway	BP	147	24	0.000614951	3.21116
GO:0032373	positive regulation of sterol transport	BP	20	7	0.000632336	3.19905
GO:0032376	positive regulation of cholesterol transport	BP	20	7	0.000632336	3.19905
GO:0032633	interleukin-4 production	BP	20	7	0.000632336	3.19905
GO:0035148	tube formation	BP	156	25	0.000635387	3.19696
GO:0043169	cation binding	MF	3039	288	0.000644422	3.19083
GO:0031098	stress-activated protein kinase signaling cascade	BP	256	36	0.000647029	3.18908
GO:0030500	regulation of bone mineralization	BP	59	13	0.000649192	3.18763
GO:1903845	negative regulation of cellular response to transforming growth factor beta stimulus	BP	59	13	0.000649192	3.18763
GO:0097755	positive regulation of blood vessel diameter	BP	59	13	0.000649192	3.18763
GO:0046031	ADP metabolic process	BP	74	15	0.000660773	3.17995
GO:0033613	activating transcription factor binding	MF	74	15	0.000660773	3.17995
GO:0032623	interleukin-2 production	BP	45	11	0.000660873	3.17988
GO:0045661	regulation of myoblast differentiation	BP	45	11	0.000660873	3.17988
GO:0051099	positive regulation of binding	BP	192	29	0.000667257	3.17571
GO:0032611	interleukin-1 beta production	BP	52	12	0.000668058	3.17519
GO:0032924	activin receptor signaling pathway	BP	32	9	0.000677714	3.16895
GO:0045058	T cell selection	BP	32	9	0.000677714	3.16895
GO:0048841	regulation of axon extension involved in axon guidance	BP	32	9	0.000677714	3.16895
GO:2000758	positive regulation of peptidyl-lysine acetylation	BP	32	9	0.000677714	3.16895
GO:0071675	regulation of mononuclear cell migration	BP	32	9	0.000677714	3.16895
GO:0014033	neural crest cell differentiation	BP	82	16	0.000689346	3.16156
GO:1990845	adaptive thermogenesis	BP	131	22	0.000689844	3.16125
GO:0043271	negative regulation of ion transport	BP	131	22	0.000689844	3.16125
GO:0010888	negative regulation of lipid storage	BP	15	6	0.000691004	3.16052
GO:2001170	negative regulation of ATP biosynthetic process	BP	15	6	0.000691004	3.16052
GO:0003198	epithelial to mesenchymal transition involved in endocardial cushion formation	BP	15	6	0.000691004	3.16052
GO:0003180	aortic valve morphogenesis	BP	15	6	0.000691004	3.16052
GO:0032673	regulation of interleukin-4 production	BP	15	6	0.000691004	3.16052
GO:0046697	decidualization	BP	15	6	0.000691004	3.16052
GO:0002707	negative regulation of lymphocyte mediated immunity	BP	26	8	0.000695861	3.15748
GO:0060759	regulation of response to cytokine stimulus	BP	98	18	0.000701741	3.15382
GO:0033554	cellular response to stress	BP	1550	158	0.000707199	3.15046
GO:0006096	glycolytic process	BP	67	14	0.000719432	3.14301
GO:0006757	ATP generation from ADP	BP	67	14	0.000719432	3.14301
GO:0042475	odontogenesis of dentin-containing tooth	BP	67	14	0.000719432	3.14301
GO:0031960	response to corticosteroid	BP	67	14	0.000719432	3.14301
GO:0005776	autophagosome	CC	67	14	0.000719432	3.14301
GO:1901214	regulation of neuron death	BP	305	41	0.000719715	3.14284
GO:0032872	regulation of stress-activated MAPK cascade	BP	202	30	0.000722813	3.14097
GO:0010001	glial cell differentiation	BP	193	29	0.000726634	3.13868
GO:0010810	regulation of cell-substrate adhesion	BP	193	29	0.000726634	3.13868
GO:0003713	transcription coactivator activity	MF	239	34	0.000733093	3.13484
GO:0010038	response to metal ion	BP	230	33	0.000749404	3.12528
GO:0009991	response to extracellular stimulus	BP	306	41	0.000768513	3.11435
GO:0051279	regulation of release of sequestered calcium ion into cytosol	BP	60	13	0.000769003	3.11407
GO:0060675	ureteric bud morphogenesis	BP	60	13	0.000769003	3.11407
GO:0042108	positive regulation of cytokine biosynthetic process	BP	39	10	0.00077036	3.11331
GO:0001102	RNA polymerase II activating transcription factor binding	MF	39	10	0.00077036	3.11331
GO:0002831	regulation of response to biotic stimulus	BP	107	19	0.000778596	3.10869
GO:0051209	release of sequestered calcium ion into cytosol	BP	83	16	0.000791694	3.10144
GO:0071901	negative regulation of protein serine/threonine kinase activity	BP	99	18	0.000794789	3.09975
GO:0001085	RNA polymerase II transcription factor binding	MF	141	23	0.000800561	3.09661
GO:0043536	positive regulation of blood vessel endothelial cell migration	BP	53	12	0.000801644	3.09602
GO:0042116	macrophage activation	BP	53	12	0.000801644	3.09602
GO:2000736	regulation of stem cell differentiation	BP	53	12	0.000801644	3.09602
GO:0043618	regulation of transcription from RNA polymerase II promoter in response to stress	BP	46	11	0.00080664	3.09332
GO:0032481	positive regulation of type I interferon production	BP	46	11	0.00080664	3.09332
GO:0032409	regulation of transporter activity	BP	222	32	0.000825593	3.08323
GO:0051402	neuron apoptotic process	BP	250	35	0.000827895	3.08202
GO:0006629	lipid metabolic process	BP	1014	109	0.000833958	3.07886
GO:0090304	nucleic acid metabolic process	BP	3653	339	0.000838702	3.07639
GO:0022898	regulation of transmembrane transporter activity	BP	213	31	0.000839938	3.07575
GO:0016575	histone deacetylation	BP	68	14	0.000840371	3.07553
GO:0016055	Wnt signaling pathway	BP	366	47	0.00084594	3.07266
GO:0043300	regulation of leukocyte degranulation	BP	33	9	0.000866438	3.06226
GO:0051150	regulation of smooth muscle cell differentiation	BP	33	9	0.000866438	3.06226
GO:0002089	lens morphogenesis in camera-type eye	BP	21	7	0.000883468	3.05381
GO:2000738	positive regulation of stem cell differentiation	BP	21	7	0.000883468	3.05381
GO:0030215	semaphorin receptor binding	MF	21	7	0.000883468	3.05381
GO:0198738	cell-cell signaling by wnt	BP	367	47	0.000896992	3.04721
GO:0051928	positive regulation of calcium ion transport	BP	100	18	0.000898206	3.04662
GO:0072171	mesonephric tubule morphogenesis	BP	61	13	0.000906857	3.04246
GO:0007600	sensory perception	BP	328	43	0.000908779	3.04154
GO:0006606	protein import into nucleus	BP	151	24	0.000909827	3.04104
GO:0032386	regulation of intracellular transport	BP	407	51	0.000912146	3.03994
GO:0044389	ubiquitin-like protein ligase binding	MF	299	40	0.000912326	3.03985
GO:0030511	positive regulation of transforming growth factor beta receptor signaling pathway	BP	27	8	0.000920169	3.03613
GO:1903846	positive regulation of cellular response to transforming growth factor beta stimulus	BP	27	8	0.000920169	3.03613
GO:0048048	embryonic eye morphogenesis	BP	27	8	0.000920169	3.03613
GO:0032412	regulation of ion transmembrane transporter activity	BP	205	30	0.000922861	3.03486
GO:0034764	positive regulation of transmembrane transport	BP	187	28	0.000939807	3.02696
GO:0030177	positive regulation of Wnt signaling pathway	BP	117	20	0.000943388	3.02531
GO:0003012	muscle system process	BP	319	42	0.000951	3.02182
GO:0032720	negative regulation of tumor necrosis factor production	BP	40	10	0.000954459	3.02024
GO:0048806	genitalia development	BP	40	10	0.000954459	3.02024
GO:0032370	positive regulation of lipid transport	BP	54	12	0.000956805	3.01918
GO:0032413	negative regulation of ion transmembrane transporter activity	BP	54	12	0.000956805	3.01918
GO:0001755	neural crest cell migration	BP	54	12	0.000956805	3.01918
GO:0035904	aorta development	BP	54	12	0.000956805	3.01918
GO:0045843	negative regulation of striated muscle tissue development	BP	54	12	0.000956805	3.01918
GO:1904591	positive regulation of protein import	BP	54	12	0.000956805	3.01918
GO:0032874	positive regulation of stress-activated MAPK cascade	BP	143	23	0.000976071	3.01052
GO:0008625	extrinsic apoptotic signaling pathway via death domain receptors	BP	69	14	0.000978007	3.00966
GO:0001889	liver development	BP	109	19	0.000982307	3.00775
GO:0045820	negative regulation of glycolytic process	BP	11	5	0.00099894	3.00046
GO:0061615	glycolytic process through fructose-6-phosphate	BP	11	5	0.00099894	3.00046
GO:0045591	positive regulation of regulatory T cell differentiation	BP	11	5	0.00099894	3.00046
GO:1901722	regulation of cell proliferation involved in kidney development	BP	11	5	0.00099894	3.00046
GO:0044126	regulation of growth of symbiont in host	BP	11	5	0.00099894	3.00046
GO:0044146	negative regulation of growth of symbiont involved in interaction with host	BP	11	5	0.00099894	3.00046
GO:0060693	regulation of branching involved in salivary gland morphogenesis	BP	11	5	0.00099894	3.00046
GO:0070723	response to cholesterol	BP	11	5	0.00099894	3.00046
GO:0002577	regulation of antigen processing and presentation	BP	11	5	0.00099894	3.00046
GO:0002730	regulation of dendritic cell cytokine production	BP	11	5	0.00099894	3.00046
GO:0042612	MHC class I protein complex	CC	11	5	0.00099894	3.00046
GO:0044754	autolysosome	CC	11	5	0.00099894	3.00046
GO:0008525	phosphatidylcholine transporter activity	MF	11	5	0.00099894	3.00046
GO:0031681	G-protein beta-subunit binding	MF	11	5	0.00099894	3.00046
GO:0014032	neural crest cell development	BP	77	15	0.00101924	2.99172
GO:0000302	response to reactive oxygen species	BP	170	26	0.00102445	2.98951
GO:0030809	negative regulation of nucleotide biosynthetic process	BP	16	6	0.00103115	2.98668
GO:1900372	negative regulation of purine nucleotide biosynthetic process	BP	16	6	0.00103115	2.98668
GO:0070243	regulation of thymocyte apoptotic process	BP	16	6	0.00103115	2.98668
GO:0060416	response to growth hormone	BP	16	6	0.00103115	2.98668
GO:1904706	negative regulation of vascular smooth muscle cell proliferation	BP	16	6	0.00103115	2.98668
GO:0060644	mammary gland epithelial cell differentiation	BP	16	6	0.00103115	2.98668
GO:2001028	positive regulation of endothelial cell chemotaxis	BP	16	6	0.00103115	2.98668
GO:0098644	complex of collagen trimers	CC	16	6	0.00103115	2.98668
GO:0051283	negative regulation of sequestering of calcium ion	BP	85	16	0.00103557	2.98482
GO:0014909	smooth muscle cell migration	BP	85	16	0.00103557	2.98482
GO:0071887	leukocyte apoptotic process	BP	85	16	0.00103557	2.98482
GO:0002792	negative regulation of peptide secretion	BP	118	20	0.00105231	2.97786
GO:0044262	cellular carbohydrate metabolic process	BP	244	34	0.0010588	2.97519
GO:0071902	positive regulation of protein serine/threonine kinase activity	BP	244	34	0.0010588	2.97519
GO:0030100	regulation of endocytosis	BP	244	34	0.0010588	2.97519
GO:0046777	protein autophosphorylation	BP	216	31	0.00106149	2.97409
GO:0051336	regulation of hydrolase activity	BP	805	89	0.00106154	2.97407
GO:0070227	lymphocyte apoptotic process	BP	62	13	0.00106482	2.97272
GO:0098542	defense response to other organism	BP	321	42	0.00107701	2.96778
GO:0038083	peptidyl-tyrosine autophosphorylation	BP	34	9	0.00109571	2.9603
GO:0060441	epithelial tube branching involved in lung morphogenesis	BP	34	9	0.00109571	2.9603
GO:0034614	cellular response to reactive oxygen species	BP	127	21	0.00110865	2.95521
GO:0002218	activation of innate immune response	BP	127	21	0.00110865	2.95521
GO:0042866	pyruvate biosynthetic process	BP	70	14	0.00113411	2.94534
GO:1901863	positive regulation of muscle tissue development	BP	70	14	0.00113411	2.94534
GO:0048635	negative regulation of muscle organ development	BP	55	12	0.00113616	2.94456
GO:0008630	intrinsic apoptotic signaling pathway in response to DNA damage	BP	102	18	0.00113987	2.94314
GO:1901861	regulation of muscle tissue development	BP	136	22	0.00115215	2.93849
GO:0051219	phosphoprotein binding	MF	94	17	0.00116777	2.93264
GO:0008593	regulation of Notch signaling pathway	BP	78	15	0.00117033	2.93169
GO:0042698	ovulation cycle	BP	41	10	0.00117309	2.93067
GO:0045912	negative regulation of carbohydrate metabolic process	BP	41	10	0.00117309	2.93067
GO:0045933	positive regulation of muscle contraction	BP	41	10	0.00117309	2.93067
GO:0010464	regulation of mesenchymal cell proliferation	BP	41	10	0.00117309	2.93067
GO:1901985	positive regulation of protein acetylation	BP	41	10	0.00117309	2.93067
GO:0004879	nuclear receptor activity	MF	41	10	0.00117309	2.93067
GO:0098531	transcription factor activity, direct ligand regulated sequence-specific DNA binding	MF	41	10	0.00117309	2.93067
GO:0060836	lymphatic endothelial cell differentiation	BP	7	4	0.00117352	2.93051
GO:0060449	bud elongation involved in lung branching	BP	7	4	0.00117352	2.93051
GO:1901725	regulation of histone deacetylase activity	BP	7	4	0.00117352	2.93051
GO:0005025	transforming growth factor beta receptor activity, type I	MF	7	4	0.00117352	2.93051
GO:0036122	BMP binding	MF	7	4	0.00117352	2.93051
GO:0097530	granulocyte migration	BP	86	16	0.00117962	2.92826
GO:0007187	G protein-coupled receptor signaling pathway, coupled to cyclic nucleotide second messenger	BP	145	23	0.00118385	2.9267
GO:0098936	intrinsic component of postsynaptic membrane	CC	145	23	0.00118385	2.9267
GO:0097191	extrinsic apoptotic signaling pathway	BP	199	29	0.00118971	2.92456
GO:0035909	aorta morphogenesis	BP	28	8	0.00119886	2.92123
GO:0010922	positive regulation of phosphatase activity	BP	28	8	0.00119886	2.92123
GO:0050704	regulation of interleukin-1 secretion	BP	28	8	0.00119886	2.92123
GO:0060512	prostate gland morphogenesis	BP	28	8	0.00119886	2.92123
GO:0060740	prostate gland epithelium morphogenesis	BP	28	8	0.00119886	2.92123
GO:0032967	positive regulation of collagen biosynthetic process	BP	28	8	0.00119886	2.92123
GO:0035066	positive regulation of histone acetylation	BP	28	8	0.00119886	2.92123
GO:0006482	protein demethylation	BP	28	8	0.00119886	2.92123
GO:0008214	protein dealkylation	BP	28	8	0.00119886	2.92123
GO:0045499	chemorepellent activity	MF	28	8	0.00119886	2.92123
GO:0061311	cell surface receptor signaling pathway involved in heart development	BP	22	7	0.00120703	2.91828
GO:0043304	regulation of mast cell degranulation	BP	22	7	0.00120703	2.91828
GO:2000778	positive regulation of interleukin-6 secretion	BP	22	7	0.00120703	2.91828
GO:0071702	organic substance transport	BP	2151	209	0.00122934	2.91033
GO:0045807	positive regulation of endocytosis	BP	137	22	0.00127121	2.89578
GO:0032092	positive regulation of protein binding	BP	103	18	0.00128012	2.89275
GO:0023061	signal release	BP	444	54	0.00130795	2.88341
GO:0051170	import into nucleus	BP	155	24	0.00132003	2.87942
GO:0008361	regulation of cell size	BP	182	27	0.00132119	2.87903
GO:1902275	regulation of chromatin organization	BP	173	26	0.00132875	2.87656
GO:0035258	steroid hormone receptor binding	MF	79	15	0.00133983	2.87295
GO:0051282	regulation of sequestering of calcium ion	BP	87	16	0.00134024	2.87282
GO:0051058	negative regulation of small GTPase mediated signal transduction	BP	56	12	0.00134251	2.87208
GO:1905207	regulation of cardiocyte differentiation	BP	56	12	0.00134251	2.87208
GO:0050840	extracellular matrix binding	MF	56	12	0.00134251	2.87208
GO:0016049	cell growth	BP	455	55	0.00136441	2.86505
GO:1905209	positive regulation of cardiocyte differentiation	BP	35	9	0.00137166	2.86275
GO:0050919	negative chemotaxis	BP	35	9	0.00137166	2.86275
GO:0031674	I band	CC	112	19	0.00137258	2.86246
GO:0004674	protein serine/threonine kinase activity	MF	405	50	0.0014084	2.85127
GO:0030162	regulation of proteolysis	BP	569	66	0.00140945	2.85095
GO:0002067	glandular epithelial cell differentiation	BP	49	11	0.00141154	2.85031
GO:0002763	positive regulation of myeloid leukocyte differentiation	BP	42	10	0.00143092	2.84439
GO:0030018	Z disc	CC	104	18	0.00143476	2.84322
GO:1905952	regulation of lipid localization	BP	121	20	0.00144598	2.83984
GO:0050771	negative regulation of axonogenesis	BP	64	13	0.00145012	2.8386
GO:1902043	positive regulation of extrinsic apoptotic signaling pathway via death domain receptors	BP	17	6	0.00148644	2.82785
GO:0009267	cellular response to starvation	BP	130	21	0.00150166	2.82343
GO:0021700	developmental maturation	BP	249	34	0.00150464	2.82257
GO:0051208	sequestering of calcium ion	BP	88	16	0.00151889	2.81847
GO:0009100	glycoprotein metabolic process	BP	278	37	0.00152685	2.8162
GO:0010522	regulation of calcium ion transport into cytosol	BP	80	15	0.00152946	2.81546
GO:0050852	T cell receptor signaling pathway	BP	80	15	0.00152946	2.81546
GO:0000980	RNA polymerase II distal enhancer sequence-specific DNA binding	MF	80	15	0.00152946	2.81546
GO:0090276	regulation of peptide hormone secretion	BP	193	28	0.00153351	2.81431
GO:0000578	embryonic axis specification	BP	29	8	0.00154083	2.81224
GO:0030308	negative regulation of cell growth	BP	175	26	0.00157243	2.80343
GO:0032652	regulation of interleukin-1 production	BP	57	12	0.00157886	2.80166
GO:0060538	skeletal muscle organ development	BP	157	24	0.00157894	2.80164
GO:0006007	glucose catabolic process	BP	12	5	0.00160007	2.79586
GO:0030812	negative regulation of nucleotide catabolic process	BP	12	5	0.00160007	2.79586
GO:0051198	negative regulation of coenzyme metabolic process	BP	12	5	0.00160007	2.79586
GO:0003174	mitral valve development	BP	12	5	0.00160007	2.79586
GO:0003183	mitral valve morphogenesis	BP	12	5	0.00160007	2.79586
GO:0002726	positive regulation of T cell cytokine production	BP	12	5	0.00160007	2.79586
GO:0043369	CD4-positive or CD8-positive, alpha-beta T cell lineage commitment	BP	12	5	0.00160007	2.79586
GO:0044117	growth of symbiont in host	BP	12	5	0.00160007	2.79586
GO:0044144	modulation of growth of symbiont involved in interaction with host	BP	12	5	0.00160007	2.79586
GO:0033169	histone H3-K9 demethylation	BP	12	5	0.00160007	2.79586
GO:0002371	dendritic cell cytokine production	BP	12	5	0.00160007	2.79586
GO:0005916	fascia adherens	CC	12	5	0.00160007	2.79586
GO:0004861	cyclin-dependent protein serine/threonine kinase inhibitor activity	MF	12	5	0.00160007	2.79586
GO:0032454	histone demethylase activity (H3-K9 specific)	MF	12	5	0.00160007	2.79586
GO:0004115	3',5'-cyclic-AMP phosphodiesterase activity	MF	12	5	0.00160007	2.79586
GO:0003181	atrioventricular valve morphogenesis	BP	23	7	0.00161647	2.79143
GO:0033006	regulation of mast cell activation involved in immune response	BP	23	7	0.00161647	2.79143
GO:0032735	positive regulation of interleukin-12 production	BP	23	7	0.00161647	2.79143
GO:0009620	response to fungus	BP	23	7	0.00161647	2.79143
GO:1901135	carbohydrate derivative metabolic process	BP	849	92	0.00163616	2.78617
GO:0014812	muscle cell migration	BP	97	17	0.00166947	2.77742
GO:0009132	nucleoside diphosphate metabolic process	BP	97	17	0.00166947	2.77742
GO:0035601	protein deacylation	BP	97	17	0.00166947	2.77742
GO:0098732	macromolecule deacylation	BP	97	17	0.00166947	2.77742
GO:0035306	positive regulation of dephosphorylation	BP	50	11	0.00168102	2.77443
GO:0035924	cellular response to vascular endothelial growth factor stimulus	BP	50	11	0.00168102	2.77443
GO:0034121	regulation of toll-like receptor signaling pathway	BP	50	11	0.00168102	2.77443
GO:0042307	positive regulation of protein import into nucleus	BP	50	11	0.00168102	2.77443
GO:0007260	tyrosine phosphorylation of STAT protein	BP	50	11	0.00168102	2.77443
GO:0097060	synaptic membrane	CC	439	53	0.00169749	2.77019
GO:1905953	negative regulation of lipid localization	BP	36	9	0.00170087	2.76933
GO:0070169	positive regulation of biomineral tissue development	BP	36	9	0.00170087	2.76933
GO:0030857	negative regulation of epithelial cell differentiation	BP	36	9	0.00170087	2.76933
GO:0001961	positive regulation of cytokine-mediated signaling pathway	BP	36	9	0.00170087	2.76933
GO:0034113	heterotypic cell-cell adhesion	BP	36	9	0.00170087	2.76933
GO:0010559	regulation of glycoprotein biosynthetic process	BP	36	9	0.00170087	2.76933
GO:0048846	axon extension involved in axon guidance	BP	36	9	0.00170087	2.76933
GO:1902284	neuron projection extension involved in neuron projection guidance	BP	36	9	0.00170087	2.76933
GO:0098794	postsynapse	CC	647	73	0.00171067	2.76683
GO:0007519	skeletal muscle tissue development	BP	149	23	0.00171547	2.76562
GO:0046822	regulation of nucleocytoplasmic transport	BP	123	20	0.00177293	2.75131
GO:0043900	regulation of multi-organism process	BP	310	40	0.00181381	2.74141
GO:0140096	catalytic activity, acting on a protein	MF	1881	184	0.00183091	2.73733
GO:0002066	columnar/cuboidal epithelial cell development	BP	58	12	0.00184844	2.7332
GO:1905114	cell surface receptor signaling pathway involved in cell-cell signaling	BP	451	54	0.0018546	2.73175
GO:0061387	regulation of extent of cell growth	BP	115	19	0.00188748	2.72412
GO:0002001	renin secretion into blood stream	BP	4	3	0.00192324	2.71597
GO:0002725	negative regulation of T cell cytokine production	BP	4	3	0.00192324	2.71597
GO:0048289	isotype switching to IgE isotypes	BP	4	3	0.00192324	2.71597
GO:0048293	regulation of isotype switching to IgE isotypes	BP	4	3	0.00192324	2.71597
GO:0061209	cell proliferation involved in mesonephros development	BP	4	3	0.00192324	2.71597
GO:0018076	N-terminal peptidyl-lysine acetylation	BP	4	3	0.00192324	2.71597
GO:1990839	response to endothelin	BP	4	3	0.00192324	2.71597
GO:1904475	regulation of Ras GTPase binding	BP	4	3	0.00192324	2.71597
GO:2001106	regulation of Rho guanyl-nucleotide exchange factor activity	BP	4	3	0.00192324	2.71597
GO:2001199	negative regulation of dendritic cell differentiation	BP	4	3	0.00192324	2.71597
GO:0035771	interleukin-4-mediated signaling pathway	BP	4	3	0.00192324	2.71597
GO:0010991	negative regulation of SMAD protein complex assembly	BP	4	3	0.00192324	2.71597
GO:0089700	protein kinase D signaling	BP	4	3	0.00192324	2.71597
GO:0015734	taurine transport	BP	4	3	0.00192324	2.71597
GO:1904220	regulation of serine C-palmitoyltransferase activity	BP	4	3	0.00192324	2.71597
GO:0016361	activin receptor activity, type I	MF	4	3	0.00192324	2.71597
GO:0031694	alpha-2A adrenergic receptor binding	MF	4	3	0.00192324	2.71597
GO:0070697	activin receptor binding	MF	4	3	0.00192324	2.71597
GO:0034714	type III transforming growth factor beta receptor binding	MF	4	3	0.00192324	2.71597
GO:0055006	cardiac cell development	BP	90	16	0.00193662	2.71295
GO:0097458	neuron part	CC	1678	166	0.00193889	2.71245
GO:0034754	cellular hormone metabolic process	BP	66	13	0.00194452	2.71119
GO:0007520	myoblast fusion	BP	30	8	0.0019557	2.7087
GO:0032728	positive regulation of interferon-beta production	BP	30	8	0.0019557	2.7087
GO:0014031	mesenchymal cell development	BP	82	15	0.0019765	2.7041
GO:0030858	positive regulation of epithelial cell differentiation	BP	51	11	0.00199105	2.70092
GO:0032418	lysosome localization	BP	51	11	0.00199105	2.70092
GO:0035065	regulation of histone acetylation	BP	51	11	0.00199105	2.70092
GO:0002040	sprouting angiogenesis	BP	107	18	0.00199676	2.69967
GO:0014020	primary neural tube formation	BP	107	18	0.00199676	2.69967
GO:0048593	camera-type eye morphogenesis	BP	107	18	0.00199676	2.69967
GO:0055085	transmembrane transport	BP	1019	107	0.00203373	2.69171
GO:0072175	epithelial tube formation	BP	142	22	0.00203741	2.69092
GO:0016570	histone modification	BP	392	48	0.00205371	2.68746
GO:0060627	regulation of vesicle-mediated transport	BP	484	57	0.00205657	2.68686
GO:0001946	lymphangiogenesis	BP	18	6	0.00208001	2.68193
GO:0051546	keratinocyte migration	BP	18	6	0.00208001	2.68193
GO:0046321	positive regulation of fatty acid oxidation	BP	18	6	0.00208001	2.68193
GO:0034114	regulation of heterotypic cell-cell adhesion	BP	18	6	0.00208001	2.68193
GO:0003176	aortic valve development	BP	18	6	0.00208001	2.68193
GO:0032651	regulation of interleukin-1 beta production	BP	44	10	0.00208446	2.68101
GO:0010677	negative regulation of cellular carbohydrate metabolic process	BP	37	9	0.00209042	2.67977
GO:0090184	positive regulation of kidney development	BP	37	9	0.00209042	2.67977
GO:0031625	ubiquitin protein ligase binding	MF	283	37	0.00209496	2.67882
GO:0019320	hexose catabolic process	BP	24	7	0.00212625	2.67239
GO:1903579	negative regulation of ATP metabolic process	BP	24	7	0.00212625	2.67239
GO:0003171	atrioventricular valve development	BP	24	7	0.00212625	2.67239
GO:0048745	smooth muscle tissue development	BP	24	7	0.00212625	2.67239
GO:0001893	maternal placenta development	BP	24	7	0.00212625	2.67239
GO:0050706	regulation of interleukin-1 beta secretion	BP	24	7	0.00212625	2.67239
GO:0004114	3',5'-cyclic-nucleotide phosphodiesterase activity	MF	24	7	0.00212625	2.67239
GO:0051048	negative regulation of secretion	BP	188	27	0.00213644	2.67031
GO:0030111	regulation of Wnt signaling pathway	BP	264	35	0.00215309	2.66694
GO:0060070	canonical Wnt signaling pathway	BP	245	33	0.00219258	2.65905
GO:0006869	lipid transport	BP	274	36	0.00219394	2.65877
GO:0048102	autophagic cell death	BP	8	4	0.00219847	2.65788
GO:0032693	negative regulation of interleukin-10 production	BP	8	4	0.00219847	2.65788
GO:0006705	mineralocorticoid biosynthetic process	BP	8	4	0.00219847	2.65788
GO:0032342	aldosterone biosynthetic process	BP	8	4	0.00219847	2.65788
GO:0038089	positive regulation of cell migration by vascular endothelial growth factor signaling pathway	BP	8	4	0.00219847	2.65788
GO:0061620	glycolytic process through glucose-6-phosphate	BP	8	4	0.00219847	2.65788
GO:0002295	T-helper cell lineage commitment	BP	8	4	0.00219847	2.65788
GO:0043373	CD4-positive, alpha-beta T cell lineage commitment	BP	8	4	0.00219847	2.65788
GO:1904415	regulation of xenophagy	BP	8	4	0.00219847	2.65788
GO:1904417	positive regulation of xenophagy	BP	8	4	0.00219847	2.65788
GO:0039706	co-receptor binding	MF	8	4	0.00219847	2.65788
GO:0043901	negative regulation of multi-organism process	BP	134	21	0.00220569	2.65645
GO:0043535	regulation of blood vessel endothelial cell migration	BP	83	15	0.00223785	2.65017
GO:0060021	roof of mouth development	BP	83	15	0.00223785	2.65017
GO:1903035	negative regulation of response to wounding	BP	67	13	0.00223945	2.64986
GO:0005581	collagen trimer	CC	67	13	0.00223945	2.64986
GO:0019318	hexose metabolic process	BP	198	28	0.00225225	2.64738
GO:0002688	regulation of leukocyte chemotaxis	BP	75	14	0.00226219	2.64547
GO:0042803	protein homodimerization activity	MF	783	85	0.00230455	2.63741
GO:0001906	cell killing	BP	100	17	0.00234136	2.63053
GO:0002011	morphogenesis of an epithelial sheet	BP	52	11	0.002346	2.62967
GO:0003229	ventricular cardiac muscle tissue development	BP	52	11	0.002346	2.62967
GO:0007160	cell-matrix adhesion	BP	180	26	0.00235559	2.6279
GO:0008610	lipid biosynthetic process	BP	456	54	0.00235899	2.62727
GO:0033036	macromolecule localization	BP	2564	242	0.00237676	2.62401
GO:0060601	lateral sprouting from an epithelium	BP	13	5	0.00242982	2.61443
GO:0061308	cardiac neural crest cell development involved in heart development	BP	13	5	0.00242982	2.61443
GO:0072189	ureter development	BP	13	5	0.00242982	2.61443
GO:0043011	myeloid dendritic cell differentiation	BP	13	5	0.00242982	2.61443
GO:0044110	growth involved in symbiotic interaction	BP	13	5	0.00242982	2.61443
GO:0044116	growth of symbiont involved in interaction with host	BP	13	5	0.00242982	2.61443
GO:0006027	glycosaminoglycan catabolic process	BP	13	5	0.00242982	2.61443
GO:0061430	bone trabecula morphogenesis	BP	13	5	0.00242982	2.61443
GO:0007379	segment specification	BP	13	5	0.00242982	2.61443
GO:0060396	growth hormone receptor signaling pathway	BP	13	5	0.00242982	2.61443
GO:0071378	cellular response to growth hormone stimulus	BP	13	5	0.00242982	2.61443
GO:0002827	positive regulation of T-helper 1 type immune response	BP	13	5	0.00242982	2.61443
GO:0005767	secondary lysosome	CC	13	5	0.00242982	2.61443
GO:0006109	regulation of carbohydrate metabolic process	BP	153	23	0.00243883	2.61282
GO:0050864	regulation of B cell activation	BP	92	16	0.00244628	2.61149
GO:0006090	pyruvate metabolic process	BP	92	16	0.00244628	2.61149
GO:0031058	positive regulation of histone modification	BP	92	16	0.00244628	2.61149
GO:0050853	B cell receptor signaling pathway	BP	31	8	0.00245371	2.61018
GO:0050856	regulation of T cell receptor signaling pathway	BP	31	8	0.00245371	2.61018
GO:0070232	regulation of T cell apoptotic process	BP	31	8	0.00245371	2.61018
GO:0048011	neurotrophin TRK receptor signaling pathway	BP	31	8	0.00245371	2.61018
GO:0048147	negative regulation of fibroblast proliferation	BP	31	8	0.00245371	2.61018
GO:0046875	ephrin receptor binding	MF	31	8	0.00245371	2.61018
GO:2000725	regulation of cardiac muscle cell differentiation	BP	45	10	0.0024912	2.60359
GO:0097306	cellular response to alcohol	BP	60	12	0.00250103	2.60188
GO:0006970	response to osmotic stress	BP	60	12	0.00250103	2.60188
GO:2000756	regulation of peptidyl-lysine acetylation	BP	60	12	0.00250103	2.60188
GO:0051897	positive regulation of protein kinase B signaling	BP	84	15	0.00252723	2.59735
GO:0032371	regulation of sterol transport	BP	38	9	0.00254785	2.59383
GO:0032374	regulation of cholesterol transport	BP	38	9	0.00254785	2.59383
GO:2000107	negative regulation of leukocyte apoptotic process	BP	38	9	0.00254785	2.59383
GO:0044058	regulation of digestive system process	BP	38	9	0.00254785	2.59383
GO:0046330	positive regulation of JNK cascade	BP	118	19	0.00255671	2.59232
GO:0006644	phospholipid metabolic process	BP	306	39	0.00256226	2.59138
GO:1990266	neutrophil migration	BP	68	13	0.00257014	2.59004
GO:0044291	cell-cell contact zone	CC	76	14	0.00257318	2.58953
GO:0030516	regulation of axon extension	BP	101	17	0.00261021	2.58332
GO:0080135	regulation of cellular response to stress	BP	594	67	0.00261446	2.58262
GO:0034329	cell junction assembly	BP	191	27	0.00268475	2.5711
GO:0043005	neuron projection	CC	1273	129	0.00271305	2.56654
GO:0010976	positive regulation of neuron projection development	BP	327	41	0.00273285	2.56338
GO:0031329	regulation of cellular catabolic process	BP	627	70	0.00274522	2.56142
GO:0061045	negative regulation of wound healing	BP	53	11	0.00275047	2.56059
GO:0032835	glomerulus development	BP	53	11	0.00275047	2.56059
GO:0010658	striated muscle cell apoptotic process	BP	53	11	0.00275047	2.56059
GO:0005085	guanyl-nucleotide exchange factor activity	MF	182	26	0.00275108	2.5605
GO:1900543	negative regulation of purine nucleotide metabolic process	BP	25	7	0.00275178	2.56039
GO:1902622	regulation of neutrophil migration	BP	25	7	0.00275178	2.56039
GO:0009954	proximal/distal pattern formation	BP	25	7	0.00275178	2.56039
GO:0031069	hair follicle morphogenesis	BP	25	7	0.00275178	2.56039
GO:0070076	histone lysine demethylation	BP	25	7	0.00275178	2.56039
GO:0004112	cyclic-nucleotide phosphodiesterase activity	MF	25	7	0.00275178	2.56039
GO:0005158	insulin receptor binding	MF	25	7	0.00275178	2.56039
GO:0032452	histone demethylase activity	MF	25	7	0.00275178	2.56039
GO:0036303	lymph vessel morphogenesis	BP	19	6	0.00283633	2.54724
GO:0061298	retina vasculature development in camera-type eye	BP	19	6	0.00283633	2.54724
GO:0060602	branch elongation of an epithelium	BP	19	6	0.00283633	2.54724
GO:0032733	positive regulation of interleukin-10 production	BP	19	6	0.00283633	2.54724
GO:0050718	positive regulation of interleukin-1 beta secretion	BP	19	6	0.00283633	2.54724
GO:0048557	embryonic digestive tract morphogenesis	BP	19	6	0.00283633	2.54724
GO:0042180	cellular ketone metabolic process	BP	155	23	0.00288816	2.53938
GO:0060350	endochondral bone morphogenesis	BP	61	12	0.00289144	2.53889
GO:0043407	negative regulation of MAP kinase activity	BP	61	12	0.00289144	2.53889
GO:0046887	positive regulation of hormone secretion	BP	137	21	0.00290128	2.53741
GO:0060606	tube closure	BP	102	17	0.00290428	2.53696
GO:0042594	response to starvation	BP	146	22	0.00290464	2.53691
GO:0051213	dioxygenase activity	MF	77	14	0.00291849	2.53484
GO:0031982	vesicle	CC	1615	159	0.00293026	2.53309
GO:0016569	covalent chromatin modification	BP	399	48	0.00293252	2.53276
GO:0045844	positive regulation of striated muscle tissue development	BP	69	13	0.00293975	2.53169
GO:0048636	positive regulation of muscle organ development	BP	69	13	0.00293975	2.53169
GO:0050922	negative regulation of chemotaxis	BP	46	10	0.00295914	2.52883
GO:0042509	regulation of tyrosine phosphorylation of STAT protein	BP	46	10	0.00295914	2.52883
GO:0044420	extracellular matrix component	CC	46	10	0.00295914	2.52883
GO:0001540	amyloid-beta binding	MF	46	10	0.00295914	2.52883
GO:0045862	positive regulation of proteolysis	BP	289	37	0.00301048	2.52136
GO:0031099	regeneration	BP	111	18	0.00302425	2.51938
GO:0007266	Rho protein signal transduction	BP	174	25	0.00303724	2.51752
GO:0030501	positive regulation of bone mineralization	BP	32	8	0.00304571	2.51631
GO:0033598	mammary gland epithelial cell proliferation	BP	32	8	0.00304571	2.51631
GO:0014074	response to purine-containing compound	BP	94	16	0.0030627	2.51389
GO:0005768	endosome	CC	737	80	0.00306464	2.51362
GO:1903672	positive regulation of sprouting angiogenesis	BP	39	9	0.0030811	2.51129
GO:0032881	regulation of polysaccharide metabolic process	BP	39	9	0.0030811	2.51129
GO:0000060	protein import into nucleus, translocation	BP	39	9	0.0030811	2.51129
GO:0052548	regulation of endopeptidase activity	BP	260	34	0.00308989	2.51006
GO:0004713	protein tyrosine kinase activity	MF	120	19	0.00310523	2.50791
GO:0005509	calcium ion binding	MF	483	56	0.00315138	2.5015
GO:0046394	carboxylic acid biosynthetic process	BP	290	37	0.00319242	2.49588
GO:0001658	branching involved in ureteric bud morphogenesis	BP	54	11	0.00320932	2.49359
GO:0043621	protein self-association	MF	54	11	0.00320932	2.49359
GO:0031016	pancreas development	BP	78	14	0.00330091	2.48137
GO:0014066	regulation of phosphatidylinositol 3-kinase signaling	BP	78	14	0.00330091	2.48137
GO:0003677	DNA binding	MF	1700	166	0.00331327	2.47974
GO:1901215	negative regulation of neuron death	BP	194	27	0.00334846	2.47516
GO:0050886	endocrine process	BP	70	13	0.00335156	2.47475
GO:0016053	organic acid biosynthetic process	BP	291	37	0.00338369	2.47061
GO:0001841	neural tube formation	BP	121	19	0.00341431	2.4667
GO:0005976	polysaccharide metabolic process	BP	95	16	0.00341597	2.46649
GO:0043524	negative regulation of neuron apoptotic process	BP	148	22	0.00344344	2.46301
GO:0060348	bone development	BP	185	26	0.00344926	2.46227
GO:0001558	regulation of cell growth	BP	382	46	0.00347354	2.45923
GO:0034504	protein localization to nucleus	BP	262	34	0.00349547	2.45649
GO:0045980	negative regulation of nucleotide metabolic process	BP	26	7	0.00350922	2.45479
GO:0070229	negative regulation of lymphocyte apoptotic process	BP	26	7	0.00350922	2.45479
GO:0010543	regulation of platelet activation	BP	26	7	0.00350922	2.45479
GO:1905314	semi-lunar valve development	BP	26	7	0.00350922	2.45479
GO:0016577	histone demethylation	BP	26	7	0.00350922	2.45479
GO:0048843	negative regulation of axon extension involved in axon guidance	BP	26	7	0.00350922	2.45479
GO:0008305	integrin complex	CC	26	7	0.00350922	2.45479
GO:0098636	protein complex involved in cell adhesion	CC	26	7	0.00350922	2.45479
GO:0072643	interferon-gamma secretion	BP	14	5	0.00353272	2.45189
GO:0031649	heat generation	BP	14	5	0.00353272	2.45189
GO:0030949	positive regulation of vascular endothelial growth factor receptor signaling pathway	BP	14	5	0.00353272	2.45189
GO:0050765	negative regulation of phagocytosis	BP	14	5	0.00353272	2.45189
GO:0006700	C21-steroid hormone biosynthetic process	BP	14	5	0.00353272	2.45189
GO:0061307	cardiac neural crest cell differentiation involved in heart development	BP	14	5	0.00353272	2.45189
GO:0090185	negative regulation of kidney development	BP	14	5	0.00353272	2.45189
GO:0045647	negative regulation of erythrocyte differentiation	BP	14	5	0.00353272	2.45189
GO:0045651	positive regulation of macrophage differentiation	BP	14	5	0.00353272	2.45189
GO:0007350	blastoderm segmentation	BP	14	5	0.00353272	2.45189
GO:0030159	receptor signaling complex scaffold activity	MF	14	5	0.00353272	2.45189
GO:0035265	organ growth	BP	176	25	0.00354186	2.45077
GO:0018209	peptidyl-serine modification	BP	282	36	0.00356406	2.44806
GO:0042542	response to hydrogen peroxide	BP	104	17	0.00357522	2.4467
GO:0015085	calcium ion transmembrane transporter activity	MF	104	17	0.00357522	2.4467
GO:0001959	regulation of cytokine-mediated signaling pathway	BP	87	15	0.00358638	2.44534
GO:0001664	G protein-coupled receptor binding	MF	195	27	0.00359846	2.44388
GO:0007416	synapse assembly	BP	158	23	0.00369185	2.43276
GO:0007623	circadian rhythm	BP	158	23	0.00369185	2.43276
GO:0032663	regulation of interleukin-2 production	BP	40	9	0.00369851	2.43197
GO:0050854	regulation of antigen receptor-mediated signaling pathway	BP	40	9	0.00369851	2.43197
GO:0003382	epithelial cell morphogenesis	BP	40	9	0.00369851	2.43197
GO:0062042	regulation of cardiac epithelial to mesenchymal transition	BP	9	4	0.00370748	2.43092
GO:0070244	negative regulation of thymocyte apoptotic process	BP	9	4	0.00370748	2.43092
GO:0030388	fructose 1,6-bisphosphate metabolic process	BP	9	4	0.00370748	2.43092
GO:0002710	negative regulation of T cell mediated immunity	BP	9	4	0.00370748	2.43092
GO:0043374	CD8-positive, alpha-beta T cell differentiation	BP	9	4	0.00370748	2.43092
GO:0008212	mineralocorticoid metabolic process	BP	9	4	0.00370748	2.43092
GO:0032341	aldosterone metabolic process	BP	9	4	0.00370748	2.43092
GO:0072178	nephric duct morphogenesis	BP	9	4	0.00370748	2.43092
GO:0034770	histone H4-K20 methylation	BP	9	4	0.00370748	2.43092
GO:2000194	regulation of female gonad development	BP	9	4	0.00370748	2.43092
GO:0010838	positive regulation of keratinocyte proliferation	BP	9	4	0.00370748	2.43092
GO:0032836	glomerular basement membrane development	BP	9	4	0.00370748	2.43092
GO:0090045	positive regulation of deacetylase activity	BP	9	4	0.00370748	2.43092
GO:0002281	macrophage activation involved in immune response	BP	9	4	0.00370748	2.43092
GO:0032736	positive regulation of interleukin-13 production	BP	9	4	0.00370748	2.43092
GO:0043117	positive regulation of vascular permeability	BP	9	4	0.00370748	2.43092
GO:0018105	peptidyl-serine phosphorylation	BP	263	34	0.00371473	2.43007
GO:0006165	nucleoside diphosphate phosphorylation	BP	79	14	0.00372329	2.42907
GO:0019359	nicotinamide nucleotide biosynthetic process	BP	79	14	0.00372329	2.42907
GO:0014068	positive regulation of phosphatidylinositol 3-kinase signaling	BP	55	11	0.00372761	2.42857
GO:0048645	animal organ formation	BP	55	11	0.00372761	2.42857
GO:0051091	positive regulation of DNA-binding transcription factor activity	BP	205	28	0.00372966	2.42833
GO:0022602	ovulation cycle process	BP	33	8	0.00374308	2.42677
GO:0030513	positive regulation of BMP signaling pathway	BP	33	8	0.00374308	2.42677
GO:0030225	macrophage differentiation	BP	33	8	0.00374308	2.42677
GO:0002053	positive regulation of mesenchymal cell proliferation	BP	33	8	0.00374308	2.42677
GO:0042531	positive regulation of tyrosine phosphorylation of STAT protein	BP	33	8	0.00374308	2.42677
GO:0001838	embryonic epithelial tube formation	BP	140	21	0.00377241	2.42338
GO:0060004	reflex	BP	20	6	0.0037809	2.4224
GO:0030325	adrenal gland development	BP	20	6	0.0037809	2.4224
GO:0010894	negative regulation of steroid biosynthetic process	BP	20	6	0.0037809	2.4224
GO:0045939	negative regulation of steroid metabolic process	BP	20	6	0.0037809	2.4224
GO:0043368	positive T cell selection	BP	20	6	0.0037809	2.4224
GO:0050716	positive regulation of interleukin-1 secretion	BP	20	6	0.0037809	2.4224
GO:2001026	regulation of endothelial cell chemotaxis	BP	20	6	0.0037809	2.4224
GO:0000421	autophagosome membrane	CC	20	6	0.0037809	2.4224
GO:0034103	regulation of tissue remodeling	BP	71	13	0.00380902	2.41919
GO:1901983	regulation of protein acetylation	BP	71	13	0.00380902	2.41919
GO:0006814	sodium ion transport	BP	177	25	0.00381954	2.41799
GO:0000271	polysaccharide biosynthetic process	BP	63	12	0.00382036	2.4179
GO:2000116	regulation of cysteine-type endopeptidase activity	BP	196	27	0.00386405	2.41296
GO:0043523	regulation of neuron apoptotic process	BP	225	30	0.00394134	2.40436
GO:0099536	synaptic signaling	BP	594	66	0.00399208	2.3988
GO:0099699	integral component of synaptic membrane	CC	187	26	0.00399335	2.39866
GO:0071229	cellular response to acid chemical	BP	159	23	0.00399824	2.39813
GO:0050796	regulation of insulin secretion	BP	159	23	0.00399824	2.39813
GO:0044706	multi-multicellular organism process	BP	114	18	0.00405567	2.39194
GO:0071695	anatomical structure maturation	BP	150	22	0.00406354	2.3911
GO:0048546	digestive tract morphogenesis	BP	48	10	0.00410405	2.38679
GO:0034404	nucleobase-containing small molecule biosynthetic process	BP	141	21	0.00410729	2.38644
GO:0032535	regulation of cellular component size	BP	355	43	0.00415207	2.38174
GO:0034333	adherens junction assembly	BP	80	14	0.00418865	2.37793
GO:0034766	negative regulation of ion transmembrane transport	BP	80	14	0.00418865	2.37793
GO:0019363	pyridine nucleotide biosynthetic process	BP	80	14	0.00418865	2.37793
GO:0007565	female pregnancy	BP	97	16	0.00422339	2.37434
GO:1901654	response to ketone	BP	97	16	0.00422339	2.37434
GO:0021915	neural tube development	BP	169	24	0.0042271	2.37396
GO:0045600	positive regulation of fat cell differentiation	BP	56	11	0.00431064	2.36546
GO:0072332	intrinsic apoptotic signaling pathway by p53 class mediator	BP	72	13	0.00431572	2.36495
GO:1903670	regulation of sprouting angiogenesis	BP	64	12	0.00436733	2.35978
GO:0070509	calcium ion import	BP	64	12	0.00436733	2.35978
GO:2000243	positive regulation of reproductive process	BP	64	12	0.00436733	2.35978
GO:0031952	regulation of protein autophosphorylation	BP	41	9	0.00440878	2.35568
GO:0032941	secretion by tissue	BP	41	9	0.00440878	2.35568
GO:0090303	positive regulation of wound healing	BP	41	9	0.00440878	2.35568
GO:1903018	regulation of glycoprotein metabolic process	BP	41	9	0.00440878	2.35568
GO:0042771	intrinsic apoptotic signaling pathway in response to DNA damage by p53 class mediator	BP	41	9	0.00440878	2.35568
GO:2000727	positive regulation of cardiac muscle cell differentiation	BP	27	7	0.00441539	2.35503
GO:0032731	positive regulation of interleukin-1 beta production	BP	27	7	0.00441539	2.35503
GO:1902668	negative regulation of axon guidance	BP	27	7	0.00441539	2.35503
GO:0099537	trans-synaptic signaling	BP	586	65	0.00442586	2.354
GO:0034767	positive regulation of ion transmembrane transport	BP	142	21	0.00446652	2.35003
GO:0050680	negative regulation of epithelial cell proliferation	BP	124	19	0.00449868	2.34692
GO:0010821	regulation of mitochondrion organization	BP	124	19	0.00449868	2.34692
GO:0045216	cell-cell junction organization	BP	133	20	0.00449916	2.34687
GO:0016202	regulation of striated muscle tissue development	BP	133	20	0.00449916	2.34687
GO:0048592	eye morphogenesis	BP	133	20	0.00449916	2.34687
GO:0061312	BMP signaling pathway involved in heart development	BP	5	3	0.00452134	2.34473
GO:1905007	positive regulation of epithelial to mesenchymal transition involved in endocardial cushion formation	BP	5	3	0.00452134	2.34473
GO:0010990	regulation of SMAD protein complex assembly	BP	5	3	0.00452134	2.34473
GO:0001999	renal response to blood flow involved in circulatory renin-angiotensin regulation of systemic arterial blood pressure	BP	5	3	0.00452134	2.34473
GO:2001198	regulation of dendritic cell differentiation	BP	5	3	0.00452134	2.34473
GO:0032762	mast cell cytokine production	BP	5	3	0.00452134	2.34473
GO:0051133	regulation of NK T cell activation	BP	5	3	0.00452134	2.34473
GO:0007494	midgut development	BP	5	3	0.00452134	2.34473
GO:0010727	negative regulation of hydrogen peroxide metabolic process	BP	5	3	0.00452134	2.34473
GO:0071442	positive regulation of histone H3-K14 acetylation	BP	5	3	0.00452134	2.34473
GO:0006735	NADH regeneration	BP	5	3	0.00452134	2.34473
GO:0061621	canonical glycolysis	BP	5	3	0.00452134	2.34473
GO:0061718	glucose catabolic process to pyruvate	BP	5	3	0.00452134	2.34473
GO:0042590	antigen processing and presentation of exogenous peptide antigen via MHC class I	BP	5	3	0.00452134	2.34473
GO:0042270	protection from natural killer cell mediated cytotoxicity	BP	5	3	0.00452134	2.34473
GO:0002583	regulation of antigen processing and presentation of peptide antigen	BP	5	3	0.00452134	2.34473
GO:0032484	Ral protein signal transduction	BP	5	3	0.00452134	2.34473
GO:0005899	insulin receptor complex	CC	5	3	0.00452134	2.34473
GO:0017002	activin-activated receptor activity	MF	5	3	0.00452134	2.34473
GO:0001758	retinal dehydrogenase activity	MF	5	3	0.00452134	2.34473
GO:0098639	collagen binding involved in cell-matrix adhesion	MF	5	3	0.00452134	2.34473
GO:0005432	calcium:sodium antiporter activity	MF	5	3	0.00452134	2.34473
GO:0005575	cellular_component	CC	15014	1228	0.00454382	2.34258
GO:1905332	positive regulation of morphogenesis of an epithelium	BP	34	8	0.00455765	2.34126
GO:1904707	positive regulation of vascular smooth muscle cell proliferation	BP	34	8	0.00455765	2.34126
GO:0032885	regulation of polysaccharide biosynthetic process	BP	34	8	0.00455765	2.34126
GO:0055026	negative regulation of cardiac muscle tissue development	BP	34	8	0.00455765	2.34126
GO:0035850	epithelial cell differentiation involved in kidney development	BP	34	8	0.00455765	2.34126
GO:0031669	cellular response to nutrient levels	BP	170	24	0.00455897	2.34113
GO:0007420	brain development	BP	513	58	0.00464708	2.33282
GO:0046939	nucleotide phosphorylation	BP	81	14	0.00470009	2.32789
GO:0002532	production of molecular mediator involved in inflammatory response	BP	49	10	0.00479443	2.31926
GO:0046850	regulation of bone remodeling	BP	49	10	0.00479443	2.31926
GO:0010565	regulation of cellular ketone metabolic process	BP	107	17	0.00481732	2.31719
GO:0019233	sensory perception of pain	BP	107	17	0.00481732	2.31719
GO:0006754	ATP biosynthetic process	BP	107	17	0.00481732	2.31719
GO:0005769	early endosome	CC	238	31	0.00485881	2.31347
GO:0008081	phosphoric diester hydrolase activity	MF	73	13	0.00487536	2.31199
GO:0043122	regulation of I-kappaB kinase/NF-kappaB signaling	BP	134	20	0.00490152	2.30967
GO:0048634	regulation of muscle organ development	BP	134	20	0.00490152	2.30967
GO:0048799	animal organ maturation	BP	21	6	0.00493988	2.30628
GO:0070242	thymocyte apoptotic process	BP	21	6	0.00493988	2.30628
GO:0045723	positive regulation of fatty acid biosynthetic process	BP	21	6	0.00493988	2.30628
GO:0045736	negative regulation of cyclin-dependent protein serine/threonine kinase activity	BP	21	6	0.00493988	2.30628
GO:0060749	mammary gland alveolus development	BP	21	6	0.00493988	2.30628
GO:0061377	mammary gland lobule development	BP	21	6	0.00493988	2.30628
GO:0021533	cell differentiation in hindbrain	BP	21	6	0.00493988	2.30628
GO:0042056	chemoattractant activity	MF	21	6	0.00493988	2.30628
GO:0051547	regulation of keratinocyte migration	BP	15	5	0.00495357	2.30508
GO:0060044	negative regulation of cardiac muscle cell proliferation	BP	15	5	0.00495357	2.30508
GO:0090030	regulation of steroid hormone biosynthetic process	BP	15	5	0.00495357	2.30508
GO:0061081	positive regulation of myeloid leukocyte cytokine production involved in immune response	BP	15	5	0.00495357	2.30508
GO:0006026	aminoglycan catabolic process	BP	15	5	0.00495357	2.30508
GO:0034109	homotypic cell-cell adhesion	BP	57	11	0.00496389	2.30418
GO:0051591	response to cAMP	BP	57	11	0.00496389	2.30418
GO:0008543	fibroblast growth factor receptor signaling pathway	BP	57	11	0.00496389	2.30418
GO:0050805	negative regulation of synaptic transmission	BP	65	12	0.00497525	2.30318
GO:0048029	monosaccharide binding	MF	65	12	0.00497525	2.30318
GO:0010506	regulation of autophagy	BP	219	29	0.00500398	2.30068
GO:1903829	positive regulation of cellular protein localization	BP	288	36	0.00502057	2.29925
GO:0009894	regulation of catabolic process	BP	741	79	0.00514078	2.28897
GO:0043467	regulation of generation of precursor metabolites and energy	BP	99	16	0.0051806	2.28562
GO:0048483	autonomic nervous system development	BP	42	9	0.00522092	2.28225
GO:0033157	regulation of intracellular protein transport	BP	210	28	0.00522775	2.28168
GO:0046365	monosaccharide catabolic process	BP	28	7	0.00548756	2.26062
GO:2000108	positive regulation of leukocyte apoptotic process	BP	28	7	0.00548756	2.26062
GO:0035767	endothelial cell chemotaxis	BP	28	7	0.00548756	2.26062
GO:0001968	fibronectin binding	MF	28	7	0.00548756	2.26062
GO:0045685	regulation of glial cell differentiation	BP	74	13	0.00549179	2.26029
GO:0007200	phospholipase C-activating G protein-coupled receptor signaling pathway	BP	50	10	0.00557279	2.25393
GO:0001541	ovarian follicle development	BP	50	10	0.00557279	2.25393
GO:0010659	cardiac muscle cell apoptotic process	BP	50	10	0.00557279	2.25393
GO:0010662	regulation of striated muscle cell apoptotic process	BP	50	10	0.00557279	2.25393
GO:0071214	cellular response to abiotic stimulus	BP	211	28	0.00558095	2.25329
GO:0104004	cellular response to environmental stimulus	BP	211	28	0.00558095	2.25329
GO:1904063	negative regulation of cation transmembrane transport	BP	66	12	0.00564875	2.24805
GO:0044703	multi-organism reproductive process	BP	657	71	0.00565723	2.2474
GO:0035914	skeletal muscle cell differentiation	BP	58	11	0.00569303	2.24466
GO:0048469	cell maturation	BP	145	21	0.00570376	2.24384
GO:0050954	sensory perception of mechanical stimulus	BP	145	21	0.00570376	2.24384
GO:2000181	negative regulation of blood vessel morphogenesis	BP	100	16	0.0057214	2.2425
GO:1905269	positive regulation of chromatin organization	BP	100	16	0.0057214	2.2425
GO:0006508	proteolysis	BP	1324	131	0.00574212	2.24093
GO:0045602	negative regulation of endothelial cell differentiation	BP	10	4	0.00579031	2.2373
GO:0097084	vascular smooth muscle cell development	BP	10	4	0.00579031	2.2373
GO:0032000	positive regulation of fatty acid beta-oxidation	BP	10	4	0.00579031	2.2373
GO:0035743	CD4-positive, alpha-beta T cell cytokine production	BP	10	4	0.00579031	2.2373
GO:0002363	alpha-beta T cell lineage commitment	BP	10	4	0.00579031	2.2373
GO:0045628	regulation of T-helper 2 cell differentiation	BP	10	4	0.00579031	2.2373
GO:0034309	primary alcohol biosynthetic process	BP	10	4	0.00579031	2.2373
GO:0042487	regulation of odontogenesis of dentin-containing tooth	BP	10	4	0.00579031	2.2373
GO:0003149	membranous septum morphogenesis	BP	10	4	0.00579031	2.2373
GO:0033085	negative regulation of T cell differentiation in thymus	BP	10	4	0.00579031	2.2373
GO:0072176	nephric duct development	BP	10	4	0.00579031	2.2373
GO:1903867	extraembryonic membrane development	BP	10	4	0.00579031	2.2373
GO:0072182	regulation of nephron tubule epithelial cell differentiation	BP	10	4	0.00579031	2.2373
GO:0031953	negative regulation of protein autophosphorylation	BP	10	4	0.00579031	2.2373
GO:0051764	actin crosslink formation	BP	10	4	0.00579031	2.2373
GO:0150065	regulation of deacetylase activity	BP	10	4	0.00579031	2.2373
GO:0048505	regulation of timing of cell differentiation	BP	10	4	0.00579031	2.2373
GO:1905097	regulation of guanyl-nucleotide exchange factor activity	BP	10	4	0.00579031	2.2373
GO:0070493	thrombin-activated receptor signaling pathway	BP	10	4	0.00579031	2.2373
GO:0036315	cellular response to sterol	BP	10	4	0.00579031	2.2373
GO:0032490	detection of molecule of bacterial origin	BP	10	4	0.00579031	2.2373
GO:0016600	flotillin complex	CC	10	4	0.00579031	2.2373
GO:0035325	Toll-like receptor binding	MF	10	4	0.00579031	2.2373
GO:0005925	focal adhesion	CC	136	20	0.00579547	2.23691
GO:0018107	peptidyl-threonine phosphorylation	BP	109	17	0.00582643	2.2346
GO:0060828	regulation of canonical Wnt signaling pathway	BP	202	27	0.00582812	2.23447
GO:0055001	muscle cell development	BP	164	23	0.00586679	2.2316
GO:0072525	pyridine-containing compound biosynthetic process	BP	83	14	0.00587419	2.23105
GO:0016358	dendrite development	BP	271	34	0.00592805	2.22709
GO:0005741	mitochondrial outer membrane	CC	155	22	0.00603074	2.21963
GO:0044255	cellular lipid metabolic process	BP	768	81	0.00610233	2.2145
GO:0007254	JNK cascade	BP	174	24	0.0061115	2.21385
GO:0035725	sodium ion transmembrane transport	BP	92	15	0.00614	2.21183
GO:0030517	negative regulation of axon extension	BP	43	9	0.00614422	2.21153
GO:0070888	E-box binding	MF	43	9	0.00614422	2.21153
GO:0052547	regulation of peptidase activity	BP	302	37	0.00622024	2.20619
GO:0001843	neural tube closure	BP	101	16	0.00630704	2.20017
GO:0032925	regulation of activin receptor signaling pathway	BP	22	6	0.00633969	2.19793
GO:0006953	acute-phase response	BP	22	6	0.00633969	2.19793
GO:0042481	regulation of odontogenesis	BP	22	6	0.00633969	2.19793
GO:0048485	sympathetic nervous system development	BP	22	6	0.00633969	2.19793
GO:0050869	negative regulation of B cell activation	BP	22	6	0.00633969	2.19793
GO:0021697	cerebellar cortex formation	BP	22	6	0.00633969	2.19793
GO:0060438	trachea development	BP	22	6	0.00633969	2.19793
GO:1901020	negative regulation of calcium ion transmembrane transporter activity	BP	22	6	0.00633969	2.19793
GO:0072576	liver morphogenesis	BP	22	6	0.00633969	2.19793
GO:0046965	retinoid X receptor binding	MF	22	6	0.00633969	2.19793
GO:0050764	regulation of phagocytosis	BP	67	12	0.00639259	2.19432
GO:1900135	positive regulation of renin secretion into blood stream	BP	2	2	0.00639981	2.19383
GO:1904612	response to 2,3,7,8-tetrachlorodibenzodioxine	BP	2	2	0.00639981	2.19383
GO:1904613	cellular response to 2,3,7,8-tetrachlorodibenzodioxine	BP	2	2	0.00639981	2.19383
GO:0019242	methylglyoxal biosynthetic process	BP	2	2	0.00639981	2.19383
GO:0032764	negative regulation of mast cell cytokine production	BP	2	2	0.00639981	2.19383
GO:0003130	BMP signaling pathway involved in heart induction	BP	2	2	0.00639981	2.19383
GO:0003133	endodermal-mesodermal cell signaling	BP	2	2	0.00639981	2.19383
GO:0003134	endodermal-mesodermal cell signaling involved in heart induction	BP	2	2	0.00639981	2.19383
GO:0060197	cloacal septation	BP	2	2	0.00639981	2.19383
GO:0060994	regulation of transcription from RNA polymerase II promoter involved in kidney development	BP	2	2	0.00639981	2.19383
GO:1905069	allantois development	BP	2	2	0.00639981	2.19383
GO:0071279	cellular response to cobalt ion	BP	2	2	0.00639981	2.19383
GO:0071336	regulation of hair follicle cell proliferation	BP	2	2	0.00639981	2.19383
GO:0045590	negative regulation of regulatory T cell differentiation	BP	2	2	0.00639981	2.19383
GO:0070483	detection of hypoxia	BP	2	2	0.00639981	2.19383
GO:0097029	mature conventional dendritic cell differentiation	BP	2	2	0.00639981	2.19383
GO:0061033	secretion by lung epithelial cell involved in lung growth	BP	2	2	0.00639981	2.19383
GO:0002767	immune response-inhibiting cell surface receptor signaling pathway	BP	2	2	0.00639981	2.19383
GO:0002488	antigen processing and presentation of endogenous peptide antigen via MHC class Ib via ER pathway	BP	2	2	0.00639981	2.19383
GO:0002489	antigen processing and presentation of endogenous peptide antigen via MHC class Ib via ER pathway, TAP-dependent	BP	2	2	0.00639981	2.19383
GO:0002584	negative regulation of antigen processing and presentation of peptide antigen	BP	2	2	0.00639981	2.19383
GO:0002590	negative regulation of antigen processing and presentation of peptide antigen via MHC class I	BP	2	2	0.00639981	2.19383
GO:0038156	interleukin-3-mediated signaling pathway	BP	2	2	0.00639981	2.19383
GO:0045626	negative regulation of T-helper 1 cell differentiation	BP	2	2	0.00639981	2.19383
GO:0034124	regulation of MyD88-dependent toll-like receptor signaling pathway	BP	2	2	0.00639981	2.19383
GO:0045210	FasL biosynthetic process	BP	2	2	0.00639981	2.19383
GO:0097532	stress response to acid chemical	BP	2	2	0.00639981	2.19383
GO:0097533	cellular stress response to acid chemical	BP	2	2	0.00639981	2.19383
GO:0043415	positive regulation of skeletal muscle tissue regeneration	BP	2	2	0.00639981	2.19383
[truncated: 19,688 more rows]

## Sheet: GO PDGFRAmed vs PDGFRAhigh
GO analyses of 1673 genes upregulated in PDGFRAmed vs PDGFRAhigh populations across proximal, mid and distal regions
GO_nr	Term	Ont	N	DE	P.DE	#NAME?
GO:0005694	chromosome	CC	953	244	2.60778e-46	45.5837
GO:0044427	chromosomal part	CC	841	219	1.13008e-42	41.9469
GO:0044815	DNA packaging complex	CC	74	49	1.76694e-31	30.7528
GO:0071103	DNA conformation change	BP	190	80	3.36092e-31	30.4735
GO:0006323	DNA packaging	BP	149	68	2.86415e-29	28.543
GO:0006261	DNA-dependent DNA replication	BP	130	62	3.95302e-28	27.4031
GO:0006260	DNA replication	BP	231	85	4.84929e-28	27.3143
GO:0000278	mitotic cell cycle	BP	742	171	1.98724e-26	25.7018
GO:0006334	nucleosome assembly	BP	96	51	3.43399e-26	25.4642
GO:0000786	nucleosome	CC	66	42	4.0334e-26	25.3943
GO:0000228	nuclear chromosome	CC	546	139	5.36413e-26	25.2705
GO:0022402	cell cycle process	BP	964	203	6.49293e-26	25.1876
GO:0006335	DNA replication-dependent nucleosome assembly	BP	31	28	2.98704e-25	24.5248
GO:0034723	DNA replication-dependent nucleosome organization	BP	31	28	2.98704e-25	24.5248
GO:0007049	cell cycle	BP	1420	264	6.3099e-25	24.2
GO:1903047	mitotic cell cycle process	BP	610	146	2.36229e-24	23.6267
GO:0044454	nuclear chromosome part	CC	515	130	5.40786e-24	23.267
GO:0016043	cellular component organization	BP	5097	695	6.74689e-24	23.1709
GO:0071840	cellular component organization or biogenesis	BP	5258	711	1.45469e-23	22.8372
GO:0031497	chromatin assembly	BP	115	53	2.40524e-23	22.6188
GO:0007059	chromosome segregation	BP	278	87	5.0714e-23	22.2949
GO:0051276	chromosome organization	BP	980	197	1.38445e-22	21.8587
GO:0006259	DNA metabolic process	BP	809	172	1.88518e-22	21.7246
GO:0000280	nuclear division	BP	356	100	2.52478e-22	21.5978
GO:0006333	chromatin assembly or disassembly	BP	138	57	4.35176e-22	21.3613
GO:0048285	organelle fission	BP	401	107	6.70296e-22	21.1737
GO:0034728	nucleosome organization	BP	125	53	2.90716e-21	20.5365
GO:0065004	protein-DNA complex assembly	BP	161	61	3.14701e-21	20.5021
GO:0000788	nuclear nucleosome	CC	31	25	3.74593e-20	19.4264
GO:0000775	chromosome, centromeric region	CC	183	64	4.57465e-20	19.3396
GO:0032993	protein-DNA complex	CC	157	58	1.25797e-19	18.9003
GO:0098813	nuclear chromosome segregation	BP	224	71	2.33689e-19	18.6314
GO:0032501	multicellular organismal process	BP	5222	687	4.02361e-19	18.3954
GO:0051290	protein heterotetramerization	BP	48	30	1.05205e-18	17.978
GO:0071824	protein-DNA complex subunit organization	BP	194	64	1.43111e-18	17.8443
GO:0005576	extracellular region	CC	1470	251	1.69551e-18	17.7707
GO:0051301	cell division	BP	523	119	3.87854e-18	17.4113
GO:0031226	intrinsic component of plasma membrane	CC	1009	188	7.95912e-18	17.0991
GO:0005657	replication fork	CC	68	35	8.1778e-18	17.0874
GO:0000785	chromatin	CC	515	117	8.52774e-18	17.0692
GO:0043232	intracellular non-membrane-bounded organelle	CC	3602	502	1.15178e-17	16.9386
GO:0043228	non-membrane-bounded organelle	CC	3620	504	1.16944e-17	16.932
GO:0098687	chromosomal region	CC	281	78	2.4081e-17	16.6183
GO:0007399	nervous system development	BP	1925	304	2.54593e-17	16.5942
GO:0009987	cellular process	BP	11369	1287	4.27284e-17	16.3693
GO:0007275	multicellular organism development	BP	4124	555	1.48021e-16	15.8297
GO:0000793	condensed chromosome	CC	144	51	1.58235e-16	15.8007
GO:0048731	system development	BP	3690	506	2.10493e-16	15.6768
GO:0031012	extracellular matrix	CC	402	96	2.85442e-16	15.5445
GO:0044421	extracellular region part	CC	1182	206	3.58382e-16	15.4457
GO:0044459	plasma membrane part	CC	1973	305	4.68595e-16	15.3292
GO:0000776	kinetochore	CC	128	47	4.82166e-16	15.3168
GO:0065007	biological regulation	BP	8534	1011	6.06057e-16	15.2175
GO:0005515	protein binding	MF	7360	893	7.38302e-16	15.1318
GO:0140013	meiotic nuclear division	BP	130	47	9.71368e-16	15.0126
GO:2000026	regulation of multicellular organismal development	BP	1774	279	1.26417e-15	14.8982
GO:0000819	sister chromatid segregation	BP	171	55	1.32044e-15	14.8793
GO:0140014	mitotic nuclear division	BP	254	70	1.59945e-15	14.796
GO:0048699	generation of neurons	BP	1378	229	1.7183e-15	14.7649
GO:0099240	intrinsic component of synaptic membrane	CC	204	61	1.75635e-15	14.7554
GO:0097060	synaptic membrane	CC	439	100	1.89225e-15	14.723
GO:1903046	meiotic cell cycle process	BP	147	50	2.06603e-15	14.6849
GO:0022008	neurogenesis	BP	1468	240	2.22789e-15	14.6521
GO:0050896	response to stimulus	BP	5990	746	8.35578e-15	14.078
GO:0097458	neuron part	CC	1678	264	8.47008e-15	14.0721
GO:0050789	regulation of biological process	BP	8066	958	8.98406e-15	14.0465
GO:0045202	synapse	CC	1249	210	8.99797e-15	14.0459
GO:0030182	neuron differentiation	BP	1234	208	9.442e-15	14.0249
GO:0005887	integral component of plasma membrane	CC	958	171	1.76582e-14	13.7531
GO:0005575	cellular_component	CC	15014	1586	1.96688e-14	13.7062
GO:0044772	mitotic cell cycle phase transition	BP	322	79	2.77188e-14	13.5572
GO:0050793	regulation of developmental process	BP	2228	328	3.13074e-14	13.5044
GO:0006336	DNA replication-independent nucleosome assembly	BP	29	20	3.96565e-14	13.4017
GO:0006281	DNA repair	BP	427	95	4.53989e-14	13.343
GO:0000790	nuclear chromatin	CC	358	84	6.24473e-14	13.2045
GO:0000070	mitotic sister chromatid segregation	BP	144	47	8.353e-14	13.0782
GO:0034724	DNA replication-independent nucleosome organization	BP	30	20	1.07742e-13	12.9676
GO:0050877	nervous system process	BP	733	138	1.20469e-13	12.9191
GO:0032502	developmental process	BP	4751	608	1.22942e-13	12.9103
GO:0051239	regulation of multicellular organismal process	BP	2569	365	1.37121e-13	12.8629
GO:0048856	anatomical structure development	BP	4468	577	1.47443e-13	12.8314
GO:0007610	behavior	BP	566	114	1.87179e-13	12.7277
GO:0044770	cell cycle phase transition	BP	355	82	3.09238e-13	12.5097
GO:0099699	integral component of synaptic membrane	CC	187	54	3.54134e-13	12.4508
GO:0005615	extracellular space	CC	976	169	3.96697e-13	12.4015
GO:0006974	cellular response to DNA damage stimulus	BP	679	129	4.06874e-13	12.3905
GO:0006310	DNA recombination	BP	228	61	4.46176e-13	12.3505
GO:0000779	condensed chromosome, centromeric region	CC	46	24	8.22227e-13	12.085
GO:0007346	regulation of mitotic cell cycle	BP	455	96	9.68448e-13	12.0139
GO:0045595	regulation of cell differentiation	BP	1583	244	1.06755e-12	11.9716
GO:0030154	cell differentiation	BP	3224	435	1.17078e-12	11.9315
GO:0050794	regulation of cellular process	BP	7564	894	1.68144e-12	11.7743
GO:0005886	plasma membrane	CC	3546	470	1.747e-12	11.7577
GO:0044456	synapse part	CC	962	165	1.75079e-12	11.7568
GO:0098936	intrinsic component of postsynaptic membrane	CC	145	45	2.08466e-12	11.681
GO:0140097	catalytic activity, acting on DNA	MF	162	48	2.57564e-12	11.5891
GO:0051321	meiotic cell cycle	BP	208	56	3.07981e-12	11.5115
GO:0099055	integral component of postsynaptic membrane	CC	136	43	3.19504e-12	11.4955
GO:0005488	binding	MF	10292	1160	3.92625e-12	11.406
GO:0048812	neuron projection morphogenesis	BP	585	113	4.18235e-12	11.3786
GO:0008150	biological_process	BP	14760	1559	4.51309e-12	11.3455
GO:0051716	cellular response to stimulus	BP	4989	624	5.14142e-12	11.2889
GO:0051960	regulation of nervous system development	BP	932	159	7.15491e-12	11.1454
GO:0062023	collagen-containing extracellular matrix	CC	298	70	7.49303e-12	11.1253
GO:0071944	cell periphery	CC	3663	479	8.91791e-12	11.0497
GO:0051093	negative regulation of developmental process	BP	881	152	8.97488e-12	11.047
GO:0051983	regulation of chromosome segregation	BP	99	35	9.36321e-12	11.0286
GO:0045005	DNA-dependent DNA replication maintenance of fidelity	BP	39	21	1.00152e-11	10.9993
GO:0006270	DNA replication initiation	BP	29	18	1.14428e-11	10.9415
GO:0043005	neuron projection	CC	1273	201	1.65145e-11	10.7821
GO:0010564	regulation of cell cycle process	BP	519	102	1.68686e-11	10.7729
GO:0120039	plasma membrane bounded cell projection morphogenesis	BP	599	113	1.98708e-11	10.7018
GO:0050808	synapse organization	BP	397	84	2.25745e-11	10.6464
GO:0048858	cell projection morphogenesis	BP	602	113	2.74695e-11	10.5611
GO:0048869	cellular developmental process	BP	3381	444	4.18884e-11	10.3779
GO:0045930	negative regulation of mitotic cell cycle	BP	215	55	4.22793e-11	10.3739
GO:0007093	mitotic cell cycle checkpoint	BP	125	39	5.09974e-11	10.2925
GO:0032990	cell part morphogenesis	BP	623	115	5.41505e-11	10.2664
GO:0045211	postsynaptic membrane	CC	311	70	6.00363e-11	10.2216
GO:1901991	negative regulation of mitotic cell cycle phase transition	BP	131	40	6.09662e-11	10.2149
GO:0048666	neuron development	BP	1039	169	7.89343e-11	10.1027
GO:0045132	meiotic chromosome segregation	BP	68	27	1.02365e-10	9.98985
GO:1901990	regulation of mitotic cell cycle phase transition	BP	232	57	1.04518e-10	9.98081
GO:0003008	system process	BP	1243	194	1.08834e-10	9.96323
GO:0000777	condensed chromosome kinetochore	CC	32	18	1.1601e-10	9.93551
GO:0008094	DNA-dependent ATPase activity	MF	78	29	1.37974e-10	9.8602
GO:0006302	double-strand break repair	BP	198	51	1.64649e-10	9.78344
GO:0000075	cell cycle checkpoint	BP	169	46	1.78651e-10	9.74799
GO:1901988	negative regulation of cell cycle phase transition	BP	147	42	2.1202e-10	9.67362
GO:0030054	cell junction	CC	977	159	2.90911e-10	9.53624
GO:0006996	organelle organization	BP	3158	414	3.37747e-10	9.47141
GO:0007409	axonogenesis	BP	394	80	5.48888e-10	9.26052
GO:0048667	cell morphogenesis involved in neuron differentiation	BP	536	100	5.5956e-10	9.25215
GO:0045786	negative regulation of cell cycle	BP	403	81	7.10866e-10	9.14821
GO:0000794	condensed nuclear chromosome	CC	93	31	7.71811e-10	9.11249
GO:0010948	negative regulation of cell cycle process	BP	201	50	9.20899e-10	9.03579
GO:0043596	nuclear replication fork	CC	39	19	9.28828e-10	9.03206
GO:0042734	presynaptic membrane	CC	172	45	1.13318e-09	8.9457
GO:0061564	axon development	BP	429	84	1.29603e-09	8.88739
GO:0007127	meiosis I	BP	75	27	1.37277e-09	8.8624
GO:0061982	meiosis I cell cycle process	BP	80	28	1.43686e-09	8.84259
GO:0099060	integral component of postsynaptic specialization membrane	CC	85	29	1.45924e-09	8.83587
GO:0030261	chromosome condensation	BP	36	18	1.50617e-09	8.82213
GO:0007155	cell adhesion	BP	1058	166	1.89578e-09	8.72221
GO:0045787	positive regulation of cell cycle	BP	315	67	1.93284e-09	8.7138
GO:0060284	regulation of cell development	BP	939	151	1.98709e-09	8.70178
GO:0007411	axon guidance	BP	187	47	2.03693e-09	8.69102
GO:0030424	axon	CC	624	110	2.28191e-09	8.6417
GO:0097485	neuron projection guidance	BP	188	47	2.45607e-09	8.60976
GO:0000086	G2/M transition of mitotic cell cycle	BP	108	33	2.78715e-09	8.55484
GO:0031175	neuron projection development	BP	944	151	2.88513e-09	8.53983
GO:1901987	regulation of cell cycle phase transition	BP	259	58	3.21959e-09	8.4922
GO:0045596	negative regulation of cell differentiation	BP	659	114	3.54685e-09	8.45016
GO:0045653	negative regulation of megakaryocyte differentiation	BP	17	12	3.84428e-09	8.41519
GO:0051241	negative regulation of multicellular organismal process	BP	1069	166	4.07841e-09	8.38951
GO:0022610	biological adhesion	BP	1069	166	4.07841e-09	8.38951
GO:0050767	regulation of neurogenesis	BP	831	136	4.31662e-09	8.36486
GO:0098590	plasma membrane region	CC	1006	158	4.4956e-09	8.34721
GO:0051962	positive regulation of nervous system development	BP	565	101	4.96673e-09	8.30393
GO:0051262	protein tetramerization	BP	144	39	5.00052e-09	8.30098
GO:0051304	chromosome separation	BP	84	28	5.06477e-09	8.29544
GO:0051726	regulation of cell cycle	BP	842	137	5.51683e-09	8.25831
GO:0007626	locomotory behavior	BP	205	49	5.64672e-09	8.2482
GO:0006935	chemotaxis	BP	428	82	5.85439e-09	8.23252
GO:0048468	cell development	BP	1906	265	6.30922e-09	8.20002
GO:0090329	regulation of DNA-dependent DNA replication	BP	47	20	6.51272e-09	8.18624
GO:0033045	regulation of sister chromatid segregation	BP	80	27	6.98697e-09	8.15571
GO:0042330	taxis	BP	430	82	7.3117e-09	8.13598
GO:0090068	positive regulation of cell cycle process	BP	213	50	7.53831e-09	8.12273
GO:0045664	regulation of neuron differentiation	BP	691	117	7.84276e-09	8.10553
GO:0098948	intrinsic component of postsynaptic specialization membrane	CC	91	29	8.69293e-09	8.06083
GO:0051052	regulation of DNA metabolic process	BP	389	76	8.81148e-09	8.05495
GO:0051094	positive regulation of developmental process	BP	1253	187	9.12894e-09	8.03958
GO:0070192	chromosome organization involved in meiotic cell cycle	BP	44	19	1.15979e-08	7.93562
GO:0098793	presynapse	CC	494	90	1.368e-08	7.86391
GO:0022836	gated channel activity	MF	243	54	1.47954e-08	7.82987
GO:0005201	extracellular matrix structural constituent	MF	126	35	1.49149e-08	7.82638
GO:0015267	channel activity	MF	324	66	1.56162e-08	7.80643
GO:0022803	passive transmembrane transporter activity	MF	324	66	1.56162e-08	7.80643
GO:0045652	regulation of megakaryocyte differentiation	BP	29	15	1.96573e-08	7.70648
GO:0031224	intrinsic component of membrane	CC	3628	454	2.31513e-08	7.63542
GO:0006275	regulation of DNA replication	BP	100	30	2.32209e-08	7.63412
GO:0023052	signaling	BP	4139	509	2.42428e-08	7.61542
GO:0022839	ion gated channel activity	MF	234	52	2.72573e-08	7.56452
GO:0051128	regulation of cellular component organization	BP	2260	302	2.76903e-08	7.55767
GO:0042391	regulation of membrane potential	BP	358	70	3.28863e-08	7.48298
GO:0044839	cell cycle G2/M phase transition	BP	124	34	3.40195e-08	7.46827
GO:0005216	ion channel activity	MF	303	62	3.56639e-08	7.44777
GO:0031297	replication fork processing	BP	30	15	3.56655e-08	7.44775
GO:1902495	transmembrane transporter complex	CC	236	52	3.67131e-08	7.43518
GO:0005509	calcium ion binding	MF	483	87	4.10765e-08	7.38641
GO:0051291	protein heterooligomerization	BP	149	38	4.59507e-08	7.33771
GO:0042555	MCM complex	CC	11	9	4.61088e-08	7.33622
GO:0043025	neuronal cell body	CC	621	105	5.07039e-08	7.29496
GO:0005871	kinesin complex	CC	52	20	5.13227e-08	7.28969
GO:0098889	intrinsic component of presynaptic membrane	CC	110	31	6.81869e-08	7.1663
GO:0051783	regulation of nuclear division	BP	182	43	6.83198e-08	7.16545
GO:0048519	negative regulation of biological process	BP	4324	525	8.0039e-08	7.0967
GO:0000724	double-strand break repair via homologous recombination	BP	111	31	8.56216e-08	7.06742
GO:0000725	recombinational repair	BP	111	31	8.56216e-08	7.06742
GO:0022838	substrate-specific channel activity	MF	311	62	9.65608e-08	7.0152
GO:1990351	transporter complex	CC	243	52	1.00346e-07	6.9985
GO:0099634	postsynaptic specialization membrane	CC	112	31	1.07145e-07	6.97003
GO:0007088	regulation of mitotic nuclear division	BP	160	39	1.14067e-07	6.94284
GO:0007268	chemical synaptic transmission	BP	577	98	1.14489e-07	6.94124
GO:0098916	anterograde trans-synaptic signaling	BP	577	98	1.14489e-07	6.94124
GO:0044464	cell part	CC	12563	1345	1.17591e-07	6.92963
GO:0098794	postsynapse	CC	647	107	1.20802e-07	6.91792
GO:0007154	cell communication	BP	4187	509	1.224e-07	6.91222
GO:0005623	cell	CC	12565	1345	1.25204e-07	6.90238
GO:0034702	ion channel complex	CC	225	49	1.32209e-07	6.87874
GO:0044786	cell cycle DNA replication	BP	41	17	1.41309e-07	6.84983
GO:0050890	cognition	BP	273	56	1.48591e-07	6.82801
GO:0007091	metaphase/anaphase transition of mitotic cell cycle	BP	55	20	1.53064e-07	6.81513
GO:0006325	chromatin organization	BP	650	107	1.5334e-07	6.81434
GO:0098978	glutamatergic synapse	CC	475	84	1.61143e-07	6.79279
GO:0036477	somatodendritic compartment	CC	890	137	1.72787e-07	6.76249
GO:0060089	molecular transducer activity	MF	636	105	1.73429e-07	6.76088
GO:0003674	molecular_function	MF	14664	1532	2.04222e-07	6.6899
GO:0000904	cell morphogenesis involved in differentiation	BP	685	111	2.04715e-07	6.68885
GO:0098742	cell-cell adhesion via plasma-membrane adhesion molecules	BP	176	41	2.06285e-07	6.68553
GO:0098982	GABA-ergic synapse	CC	87	26	2.14895e-07	6.66777
GO:0010965	regulation of mitotic sister chromatid separation	BP	56	20	2.15765e-07	6.66602
GO:0048513	animal organ development	BP	2622	337	2.21219e-07	6.65518
GO:0038023	signaling receptor activity	MF	585	98	2.23923e-07	6.6499
GO:0009314	response to radiation	BP	340	65	2.39959e-07	6.61986
GO:0099537	trans-synaptic signaling	BP	586	98	2.43129e-07	6.61416
GO:0051985	negative regulation of chromosome segregation	BP	47	18	2.57338e-07	6.5895
GO:0044784	metaphase/anaphase transition of cell cycle	BP	57	20	3.01222e-07	6.52111
GO:0004888	transmembrane signaling receptor activity	MF	452	80	3.06404e-07	6.51371
GO:0016887	ATPase activity	MF	386	71	3.19608e-07	6.49538
GO:0031577	spindle checkpoint	BP	39	16	3.92866e-07	6.40576
GO:0045841	negative regulation of mitotic metaphase/anaphase transition	BP	39	16	3.92866e-07	6.40576
GO:0003688	DNA replication origin binding	MF	16	10	4.57891e-07	6.33924
GO:0003677	DNA binding	MF	1700	231	4.58505e-07	6.33866
GO:0099536	synaptic signaling	BP	594	98	4.6388e-07	6.33359
GO:0044297	cell body	CC	696	111	4.64301e-07	6.3332
GO:0005267	potassium channel activity	MF	96	27	4.92225e-07	6.30784
GO:0044430	cytoskeletal part	CC	1316	186	5.27806e-07	6.27753
GO:0031570	DNA integrity checkpoint	BP	108	29	5.50461e-07	6.25927
GO:0051306	mitotic sister chromatid separation	BP	59	20	5.71248e-07	6.24318
GO:1902100	negative regulation of metaphase/anaphase transition of cell cycle	BP	40	16	5.9396e-07	6.22624
GO:2000816	negative regulation of mitotic sister chromatid separation	BP	40	16	5.9396e-07	6.22624
GO:0005261	cation channel activity	MF	236	49	6.0323e-07	6.21952
GO:0015630	microtubule cytoskeleton	CC	1035	152	6.80761e-07	6.16701
GO:0033046	negative regulation of sister chromatid segregation	BP	45	17	6.95393e-07	6.15777
GO:0050769	positive regulation of neurogenesis	BP	507	86	7.26816e-07	6.13858
GO:0098797	plasma membrane protein complex	CC	424	75	7.32853e-07	6.13498
GO:0000796	condensin complex	CC	8	7	7.39626e-07	6.13099
GO:0031390	Ctf18 RFC-like complex	CC	8	7	7.39626e-07	6.13099
GO:0042623	ATPase activity, coupled	MF	308	59	7.97603e-07	6.09821
GO:0007611	learning or memory	BP	245	50	7.98577e-07	6.09768
GO:0000226	microtubule cytoskeleton organization	BP	501	85	8.35533e-07	6.07804
GO:1905819	negative regulation of chromosome separation	BP	41	16	8.83656e-07	6.05372
GO:0008283	cell proliferation	BP	1611	219	9.27348e-07	6.03276
GO:0034501	protein localization to kinetochore	BP	17	10	1.01161e-06	5.99499
GO:0048523	negative regulation of cellular process	BP	3907	472	1.01268e-06	5.99453
GO:0046873	metal ion transmembrane transporter activity	MF	339	63	1.01664e-06	5.99283
GO:0015081	sodium ion transmembrane transporter activity	MF	111	29	1.02288e-06	5.99018
GO:1905818	regulation of chromosome separation	BP	61	20	1.04717e-06	5.97998
GO:0009628	response to abiotic stimulus	BP	796	122	1.05617e-06	5.97627
GO:0030071	regulation of mitotic metaphase/anaphase transition	BP	51	18	1.06195e-06	5.97389
GO:0071174	mitotic spindle checkpoint	BP	37	15	1.09003e-06	5.96256
GO:0120025	plasma membrane bounded cell projection	CC	1869	248	1.12493e-06	5.94887
GO:0071804	cellular potassium ion transport	BP	155	36	1.20585e-06	5.91871
GO:0071805	potassium ion transmembrane transport	BP	155	36	1.20585e-06	5.91871
GO:0000018	regulation of DNA recombination	BP	83	24	1.21173e-06	5.91659
GO:0015079	potassium ion transmembrane transporter activity	MF	124	31	1.23782e-06	5.90734
GO:0007186	G protein-coupled receptor signaling pathway	BP	460	79	1.25059e-06	5.90289
GO:0010720	positive regulation of cell development	BP	568	93	1.27983e-06	5.89285
GO:0000902	cell morphogenesis	BP	930	138	1.29228e-06	5.88864
GO:0033047	regulation of mitotic sister chromatid segregation	BP	67	21	1.30843e-06	5.88325
GO:0005856	cytoskeleton	CC	1811	241	1.31133e-06	5.88229
GO:0016462	pyrophosphatase activity	MF	785	120	1.48386e-06	5.82861
GO:0000780	condensed nuclear chromosome, centromeric region	CC	25	12	1.49832e-06	5.8244
GO:0042995	cell projection	CC	2037	266	1.61594e-06	5.79157
GO:0120036	plasma membrane bounded cell projection organization	BP	1321	184	1.62079e-06	5.79027
GO:0017111	nucleoside-triphosphatase activity	MF	739	114	1.75059e-06	5.75682
GO:0016021	integral component of membrane	CC	3515	428	1.78707e-06	5.74786
GO:0016817	hydrolase activity, acting on acid anhydrides	MF	788	120	1.80203e-06	5.74424
GO:0016818	hydrolase activity, acting on acid anhydrides, in phosphorus-containing anhydrides	MF	788	120	1.80203e-06	5.74424
GO:0033048	negative regulation of mitotic sister chromatid segregation	BP	43	16	1.87104e-06	5.72792
GO:0030030	cell projection organization	BP	1359	188	1.94622e-06	5.71081
GO:0007140	male meiotic nuclear division	BP	34	14	1.99401e-06	5.70027
GO:0009653	anatomical structure morphogenesis	BP	2230	287	2.01026e-06	5.69675
GO:0045839	negative regulation of mitotic nuclear division	BP	53	18	2.02216e-06	5.69419
GO:1902099	regulation of metaphase/anaphase transition of cell cycle	BP	53	18	2.02216e-06	5.69419
GO:0005875	microtubule associated complex	CC	127	31	2.14208e-06	5.66916
GO:0045910	negative regulation of DNA recombination	BP	39	15	2.41027e-06	5.61793
GO:0099061	integral component of postsynaptic density membrane	CC	64	20	2.45297e-06	5.61031
GO:0071459	protein localization to chromosome, centromeric region	BP	22	11	2.4872e-06	5.60429
GO:0031225	anchored component of membrane	CC	128	31	2.55874e-06	5.59197
GO:0050807	regulation of synapse organization	BP	241	48	2.70889e-06	5.56721
GO:0030219	megakaryocyte differentiation	BP	49	17	2.77248e-06	5.55713
GO:0045638	negative regulation of myeloid cell differentiation	BP	87	24	3.04856e-06	5.5159
GO:0007267	cell-cell signaling	BP	1206	169	3.10815e-06	5.5075
GO:0007098	centrosome cycle	BP	117	29	3.25067e-06	5.48803
GO:0010389	regulation of G2/M transition of mitotic cell cycle	BP	76	22	3.27043e-06	5.48539
GO:0005819	spindle	CC	250	49	3.44005e-06	5.46344
GO:0015672	monovalent inorganic cation transport	BP	374	66	3.64255e-06	5.43859
GO:0099512	supramolecular fiber	CC	728	111	4.18018e-06	5.37881
GO:0030534	adult behavior	BP	150	34	4.20805e-06	5.37592
GO:0034220	ion transmembrane transport	BP	688	106	4.30062e-06	5.36647
GO:0000217	DNA secondary structure binding	MF	23	11	4.33457e-06	5.36305
GO:0007165	signal transduction	BP	3768	452	4.35913e-06	5.3606
GO:0042127	regulation of cell proliferation	BP	1325	182	4.52192e-06	5.34468
GO:0006928	movement of cell or subcellular component	BP	1603	214	4.53599e-06	5.34333
GO:0003777	microtubule motor activity	MF	72	21	4.76424e-06	5.32201
GO:0007416	synapse assembly	BP	158	35	5.29283e-06	5.27631
GO:0031023	microtubule organizing center organization	BP	126	30	5.34683e-06	5.2719
GO:0045597	positive regulation of cell differentiation	BP	930	135	5.47208e-06	5.26185
GO:0050803	regulation of synapse structure or activity	BP	247	48	5.50647e-06	5.25913
GO:0008284	positive regulation of cell proliferation	BP	765	115	5.53289e-06	5.25705
GO:0032508	DNA duplex unwinding	BP	32	13	5.55662e-06	5.25519
GO:0006220	pyrimidine nucleotide metabolic process	BP	32	13	5.55662e-06	5.25519
GO:0099080	supramolecular complex	CC	733	111	5.75519e-06	5.23994
GO:0099081	supramolecular polymer	CC	733	111	5.75519e-06	5.23994
GO:0003774	motor activity	MF	114	28	5.76582e-06	5.23914
GO:0051963	regulation of synapse assembly	BP	108	27	5.89827e-06	5.22928
GO:0072686	mitotic spindle	CC	96	25	5.93905e-06	5.22628
GO:0043142	single-stranded DNA-dependent ATPase activity	MF	16	9	6.00045e-06	5.22182
GO:0015077	monovalent inorganic cation transmembrane transporter activity	MF	284	53	6.32984e-06	5.19861
GO:0007600	sensory perception	BP	328	59	6.43192e-06	5.19166
GO:0033554	cellular response to stress	BP	1550	207	6.47539e-06	5.18873
GO:0051784	negative regulation of nuclear division	BP	57	18	6.56789e-06	5.18257
GO:0034508	centromere complex assembly	BP	28	12	6.57786e-06	5.18192
GO:0051240	positive regulation of multicellular organismal process	BP	1525	204	6.82916e-06	5.16563
GO:0043269	regulation of ion transport	BP	567	90	6.94118e-06	5.15857
GO:2001251	negative regulation of chromosome organization	BP	134	31	7.0696e-06	5.15061
GO:0015837	amine transport	BP	91	24	7.15964e-06	5.14511
GO:1902749	regulation of cell cycle G2/M phase transition	BP	91	24	7.15964e-06	5.14511
GO:0005244	voltage-gated ion channel activity	MF	147	33	7.21063e-06	5.14203
GO:0022832	voltage-gated channel activity	MF	147	33	7.21063e-06	5.14203
GO:0051383	kinetochore organization	BP	20	10	7.23873e-06	5.14034
GO:0048518	positive regulation of biological process	BP	4827	562	7.29703e-06	5.13685
GO:0007417	central nervous system development	BP	688	105	7.30607e-06	5.13632
GO:0000076	DNA replication checkpoint	BP	13	8	8.19712e-06	5.08634
GO:0010721	negative regulation of cell development	BP	338	60	8.24751e-06	5.08368
GO:0005272	sodium channel activity	MF	33	13	8.32861e-06	5.07943
GO:0003697	single-stranded DNA binding	MF	98	25	8.81389e-06	5.05483
GO:0045665	negative regulation of neuron differentiation	BP	237	46	8.8595e-06	5.05259
GO:0000082	G1/S transition of mitotic cell cycle	BP	155	34	8.98168e-06	5.04664
GO:1902969	mitotic DNA replication	BP	10	7	9.24228e-06	5.03422
GO:0009986	cell surface	CC	612	95	9.92883e-06	5.0031
GO:0044843	cell cycle G1/S phase transition	BP	169	36	9.9536e-06	5.00202
GO:0050673	epithelial cell proliferation	BP	363	63	1.04259e-05	4.98189
GO:0099056	integral component of presynaptic membrane	CC	99	25	1.06817e-05	4.97136
GO:0033044	regulation of chromosome organization	BP	326	58	1.08205e-05	4.96575
GO:0099146	intrinsic component of postsynaptic density membrane	CC	70	20	1.12315e-05	4.94956
GO:0032989	cellular component morphogenesis	BP	1012	143	1.21285e-05	4.91619
GO:0050432	catecholamine secretion	BP	54	17	1.2356e-05	4.90812
GO:0050920	regulation of chemotaxis	BP	164	35	1.26e-05	4.89963
GO:0034502	protein localization to chromosome	BP	82	22	1.26689e-05	4.89726
GO:0032392	DNA geometric change	BP	39	14	1.33365e-05	4.87496
GO:0050804	modulation of chemical synaptic transmission	BP	443	73	1.40269e-05	4.85304
GO:0046983	protein dimerization activity	MF	1170	161	1.51776e-05	4.8188
GO:0099177	regulation of trans-synaptic signaling	BP	444	73	1.51791e-05	4.81875
GO:0033260	nuclear DNA replication	BP	30	12	1.54495e-05	4.81109
GO:0098960	postsynaptic neurotransmitter receptor activity	MF	30	12	1.54495e-05	4.81109
GO:0099529	neurotransmitter receptor activity involved in regulation of postsynaptic membrane potential	MF	30	12	1.54495e-05	4.81109
GO:0008201	heparin binding	MF	120	28	1.62895e-05	4.78809
GO:2000779	regulation of double-strand break repair	BP	66	19	1.64328e-05	4.78429
GO:0007076	mitotic chromosome condensation	BP	14	8	1.74381e-05	4.7585
GO:0000940	condensed chromosome outer kinetochore	CC	14	8	1.74381e-05	4.7585
GO:0034703	cation channel complex	CC	180	37	1.75657e-05	4.75533
GO:0007094	mitotic spindle assembly checkpoint	BP	35	13	1.77058e-05	4.75189
GO:0071173	spindle assembly checkpoint	BP	35	13	1.77058e-05	4.75189
GO:0031491	nucleosome binding	MF	45	15	1.84925e-05	4.733
GO:0031981	nuclear lumen	CC	3183	384	1.86248e-05	4.72991
GO:0007017	microtubule-based process	BP	663	100	1.97557e-05	4.70431
GO:0006813	potassium ion transport	BP	188	38	2.0285e-05	4.69283
GO:0004930	G protein-coupled receptor activity	MF	209	41	2.05485e-05	4.68722
GO:0060076	excitatory synapse	CC	67	19	2.08009e-05	4.68192
GO:0005249	voltage-gated potassium channel activity	MF	67	19	2.08009e-05	4.68192
GO:0006836	neurotransmitter transport	BP	252	47	2.10665e-05	4.67641
GO:0065008	regulation of biological quality	BP	3178	383	2.11284e-05	4.67513
GO:0006282	regulation of DNA repair	BP	109	26	2.14002e-05	4.66958
GO:0034765	regulation of ion transmembrane transport	BP	372	63	2.28575e-05	4.64097
GO:0007156	homophilic cell adhesion via plasma membrane adhesion molecules	BP	97	24	2.299e-05	4.63846
GO:0050433	regulation of catecholamine secretion	BP	51	16	2.32691e-05	4.63322
GO:1900262	regulation of DNA-directed DNA polymerase activity	BP	8	6	2.37111e-05	4.62505
GO:1900264	positive regulation of DNA-directed DNA polymerase activity	BP	8	6	2.37111e-05	4.62505
GO:0031298	replication fork protection complex	CC	8	6	2.37111e-05	4.62505
GO:0070652	HAUS complex	CC	8	6	2.37111e-05	4.62505
GO:0001505	regulation of neurotransmitter levels	BP	312	55	2.37142e-05	4.62499
GO:0051129	negative regulation of cellular component organization	BP	666	100	2.38074e-05	4.62329
GO:0045666	positive regulation of neuron differentiation	BP	411	68	2.39574e-05	4.62056
GO:0044774	mitotic DNA integrity checkpoint	BP	62	18	2.40225e-05	4.61938
GO:0007420	brain development	BP	513	81	2.40449e-05	4.61898
GO:0051302	regulation of cell division	BP	129	29	2.45945e-05	4.60916
GO:0045143	homologous chromosome segregation	BP	36	13	2.51796e-05	4.59895
GO:0048846	axon extension involved in axon guidance	BP	36	13	2.51796e-05	4.59895
GO:1902284	neuron projection extension involved in neuron projection guidance	BP	36	13	2.51796e-05	4.59895
GO:0003678	DNA helicase activity	MF	41	14	2.56972e-05	4.59011
GO:0048522	positive regulation of cellular process	BP	4323	504	2.58087e-05	4.58823
GO:0048589	developmental growth	BP	651	98	2.58465e-05	4.5876
GO:0060322	head development	BP	562	87	2.59147e-05	4.58645
GO:0050839	cell adhesion molecule binding	MF	204	40	2.60814e-05	4.58367
GO:0048583	regulation of response to stimulus	BP	2982	361	2.68463e-05	4.57112
GO:0050768	negative regulation of neurogenesis	BP	299	53	2.83504e-05	4.54744
GO:0098839	postsynaptic density membrane	CC	86	22	2.85724e-05	4.54405
GO:2001020	regulation of response to DNA damage stimulus	BP	198	39	2.94138e-05	4.53145
GO:0022603	regulation of anatomical structure morphogenesis	BP	921	130	3.21662e-05	4.4926
GO:0007612	learning	BP	144	31	3.23425e-05	4.49023
GO:0044428	nuclear part	CC	3605	427	3.30724e-05	4.48053
GO:0046658	anchored component of plasma membrane	CC	47	15	3.32202e-05	4.4786
GO:0007131	reciprocal meiotic recombination	BP	32	12	3.33269e-05	4.4772
GO:0035825	homologous recombination	BP	32	12	3.33269e-05	4.4772
GO:1903707	negative regulation of hemopoiesis	BP	131	29	3.33437e-05	4.47699
GO:0072009	nephron epithelium development	BP	93	23	3.4045e-05	4.46795
GO:0009147	pyrimidine nucleoside triphosphate metabolic process	BP	15	8	3.40728e-05	4.46759
GO:0000778	condensed nuclear chromosome kinetochore	CC	15	8	3.40728e-05	4.46759
GO:0003682	chromatin binding	MF	518	81	3.41297e-05	4.46687
GO:0060968	regulation of gene silencing	BP	75	20	3.41427e-05	4.4667
GO:0033267	axon part	CC	400	66	3.425e-05	4.46534
GO:0051952	regulation of amine transport	BP	87	22	3.46641e-05	4.46012
GO:0010975	regulation of neuron projection development	BP	543	84	3.64865e-05	4.43787
GO:2000104	negative regulation of DNA-dependent DNA replication	BP	19	9	3.66147e-05	4.43634
GO:0022616	DNA strand elongation	BP	19	9	3.66147e-05	4.43634
GO:0043073	germ cell nucleus	CC	19	9	3.66147e-05	4.43634
GO:0032835	glomerulus development	BP	53	16	3.96615e-05	4.40163
GO:0006812	cation transport	BP	866	123	3.97423e-05	4.40075
GO:0044306	neuron projection terminus	CC	173	35	4.15179e-05	4.38176
GO:0046982	protein heterodimerization activity	MF	482	76	4.45734e-05	4.35092
GO:0015075	ion transmembrane transporter activity	MF	652	97	4.53366e-05	4.34355
GO:0006811	ion transport	BP	1220	164	4.53954e-05	4.34299
GO:0010596	negative regulation of endothelial cell migration	BP	43	14	4.71502e-05	4.32652
GO:0050918	positive chemotaxis	BP	38	13	4.87176e-05	4.31231
GO:0051961	negative regulation of nervous system development	BP	320	55	4.89256e-05	4.31046
GO:0030900	forebrain development	BP	305	53	4.93287e-05	4.3069
GO:0007051	spindle organization	BP	154	32	5.07026e-05	4.29497
GO:0098655	cation transmembrane transport	BP	548	84	5.08363e-05	4.29383
GO:0006271	DNA strand elongation involved in DNA replication	BP	12	7	5.08453e-05	4.29375
GO:0040011	locomotion	BP	1433	188	5.13182e-05	4.28973
GO:0051053	negative regulation of DNA metabolic process	BP	134	29	5.18053e-05	4.28563
GO:0006221	pyrimidine nucleotide biosynthetic process	BP	24	10	5.27279e-05	4.27796
GO:0031045	dense core granule	CC	24	10	5.27279e-05	4.27796
GO:0072006	nephron development	BP	121	27	5.30537e-05	4.27528
GO:0005815	microtubule organizing center	CC	614	92	5.42378e-05	4.2657
GO:0010032	meiotic chromosome condensation	BP	6	5	5.56626e-05	4.25444
GO:0051781	positive regulation of cell division	BP	60	17	5.66205e-05	4.24703
GO:0005876	spindle microtubule	CC	49	15	5.74119e-05	4.241
GO:0005539	glycosaminoglycan binding	MF	162	33	5.90026e-05	4.22913
GO:0031492	nucleosomal DNA binding	MF	20	9	6.06495e-05	4.21717
GO:0022843	voltage-gated cation channel activity	MF	109	25	6.14621e-05	4.21139
GO:0006268	DNA unwinding involved in DNA replication	BP	9	6	6.50581e-05	4.1867
GO:0008297	single-stranded DNA exodeoxyribonuclease activity	MF	9	6	6.50581e-05	4.1867
GO:0005283	amino acid:sodium symporter activity	MF	9	6	6.50581e-05	4.1867
GO:0003689	DNA clamp loader activity	MF	9	6	6.50581e-05	4.1867
GO:0033170	protein-DNA loading ATPase activity	MF	9	6	6.50581e-05	4.1867
GO:0098660	inorganic ion transmembrane transport	BP	520	80	6.72235e-05	4.17248
GO:0022607	cellular component assembly	BP	2442	299	6.95582e-05	4.15765
GO:0045931	positive regulation of mitotic cell cycle	BP	143	30	7.14169e-05	4.1462
GO:0005581	collagen trimer	CC	67	18	7.4758e-05	4.12634
GO:0034705	potassium channel complex	CC	79	20	7.62191e-05	4.11794
GO:0009582	detection of abiotic stimulus	BP	73	19	7.63141e-05	4.1174
GO:0045637	regulation of myeloid cell differentiation	BP	171	34	7.64234e-05	4.11677
GO:0050926	regulation of positive chemotaxis	BP	25	10	8.00019e-05	4.0969
GO:0030894	replisome	CC	25	10	8.00019e-05	4.0969
GO:0098632	cell-cell adhesion mediator activity	MF	25	10	8.00019e-05	4.0969
GO:0006950	response to stress	BP	2724	329	8.22011e-05	4.08512
GO:0008038	neuron recognition	BP	45	14	8.28334e-05	4.08179
GO:0015631	tubulin binding	MF	296	51	8.49485e-05	4.07084
GO:0035725	sodium ion transmembrane transport	BP	92	22	8.62162e-05	4.06441
GO:0044085	cellular component biogenesis	BP	2652	321	8.6969e-05	4.06064
GO:0010972	negative regulation of G2/M transition of mitotic cell cycle	BP	40	13	8.94109e-05	4.04861
GO:0044818	mitotic G2/M transition checkpoint	BP	30	11	9.01846e-05	4.04487
GO:0099560	synaptic membrane adhesion	BP	30	11	9.01846e-05	4.04487
GO:0009581	detection of external stimulus	BP	74	19	9.3138e-05	4.03087
GO:0050954	sensory perception of mechanical stimulus	BP	145	30	9.32956e-05	4.03014
GO:1902750	negative regulation of cell cycle G2/M phase transition	BP	51	15	9.58124e-05	4.01858
GO:0005328	neurotransmitter:sodium symporter activity	MF	21	9	9.67047e-05	4.01455
GO:0032133	chromosome passenger complex	CC	4	4	0.000101078	3.99534
GO:0005658	alpha DNA polymerase:primase complex	CC	4	4	0.000101078	3.99534
GO:0031262	Ndc80 complex	CC	4	4	0.000101078	3.99534
GO:0005314	high-affinity glutamate transmembrane transporter activity	MF	4	4	0.000101078	3.99534
GO:0015501	glutamate:sodium symporter activity	MF	4	4	0.000101078	3.99534
GO:0022414	reproductive process	BP	997	136	0.000107089	3.97026
GO:0000003	reproduction	BP	998	136	0.000112098	3.9504
GO:0007010	cytoskeleton organization	BP	1154	154	0.000112215	3.94995
GO:0035640	exploration behavior	BP	26	10	0.00011836	3.92679
GO:1904315	transmitter-gated ion channel activity involved in regulation of postsynaptic membrane potential	MF	26	10	0.00011836	3.92679
GO:0050982	detection of mechanical stimulus	BP	41	13	0.000118992	3.92448
GO:0008144	drug binding	MF	1437	186	0.000119483	3.92269
GO:0015318	inorganic molecular entity transmembrane transporter activity	MF	611	90	0.000121239	3.91636
GO:0044425	membrane part	CC	4664	533	0.000122938	3.91031
GO:0030545	receptor regulator activity	MF	278	48	0.000128486	3.89114
GO:0001508	action potential	BP	114	25	0.000132825	3.87672
GO:0072080	nephron tubule development	BP	82	20	0.000133141	3.87569
GO:0051965	positive regulation of synapse assembly	BP	70	18	0.000138321	3.85911
GO:0072527	pyrimidine-containing compound metabolic process	BP	47	14	0.000139972	3.85396
GO:0005416	amino acid:cation symporter activity	MF	10	6	0.000148782	3.82745
GO:0000731	DNA synthesis involved in DNA repair	BP	22	9	0.000149127	3.82644
GO:0005634	nucleus	CC	5881	658	0.000150277	3.82311
GO:0006814	sodium ion transport	BP	177	34	0.000154551	3.81093
GO:0050921	positive regulation of chemotaxis	BP	102	23	0.000156459	3.8056
GO:0048483	autonomic nervous system development	BP	42	13	0.00015664	3.8051
GO:0072073	kidney epithelium development	BP	122	26	0.000161385	3.79214
GO:0010212	response to ionizing radiation	BP	122	26	0.000161385	3.79214
GO:0008324	cation transmembrane transporter activity	MF	485	74	0.000161749	3.79116
GO:0051937	catecholamine transport	BP	65	17	0.000168184	3.77422
GO:0009416	response to light stimulus	BP	236	42	0.000168205	3.77416
GO:0022824	transmitter-gated ion channel activity	MF	37	12	0.000169934	3.76972
GO:0022835	transmitter-gated channel activity	MF	37	12	0.000169934	3.76972
GO:0007129	synapsis	BP	27	10	0.000171165	3.76658
GO:0072528	pyrimidine-containing compound biosynthetic process	BP	27	10	0.000171165	3.76658
GO:0005874	microtubule	CC	382	61	0.000171393	3.76601
GO:0099572	postsynaptic specialization	CC	390	62	0.000172746	3.76259
GO:0004003	ATP-dependent DNA helicase activity	MF	32	11	0.000176347	3.75363
GO:0007166	cell surface receptor signaling pathway	BP	1897	236	0.000177458	3.7509
GO:0034080	CENP-A containing nucleosome assembly	BP	7	5	0.000178613	3.74809
GO:0061641	CENP-A containing chromatin organization	BP	7	5	0.000178613	3.74809
GO:0036310	annealing helicase activity	MF	7	5	0.000178613	3.74809
GO:0097367	carbohydrate derivative binding	MF	1852	231	0.000179246	3.74655
GO:0051054	positive regulation of DNA metabolic process	BP	222	40	0.000181645	3.74078
GO:0098981	cholinergic synapse	CC	14	7	0.000183765	3.73574
GO:0022890	inorganic cation transmembrane transporter activity	MF	447	69	0.000188082	3.72565
GO:0043167	ion binding	MF	4683	533	0.000188841	3.7239
GO:0022857	transmembrane transporter activity	MF	787	110	0.000192246	3.71614
GO:0098662	inorganic cation transmembrane transport	BP	488	74	0.000196127	3.70746
GO:0021537	telencephalon development	BP	201	37	0.000200534	3.69781
GO:0007215	glutamate receptor signaling pathway	BP	72	18	0.000203447	3.69155
GO:0008017	microtubule binding	MF	216	39	0.000207876	3.6822
GO:0030001	metal ion transport	BP	671	96	0.000213681	3.67024
GO:0099513	polymeric cytoskeletal fiber	CC	547	81	0.000219689	3.65819
GO:0061437	renal system vasculature development	BP	23	9	0.000223273	3.65116
GO:0061440	kidney vasculature development	BP	23	9	0.000223273	3.65116
GO:0043601	nuclear replisome	CC	23	9	0.000223273	3.65116
GO:0003887	DNA-directed DNA polymerase activity	MF	23	9	0.000223273	3.65116
GO:0021953	central nervous system neuron differentiation	BP	152	30	0.000225188	3.64746
GO:0000077	DNA damage checkpoint	BP	98	22	0.000230595	3.63715
GO:0050974	detection of mechanical stimulus involved in sensory perception	BP	33	11	0.000240715	3.6185
GO:0014046	dopamine secretion	BP	33	11	0.000240715	3.6185
GO:0014059	regulation of dopamine secretion	BP	33	11	0.000240715	3.6185
GO:0033043	regulation of organelle organization	BP	1120	148	0.000241563	3.61697
GO:0030594	neurotransmitter receptor activity	MF	55	15	0.000243299	3.61386
GO:0005178	integrin binding	MF	105	23	0.000246764	3.60772
GO:0050906	detection of stimulus involved in sensory perception	BP	61	16	0.000250037	3.602
GO:0048588	developmental cell growth	BP	233	41	0.00025609	3.59161
GO:0007062	sister chromatid cohesion	BP	50	14	0.000288252	3.54023
GO:0008344	adult locomotory behavior	BP	93	21	0.000291071	3.536
GO:0010569	regulation of double-strand break repair via homologous recombination	BP	39	12	0.000296756	3.5276
GO:1990939	ATP-dependent microtubule motor activity	MF	39	12	0.000296756	3.5276
GO:0072102	glomerulus morphogenesis	BP	11	6	0.000299477	3.52364
GO:0031055	chromatin remodeling at centromere	BP	11	6	0.000299477	3.52364
GO:0099026	anchored component of presynaptic membrane	CC	11	6	0.000299477	3.52364
GO:0048168	regulation of neuronal synaptic plasticity	BP	56	15	0.000301861	3.52019
GO:0090734	site of DNA damage	CC	56	15	0.000301861	3.52019
GO:0003684	damaged DNA binding	MF	56	15	0.000301861	3.52019
GO:0048638	regulation of developmental growth	BP	335	54	0.000311307	3.50681
GO:0009263	deoxyribonucleotide biosynthetic process	BP	15	7	0.000314746	3.50204
GO:0071478	cellular response to radiation	BP	134	27	0.000321017	3.49347
GO:0005326	neurotransmitter transporter activity	MF	34	11	0.000323844	3.48966
GO:0050927	positive regulation of positive chemotaxis	BP	24	9	0.0003256	3.48732
GO:0008574	ATP-dependent microtubule motor activity, plus-end-directed	MF	24	9	0.0003256	3.48732
GO:0005251	delayed rectifier potassium channel activity	MF	24	9	0.0003256	3.48732
GO:0060326	cell chemotaxis	BP	199	36	0.000344102	3.46331
GO:1990138	neuron projection extension	BP	170	32	0.000347783	3.45869
GO:0061326	renal tubule development	BP	88	20	0.000367236	3.43505
GO:0005524	ATP binding	MF	1263	163	0.000368684	3.43335
GO:0004714	transmembrane receptor protein tyrosine kinase activity	MF	57	15	0.000372152	3.42928
GO:0035295	tube development	BP	939	126	0.00037907	3.42128
GO:0050679	positive regulation of epithelial cell proliferation	BP	171	32	0.000387519	3.41171
GO:0051225	spindle assembly	BP	95	21	0.000395837	3.40248
GO:0048675	axon extension	BP	122	25	0.000402971	3.39473
GO:0010769	regulation of cell morphogenesis involved in differentiation	BP	315	51	0.000405603	3.3919
GO:0043576	regulation of respiratory gaseous exchange	BP	20	8	0.000421245	3.37547
GO:1904062	regulation of cation transmembrane transport	BP	269	45	0.000422517	3.37416
GO:0050922	negative regulation of chemotaxis	BP	46	13	0.00042666	3.36992
GO:0015276	ligand-gated ion channel activity	MF	89	20	0.000429735	3.3668
GO:0022834	ligand-gated channel activity	MF	89	20	0.000429735	3.3668
GO:0048478	replication fork protection	BP	8	5	0.000436782	3.35973
GO:0046533	negative regulation of photoreceptor cell differentiation	BP	8	5	0.000436782	3.35973
GO:0035637	multicellular organismal signaling	BP	109	23	0.000436884	3.35963
GO:0008608	attachment of spindle microtubules to kinetochore	BP	30	10	0.000460447	3.33682
GO:0007143	female meiotic nuclear division	BP	30	10	0.000460447	3.33682
GO:0034061	DNA polymerase activity	MF	30	10	0.000460447	3.33682
GO:0008045	motor neuron axon guidance	BP	25	9	0.000463748	3.33372
GO:0051056	regulation of small GTPase mediated signal transduction	BP	232	40	0.000464144	3.33335
GO:0035701	hematopoietic stem cell migration	BP	5	4	0.000464904	3.33264
GO:0070777	D-aspartate transport	BP	5	4	0.000464904	3.33264
GO:0070779	D-aspartate import across plasma membrane	BP	5	4	0.000464904	3.33264
GO:0031632	positive regulation of synaptic vesicle fusion to presynaptic active zone membrane	BP	5	4	0.000464904	3.33264
GO:0099502	calcium-dependent activation of synaptic vesicle fusion	BP	5	4	0.000464904	3.33264
GO:0005663	DNA replication factor C complex	CC	5	4	0.000464904	3.33264
GO:0042063	gliogenesis	BP	263	44	0.0004857	3.31363
GO:0015844	monoamine transport	BP	77	18	0.00049445	3.30588
GO:0071526	semaphorin-plexin signaling pathway	BP	41	12	0.000495946	3.30457
GO:0050770	regulation of axonogenesis	BP	188	34	0.000498168	3.30262
GO:0046112	nucleobase biosynthetic process	BP	16	7	0.000511213	3.2914
GO:0033268	node of Ranvier	CC	16	7	0.000511213	3.2914
GO:0051259	protein complex oligomerization	BP	512	75	0.000511768	3.29093
GO:0007187	G protein-coupled receptor signaling pathway, coupled to cyclic nucleotide second messenger	BP	145	28	0.000518832	3.28497
GO:0007050	cell cycle arrest	BP	124	25	0.000520543	3.28354
GO:1901992	positive regulation of mitotic cell cycle phase transition	BP	71	17	0.000522051	3.28229
GO:0030425	dendrite	CC	621	88	0.000528316	3.27711
GO:0042802	identical protein binding	MF	1623	202	0.000530771	3.27509
GO:0021879	forebrain neuron differentiation	BP	47	13	0.000536275	3.27061
GO:0120035	regulation of plasma membrane bounded cell projection organization	BP	689	96	0.000538498	3.26882
GO:0098984	neuron to neuron synapse	CC	391	60	0.000559213	3.25242
GO:1901343	negative regulation of vasculature development	BP	111	23	0.0005729	3.24192
GO:0000792	heterochromatin	CC	91	20	0.000582925	3.23439
GO:0097447	dendritic tree	CC	623	88	0.000585936	3.23215
GO:1902850	microtubule cytoskeleton organization involved in mitosis	BP	125	25	0.000589856	3.22925
GO:0034762	regulation of transmembrane transport	BP	449	67	0.000602845	3.21979
GO:0009262	deoxyribonucleotide metabolic process	BP	31	10	0.000619143	3.20821
GO:0051307	meiotic chromosome separation	BP	21	8	0.000620962	3.20693
GO:0016895	exodeoxyribonuclease activity, producing 5'-phosphomonoesters	MF	21	8	0.000620962	3.20693
GO:0051271	negative regulation of cellular component movement	BP	274	45	0.000633818	3.19804
GO:0050678	regulation of epithelial cell proliferation	BP	306	49	0.000671127	3.1732
GO:0001755	neural crest cell migration	BP	54	14	0.000680563	3.16713
GO:0060078	regulation of postsynaptic membrane potential	BP	99	21	0.000707304	3.15039
GO:0031344	regulation of cell projection organization	BP	695	96	0.000720479	3.14238
GO:0016477	cell migration	BP	1175	151	0.000730011	3.13667
GO:0061333	renal tubule morphogenesis	BP	73	17	0.000734512	3.134
GO:0021675	nerve development	BP	67	16	0.000777489	3.10931
GO:1904029	regulation of cyclin-dependent protein kinase activity	BP	67	16	0.000777489	3.10931
GO:0099150	regulation of postsynaptic specialization assembly	BP	17	7	0.000794118	3.10012
GO:0150052	regulation of postsynapse assembly	BP	17	7	0.000794118	3.10012
GO:0043486	histone exchange	BP	17	7	0.000794118	3.10012
GO:0099144	anchored component of synaptic membrane	CC	17	7	0.000794118	3.10012
GO:1900449	regulation of glutamate receptor signaling pathway	BP	43	12	0.000797185	3.09844
GO:0099054	presynapse assembly	BP	43	12	0.000797185	3.09844
GO:0005720	nuclear heterochromatin	CC	43	12	0.000797185	3.09844
GO:0005230	extracellular ligand-gated ion channel activity	MF	43	12	0.000797185	3.09844
GO:0010633	negative regulation of epithelial cell migration	BP	61	15	0.000810972	3.09099
GO:0072171	mesonephric tubule morphogenesis	BP	61	15	0.000810972	3.09099
GO:0040007	growth	BP	931	123	0.000811341	3.0908
GO:0005604	basement membrane	CC	100	21	0.00081224	3.09032
GO:0031572	G2 DNA damage checkpoint	BP	32	10	0.000820414	3.08597
GO:0048841	regulation of axon extension involved in axon guidance	BP	32	10	0.000820414	3.08597
GO:0099068	postsynapse assembly	BP	32	10	0.000820414	3.08597
GO:0051233	spindle midzone	CC	32	10	0.000820414	3.08597
GO:0035239	tube morphogenesis	BP	775	105	0.000820919	3.0857
GO:0051057	positive regulation of small GTPase mediated signal transduction	BP	55	14	0.000829872	3.08099
GO:0051310	metaphase plate congression	BP	55	14	0.000829872	3.08099
GO:0009605	response to external stimulus	BP	1592	197	0.000835273	3.07817
GO:0031214	biomineral tissue development	BP	114	23	0.00084571	3.07278
GO:0021954	central nervous system neuron development	BP	74	17	0.000865927	3.06252
GO:0098698	postsynaptic specialization assembly	BP	27	9	0.000884319	3.05339
GO:0072012	glomerulus vasculature development	BP	22	8	0.000890582	3.05033
GO:0048485	sympathetic nervous system development	BP	22	8	0.000890582	3.05033
GO:0006213	pyrimidine nucleoside metabolic process	BP	22	8	0.000890582	3.05033
GO:0046532	regulation of photoreceptor cell differentiation	BP	9	5	0.000901438	3.04506
GO:0009162	deoxyribonucleoside monophosphate metabolic process	BP	9	5	0.000901438	3.04506
GO:0033314	mitotic DNA replication checkpoint	BP	9	5	0.000901438	3.04506
GO:0009130	pyrimidine nucleoside monophosphate biosynthetic process	BP	9	5	0.000901438	3.04506
GO:0071897	DNA biosynthetic process	BP	150	28	0.000905038	3.04333
GO:0005813	centrosome	CC	489	71	0.00091111	3.04043
GO:0043197	dendritic spine	CC	172	31	0.000913726	3.03918
GO:0060560	developmental growth involved in morphogenesis	BP	240	40	0.00092243	3.03507
GO:0009887	animal organ morphogenesis	BP	847	113	0.000925286	3.03372
GO:1901681	sulfur compound binding	MF	202	35	0.000929433	3.03178
GO:0070593	dendrite self-avoidance	BP	13	6	0.000931684	3.03073
GO:0099151	regulation of postsynaptic density assembly	BP	13	6	0.000931684	3.03073
GO:0009219	pyrimidine deoxyribonucleotide metabolic process	BP	13	6	0.000931684	3.03073
GO:0097617	annealing activity	MF	13	6	0.000931684	3.03073
GO:0050840	extracellular matrix binding	MF	56	14	0.00100588	2.99746
GO:0071139	resolution of recombination intermediates	BP	3	3	0.00100889	2.99616
GO:0098971	anterograde dendritic transport of neurotransmitter receptor complex	BP	3	3	0.00100889	2.99616
GO:0021648	vestibulocochlear nerve morphogenesis	BP	3	3	0.00100889	2.99616
GO:0006272	leading strand elongation	BP	3	3	0.00100889	2.99616
GO:0042585	germinal vesicle	CC	3	3	0.00100889	2.99616
GO:0000799	nuclear condensin complex	CC	3	3	0.00100889	2.99616
GO:0051908	double-stranded DNA 5'-3' exodeoxyribonuclease activity	MF	3	3	0.00100889	2.99616
GO:0031493	nucleosomal histone binding	MF	3	3	0.00100889	2.99616
GO:0035924	cellular response to vascular endothelial growth factor stimulus	BP	50	13	0.00101737	2.99252
GO:0007269	neurotransmitter secretion	BP	166	30	0.00104714	2.97999
GO:0099643	signal release from synapse	BP	166	30	0.00104714	2.97999
GO:0099174	regulation of presynapse organization	BP	33	10	0.00107246	2.96962
GO:0008156	negative regulation of DNA replication	BP	33	10	0.00107246	2.96962
GO:1901976	regulation of cell cycle checkpoint	BP	33	10	0.00107246	2.96962
GO:0014031	mesenchymal cell development	BP	82	18	0.001091	2.96218
GO:0008076	voltage-gated potassium channel complex	CC	69	16	0.00109228	2.96167
GO:0030198	extracellular matrix organization	BP	227	38	0.00112339	2.94947
GO:0008237	metallopeptidase activity	MF	145	27	0.00115025	2.93921
GO:0000079	regulation of cyclin-dependent protein serine/threonine kinase activity	BP	63	15	0.0011595	2.93573
GO:0071242	cellular response to ammonium ion	BP	39	11	0.00118608	2.92589
GO:0006284	base-excision repair	BP	39	11	0.00118608	2.92589
GO:0030285	integral component of synaptic vesicle membrane	CC	39	11	0.00118608	2.92589
GO:2000045	regulation of G1/S transition of mitotic cell cycle	BP	96	20	0.00118655	2.92571
GO:1905874	regulation of postsynaptic density organization	BP	18	7	0.0011876	2.92533
GO:0043537	negative regulation of blood vessel endothelial cell migration	BP	28	9	0.00118836	2.92505
GO:0021543	pallium development	BP	131	25	0.0012001	2.92078
GO:0007052	mitotic spindle organization	BP	103	21	0.00121138	2.91672
GO:0021872	forebrain generation of neurons	BP	57	14	0.0012122	2.91642
GO:0032412	regulation of ion transmembrane transporter activity	BP	205	35	0.00121463	2.91556
GO:0044309	neuron spine	CC	175	31	0.00122434	2.9121
GO:0007019	microtubule depolymerization	BP	45	12	0.00123765	2.9074
GO:0043679	axon terminus	CC	153	28	0.00124108	2.9062
GO:0048663	neuron fate commitment	BP	51	13	0.0012419	2.90591
GO:0004536	deoxyribonuclease activity	MF	51	13	0.0012419	2.90591
GO:0004529	exodeoxyribonuclease activity	MF	23	8	0.00124648	2.90431
GO:0043168	anion binding	MF	2361	279	0.00126408	2.89823
GO:1901989	positive regulation of cell cycle phase transition	BP	83	18	0.00126489	2.89795
GO:0043235	receptor complex	CC	307	48	0.00127712	2.89377
GO:0016321	female meiosis chromosome segregation	BP	6	4	0.00128339	2.89164
GO:0009157	deoxyribonucleoside monophosphate biosynthetic process	BP	6	4	0.00128339	2.89164
GO:0009177	pyrimidine deoxyribonucleoside monophosphate biosynthetic process	BP	6	4	0.00128339	2.89164
GO:0051575	5'-deoxyribose-5-phosphate lyase activity	MF	6	4	0.00128339	2.89164
GO:0017153	sodium:dicarboxylate symporter activity	MF	6	4	0.00128339	2.89164
GO:0048018	receptor ligand activity	MF	252	41	0.00129693	2.88708
GO:0016525	negative regulation of angiogenesis	BP	97	20	0.00135654	2.86757
GO:0019226	transmission of nerve impulse	BP	64	15	0.00137637	2.86126
GO:0010811	positive regulation of cell-substrate adhesion	BP	118	23	0.00137943	2.8603
GO:0038084	vascular endothelial growth factor signaling pathway	BP	34	10	0.00138438	2.85874
GO:0098631	cell adhesion mediator activity	MF	34	10	0.00138438	2.85874
GO:0000281	mitotic cytokinesis	BP	77	17	0.00138655	2.85806
GO:0044463	cell projection part	CC	1302	163	0.0014477	2.83932
GO:0120038	plasma membrane bounded cell projection part	CC	1302	163	0.0014477	2.83932
GO:0051966	regulation of synaptic transmission, glutamatergic	BP	58	14	0.00145281	2.83779
GO:0002028	regulation of sodium ion transport	BP	84	18	0.00146175	2.83513
GO:1902667	regulation of axon guidance	BP	40	11	0.0014897	2.8269
GO:0007157	heterophilic cell-cell adhesion via plasma membrane cell adhesion molecules	BP	40	11	0.0014897	2.8269
GO:0099084	postsynaptic specialization organization	BP	40	11	0.0014897	2.8269
GO:0042754	negative regulation of circadian rhythm	BP	14	6	0.00149262	2.82605
GO:0050930	induction of positive chemotaxis	BP	14	6	0.00149262	2.82605
GO:0031936	negative regulation of chromatin silencing	BP	14	6	0.00149262	2.82605
GO:0048484	enteric nervous system development	BP	14	6	0.00149262	2.82605
GO:1904889	regulation of excitatory synapse assembly	BP	14	6	0.00149262	2.82605
GO:0000800	lateral element	CC	14	6	0.00149262	2.82605
GO:0044420	extracellular matrix component	CC	46	12	0.00152388	2.81705
GO:1902751	positive regulation of cell cycle G2/M phase transition	BP	29	9	0.00157146	2.8037
GO:1905606	regulation of presynapse assembly	BP	29	9	0.00157146	2.8037
GO:0072395	signal transduction involved in cell cycle checkpoint	BP	29	9	0.00157146	2.8037
GO:0072401	signal transduction involved in DNA integrity checkpoint	BP	29	9	0.00157146	2.8037
GO:0072422	signal transduction involved in DNA damage checkpoint	BP	29	9	0.00157146	2.8037
GO:0031345	negative regulation of cell projection organization	BP	193	33	0.00160756	2.79383
GO:0010001	glial cell differentiation	BP	193	33	0.00160756	2.79383
GO:0070382	exocytic vesicle	CC	216	36	0.00161662	2.79139
GO:0032559	adenyl ribonucleotide binding	MF	1315	164	0.00164881	2.78283
GO:0045188	regulation of circadian sleep/wake cycle, non-REM sleep	BP	10	5	0.00165409	2.78144
GO:0001977	renal system process involved in regulation of blood volume	BP	10	5	0.00165409	2.78144
GO:0002087	regulation of respiratory gaseous exchange by neurological system process	BP	10	5	0.00165409	2.78144
GO:0032875	regulation of DNA endoreduplication	BP	10	5	0.00165409	2.78144
GO:0009208	pyrimidine ribonucleoside triphosphate metabolic process	BP	10	5	0.00165409	2.78144
GO:0009129	pyrimidine nucleoside monophosphate metabolic process	BP	10	5	0.00165409	2.78144
GO:0009221	pyrimidine deoxyribonucleotide biosynthetic process	BP	10	5	0.00165409	2.78144
GO:0098992	neuronal dense core vesicle	CC	10	5	0.00165409	2.78144
GO:0098609	cell-cell adhesion	BP	576	80	0.00165615	2.7809
GO:0022604	regulation of cell morphogenesis	BP	475	68	0.00167037	2.77719
GO:0150034	distal axon	CC	327	50	0.0016717	2.77684
GO:1903706	regulation of hemopoiesis	BP	311	48	0.00168191	2.7742
GO:0021602	cranial nerve morphogenesis	BP	24	8	0.00170692	2.76779
GO:0045956	positive regulation of calcium ion-dependent exocytosis	BP	24	8	0.00170692	2.76779
GO:0046653	tetrahydrofolate metabolic process	BP	19	7	0.00171878	2.76478
GO:0043083	synaptic cleft	CC	19	7	0.00171878	2.76478
GO:0005231	excitatory extracellular ligand-gated ion channel activity	MF	19	7	0.00171878	2.76478
GO:0005343	organic acid:sodium symporter activity	MF	19	7	0.00171878	2.76478
GO:0042476	odontogenesis	BP	92	19	0.00173253	2.76132
GO:0001823	mesonephros development	BP	92	19	0.00173253	2.76132
GO:0021987	cerebral cortex development	BP	92	19	0.00173253	2.76132
GO:0030554	adenyl nucleotide binding	MF	1326	165	0.00175711	2.7552
GO:0043933	protein-containing complex subunit organization	BP	1718	208	0.00179312	2.74639
GO:0040013	negative regulation of locomotion	BP	288	45	0.00180132	2.74441
GO:0099503	secretory vesicle	CC	435	63	0.00183059	2.73741
GO:0004386	helicase activity	MF	135	25	0.00185978	2.73054
GO:0004222	metalloendopeptidase activity	MF	79	17	0.00186383	2.72959
GO:0042327	positive regulation of phosphorylation	BP	847	111	0.00189231	2.72301
GO:0010562	positive regulation of phosphorus metabolic process	BP	909	118	0.00192592	2.71536
GO:0045937	positive regulation of phosphate metabolic process	BP	909	118	0.00192592	2.71536
GO:0007605	sensory perception of sound	BP	121	23	0.00194942	2.7101
GO:0010977	negative regulation of neuron projection development	BP	165	29	0.00195443	2.70898
GO:0046578	regulation of Ras protein signal transduction	BP	203	34	0.0019708	2.70536
GO:0050772	positive regulation of axonogenesis	BP	93	19	0.00197678	2.70404
GO:0001936	regulation of endothelial cell proliferation	BP	114	22	0.00197933	2.70348
GO:0010639	negative regulation of organelle organization	BP	354	53	0.00198212	2.70287
GO:0019233	sensory perception of pain	BP	107	21	0.00199593	2.69986
GO:2000181	negative regulation of blood vessel morphogenesis	BP	100	20	0.0019962	2.6998
GO:0005215	transporter activity	MF	928	120	0.00202716	2.69311
GO:0098688	parallel fiber to Purkinje cell synapse	CC	30	9	0.0020476	2.68875
GO:0060675	ureteric bud morphogenesis	BP	60	14	0.00205423	2.68735
GO:0007188	adenylate cyclase-modulating G protein-coupled receptor signaling pathway	BP	136	25	0.00206642	2.68478
GO:0048863	stem cell differentiation	BP	181	31	0.00212921	2.67178
GO:0001658	branching involved in ureteric bud morphogenesis	BP	54	13	0.00217528	2.66248
GO:0044773	mitotic DNA damage checkpoint	BP	54	13	0.00217528	2.66248
GO:0014013	regulation of gliogenesis	BP	122	23	0.0021793	2.66168
GO:0099565	chemical synaptic transmission, postsynaptic	BP	87	18	0.0022145	2.65472
GO:0061387	regulation of extent of cell growth	BP	115	22	0.00222076	2.6535
GO:0072078	nephron tubule morphogenesis	BP	67	15	0.00224045	2.64966
GO:0030516	regulation of axon extension	BP	101	20	0.00225938	2.64601
GO:2000649	regulation of sodium ion transmembrane transporter activity	BP	48	12	0.00226039	2.64582
GO:0050961	detection of temperature stimulus involved in sensory perception	BP	15	6	0.00227788	2.64247
GO:0050965	detection of temperature stimulus involved in sensory perception of pain	BP	15	6	0.00227788	2.64247
GO:0090231	regulation of spindle checkpoint	BP	15	6	0.00227788	2.64247
GO:0009218	pyrimidine ribonucleotide metabolic process	BP	15	6	0.00227788	2.64247
GO:0001673	male germ cell nucleus	CC	15	6	0.00227788	2.64247
GO:0000400	four-way junction DNA binding	MF	15	6	0.00227788	2.64247
GO:0043138	3'-5' DNA helicase activity	MF	15	6	0.00227788	2.64247
GO:0005003	ephrin receptor activity	MF	15	6	0.00227788	2.64247
GO:0015271	outward rectifier potassium channel activity	MF	15	6	0.00227788	2.64247
GO:0031935	regulation of chromatin silencing	BP	25	8	0.00229194	2.6398
GO:0010594	regulation of endothelial cell migration	BP	137	25	0.00229233	2.63972
GO:0022898	regulation of transmembrane transporter activity	BP	213	35	0.00237704	2.62396
GO:0007214	gamma-aminobutyric acid signaling pathway	BP	20	7	0.00241745	2.61664
GO:0097107	postsynaptic density assembly	BP	20	7	0.00241745	2.61664
GO:0017056	structural constituent of nuclear pore	MF	20	7	0.00241745	2.61664
GO:0043169	cation binding	MF	3039	348	0.00252077	2.59847
GO:0061640	cytoskeleton-dependent cytokinesis	BP	88	18	0.00252837	2.59716
GO:0008037	cell recognition	BP	95	19	0.00255302	2.59295
GO:1902807	negative regulation of cell cycle G1/S phase transition	BP	55	13	0.00259172	2.58641
GO:0051303	establishment of chromosome localization	BP	68	15	0.00261315	2.58283
GO:0045165	cell fate commitment	BP	191	32	0.00261367	2.58275
GO:0048169	regulation of long-term neuronal synaptic plasticity	BP	31	9	0.00263197	2.57972
GO:0048870	cell motility	BP	1267	157	0.00267493	2.57269
GO:0051674	localization of cell	BP	1267	157	0.00267493	2.57269
GO:0046579	positive regulation of Ras protein signal transduction	BP	49	12	0.00272501	2.56463
GO:0099172	presynapse organization	BP	49	12	0.00272501	2.56463
GO:0001763	morphogenesis of a branching structure	BP	207	34	0.00273737	2.56267
GO:0070013	intracellular organelle lumen	CC	3528	399	0.00274398	2.56162
GO:0002688	regulation of leukocyte chemotaxis	BP	75	16	0.00274698	2.56114
GO:0061438	renal system vasculature morphogenesis	BP	7	4	0.00275642	2.55965
GO:0061439	kidney vasculature morphogenesis	BP	7	4	0.00275642	2.55965
GO:0007135	meiosis II	BP	7	4	0.00275642	2.55965
GO:0061983	meiosis II cell cycle process	BP	7	4	0.00275642	2.55965
GO:0042940	D-amino acid transport	BP	7	4	0.00275642	2.55965
GO:0009176	pyrimidine deoxyribonucleoside monophosphate metabolic process	BP	7	4	0.00275642	2.55965
GO:0090232	positive regulation of spindle checkpoint	BP	7	4	0.00275642	2.55965
GO:0090267	positive regulation of mitotic cell cycle spindle assembly checkpoint	BP	7	4	0.00275642	2.55965
GO:0007423	sensory organ development	BP	451	64	0.00277561	2.55664
GO:0042748	circadian sleep/wake cycle, non-REM sleep	BP	11	5	0.00278294	2.5555
GO:0042023	DNA endoreduplication	BP	11	5	0.00278294	2.5555
GO:0008296	3'-5'-exodeoxyribonuclease activity	MF	11	5	0.00278294	2.5555
GO:0031402	sodium ion binding	MF	11	5	0.00278294	2.5555
GO:0021545	cranial nerve development	BP	37	10	0.00278394	2.55534
GO:0031974	membrane-enclosed lumen	CC	3529	399	0.00279894	2.55301
GO:0043233	organelle lumen	CC	3529	399	0.00279894	2.55301
GO:0015872	dopamine transport	BP	43	11	0.00280024	2.5528
GO:0014033	neural crest cell differentiation	BP	82	17	0.00283307	2.54774
GO:1902806	regulation of cell cycle G1/S phase transition	BP	110	21	0.00283544	2.54738
GO:0071479	cellular response to ionizing radiation	BP	62	14	0.00284818	2.54543
GO:0048306	calcium-dependent protein binding	MF	62	14	0.00284818	2.54543
GO:0098739	import across plasma membrane	BP	89	18	0.00287857	2.54082
GO:0001657	ureteric bud development	BP	89	18	0.00287857	2.54082
GO:0072163	mesonephric epithelium development	BP	89	18	0.00287857	2.54082
GO:0072164	mesonephric tubule development	BP	89	18	0.00287857	2.54082
GO:0048754	branching morphogenesis of an epithelial tube	BP	162	28	0.00296998	2.52725
GO:0032279	asymmetric synapse	CC	369	54	0.00298195	2.5255
GO:0006941	striated muscle contraction	BP	125	23	0.00301162	2.5212
GO:0009394	2'-deoxyribonucleotide metabolic process	BP	26	8	0.0030232	2.51953
GO:0019692	deoxyribose phosphate metabolic process	BP	26	8	0.0030232	2.51953
GO:0010971	positive regulation of G2/M transition of mitotic cell cycle	BP	26	8	0.0030232	2.51953
GO:0072088	nephron epithelium morphogenesis	BP	69	15	0.00303562	2.51775
GO:0050000	chromosome localization	BP	69	15	0.00303562	2.51775
GO:0061138	morphogenesis of a branching epithelium	BP	193	32	0.0030876	2.51038
GO:0060359	response to ammonium ion	BP	76	16	0.00316228	2.5
GO:0046872	metal ion binding	MF	2974	340	0.00316359	2.49982
GO:0060048	cardiac muscle contraction	BP	104	20	0.00323043	2.49074
GO:0043535	regulation of blood vessel endothelial cell migration	BP	83	17	0.00323699	2.48986
GO:0035249	synaptic transmission, glutamatergic	BP	83	17	0.00323699	2.48986
GO:0015370	solute:sodium symporter activity	MF	50	12	0.00326426	2.48621
GO:0031589	cell-substrate adhesion	BP	297	45	0.00330148	2.48129
GO:2000311	regulation of AMPA receptor activity	BP	21	7	0.0033157	2.47943
GO:0042474	middle ear morphogenesis	BP	21	7	0.0033157	2.47943
GO:0042056	chemoattractant activity	MF	21	7	0.0033157	2.47943
GO:2000146	negative regulation of cell motility	BP	241	38	0.0033374	2.47659
GO:0042745	circadian sleep/wake cycle	BP	16	6	0.00333787	2.47653
GO:0016048	detection of temperature stimulus	BP	16	6	0.00333787	2.47653
GO:0035173	histone kinase activity	MF	16	6	0.00333787	2.47653
GO:0048566	embryonic digestive tract development	BP	32	9	0.00334085	2.47614
GO:0061005	cell differentiation involved in kidney development	BP	44	11	0.0034012	2.46837
GO:0001662	behavioral fear response	BP	38	10	0.00344419	2.46291
GO:0002209	behavioral defense response	BP	38	10	0.00344419	2.46291
GO:0001941	postsynaptic membrane organization	BP	38	10	0.00344419	2.46291
GO:0060541	respiratory system development	BP	210	34	0.00346851	2.45986
GO:0072028	nephron morphogenesis	BP	70	15	0.0035127	2.45436
GO:0002520	immune system development	BP	775	101	0.00351806	2.4537
GO:0001667	ameboidal-type cell migration	BP	364	53	0.00360227	2.44342
GO:0002690	positive regulation of leukocyte chemotaxis	BP	57	13	0.0036204	2.44124
GO:1902305	regulation of sodium ion transmembrane transport	BP	57	13	0.0036204	2.44124
GO:0098685	Schaffer collateral - CA1 synapse	CC	105	20	0.00362297	2.44094
GO:0014032	neural crest cell development	BP	77	16	0.00362805	2.44033
GO:0048514	blood vessel morphogenesis	BP	533	73	0.00368327	2.43377
GO:0060167	regulation of adenosine receptor signaling pathway	BP	4	3	0.00373233	2.42802
GO:0051754	meiotic sister chromatid cohesion, centromeric	BP	4	3	0.00373233	2.42802
GO:0000320	re-entry into mitotic cell cycle	BP	4	3	0.00373233	2.42802
GO:0097118	neuroligin clustering involved in postsynaptic membrane assembly	BP	4	3	0.00373233	2.42802
GO:0061743	motor learning	BP	4	3	0.00373233	2.42802
GO:0097112	gamma-aminobutyric acid receptor clustering	BP	4	3	0.00373233	2.42802
GO:0043111	replication fork arrest	BP	4	3	0.00373233	2.42802
GO:0006269	DNA replication, synthesis of RNA primer	BP	4	3	0.00373233	2.42802
GO:0006231	dTMP biosynthetic process	BP	4	3	0.00373233	2.42802
GO:0046073	dTMP metabolic process	BP	4	3	0.00373233	2.42802
GO:1905340	regulation of protein localization to kinetochore	BP	4	3	0.00373233	2.42802
GO:1905342	positive regulation of protein localization to kinetochore	BP	4	3	0.00373233	2.42802
GO:0000942	condensed nuclear chromosome outer kinetochore	CC	4	3	0.00373233	2.42802
GO:0001674	female germ cell nucleus	CC	4	3	0.00373233	2.42802
GO:0042567	insulin-like growth factor ternary complex	CC	4	3	0.00373233	2.42802
GO:0008282	inward rectifying potassium channel	CC	4	3	0.00373233	2.42802
GO:0008622	epsilon DNA polymerase complex	CC	4	3	0.00373233	2.42802
GO:0000444	MIS12/MIND type complex	CC	4	3	0.00373233	2.42802
GO:0045145	single-stranded DNA 5'-3' exodeoxyribonuclease activity	MF	4	3	0.00373233	2.42802
GO:0071214	cellular response to abiotic stimulus	BP	211	34	0.00374657	2.42637
GO:0104004	cellular response to environmental stimulus	BP	211	34	0.00374657	2.42637
GO:0043226	organelle	CC	10360	1090	0.00374708	2.42631
GO:0042493	response to drug	BP	663	88	0.00376871	2.42381
GO:0080135	regulation of cellular response to stress	BP	594	80	0.0038252	2.41735
GO:0005643	nuclear pore	CC	64	14	0.00387786	2.41141
GO:0010463	mesenchymal cell proliferation	BP	51	12	0.00388653	2.41044
GO:2000134	negative regulation of G1/S transition of mitotic cell cycle	BP	51	12	0.00388653	2.41044
GO:0021952	central nervous system projection neuron axonogenesis	BP	27	8	0.00392379	2.40629
GO:0036297	interstrand cross-link repair	BP	27	8	0.00392379	2.40629
GO:1902668	negative regulation of axon guidance	BP	27	8	0.00392379	2.40629
GO:0050905	neuromuscular process	BP	113	21	0.00395344	2.40302
GO:0048585	negative regulation of response to stimulus	BP	1362	166	0.003995	2.39848
GO:0001934	positive regulation of protein phosphorylation	BP	805	104	0.00403304	2.39437
GO:0014069	postsynaptic density	CC	366	53	0.00403703	2.39394
GO:0001935	endothelial cell proliferation	BP	128	23	0.0040969	2.38754
GO:0045661	regulation of myoblast differentiation	BP	45	11	0.00410117	2.38709
GO:0001786	phosphatidylserine binding	MF	45	11	0.00410117	2.38709
GO:0016772	transferase activity, transferring phosphorus-containing groups	MF	832	107	0.00410573	2.38661
GO:0008092	cytoskeletal protein binding	MF	841	108	0.00412778	2.38428
GO:0048167	regulation of synaptic plasticity	BP	189	31	0.00418701	2.3781
GO:0007189	adenylate cyclase-activating G protein-coupled receptor signaling pathway	BP	85	17	0.0041883	2.37796
GO:0048512	circadian behavior	BP	33	9	0.00419149	2.37763
GO:0086002	cardiac muscle cell action potential involved in contraction	BP	39	10	0.00422285	2.37439
GO:0042165	neurotransmitter binding	MF	39	10	0.00422285	2.37439
GO:0022029	telencephalon cell migration	BP	58	13	0.0042466	2.37196
GO:0045785	positive regulation of cell adhesion	BP	326	48	0.00436309	2.36021
GO:0045187	regulation of circadian sleep/wake cycle, sleep	BP	12	5	0.00437925	2.3586
GO:0009265	2'-deoxyribonucleotide biosynthetic process	BP	12	5	0.00437925	2.3586
GO:0046385	deoxyribose phosphate biosynthetic process	BP	12	5	0.00437925	2.3586
GO:2000650	negative regulation of sodium ion transmembrane transporter activity	BP	12	5	0.00437925	2.3586
GO:0072224	metanephric glomerulus development	BP	12	5	0.00437925	2.3586
GO:0035641	locomotory exploration behavior	BP	12	5	0.00437925	2.3586
GO:0097090	presynaptic membrane organization	BP	12	5	0.00437925	2.3586
GO:0097329	response to antimetabolite	BP	12	5	0.00437925	2.3586
GO:0009148	pyrimidine nucleoside triphosphate biosynthetic process	BP	12	5	0.00437925	2.3586
GO:0022840	leak channel activity	MF	12	5	0.00437925	2.3586
GO:0022842	narrow pore channel activity	MF	12	5	0.00437925	2.3586
GO:0044057	regulation of system process	BP	477	66	0.00440134	2.35642
GO:0030336	negative regulation of cell migration	BP	229	36	0.00441468	2.3551
GO:0010460	positive regulation of heart rate	BP	22	7	0.00444742	2.35189
GO:0044342	type B pancreatic cell proliferation	BP	22	7	0.00444742	2.35189
GO:0007063	regulation of sister chromatid cohesion	BP	22	7	0.00444742	2.35189
GO:0006301	postreplication repair	BP	22	7	0.00444742	2.35189
GO:0001503	ossification	BP	310	46	0.00447672	2.34904
GO:0005102	signaling receptor binding	MF	1221	150	0.00456968	2.34011
GO:0001656	metanephros development	BP	72	15	0.00465134	2.33242
GO:0019199	transmembrane receptor protein kinase activity	MF	72	15	0.00465134	2.33242
GO:0032409	regulation of transporter activity	BP	222	35	0.0047252	2.32558
GO:0033605	positive regulation of catecholamine secretion	BP	17	6	0.00472538	2.32556
GO:0048486	parasympathetic nervous system development	BP	17	6	0.00472538	2.32556
GO:0048172	regulation of short-term neuronal synaptic plasticity	BP	17	6	0.00472538	2.32556
GO:0099173	postsynapse organization	BP	175	29	0.0047291	2.32522
GO:0007276	gamete generation	BP	470	65	0.00473681	2.32451
GO:0035639	purine ribonucleoside triphosphate binding	MF	1552	186	0.0048282	2.31622
GO:0010959	regulation of metal ion transport	BP	336	49	0.00483505	2.3156
GO:0009888	tissue development	BP	1534	184	0.00487969	2.31161
GO:0035861	site of double-strand break	CC	46	11	0.00491118	2.30881
GO:0032589	neuron projection membrane	CC	59	13	0.00495726	2.30476
GO:0042383	sarcolemma	CC	145	25	0.00497702	2.30303
GO:0045815	positive regulation of gene expression, epigenetic	BP	28	8	0.00501796	2.29947
GO:0045499	chemorepellent activity	MF	28	8	0.00501796	2.29947
GO:0051668	localization within membrane	BP	168	28	0.00501883	2.2994
GO:0030165	PDZ domain binding	MF	108	20	0.00504559	2.29709
GO:0009113	purine nucleobase biosynthetic process	BP	8	4	0.00507606	2.29447
GO:0072239	metanephric glomerulus vasculature development	BP	8	4	0.00507606	2.29447
GO:0021877	forebrain neuron fate commitment	BP	8	4	0.00507606	2.29447
GO:0046051	UTP metabolic process	BP	8	4	0.00507606	2.29447
GO:0005237	inhibitory extracellular ligand-gated ion channel activity	MF	8	4	0.00507606	2.29447
GO:0097479	synaptic vesicle localization	BP	176	29	0.00513369	2.28957
GO:0035265	organ growth	BP	176	29	0.00513369	2.28957
GO:0002062	chondrocyte differentiation	BP	101	19	0.00518309	2.28541
GO:0007622	rhythmic behavior	BP	34	9	0.00520205	2.28383
GO:0098868	bone growth	BP	34	9	0.00520205	2.28383
GO:0097106	postsynaptic density organization	BP	34	9	0.00520205	2.28383
GO:0035850	epithelial cell differentiation involved in kidney development	BP	34	9	0.00520205	2.28383
GO:0032879	regulation of localization	BP	2337	270	0.0052282	2.28165
GO:2001023	regulation of response to drug	BP	94	18	0.00529045	2.27651
GO:0003151	outflow tract morphogenesis	BP	73	15	0.00532385	2.27377
GO:0030282	bone mineralization	BP	87	17	0.00535795	2.271
GO:0048286	lung alveolus development	BP	53	12	0.00541581	2.26634
GO:0030199	collagen fibril organization	BP	53	12	0.00541581	2.26634
GO:0055085	transmembrane transport	BP	1019	127	0.00548993	2.26043
GO:1901342	regulation of vasculature development	BP	281	42	0.00563371	2.24921
GO:0004672	protein kinase activity	MF	551	74	0.00564236	2.24854
GO:0010810	regulation of cell-substrate adhesion	BP	193	31	0.00572953	2.24188
GO:0003690	double-stranded DNA binding	MF	788	101	0.00574234	2.24091
GO:0007632	visual behavior	BP	60	13	0.00576022	2.23956
GO:0021885	forebrain cell migration	BP	60	13	0.00576022	2.23956
GO:0005518	collagen binding	MF	60	13	0.00576022	2.23956
GO:0099504	synaptic vesicle cycle	BP	209	33	0.00582107	2.235
GO:0015807	L-amino acid transport	BP	47	11	0.00584272	2.23338
GO:0089718	amino acid import across plasma membrane	BP	23	7	0.00584783	2.23301
GO:1905809	negative regulation of synapse organization	BP	23	7	0.00584783	2.23301
GO:0097150	neuronal stem cell population maintenance	BP	23	7	0.00584783	2.23301
GO:0099500	vesicle fusion to plasma membrane	BP	23	7	0.00584783	2.23301
GO:0006760	folic acid-containing compound metabolic process	BP	23	7	0.00584783	2.23301
GO:1904861	excitatory synapse assembly	BP	23	7	0.00584783	2.23301
GO:0001568	blood vessel development	BP	613	81	0.00594453	2.22588
GO:0061351	neural precursor cell proliferation	BP	147	25	0.00595555	2.22508
GO:0032465	regulation of cytokinesis	BP	67	14	0.00597088	2.22396
GO:0046928	regulation of neurotransmitter secretion	BP	117	21	0.00599313	2.22235
GO:0099094	ligand-gated cation channel activity	MF	74	15	0.00607282	2.21661
GO:0048864	stem cell development	BP	81	16	0.00608812	2.21552
GO:0043062	extracellular structure organization	BP	266	40	0.0061169	2.21347
GO:0042596	fear response	BP	41	10	0.00619191	2.20818
GO:0010464	regulation of mesenchymal cell proliferation	BP	41	10	0.00619191	2.20818
GO:0007080	mitotic metaphase plate congression	BP	41	10	0.00619191	2.20818
GO:0030595	leukocyte chemotaxis	BP	140	24	0.00628613	2.20162
GO:0001655	urogenital system development	BP	291	43	0.00629749	2.20083
GO:0019933	cAMP-mediated signaling	BP	125	22	0.00632947	2.19863
GO:2000241	regulation of reproductive process	BP	125	22	0.00632947	2.19863
GO:0002686	negative regulation of leukocyte migration	BP	29	8	0.00633092	2.19853
GO:1990573	potassium ion import across plasma membrane	BP	29	8	0.00633092	2.19853
GO:0050919	negative chemotaxis	BP	35	9	0.00639139	2.1944
GO:0019205	nucleobase-containing compound kinase activity	MF	35	9	0.00639139	2.1944
GO:0095500	acetylcholine receptor signaling pathway	BP	18	6	0.00649427	2.18747
GO:1903831	signal transduction involved in cellular response to ammonium ion	BP	18	6	0.00649427	2.18747
GO:1905144	response to acetylcholine	BP	18	6	0.00649427	2.18747
GO:1905145	cellular response to acetylcholine	BP	18	6	0.00649427	2.18747
GO:0050966	detection of mechanical stimulus involved in sensory perception of pain	BP	18	6	0.00649427	2.18747
GO:0046131	pyrimidine ribonucleoside metabolic process	BP	18	6	0.00649427	2.18747
GO:0031420	alkali metal ion binding	MF	18	6	0.00649427	2.18747
GO:0030547	receptor inhibitor activity	MF	18	6	0.00649427	2.18747
GO:0070182	DNA polymerase binding	MF	18	6	0.00649427	2.18747
GO:0048639	positive regulation of developmental growth	BP	179	29	0.00652517	2.18541
GO:0042749	regulation of circadian sleep/wake cycle	BP	13	5	0.00653398	2.18482
GO:0050802	circadian sleep/wake cycle, sleep	BP	13	5	0.00653398	2.18482
GO:0044065	regulation of respiratory system process	BP	13	5	0.00653398	2.18482
GO:1902306	negative regulation of sodium ion transmembrane transport	BP	13	5	0.00653398	2.18482
GO:0016584	nucleosome positioning	BP	13	5	0.00653398	2.18482
GO:0046132	pyrimidine ribonucleoside biosynthetic process	BP	13	5	0.00653398	2.18482
GO:0046134	pyrimidine nucleoside biosynthetic process	BP	13	5	0.00653398	2.18482
GO:0090266	regulation of mitotic cell cycle spindle assembly checkpoint	BP	13	5	0.00653398	2.18482
GO:1903504	regulation of mitotic spindle checkpoint	BP	13	5	0.00653398	2.18482
GO:0042575	DNA polymerase complex	CC	13	5	0.00653398	2.18482
GO:0001518	voltage-gated sodium channel complex	CC	13	5	0.00653398	2.18482
GO:0005172	vascular endothelial growth factor receptor binding	MF	13	5	0.00653398	2.18482
GO:0001618	virus receptor activity	MF	13	5	0.00653398	2.18482
GO:0104005	hijacked molecular function	MF	13	5	0.00653398	2.18482
GO:0008083	growth factor activity	MF	96	18	0.00663194	2.17836
GO:0001944	vasculature development	BP	642	84	0.006652	2.17705
GO:0002312	B cell activation involved in immune response	BP	61	13	0.00666363	2.17629
GO:0090090	negative regulation of canonical Wnt signaling pathway	BP	111	20	0.00689956	2.16118
GO:0007585	respiratory gaseous exchange	BP	48	11	0.00690774	2.16066
GO:0010332	response to gamma radiation	BP	48	11	0.00690774	2.16066
GO:0016301	kinase activity	MF	696	90	0.00698246	2.15599
GO:2001257	regulation of cation channel activity	BP	134	23	0.00725624	2.13929
GO:0001764	neuron migration	BP	157	26	0.00726668	2.13866
GO:0051606	detection of stimulus	BP	119	21	0.00729852	2.13677
GO:0040008	regulation of growth	BP	627	82	0.00735564	2.13338
GO:0086003	cardiac muscle cell contraction	BP	55	12	0.00738817	2.13146
GO:0048645	animal organ formation	BP	55	12	0.00738817	2.13146
GO:0010646	regulation of cell communication	BP	2646	301	0.00738861	2.13144
GO:0010976	positive regulation of neuron projection development	BP	327	47	0.00744873	2.12792
GO:0032467	positive regulation of cytokinesis	BP	24	7	0.0075529	2.12189
GO:0030318	melanocyte differentiation	BP	24	7	0.0075529	2.12189
GO:0099622	cardiac muscle cell membrane repolarization	BP	24	7	0.0075529	2.12189
GO:0007413	axonal fasciculation	BP	24	7	0.0075529	2.12189
GO:0106030	neuron projection fasciculation	BP	24	7	0.0075529	2.12189
GO:0060536	cartilage morphogenesis	BP	24	7	0.0075529	2.12189
GO:0072359	circulatory system development	BP	957	119	0.00757706	2.1205
GO:0003012	muscle system process	BP	319	46	0.00758722	2.11992
GO:0009411	response to UV	BP	127	22	0.00764384	2.11669
GO:0051298	centrosome duplication	BP	62	13	0.0076759	2.11487
GO:0060021	roof of mouth development	BP	83	16	0.00774652	2.11089
GO:0006468	protein phosphorylation	BP	1515	180	0.00779128	2.10839
GO:0030510	regulation of BMP signaling pathway	BP	76	15	0.00782445	2.10655
GO:0009116	nucleoside metabolic process	BP	76	15	0.00782445	2.10655
GO:0016049	cell growth	BP	455	62	0.00785369	2.10493
GO:0045987	positive regulation of smooth muscle contraction	BP	30	8	0.00788848	2.10301
GO:0043276	anoikis	BP	30	8	0.00788848	2.10301
GO:0003013	circulatory system process	BP	387	54	0.0079251	2.101
GO:0004713	protein tyrosine kinase activity	MF	120	21	0.00803322	2.09511
GO:0045773	positive regulation of axon extension	BP	49	11	0.00811853	2.09052
GO:0098878	neurotransmitter receptor complex	CC	49	11	0.00811853	2.09052
GO:0042393	histone binding	MF	174	28	0.00813743	2.08951
GO:0001822	kidney development	BP	238	36	0.00817779	2.08736
GO:0001525	angiogenesis	BP	439	60	0.00828245	2.08184
GO:0008021	synaptic vesicle	CC	198	31	0.00830024	2.08091
GO:0060073	micturition	BP	9	4	0.00841575	2.07491
GO:0003093	regulation of glomerular filtration	BP	9	4	0.00841575	2.07491
GO:0007158	neuron cell-cell adhesion	BP	9	4	0.00841575	2.07491
GO:2000288	positive regulation of myoblast proliferation	BP	9	4	0.00841575	2.07491
GO:0072711	cellular response to hydroxyurea	BP	9	4	0.00841575	2.07491
GO:0072075	metanephric mesenchyme development	BP	9	4	0.00841575	2.07491
GO:0061549	sympathetic ganglion development	BP	9	4	0.00841575	2.07491
GO:0021957	corticospinal tract morphogenesis	BP	9	4	0.00841575	2.07491
GO:0098532	histone H3-K27 trimethylation	BP	9	4	0.00841575	2.07491
GO:0009209	pyrimidine ribonucleoside triphosphate biosynthetic process	BP	9	4	0.00841575	2.07491
GO:1901978	positive regulation of cell cycle checkpoint	BP	9	4	0.00841575	2.07491
GO:0051292	nuclear pore complex assembly	BP	9	4	0.00841575	2.07491
GO:1902711	GABA-A receptor complex	CC	9	4	0.00841575	2.07491
GO:0099095	ligand-gated anion channel activity	MF	9	4	0.00841575	2.07491
GO:0045125	bioactive lipid receptor activity	MF	9	4	0.00841575	2.07491
GO:0004890	GABA-A receptor activity	MF	9	4	0.00841575	2.07491
GO:0022841	potassium ion leak channel activity	MF	9	4	0.00841575	2.07491
GO:0005313	L-glutamate transmembrane transporter activity	MF	9	4	0.00841575	2.07491
GO:0015172	acidic amino acid transmembrane transporter activity	MF	9	4	0.00841575	2.07491
GO:0051130	positive regulation of cellular component organization	BP	1124	137	0.00855631	2.06771
GO:0046530	photoreceptor cell differentiation	BP	56	12	0.00856554	2.06725
GO:0021562	vestibulocochlear nerve development	BP	5	3	0.00863347	2.06381
GO:0021631	optic nerve morphogenesis	BP	5	3	0.00863347	2.06381
GO:0042483	negative regulation of odontogenesis	BP	5	3	0.00863347	2.06381
GO:0045636	positive regulation of melanocyte differentiation	BP	5	3	0.00863347	2.06381
GO:0000706	meiotic DNA double-strand break processing	BP	5	3	0.00863347	2.06381
GO:0072757	cellular response to camptothecin	BP	5	3	0.00863347	2.06381
GO:0038001	paracrine signaling	BP	5	3	0.00863347	2.06381
GO:1905563	negative regulation of vascular endothelial cell proliferation	BP	5	3	0.00863347	2.06381
GO:0090677	reversible differentiation	BP	5	3	0.00863347	2.06381
GO:0015727	lactate transport	BP	5	3	0.00863347	2.06381
GO:0035873	lactate transmembrane transport	BP	5	3	0.00863347	2.06381
GO:0035879	plasma membrane lactate transport	BP	5	3	0.00863347	2.06381
GO:0071205	protein localization to juxtaparanode region of axon	BP	5	3	0.00863347	2.06381
GO:0072007	mesangial cell differentiation	BP	5	3	0.00863347	2.06381
GO:0072143	mesangial cell development	BP	5	3	0.00863347	2.06381
GO:0018057	peptidyl-lysine oxidation	BP	5	3	0.00863347	2.06381
GO:0021960	anterior commissure morphogenesis	BP	5	3	0.00863347	2.06381
GO:0006287	base-excision repair, gap-filling	BP	5	3	0.00863347	2.06381
GO:0070100	negative regulation of chemokine-mediated signaling pathway	BP	5	3	0.00863347	2.06381
GO:0006297	nucleotide-excision repair, DNA gap filling	BP	5	3	0.00863347	2.06381
GO:0009211	pyrimidine deoxyribonucleoside triphosphate metabolic process	BP	5	3	0.00863347	2.06381
GO:1990481	mRNA pseudouridine synthesis	BP	5	3	0.00863347	2.06381
GO:0099535	synapse-associated extracellular matrix	CC	5	3	0.00863347	2.06381
GO:0031261	DNA replication preinitiation complex	CC	5	3	0.00863347	2.06381
GO:0031428	box C/D snoRNP complex	CC	5	3	0.00863347	2.06381
GO:0016942	insulin-like growth factor binding protein complex	CC	5	3	0.00863347	2.06381
GO:0036454	growth factor complex	CC	5	3	0.00863347	2.06381
GO:0099012	neuronal dense core vesicle membrane	CC	5	3	0.00863347	2.06381
GO:0008309	double-stranded DNA exodeoxyribonuclease activity	MF	5	3	0.00863347	2.06381
GO:0000403	Y-form DNA binding	MF	5	3	0.00863347	2.06381
GO:0000405	bubble DNA binding	MF	5	3	0.00863347	2.06381
GO:0038036	sphingosine-1-phosphate receptor activity	MF	5	3	0.00863347	2.06381
GO:0043185	vascular endothelial growth factor receptor 3 binding	MF	5	3	0.00863347	2.06381
GO:0005234	extracellularly glutamate-gated ion channel activity	MF	5	3	0.00863347	2.06381
GO:0038085	vascular endothelial growth factor binding	MF	5	3	0.00863347	2.06381
GO:0004720	protein-lysine 6-oxidase activity	MF	5	3	0.00863347	2.06381
GO:0048495	Roundabout binding	MF	5	3	0.00863347	2.06381
GO:0008310	single-stranded DNA 3'-5' exodeoxyribonuclease activity	MF	5	3	0.00863347	2.06381
GO:0035174	histone serine kinase activity	MF	5	3	0.00863347	2.06381
GO:0048813	dendrite morphogenesis	BP	167	27	0.00868897	2.06103
GO:0030431	sleep	BP	19	6	0.00869834	2.06056
GO:0003071	renal system process involved in regulation of systemic arterial blood pressure	BP	19	6	0.00869834	2.06056
GO:0045663	positive regulation of myoblast differentiation	BP	19	6	0.00869834	2.06056
GO:0032331	negative regulation of chondrocyte differentiation	BP	19	6	0.00869834	2.06056
GO:0048532	anatomical structure arrangement	BP	19	6	0.00869834	2.06056
GO:0060077	inhibitory synapse	CC	19	6	0.00869834	2.06056
GO:0005248	voltage-gated sodium channel activity	MF	19	6	0.00869834	2.06056
GO:2000145	regulation of cell motility	BP	791	100	0.00876096	2.05745
GO:0098686	hippocampal mossy fiber to CA3 synapse	CC	43	10	0.00880942	2.05505
GO:0044304	main axon	CC	77	15	0.00883971	2.05356
GO:0070507	regulation of microtubule cytoskeleton organization	BP	183	29	0.00885489	2.05282
GO:0030324	lung development	BP	183	29	0.00885489	2.05282
GO:0002683	negative regulation of immune system process	BP	347	49	0.0088821	2.05148
GO:0051270	regulation of cellular component movement	BP	863	108	0.00888239	2.05147
GO:0023051	regulation of signaling	BP	2666	302	0.00909197	2.04134
GO:0048584	positive regulation of response to stimulus	BP	1670	196	0.00920395	2.03603
GO:0003676	nucleic acid binding	MF	2648	300	0.00926679	2.03307
GO:0005516	calmodulin binding	MF	160	26	0.00927204	2.03282
GO:0022410	circadian sleep/wake cycle process	BP	14	5	0.00933473	2.0299
GO:0031340	positive regulation of vesicle fusion	BP	14	5	0.00933473	2.0299
GO:0060850	regulation of transcription involved in cell fate commitment	BP	14	5	0.00933473	2.0299
GO:0051782	negative regulation of cell division	BP	14	5	0.00933473	2.0299
GO:0086014	atrial cardiac muscle cell action potential	BP	14	5	0.00933473	2.0299
GO:0086026	atrial cardiac muscle cell to AV node cell signaling	BP	14	5	0.00933473	2.0299
GO:0086066	atrial cardiac muscle cell to AV node cell communication	BP	14	5	0.00933473	2.0299
GO:0071625	vocalization behavior	BP	14	5	0.00933473	2.0299
GO:0098712	L-glutamate import across plasma membrane	BP	14	5	0.00933473	2.0299
GO:0009220	pyrimidine ribonucleotide biosynthetic process	BP	14	5	0.00933473	2.0299
GO:0019985	translesion synthesis	BP	14	5	0.00933473	2.0299
GO:0006999	nuclear pore organization	BP	14	5	0.00933473	2.0299
GO:0051174	regulation of phosphorus metabolic process	BP	1421	169	0.00945017	2.02456
GO:0002685	regulation of leukocyte migration	BP	137	23	0.00946153	2.02404
GO:0030276	clathrin binding	MF	50	11	0.00948768	2.02284
GO:0140115	export across plasma membrane	BP	25	7	0.00959883	2.01778
GO:0043090	amino acid import	BP	25	7	0.00959883	2.01778
GO:0071709	membrane assembly	BP	25	7	0.00959883	2.01778
GO:0006312	mitotic recombination	BP	25	7	0.00959883	2.01778
GO:0005732	small nucleolar ribonucleoprotein complex	CC	25	7	0.00959883	2.01778
GO:1905114	cell surface receptor signaling pathway involved in cell-cell signaling	BP	451	61	0.00969889	2.01328
GO:0043044	ATP-dependent chromatin remodeling	BP	31	8	0.00971683	2.01248
GO:0008306	associative learning	BP	85	16	0.00974817	2.01108
GO:0008542	visual learning	BP	57	12	0.00988424	2.00506
GO:0043113	receptor clustering	BP	57	12	0.00988424	2.00506
GO:0046605	regulation of centrosome cycle	BP	57	12	0.00988424	2.00506
GO:0060079	excitatory postsynaptic potential	BP	78	15	0.0099566	2.00189
GO:0097529	myeloid leukocyte migration	BP	130	22	0.0100252	1.99891
GO:0097120	receptor localization to synapse	BP	64	13	0.0100618	1.99733
GO:0006342	chromatin silencing	BP	64	13	0.0100618	1.99733
GO:0042323	negative regulation of circadian sleep/wake cycle, non-REM sleep	BP	2	2	0.0100646	1.9972
GO:0070256	negative regulation of mucus secretion	BP	2	2	0.0100646	1.9972
GO:0032805	positive regulation of low-density lipoprotein particle receptor catabolic process	BP	2	2	0.0100646	1.9972
GO:0000732	strand displacement	BP	2	2	0.0100646	1.9972
GO:1902298	cell cycle DNA replication maintenance of fidelity	BP	2	2	0.0100646	1.9972
GO:1990426	mitotic recombination-dependent replication fork processing	BP	2	2	0.0100646	1.9972
GO:1990505	mitotic DNA replication maintenance of fidelity	BP	2	2	0.0100646	1.9972
GO:0071163	DNA replication preinitiation complex assembly	BP	2	2	0.0100646	1.9972
GO:0021893	cerebral cortex GABAergic interneuron fate commitment	BP	2	2	0.0100646	1.9972
GO:0061075	positive regulation of neural retina development	BP	2	2	0.0100646	1.9972
GO:1902868	positive regulation of retina development in camera-type eye	BP	2	2	0.0100646	1.9972
GO:1902871	positive regulation of amacrine cell differentiation	BP	2	2	0.0100646	1.9972
GO:0090116	C-5 methylation of cytosine	BP	2	2	0.0100646	1.9972
GO:0010716	negative regulation of extracellular matrix disassembly	BP	2	2	0.0100646	1.9972
GO:1900141	regulation of oligodendrocyte apoptotic process	BP	2	2	0.0100646	1.9972
GO:1900142	negative regulation of oligodendrocyte apoptotic process	BP	2	2	0.0100646	1.9972
GO:0072355	histone H3-T3 phosphorylation	BP	2	2	0.0100646	1.9972
GO:1900039	positive regulation of cellular response to hypoxia	BP	2	2	0.0100646	1.9972
GO:0097324	melanocyte migration	BP	2	2	0.0100646	1.9972
GO:1904341	regulation of colon smooth muscle contraction	BP	2	2	0.0100646	1.9972
GO:1904343	positive regulation of colon smooth muscle contraction	BP	2	2	0.0100646	1.9972
GO:1990765	colon smooth muscle contraction	BP	2	2	0.0100646	1.9972
GO:0072185	metanephric cap development	BP	2	2	0.0100646	1.9972
GO:0072186	metanephric cap morphogenesis	BP	2	2	0.0100646	1.9972
GO:0090094	metanephric cap mesenchymal cell proliferation involved in metanephros development	BP	2	2	0.0100646	1.9972
GO:0021730	trigeminal sensory nucleus development	BP	2	2	0.0100646	1.9972
GO:0021740	principal sensory nucleus of trigeminal nerve development	BP	2	2	0.0100646	1.9972
GO:1990523	bone regeneration	BP	2	2	0.0100646	1.9972
GO:0021649	vestibulocochlear nerve structural organization	BP	2	2	0.0100646	1.9972
GO:0061552	ganglion morphogenesis	BP	2	2	0.0100646	1.9972
GO:0097374	sensory neuron axon guidance	BP	2	2	0.0100646	1.9972
GO:1904835	dorsal root ganglion morphogenesis	BP	2	2	0.0100646	1.9972
GO:0048690	regulation of axon extension involved in regeneration	BP	2	2	0.0100646	1.9972
GO:0042489	negative regulation of odontogenesis of dentin-containing tooth	BP	2	2	0.0100646	1.9972
GO:0090678	cell dedifferentiation involved in phenotypic switching	BP	2	2	0.0100646	1.9972
GO:1905174	regulation of vascular smooth muscle cell dedifferentiation	BP	2	2	0.0100646	1.9972
GO:1990936	vascular smooth muscle cell dedifferentiation	BP	2	2	0.0100646	1.9972
GO:0045004	DNA replication proofreading	BP	2	2	0.0100646	1.9972
GO:0021966	corticospinal neuron axon guidance	BP	2	2	0.0100646	1.9972
GO:0070778	L-aspartate transmembrane transport	BP	2	2	0.0100646	1.9972
GO:0140009	L-aspartate import across plasma membrane	BP	2	2	0.0100646	1.9972
GO:0007057	spindle assembly involved in female meiosis I	BP	2	2	0.0100646	1.9972
GO:0090233	negative regulation of spindle checkpoint	BP	2	2	0.0100646	1.9972
GO:1904975	response to bleomycin	BP	2	2	0.0100646	1.9972
GO:1904976	cellular response to bleomycin	BP	2	2	0.0100646	1.9972
GO:0048769	sarcomerogenesis	BP	2	2	0.0100646	1.9972
GO:0032812	positive regulation of epinephrine secretion	BP	2	2	0.0100646	1.9972
GO:0072166	posterior mesonephric tubule development	BP	2	2	0.0100646	1.9972
GO:0051325	interphase	BP	2	2	0.0100646	1.9972
GO:0051329	mitotic interphase	BP	2	2	0.0100646	1.9972
GO:0032877	positive regulation of DNA endoreduplication	BP	2	2	0.0100646	1.9972
GO:0009149	pyrimidine nucleoside triphosphate catabolic process	BP	2	2	0.0100646	1.9972
GO:0009213	pyrimidine deoxyribonucleoside triphosphate catabolic process	BP	2	2	0.0100646	1.9972
GO:0014719	skeletal muscle satellite cell activation	BP	2	2	0.0100646	1.9972
GO:0071140	resolution of mitotic recombination intermediates	BP	2	2	0.0100646	1.9972
GO:0006500	N-terminal protein palmitoylation	BP	2	2	0.0100646	1.9972
GO:0031436	BRCA1-BARD1 complex	CC	2	2	0.0100646	1.9972
GO:1990077	primosome complex	CC	2	2	0.0100646	1.9972
GO:0005971	ribonucleoside-diphosphate reductase complex	CC	2	2	0.0100646	1.9972
GO:0072354	histone kinase activity (H3-T3 specific)	MF	2	2	0.0100646	1.9972
GO:0003845	11-beta-hydroxysteroid dehydrogenase [NAD(P)] activity	MF	2	2	0.0100646	1.9972
GO:0001601	peptide YY receptor activity	MF	2	2	0.0100646	1.9972
GO:0032556	pyrimidine deoxyribonucleotide binding	MF	2	2	0.0100646	1.9972
GO:0042221	response to chemical	BP	2938	330	0.0101101	1.99524
GO:0006865	amino acid transport	BP	115	20	0.0101981	1.99148
GO:0043542	endothelial cell migration	BP	177	28	0.0102127	1.99086
GO:0072001	renal system development	BP	258	38	0.0102859	1.98776
GO:0023057	negative regulation of signaling	BP	1167	141	0.0103003	1.98715
GO:0072358	cardiovascular system development	BP	654	84	0.0105488	1.9768
GO:0050900	leukocyte migration	BP	234	35	0.0106701	1.97183
GO:0048232	male gamete generation	BP	359	50	0.0106702	1.97183
GO:0031109	microtubule polymerization or depolymerization	BP	108	19	0.0107121	1.97013
GO:0042770	signal transduction in response to DNA damage	BP	86	16	0.010892	1.96289
GO:0060993	kidney morphogenesis	BP	86	16	0.010892	1.96289
GO:0030323	respiratory tube development	BP	186	29	0.0110181	1.95789
GO:0001501	skeletal system development	BP	428	58	0.0110262	1.95757
GO:0043410	positive regulation of MAPK cascade	BP	428	58	0.0110262	1.95757
GO:0009612	response to mechanical stimulus	BP	116	20	0.0111943	1.951
GO:0000910	cytokinesis	BP	139	23	0.0112127	1.95029
GO:0007628	adult walking behavior	BP	38	9	0.011228	1.9497
GO:0021955	central nervous system neuron axonogenesis	BP	38	9	0.011228	1.9497
GO:2000107	negative regulation of leukocyte apoptotic process	BP	38	9	0.011228	1.9497
GO:0060411	cardiac septum morphogenesis	BP	72	14	0.0113805	1.94384
GO:0050951	sensory perception of temperature stimulus	BP	20	6	0.0113901	1.94347
GO:0032633	interleukin-4 production	BP	20	6	0.0113901	1.94347
GO:0021544	subpallium development	BP	20	6	0.0113901	1.94347
GO:0043194	axon initial segment	CC	20	6	0.0113901	1.94347
GO:0019220	regulation of phosphate metabolic process	BP	1420	168	0.0116438	1.93391
GO:0030133	transport vesicle	CC	285	41	0.0116624	1.93321
GO:0008015	blood circulation	BP	378	52	0.0117756	1.92902
GO:0009163	nucleoside biosynthetic process	BP	26	7	0.0120214	1.92004
GO:0042455	ribonucleoside biosynthetic process	BP	26	7	0.0120214	1.92004
GO:0021846	cell proliferation in forebrain	BP	26	7	0.0120214	1.92004
GO:0001832	blastocyst growth	BP	26	7	0.0120214	1.92004
GO:0040020	regulation of meiotic nuclear division	BP	26	7	0.0120214	1.92004
GO:1902476	chloride transmembrane transport	BP	26	7	0.0120214	1.92004
GO:0048843	negative regulation of axon extension involved in axon guidance	BP	26	7	0.0120214	1.92004
GO:0044305	calyx of Held	CC	26	7	0.0120214	1.92004
GO:0046635	positive regulation of alpha-beta T cell activation	BP	45	10	0.0121998	1.91365
GO:0010648	negative regulation of cell communication	BP	1164	140	0.012208	1.91335
GO:0019935	cyclic-nucleotide-mediated signaling	BP	148	24	0.0123809	1.90725
GO:0030334	regulation of cell migration	BP	757	95	0.0126157	1.89909
GO:0007219	Notch signaling pathway	BP	164	26	0.0126257	1.89875
GO:0000726	non-recombinational repair	BP	52	11	0.0127524	1.89441
GO:0072578	neurotransmitter-gated ion channel clustering	BP	15	5	0.0128632	1.89065
GO:0072010	glomerular epithelium development	BP	15	5	0.0128632	1.89065
GO:0051382	kinetochore assembly	BP	15	5	0.0128632	1.89065
GO:0051938	L-glutamate import	BP	15	5	0.0128632	1.89065
GO:0050145	nucleoside monophosphate kinase activity	MF	15	5	0.0128632	1.89065
GO:0016894	endonuclease activity, active with either ribo- or deoxyribonucleic acids and producing 3'-phosphomonoesters	MF	15	5	0.0128632	1.89065
GO:0031223	auditory behavior	BP	10	4	0.0129235	1.88862
GO:0042693	muscle cell fate commitment	BP	10	4	0.0129235	1.88862
GO:0040009	regulation of growth rate	BP	10	4	0.0129235	1.88862
GO:0021683	cerebellar granular layer morphogenesis	BP	10	4	0.0129235	1.88862
GO:0070601	centromeric sister chromatid cohesion	BP	10	4	0.0129235	1.88862
GO:2000302	positive regulation of synaptic vesicle exocytosis	BP	10	4	0.0129235	1.88862
GO:0072710	response to hydroxyurea	BP	10	4	0.0129235	1.88862
GO:0072203	cell proliferation involved in metanephros development	BP	10	4	0.0129235	1.88862
GO:0051574	positive regulation of histone H3-K9 methylation	BP	10	4	0.0129235	1.88862
GO:0097104	postsynaptic membrane assembly	BP	10	4	0.0129235	1.88862
GO:0002551	mast cell chemotaxis	BP	10	4	0.0129235	1.88862
GO:0031630	regulation of synaptic vesicle fusion to presynaptic active zone membrane	BP	10	4	0.0129235	1.88862
GO:0060525	prostate glandular acinus development	BP	10	4	0.0129235	1.88862
GO:0016446	somatic hypermutation of immunoglobulin genes	BP	10	4	0.0129235	1.88862
GO:0035999	tetrahydrofolate interconversion	BP	10	4	0.0129235	1.88862
GO:0005883	neurofilament	CC	10	4	0.0129235	1.88862
GO:0031080	nuclear pore outer ring	CC	10	4	0.0129235	1.88862
GO:0003680	AT DNA binding	MF	10	4	0.0129235	1.88862
GO:0030021	extracellular matrix structural constituent conferring compression resistance	MF	10	4	0.0129235	1.88862
GO:0086008	voltage-gated potassium channel activity involved in cardiac muscle cell action potential repolarization	MF	10	4	0.0129235	1.88862
GO:0048592	eye morphogenesis	BP	133	22	0.0129716	1.887
GO:0050795	regulation of behavior	BP	59	12	0.0129884	1.88644
GO:0048488	synaptic vesicle endocytosis	BP	59	12	0.0129884	1.88644
GO:0140238	presynaptic endocytosis	BP	59	12	0.0129884	1.88644
GO:0006940	regulation of smooth muscle contraction	BP	59	12	0.0129884	1.88644
GO:0003333	amino acid transmembrane transport	BP	59	12	0.0129884	1.88644
GO:0030315	T-tubule	CC	66	13	0.0129891	1.88642
GO:0006936	muscle contraction	BP	229	34	0.01303	1.88505
GO:0017076	purine nucleotide binding	MF	1620	189	0.0131393	1.88143
GO:0090659	walking behavior	BP	39	9	0.0133295	1.87519
GO:0099003	vesicle-mediated transport in synapse	BP	230	34	0.0138623	1.85817
GO:0048534	hematopoietic or lymphoid organ development	BP	733	92	0.0138917	1.85725
GO:0048640	negative regulation of developmental growth	BP	111	19	0.0141994	1.84773
GO:0006303	double-strand break repair via nonhomologous end joining	BP	46	10	0.0142244	1.84697
GO:0048880	sensory system development	BP	297	42	0.0142337	1.84668
GO:0003416	endochondral bone growth	BP	33	8	0.0142904	1.84496
GO:0002053	positive regulation of mesenchymal cell proliferation	BP	33	8	0.0142904	1.84496
GO:0016339	calcium-dependent cell-cell adhesion via plasma membrane cell adhesion molecules	BP	33	8	0.0142904	1.84496
GO:0010771	negative regulation of cell morphogenesis involved in differentiation	BP	96	17	0.0143137	1.84425
GO:0005814	centriole	CC	96	17	0.0143137	1.84425
GO:0007623	circadian rhythm	BP	158	25	0.0145822	1.83618
GO:0060080	inhibitory postsynaptic potential	BP	21	6	0.0146199	1.83505
GO:0006730	one-carbon metabolic process	BP	21	6	0.0146199	1.83505
GO:0007095	mitotic G2 DNA damage checkpoint	BP	21	6	0.0146199	1.83505
GO:1904031	positive regulation of cyclin-dependent protein kinase activity	BP	21	6	0.0146199	1.83505
GO:0034706	sodium channel complex	CC	21	6	0.0146199	1.83505
GO:0004181	metallocarboxypeptidase activity	MF	21	6	0.0146199	1.83505
GO:0005253	anion channel activity	MF	53	11	0.0146739	1.83345
GO:0021884	forebrain neuron development	BP	27	7	0.0148556	1.82811
GO:0031594	neuromuscular junction	CC	89	16	0.0149673	1.82486
GO:0019953	sexual reproduction	BP	575	74	0.0149941	1.82408
GO:0032555	purine ribonucleotide binding	MF	1608	187	0.0152996	1.81532
GO:0032101	regulation of response to external stimulus	BP	558	72	0.0153721	1.81327
GO:0048709	oligodendrocyte differentiation	BP	82	15	0.0155756	1.80756
GO:0030278	regulation of ossification	BP	183	28	0.0156556	1.80533
GO:0015893	drug transport	BP	159	25	0.0157059	1.80394
GO:0030514	negative regulation of BMP signaling pathway	BP	40	9	0.0157089	1.80385
GO:0036094	small molecule binding	MF	2107	240	0.0157483	1.80277
GO:0032102	negative regulation of response to external stimulus	BP	257	37	0.0157663	1.80227
GO:0032075	positive regulation of nuclease activity	BP	6	3	0.0159836	1.79633
GO:0003357	noradrenergic neuron differentiation	BP	6	3	0.0159836	1.79633
GO:0021892	cerebral cortex GABAergic interneuron differentiation	BP	6	3	0.0159836	1.79633
GO:0045003	double-strand break repair via synthesis-dependent strand annealing	BP	6	3	0.0159836	1.79633
GO:1901563	response to camptothecin	BP	6	3	0.0159836	1.79633
GO:1990414	replication-born double-strand break repair via sister chromatid exchange	BP	6	3	0.0159836	1.79633
GO:0072103	glomerulus vasculature morphogenesis	BP	6	3	0.0159836	1.79633
GO:0072104	glomerular capillary formation	BP	6	3	0.0159836	1.79633
GO:0045144	meiotic sister chromatid segregation	BP	6	3	0.0159836	1.79633
GO:0051177	meiotic sister chromatid cohesion	BP	6	3	0.0159836	1.79633
GO:0060605	tube lumen cavitation	BP	6	3	0.0159836	1.79633
GO:0060662	salivary gland cavitation	BP	6	3	0.0159836	1.79633
GO:0035754	B cell chemotaxis	BP	6	3	0.0159836	1.79633
GO:0046654	tetrahydrofolate biosynthetic process	BP	6	3	0.0159836	1.79633
GO:0071420	cellular response to histamine	BP	6	3	0.0159836	1.79633
GO:1900239	regulation of phenotypic switching	BP	6	3	0.0159836	1.79633
GO:0000912	assembly of actomyosin apparatus involved in cytokinesis	BP	6	3	0.0159836	1.79633
GO:0000915	actomyosin contractile ring assembly	BP	6	3	0.0159836	1.79633
GO:0044837	actomyosin contractile ring organization	BP	6	3	0.0159836	1.79633
GO:0090520	sphingolipid mediated signaling pathway	BP	6	3	0.0159836	1.79633
GO:1901490	regulation of lymphangiogenesis	BP	6	3	0.0159836	1.79633
GO:1904238	pericyte cell differentiation	BP	6	3	0.0159836	1.79633
GO:0060510	type II pneumocyte differentiation	BP	6	3	0.0159836	1.79633
GO:0021825	substrate-dependent cerebral cortex tangential migration	BP	6	3	0.0159836	1.79633
GO:0060753	regulation of mast cell chemotaxis	BP	6	3	0.0159836	1.79633
GO:0060754	positive regulation of mast cell chemotaxis	BP	6	3	0.0159836	1.79633
GO:0098937	anterograde dendritic transport	BP	6	3	0.0159836	1.79633
GO:0042985	negative regulation of amyloid precursor protein biosynthetic process	BP	6	3	0.0159836	1.79633
GO:0071676	negative regulation of mononuclear cell migration	BP	6	3	0.0159836	1.79633
GO:0070099	regulation of chemokine-mediated signaling pathway	BP	6	3	0.0159836	1.79633
GO:0014816	skeletal muscle satellite cell differentiation	BP	6	3	0.0159836	1.79633
GO:0046078	dUMP metabolic process	BP	6	3	0.0159836	1.79633
GO:0005890	sodium:potassium-exchanging ATPase complex	CC	6	3	0.0159836	1.79633
GO:0032280	symmetric synapse	CC	6	3	0.0159836	1.79633
GO:0031802	type 5 metabotropic glutamate receptor binding	MF	6	3	0.0159836	1.79633
GO:0043237	laminin-1 binding	MF	6	3	0.0159836	1.79633
GO:0030023	extracellular matrix constituent conferring elasticity	MF	6	3	0.0159836	1.79633
GO:0005021	vascular endothelial growth factor-activated receptor activity	MF	6	3	0.0159836	1.79633
GO:0043515	kinetochore binding	MF	6	3	0.0159836	1.79633
GO:0016787	hydrolase activity	MF	2108	240	0.0160655	1.79411
GO:0002027	regulation of heart rate	BP	75	14	0.0161098	1.79291
GO:0007613	memory	BP	128	21	0.0163191	1.7873
GO:0099601	regulation of neurotransmitter receptor activity	BP	47	10	0.0164897	1.78279
GO:0008328	ionotropic glutamate receptor complex	CC	47	10	0.0164897	1.78279
GO:2001021	negative regulation of response to DNA damage stimulus	BP	68	13	0.0165312	1.7817
GO:0061061	muscle structure development	BP	560	72	0.0165812	1.78038
GO:0003015	heart process	BP	184	28	0.0167545	1.77587
GO:0009119	ribonucleoside metabolic process	BP	61	12	0.0167869	1.77503
GO:0051785	positive regulation of nuclear division	BP	61	12	0.0167869	1.77503
GO:0071156	regulation of cell cycle arrest	BP	54	11	0.0168054	1.77455
GO:0015171	amino acid transmembrane transporter activity	MF	54	11	0.0168054	1.77455
GO:0051588	regulation of neurotransmitter transport	BP	152	24	0.0168503	1.77339
GO:0031401	positive regulation of protein modification process	BP	1011	122	0.016883	1.77255
GO:0010107	potassium ion import	BP	34	8	0.0170868	1.76734
GO:0007435	salivary gland morphogenesis	BP	34	8	0.0170868	1.76734
GO:0014075	response to amine	BP	16	5	0.0171928	1.76465
GO:0048521	negative regulation of behavior	BP	16	5	0.0171928	1.76465
GO:0048070	regulation of developmental pigmentation	BP	16	5	0.0171928	1.76465
GO:0060973	cell migration involved in heart development	BP	16	5	0.0171928	1.76465
GO:0001833	inner cell mass cell proliferation	BP	16	5	0.0171928	1.76465
GO:0086011	membrane repolarization during action potential	BP	16	5	0.0171928	1.76465
GO:0016486	peptide hormone processing	BP	16	5	0.0171928	1.76465
GO:0010369	chromocenter	CC	16	5	0.0171928	1.76465
GO:0005614	interstitial matrix	CC	16	5	0.0171928	1.76465
GO:0015026	coreceptor activity	MF	16	5	0.0171928	1.76465
GO:0016646	oxidoreductase activity, acting on the CH-NH group of donors, NAD or NADP as acceptor	MF	16	5	0.0171928	1.76465
GO:0040012	regulation of locomotion	BP	857	105	0.0172755	1.76257
GO:0001938	positive regulation of endothelial cell proliferation	BP	83	15	0.0173026	1.76189
GO:0048609	multicellular organismal reproductive process	BP	570	73	0.0173098	1.76171
GO:0060419	heart growth	BP	98	17	0.0173667	1.76028
GO:0006959	humoral immune response	BP	121	20	0.0173968	1.75953
GO:0045765	regulation of angiogenesis	BP	251	36	0.018	1.74473
GO:0043534	blood vessel endothelial cell migration	BP	106	18	0.0180146	1.74438
GO:0070528	protein kinase C signaling	BP	28	7	0.0181348	1.74149
GO:0071480	cellular response to gamma radiation	BP	28	7	0.0181348	1.74149
GO:0035767	endothelial cell chemotaxis	BP	28	7	0.0181348	1.74149
GO:0051984	positive regulation of chromosome segregation	BP	28	7	0.0181348	1.74149
GO:0043236	laminin binding	MF	28	7	0.0181348	1.74149
GO:0016776	phosphotransferase activity, phosphate group as acceptor	MF	28	7	0.0181348	1.74149
GO:0031532	actin cytoskeleton reorganization	BP	91	16	0.0182812	1.73799
GO:0051954	positive regulation of amine transport	BP	41	9	0.0183855	1.73552
GO:2000242	negative regulation of reproductive process	BP	41	9	0.0183855	1.73552
GO:0000307	cyclin-dependent protein kinase holoenzyme complex	CC	41	9	0.0183855	1.73552
GO:0031954	positive regulation of protein autophosphorylation	BP	22	6	0.0184346	1.73437
GO:0060045	positive regulation of cardiac muscle cell proliferation	BP	22	6	0.0184346	1.73437
GO:2000516	positive regulation of CD4-positive, alpha-beta T cell activation	BP	22	6	0.0184346	1.73437
GO:0031629	synaptic vesicle fusion to presynaptic active zone membrane	BP	22	6	0.0184346	1.73437
GO:0005721	pericentric heterochromatin	CC	22	6	0.0184346	1.73437
GO:0005911	cell-cell junction	CC	405	54	0.0184839	1.73321
GO:0016020	membrane	CC	6330	675	0.0185466	1.73173
GO:0070167	regulation of biomineral tissue development	BP	69	13	0.0185557	1.73152
GO:0045814	negative regulation of gene expression, epigenetic	BP	69	13	0.0185557	1.73152
GO:0006821	chloride transport	BP	69	13	0.0185557	1.73152
GO:0001973	adenosine receptor signaling pathway	BP	11	4	0.0187181	1.72774
GO:0033631	cell-cell adhesion mediated by integrin	BP	11	4	0.0187181	1.72774
GO:0035588	G protein-coupled purinergic receptor signaling pathway	BP	11	4	0.0187181	1.72774
GO:0072216	positive regulation of metanephros development	BP	11	4	0.0187181	1.72774
GO:2000291	regulation of myoblast proliferation	BP	11	4	0.0187181	1.72774
GO:0050910	detection of mechanical stimulus involved in sensory perception of sound	BP	11	4	0.0187181	1.72774
GO:1902805	positive regulation of synaptic vesicle transport	BP	11	4	0.0187181	1.72774
GO:0097531	mast cell migration	BP	11	4	0.0187181	1.72774
GO:0086013	membrane repolarization during cardiac muscle cell action potential	BP	11	4	0.0187181	1.72774
GO:0021604	cranial nerve structural organization	BP	11	4	0.0187181	1.72774
GO:0045876	positive regulation of sister chromatid cohesion	BP	11	4	0.0187181	1.72774
GO:0019896	axonal transport of mitochondrion	BP	11	4	0.0187181	1.72774
GO:0042983	amyloid precursor protein biosynthetic process	BP	11	4	0.0187181	1.72774
GO:0042984	regulation of amyloid precursor protein biosynthetic process	BP	11	4	0.0187181	1.72774
GO:0002566	somatic diversification of immune receptors via somatic mutation	BP	11	4	0.0187181	1.72774
GO:1902710	GABA receptor complex	CC	11	4	0.0187181	1.72774
GO:0019103	pyrimidine nucleotide binding	MF	11	4	0.0187181	1.72774
GO:0017154	semaphorin receptor activity	MF	11	4	0.0187181	1.72774
GO:0048646	anatomical structure formation involved in morphogenesis	BP	951	115	0.0188629	1.72439
GO:0000166	nucleotide binding	MF	1824	209	0.0189568	1.72224
GO:1901265	nucleoside phosphate binding	MF	1824	209	0.0189568	1.72224
GO:0097327	response to antineoplastic agent	BP	62	12	0.0189735	1.72185
GO:0001101	response to acid chemical	BP	227	33	0.0190236	1.72071
GO:0090596	sensory organ morphogenesis	BP	227	33	0.0190236	1.72071
GO:0071772	response to BMP	BP	130	21	0.019189	1.71695
GO:0071773	cellular response to BMP stimulus	BP	130	21	0.019189	1.71695
GO:0044422	organelle part	CC	6599	702	0.0192131	1.7164
GO:0019904	protein domain specific binding	MF	734	91	0.0192837	1.71481
GO:0016458	gene silencing	BP	170	26	0.0194176	1.7118
GO:0009966	regulation of signal transduction	BP	2289	258	0.019689	1.70578
GO:0001654	eye development	BP	295	41	0.0199306	1.70048
GO:0150063	visual system development	BP	295	41	0.0199306	1.70048
GO:0033555	multicellular organismal response to stress	BP	77	14	0.0200121	1.69871
GO:0043270	positive regulation of ion transport	BP	253	36	0.0201238	1.69629
GO:0006338	chromatin remodeling	BP	115	19	0.0201706	1.69528
GO:0000922	spindle pole	CC	115	19	0.0201706	1.69528
GO:0004520	endodeoxyribonuclease activity	MF	35	8	0.0202558	1.69345
GO:0080134	regulation of response to stress	BP	1036	124	0.0202668	1.69322
GO:0032553	ribonucleotide binding	MF	1621	187	0.0204063	1.69024
GO:0051656	establishment of organelle localization	BP	425	56	0.02066	1.68487
GO:0036465	synaptic vesicle recycling	BP	70	13	0.0207614	1.68274
GO:0032504	multicellular organism reproduction	BP	575	73	0.0207662	1.68264
GO:0042752	regulation of circadian rhythm	BP	85	15	0.0211918	1.67383
GO:0005882	intermediate filament	CC	63	12	0.0213659	1.67028
GO:0051932	synaptic transmission, GABAergic	BP	42	9	0.0213783	1.67003
GO:0008285	negative regulation of cell proliferation	BP	567	72	0.0214432	1.66871
GO:0042803	protein homodimerization activity	MF	783	96	0.0217297	1.66295
GO:0086001	cardiac muscle cell action potential	BP	49	10	0.0218042	1.66146
GO:0071674	mononuclear cell migration	BP	49	10	0.0218042	1.66146
GO:0003016	respiratory system process	BP	29	7	0.0218906	1.65974
GO:0045686	negative regulation of glial cell differentiation	BP	29	7	0.0218906	1.65974
GO:0042558	pteridine-containing compound metabolic process	BP	29	7	0.0218906	1.65974
GO:0044703	multi-organism reproductive process	BP	657	82	0.0219194	1.65917
GO:0070252	actin-mediated cell contraction	BP	78	14	0.0222117	1.65342
GO:0003084	positive regulation of systemic arterial blood pressure	BP	17	5	0.0223876	1.64999
GO:0030539	male genitalia development	BP	17	5	0.0223876	1.64999
GO:0031290	retinal ganglion cell axon guidance	BP	17	5	0.0223876	1.64999
GO:0031644	regulation of neurological system process	BP	132	21	0.0224366	1.64904
GO:0035556	intracellular signal transduction	BP	2135	241	0.0225556	1.64675
GO:0061448	connective tissue development	BP	230	33	0.0226326	1.64526
GO:0034622	cellular protein-containing complex assembly	BP	912	110	0.0227573	1.64288
GO:0051953	negative regulation of amine transport	BP	23	6	0.022877	1.6406
GO:0048665	neuron fate specification	BP	23	6	0.022877	1.6406
GO:0006958	complement activation, classical pathway	BP	23	6	0.022877	1.6406
GO:0086019	cell-cell signaling involved in cardiac conduction	BP	23	6	0.022877	1.6406
GO:0032281	AMPA glutamate receptor complex	CC	23	6	0.022877	1.6406
GO:0045445	myoblast differentiation	BP	71	13	0.0231573	1.63531
GO:0010631	epithelial cell migration	BP	256	36	0.0236782	1.62565
GO:0051216	cartilage development	BP	173	26	0.02375	1.62434
GO:0046638	positive regulation of alpha-beta T cell differentiation	BP	36	8	0.0238206	1.62305
GO:0086009	membrane repolarization	BP	36	8	0.0238206	1.62305
GO:0048489	synaptic vesicle transport	BP	165	25	0.0239639	1.62044
GO:0097480	establishment of synaptic vesicle localization	BP	165	25	0.0239639	1.62044
GO:0098563	intrinsic component of synaptic vesicle membrane	CC	57	11	0.0245867	1.6093
GO:0071482	cellular response to light stimulus	BP	79	14	0.0245874	1.60929
GO:0030099	myeloid cell differentiation	BP	325	44	0.024654	1.60811
GO:0030517	negative regulation of axon extension	BP	43	9	0.0247054	1.60721
GO:0032330	regulation of chondrocyte differentiation	BP	43	9	0.0247054	1.60721
GO:0014014	negative regulation of gliogenesis	BP	43	9	0.0247054	1.60721
GO:0005254	chloride channel activity	MF	43	9	0.0247054	1.60721
GO:0008277	regulation of G protein-coupled receptor signaling pathway	BP	102	17	0.0249551	1.60284
GO:0004519	endonuclease activity	MF	102	17	0.0249551	1.60284
GO:0090132	epithelium migration	BP	257	36	0.024967	1.60263
GO:0043229	intracellular organelle	CC	10151	1056	0.0250353	1.60145
GO:0099175	regulation of postsynapse organization	BP	110	18	0.0254542	1.59424
GO:0007292	female gamete generation	BP	110	18	0.0254542	1.59424
GO:0016773	phosphotransferase activity, alcohol group as acceptor	MF	644	80	0.0258129	1.58816
GO:0016540	protein autoprocessing	BP	12	4	0.0258876	1.58691
GO:0006544	glycine metabolic process	BP	12	4	0.0258876	1.58691
GO:1902950	regulation of dendritic spine maintenance	BP	12	4	0.0258876	1.58691
GO:0031573	intra-S DNA damage checkpoint	BP	12	4	0.0258876	1.58691
GO:0072074	kidney mesenchyme development	BP	12	4	0.0258876	1.58691
GO:0061548	ganglion development	BP	12	4	0.0258876	1.58691
GO:0022403	cell cycle phase	BP	12	4	0.0258876	1.58691
GO:0007100	mitotic centrosome separation	BP	12	4	0.0258876	1.58691
GO:0071371	cellular response to gonadotropin stimulus	BP	12	4	0.0258876	1.58691
GO:0061140	lung secretory cell differentiation	BP	12	4	0.0258876	1.58691
GO:0098691	dopaminergic synapse	CC	12	4	0.0258876	1.58691
GO:0015464	acetylcholine receptor activity	MF	12	4	0.0258876	1.58691
GO:0035256	G protein-coupled glutamate receptor binding	MF	12	4	0.0258876	1.58691
GO:0016917	GABA receptor activity	MF	12	4	0.0258876	1.58691
GO:0060923	cardiac muscle cell fate commitment	BP	7	3	0.0259039	1.58663
GO:0009204	deoxyribonucleoside triphosphate catabolic process	BP	7	3	0.0259039	1.58663
GO:0001993	regulation of systemic arterial blood pressure by norepinephrine-epinephrine	BP	7	3	0.0259039	1.58663
GO:0085020	protein K6-linked ubiquitination	BP	7	3	0.0259039	1.58663
GO:0045634	regulation of melanocyte differentiation	BP	7	3	0.0259039	1.58663
GO:0050942	positive regulation of pigment cell differentiation	BP	7	3	0.0259039	1.58663
GO:0048842	positive regulation of axon extension involved in axon guidance	BP	7	3	0.0259039	1.58663
GO:0007144	female meiosis I	BP	7	3	0.0259039	1.58663
GO:0032876	negative regulation of DNA endoreduplication	BP	7	3	0.0259039	1.58663
GO:0098700	neurotransmitter loading into synaptic vesicle	BP	7	3	0.0259039	1.58663
GO:0034776	response to histamine	BP	7	3	0.0259039	1.58663
GO:0036166	phenotypic switching	BP	7	3	0.0259039	1.58663
GO:1901166	neural crest cell migration involved in autonomic nervous system development	BP	7	3	0.0259039	1.58663
GO:0051971	positive regulation of transmission of nerve impulse	BP	7	3	0.0259039	1.58663
GO:0042297	vocal learning	BP	7	3	0.0259039	1.58663
GO:0098596	imitative learning	BP	7	3	0.0259039	1.58663
GO:0014827	intestine smooth muscle contraction	BP	7	3	0.0259039	1.58663
GO:0051256	mitotic spindle midzone assembly	BP	7	3	0.0259039	1.58663
GO:0045835	negative regulation of meiotic nuclear division	BP	7	3	0.0259039	1.58663
GO:0006228	UTP biosynthetic process	BP	7	3	0.0259039	1.58663
GO:1901977	negative regulation of cell cycle checkpoint	BP	7	3	0.0259039	1.58663
GO:0099011	neuronal dense core vesicle exocytosis	BP	7	3	0.0259039	1.58663
GO:0099525	presynaptic dense core vesicle exocytosis	BP	7	3	0.0259039	1.58663
GO:0001652	granular component	CC	7	3	0.0259039	1.58663
GO:0033061	DNA recombinase mediator complex	CC	7	3	0.0259039	1.58663
GO:0120115	Lsm2-8 complex	CC	7	3	0.0259039	1.58663
GO:0022848	acetylcholine-gated cation-selective channel activity	MF	7	3	0.0259039	1.58663
GO:0035184	histone threonine kinase activity	MF	7	3	0.0259039	1.58663
GO:0097493	structural molecule activity conferring elasticity	MF	7	3	0.0259039	1.58663
GO:0005004	GPI-linked ephrin receptor activity	MF	7	3	0.0259039	1.58663
GO:0017108	5'-flap endonuclease activity	MF	7	3	0.0259039	1.58663
GO:0022851	GABA-gated chloride ion channel activity	MF	7	3	0.0259039	1.58663
GO:0019871	sodium channel inhibitor activity	MF	7	3	0.0259039	1.58663
GO:0010997	anaphase-promoting complex binding	MF	7	3	0.0259039	1.58663
GO:1901659	glycosyl compound biosynthetic process	BP	30	7	0.0261521	1.58249
GO:1902475	L-alpha-amino acid transmembrane transport	BP	30	7	0.0261521	1.58249
GO:0031338	regulation of vesicle fusion	BP	30	7	0.0261521	1.58249
GO:0060969	negative regulation of gene silencing	BP	30	7	0.0261521	1.58249
GO:0090130	tissue migration	BP	258	36	0.0263102	1.57988
GO:0016310	phosphorylation	BP	1832	208	0.026922	1.56989
GO:0051179	localization	BP	4818	518	0.0269283	1.56979
GO:0030155	regulation of cell adhesion	BP	556	70	0.0272919	1.56397
GO:0005198	structural molecule activity	MF	565	71	0.0273511	1.56302
GO:0071229	cellular response to acid chemical	BP	159	24	0.0276373	1.5585
GO:0019897	extrinsic component of plasma membrane	CC	159	24	0.0276373	1.5585
GO:0050885	neuromuscular process controlling balance	BP	58	11	0.0276835	1.55778
GO:0035914	skeletal muscle cell differentiation	BP	58	11	0.0276835	1.55778
GO:0045777	positive regulation of blood pressure	BP	37	8	0.027803	1.55591
GO:0000795	synaptonemal complex	CC	37	8	0.027803	1.55591
GO:0099086	synaptonemal structure	CC	37	8	0.027803	1.55591
GO:0002335	mature B cell differentiation	BP	24	6	0.0279851	1.55307
GO:0051570	regulation of histone H3-K9 methylation	BP	24	6	0.0279851	1.55307
GO:0031256	leading edge membrane	CC	135	21	0.0280807	1.55159
GO:0060084	synaptic transmission involved in micturition	BP	3	2	0.0281761	1.55012
GO:0018312	peptidyl-serine ADP-ribosylation	BP	3	2	0.0281761	1.55012
GO:0001994	norepinephrine-epinephrine vasoconstriction involved in regulation of systemic arterial blood pressure	BP	3	2	0.0281761	1.55012
GO:0110021	cardiac muscle myoblast proliferation	BP	3	2	0.0281761	1.55012
GO:0110022	regulation of cardiac muscle myoblast proliferation	BP	3	2	0.0281761	1.55012
GO:0110024	positive regulation of cardiac muscle myoblast proliferation	BP	3	2	0.0281761	1.55012
GO:1903279	regulation of calcium:sodium antiporter activity	BP	3	2	0.0281761	1.55012
GO:0010705	meiotic DNA double-strand break processing involved in reciprocal meiotic recombination	BP	3	2	0.0281761	1.55012
GO:2000508	regulation of dendritic cell chemotaxis	BP	3	2	0.0281761	1.55012
GO:2000510	positive regulation of dendritic cell chemotaxis	BP	3	2	0.0281761	1.55012
GO:0021550	medulla oblongata development	BP	3	2	0.0281761	1.55012
GO:0036022	limb joint morphogenesis	BP	3	2	0.0281761	1.55012
GO:0036023	embryonic skeletal limb joint morphogenesis	BP	3	2	0.0281761	1.55012
GO:1990791	dorsal root ganglion development	BP	3	2	0.0281761	1.55012
GO:0010593	negative regulation of lamellipodium assembly	BP	3	2	0.0281761	1.55012
GO:1905460	negative regulation of vascular associated smooth muscle cell apoptotic process	BP	3	2	0.0281761	1.55012
GO:1905319	mesenchymal stem cell migration	BP	3	2	0.0281761	1.55012
GO:1905320	regulation of mesenchymal stem cell migration	BP	3	2	0.0281761	1.55012
GO:1905322	positive regulation of mesenchymal stem cell migration	BP	3	2	0.0281761	1.55012
GO:0071603	endothelial cell-cell adhesion	BP	3	2	0.0281761	1.55012
GO:0033563	dorsal/ventral axon guidance	BP	3	2	0.0281761	1.55012
GO:0001714	endodermal cell fate specification	BP	3	2	0.0281761	1.55012
GO:0021882	regulation of transcription from RNA polymerase II promoter involved in forebrain neuron fate commitment	BP	3	2	0.0281761	1.55012
GO:0021898	commitment of multipotent stem cells to neuronal lineage in forebrain	BP	3	2	0.0281761	1.55012
GO:1902869	regulation of amacrine cell differentiation	BP	3	2	0.0281761	1.55012
GO:0071930	negative regulation of transcription involved in G1/S transition of mitotic cell cycle	BP	3	2	0.0281761	1.55012
GO:0032954	regulation of cytokinetic process	BP	3	2	0.0281761	1.55012
GO:0061152	trachea submucosa development	BP	3	2	0.0281761	1.55012
GO:0061153	trachea gland development	BP	3	2	0.0281761	1.55012
GO:0060594	mammary gland specification	BP	3	2	0.0281761	1.55012
GO:0019230	proprioception	BP	3	2	0.0281761	1.55012
GO:2000669	negative regulation of dendritic cell apoptotic process	BP	3	2	0.0281761	1.55012
GO:0060486	Clara cell differentiation	BP	3	2	0.0281761	1.55012
GO:0048677	axon extension involved in regeneration	BP	3	2	0.0281761	1.55012
GO:0003358	noradrenergic neuron development	BP	3	2	0.0281761	1.55012
GO:1905463	negative regulation of DNA duplex unwinding	BP	3	2	0.0281761	1.55012
GO:0007089	traversing start control point of mitotic cell cycle	BP	3	2	0.0281761	1.55012
GO:0015803	branched-chain amino acid transport	BP	3	2	0.0281761	1.55012
GO:0015820	leucine transport	BP	3	2	0.0281761	1.55012
GO:1905643	positive regulation of DNA methylation	BP	3	2	0.0281761	1.55012
GO:1990705	cholangiocyte proliferation	BP	3	2	0.0281761	1.55012
GO:0042138	meiotic DNA double-strand break formation	BP	3	2	0.0281761	1.55012
GO:0045967	negative regulation of growth rate	BP	3	2	0.0281761	1.55012
GO:2001027	negative regulation of endothelial cell chemotaxis	BP	3	2	0.0281761	1.55012
GO:0021824	cerebral cortex tangential migration using cell-axon interactions	BP	3	2	0.0281761	1.55012
GO:0021828	gonadotrophin-releasing hormone neuronal migration to the hypothalamus	BP	3	2	0.0281761	1.55012
GO:0021856	hypothalamic tangential migration using cell-axon interactions	BP	3	2	0.0281761	1.55012
GO:0090259	regulation of retinal ganglion cell axon guidance	BP	3	2	0.0281761	1.55012
GO:1903375	facioacoustic ganglion development	BP	3	2	0.0281761	1.55012
GO:0097116	gephyrin clustering involved in postsynaptic density assembly	BP	3	2	0.0281761	1.55012
GO:0048686	regulation of sprouting of injured axon	BP	3	2	0.0281761	1.55012
GO:0044868	modulation by host of viral molecular function	BP	3	2	0.0281761	1.55012
GO:1990926	short-term synaptic potentiation	BP	3	2	0.0281761	1.55012
GO:0006409	tRNA export from nucleus	BP	3	2	0.0281761	1.55012
GO:0071431	tRNA-containing ribonucleoprotein complex export from nucleus	BP	3	2	0.0281761	1.55012
GO:0097742	de novo centriole assembly	BP	3	2	0.0281761	1.55012
GO:0098535	de novo centriole assembly involved in multi-ciliated epithelial cell differentiation	BP	3	2	0.0281761	1.55012
GO:0007056	spindle assembly involved in female meiosis	BP	3	2	0.0281761	1.55012
GO:0060168	positive regulation of adenosine receptor signaling pathway	BP	3	2	0.0281761	1.55012
GO:0072162	metanephric mesenchymal cell differentiation	BP	3	2	0.0281761	1.55012
GO:0018199	peptidyl-glutamine modification	BP	3	2	0.0281761	1.55012
GO:0051309	female meiosis chromosome separation	BP	3	2	0.0281761	1.55012
GO:1901492	positive regulation of lymphangiogenesis	BP	3	2	0.0281761	1.55012
GO:2000195	negative regulation of female gonad development	BP	3	2	0.0281761	1.55012
GO:0003365	establishment of cell polarity involved in ameboidal cell migration	BP	3	2	0.0281761	1.55012
GO:0098763	mitotic cell cycle phase	BP	3	2	0.0281761	1.55012
GO:0072592	oxygen metabolic process	BP	3	2	0.0281761	1.55012
GO:0034499	late endosome to Golgi transport	BP	3	2	0.0281761	1.55012
GO:0034421	post-translational protein acetylation	BP	3	2	0.0281761	1.55012
GO:0031081	nuclear pore distribution	BP	3	2	0.0281761	1.55012
GO:0051664	nuclear pore localization	BP	3	2	0.0281761	1.55012
GO:0072534	perineuronal net	CC	3	2	0.0281761	1.55012
GO:0097149	centralspindlin complex	CC	3	2	0.0281761	1.55012
GO:0000801	central element	CC	3	2	0.0281761	1.55012
GO:0031074	nucleocytoplasmic transport complex	CC	3	2	0.0281761	1.55012
GO:0043625	delta DNA polymerase complex	CC	3	2	0.0281761	1.55012
GO:0033186	CAF-1 complex	CC	3	2	0.0281761	1.55012
GO:0031391	Elg1 RFC-like complex	CC	3	2	0.0281761	1.55012
GO:0098536	deuterosome	CC	3	2	0.0281761	1.55012
GO:0098675	intrinsic component of neuronal dense core vesicle membrane	CC	3	2	0.0281761	1.55012
GO:0098956	intrinsic component of dense core granule membrane	CC	3	2	0.0281761	1.55012
GO:0099066	integral component of neuronal dense core vesicle membrane	CC	3	2	0.0281761	1.55012
GO:1990423	RZZ complex	CC	3	2	0.0281761	1.55012
GO:0099629	postsynaptic specialization of symmetric synapse	CC	3	2	0.0281761	1.55012
GO:0000818	nuclear MIS12/MIND complex	CC	3	2	0.0281761	1.55012
GO:0000811	GINS complex	CC	3	2	0.0281761	1.55012
GO:0044611	nuclear pore inner ring	CC	3	2	0.0281761	1.55012
GO:0035101	FACT complex	CC	3	2	0.0281761	1.55012
GO:0004999	vasoactive intestinal polypeptide receptor activity	MF	3	2	0.0281761	1.55012
GO:0004937	alpha1-adrenergic receptor activity	MF	3	2	0.0281761	1.55012
GO:1905056	calcium-transporting ATPase activity involved in regulation of presynaptic cytosolic calcium ion concentration	MF	3	2	0.0281761	1.55012
GO:0003886	DNA (cytosine-5-)-methyltransferase activity	MF	3	2	0.0281761	1.55012
GO:0044729	hemi-methylated DNA-binding	MF	3	2	0.0281761	1.55012
GO:0004477	methenyltetrahydrofolate cyclohydrolase activity	MF	3	2	0.0281761	1.55012
GO:0004487	methylenetetrahydrofolate dehydrogenase (NAD+) activity	MF	3	2	0.0281761	1.55012
GO:0099184	structural constituent of postsynaptic intermediate filament cytoskeleton	MF	3	2	0.0281761	1.55012
GO:0003896	DNA primase activity	MF	3	2	0.0281761	1.55012
GO:0004748	ribonucleoside-diphosphate reductase activity, thioredoxin disulfide as acceptor	MF	3	2	0.0281761	1.55012
GO:0016728	oxidoreductase activity, acting on CH or CH2 groups, disulfide as acceptor	MF	3	2	0.0281761	1.55012
GO:0061731	ribonucleoside-diphosphate reductase activity	MF	3	2	0.0281761	1.55012
GO:0050786	RAGE receptor binding	MF	3	2	0.0281761	1.55012
GO:0030348	syntaxin-3 binding	MF	3	2	0.0281761	1.55012
GO:0005275	amine transmembrane transporter activity	MF	3	2	0.0281761	1.55012
GO:0043266	regulation of potassium ion transport	BP	88	15	0.0282163	1.5495
GO:1903825	organic acid transmembrane transport	BP	88	15	0.0282163	1.5495
GO:1905039	carboxylic acid transmembrane transport	BP	88	15	0.0282163	1.5495
GO:0009200	deoxyribonucleoside triphosphate metabolic process	BP	18	5	0.0285004	1.54515
GO:0010766	negative regulation of sodium ion transport	BP	18	5	0.0285004	1.54515
GO:0014821	phasic smooth muscle contraction	BP	18	5	0.0285004	1.54515
GO:0048791	calcium ion-regulated exocytosis of neurotransmitter	BP	18	5	0.0285004	1.54515
GO:0090022	regulation of neutrophil chemotaxis	BP	18	5	0.0285004	1.54515
GO:0045737	positive regulation of cyclin-dependent protein serine/threonine kinase activity	BP	18	5	0.0285004	1.54515
GO:0060219	camera-type eye photoreceptor cell differentiation	BP	18	5	0.0285004	1.54515
GO:0034643	establishment of mitochondrion localization, microtubule-mediated	BP	18	5	0.0285004	1.54515
GO:0047497	mitochondrion transport along microtubule	BP	18	5	0.0285004	1.54515
GO:0015813	L-glutamate transmembrane transport	BP	18	5	0.0285004	1.54515
GO:0001741	XY body	CC	18	5	0.0285004	1.54515
GO:0016638	oxidoreductase activity, acting on the CH-NH2 group of donors	MF	18	5	0.0285004	1.54515
GO:0034644	cellular response to UV	BP	73	13	0.0285547	1.54432
GO:0043195	terminal bouton	CC	73	13	0.0285547	1.54432
GO:0060047	heart contraction	BP	176	26	0.028797	1.54065
GO:0051173	positive regulation of nitrogen compound metabolic process	BP	2568	285	0.0288387	1.54002
GO:0033002	muscle cell proliferation	BP	201	29	0.0290832	1.53636
GO:0043010	camera-type eye development	BP	260	36	0.0291655	1.53513
GO:0031346	positive regulation of cell projection organization	BP	416	54	0.0292548	1.5338
GO:0042325	regulation of phosphorylation	BP	1283	149	0.0297913	1.52591
GO:0090287	regulation of cellular response to growth factor stimulus	BP	235	33	0.0298213	1.52547
GO:0065003	protein-containing complex assembly	BP	1517	174	0.0298633	1.52486
GO:0071277	cellular response to calcium ion	BP	66	12	0.0298809	1.52461
GO:0030097	hemopoiesis	BP	694	85	0.0300849	1.52165
GO:0003206	cardiac chamber morphogenesis	BP	120	19	0.0301557	1.52063
GO:0009968	negative regulation of signal transduction	BP	1061	125	0.0304363	1.51661
GO:0001558	regulation of cell growth	BP	382	50	0.0305835	1.51451
GO:0060828	regulation of canonical Wnt signaling pathway	BP	202	29	0.0308202	1.51116
GO:2000177	regulation of neural precursor cell proliferation	BP	89	15	0.0309019	1.51001
GO:1903393	positive regulation of adherens junction organization	BP	31	7	0.0309458	1.5094
GO:0009112	nucleobase metabolic process	BP	31	7	0.0309458	1.5094
GO:0001709	cell fate determination	BP	31	7	0.0309458	1.5094
GO:0002455	humoral immune response mediated by circulating immunoglobulin	BP	31	7	0.0309458	1.5094
GO:0071622	regulation of granulocyte chemotaxis	BP	31	7	0.0309458	1.5094
GO:0090307	mitotic spindle assembly	BP	59	11	0.0310511	1.50792
GO:0023061	signal release	BP	444	57	0.031072	1.50763
GO:0045685	regulation of glial cell differentiation	BP	74	13	0.0315731	1.50068
GO:1905268	negative regulation of chromatin organization	BP	52	10	0.0319557	1.49545
GO:0007264	small GTPase mediated signal transduction	BP	436	56	0.0320863	1.49368
GO:0048469	cell maturation	BP	145	22	0.0321831	1.49237
GO:0007431	salivary gland development	BP	38	8	0.032223	1.49183
GO:0006956	complement activation	BP	38	8	0.032223	1.49183
GO:0032590	dendrite membrane	CC	38	8	0.032223	1.49183
GO:0098802	plasma membrane receptor complex	CC	137	21	0.0324008	1.48944
GO:0042551	neuron maturation	BP	45	9	0.0324299	1.48905
GO:0043268	positive regulation of potassium ion transport	BP	45	9	0.0324299	1.48905
GO:0007272	ensheathment of neurons	BP	121	19	0.0325324	1.48768
GO:0008366	axon ensheathment	BP	121	19	0.0325324	1.48768
GO:0048786	presynaptic active zone	CC	82	14	0.0328455	1.48352
GO:0072341	modified amino acid binding	MF	82	14	0.0328455	1.48352
GO:0042475	odontogenesis of dentin-containing tooth	BP	67	12	0.0331977	1.47889
GO:0007422	peripheral nervous system development	BP	67	12	0.0331977	1.47889
GO:0000165	MAPK cascade	BP	661	81	0.0332269	1.47851
GO:0051894	positive regulation of focal adhesion assembly	BP	25	6	0.0337912	1.4712
GO:1902622	regulation of neutrophil migration	BP	25	6	0.0337912	1.4712
GO:0044030	regulation of DNA methylation	BP	25	6	0.0337912	1.4712
GO:0010092	specification of animal organ identity	BP	25	6	0.0337912	1.4712
GO:0010165	response to X-ray	BP	25	6	0.0337912	1.4712
GO:0061037	negative regulation of cartilage development	BP	25	6	0.0337912	1.4712
GO:2000780	negative regulation of double-strand break repair	BP	25	6	0.0337912	1.4712
GO:0003148	outflow tract septum morphogenesis	BP	25	6	0.0337912	1.4712
GO:0001556	oocyte maturation	BP	25	6	0.0337912	1.4712
GO:0019932	second-messenger-mediated signaling	BP	315	42	0.034371	1.46381
GO:0030672	synaptic vesicle membrane	CC	98	16	0.0344072	1.46335
GO:0099501	exocytic vesicle membrane	CC	98	16	0.0344072	1.46335
GO:0007638	mechanosensory behavior	BP	13	4	0.0344892	1.46232
GO:0043116	negative regulation of vascular permeability	BP	13	4	0.0344892	1.46232
GO:0072425	signal transduction involved in G2 DNA damage checkpoint	BP	13	4	0.0344892	1.46232
GO:0021681	cerebellar granular layer development	BP	13	4	0.0344892	1.46232
GO:0061318	renal filtration cell differentiation	BP	13	4	0.0344892	1.46232
GO:0072112	glomerular visceral epithelial cell differentiation	BP	13	4	0.0344892	1.46232
GO:0072311	glomerular epithelial cell differentiation	BP	13	4	0.0344892	1.46232
GO:0090023	positive regulation of neutrophil chemotaxis	BP	13	4	0.0344892	1.46232
GO:0090136	epithelial cell-cell adhesion	BP	13	4	0.0344892	1.46232
GO:0051315	attachment of mitotic spindle microtubules to kinetochore	BP	13	4	0.0344892	1.46232
GO:0051299	centrosome separation	BP	13	4	0.0344892	1.46232
GO:0060766	negative regulation of androgen receptor signaling pathway	BP	13	4	0.0344892	1.46232
GO:0071435	potassium ion export	BP	13	4	0.0344892	1.46232
GO:0097623	potassium ion export across plasma membrane	BP	13	4	0.0344892	1.46232
GO:0034698	response to gonadotropin	BP	13	4	0.0344892	1.46232
GO:0070193	synaptonemal complex organization	BP	13	4	0.0344892	1.46232
GO:1902285	semaphorin-plexin signaling pathway involved in neuron projection guidance	BP	13	4	0.0344892	1.46232
GO:0005652	nuclear lamina	CC	13	4	0.0344892	1.46232
GO:1990023	mitotic spindle midzone	CC	13	4	0.0344892	1.46232
GO:0043395	heparan sulfate proteoglycan binding	MF	13	4	0.0344892	1.46232
GO:0005005	transmembrane-ephrin receptor activity	MF	13	4	0.0344892	1.46232
GO:0022412	cellular process involved in reproduction in multicellular organism	BP	272	37	0.0346081	1.46082
GO:0032526	response to retinoic acid	BP	75	13	0.0348154	1.45823
GO:0034399	nuclear periphery	CC	114	18	0.0350074	1.45584
GO:1902624	positive regulation of neutrophil migration	BP	19	5	0.0355726	1.44888
GO:0060390	regulation of SMAD protein signal transduction	BP	19	5	0.0355726	1.44888
GO:0010663	positive regulation of striated muscle cell apoptotic process	BP	19	5	0.0355726	1.44888
GO:0033622	integrin activation	BP	19	5	0.0355726	1.44888
GO:0043372	positive regulation of CD4-positive, alpha-beta T cell differentiation	BP	19	5	0.0355726	1.44888
GO:0050774	negative regulation of dendrite morphogenesis	BP	19	5	0.0355726	1.44888
GO:0032886	regulation of microtubule-based process	BP	213	30	0.0356676	1.44773
GO:0048729	tissue morphogenesis	BP	564	70	0.0357684	1.4465
GO:1904018	positive regulation of vasculature development	BP	163	24	0.0358123	1.44597
GO:0051049	regulation of transport	BP	1573	179	0.0358714	1.44525
GO:1900087	positive regulation of G1/S transition of mitotic cell cycle	BP	32	7	0.0362948	1.44016
GO:0048710	regulation of astrocyte differentiation	BP	32	7	0.0362948	1.44016
GO:0072210	metanephric nephron development	BP	32	7	0.0362948	1.44016
GO:0044091	membrane biogenesis	BP	32	7	0.0362948	1.44016
GO:0003156	regulation of animal organ formation	BP	32	7	0.0362948	1.44016
GO:0040019	positive regulation of embryonic development	BP	32	7	0.0362948	1.44016
GO:0033144	negative regulation of intracellular steroid hormone receptor signaling pathway	BP	32	7	0.0362948	1.44016
GO:0055017	cardiac muscle tissue growth	BP	91	15	0.0368273	1.43383
GO:0072376	protein activation cascade	BP	46	9	0.0368583	1.43346
GO:0060042	retina morphogenesis in camera-type eye	BP	46	9	0.0368583	1.43346
GO:0007588	excretion	BP	39	8	0.0370988	1.43064
GO:0001754	eye photoreceptor cell differentiation	BP	39	8	0.0370988	1.43064
GO:0030178	negative regulation of Wnt signaling pathway	BP	139	21	0.0371994	1.42946
GO:0043066	negative regulation of apoptotic process	BP	802	96	0.0375857	1.42498
GO:0042133	neurotransmitter metabolic process	BP	115	18	0.0377606	1.42296
GO:0045995	regulation of embryonic development	BP	115	18	0.0377606	1.42296
GO:0032270	positive regulation of cellular protein metabolic process	BP	1294	149	0.0380005	1.42021
GO:0035095	behavioral response to nicotine	BP	8	3	0.0384006	1.41566
GO:0021554	optic nerve development	BP	8	3	0.0384006	1.41566
GO:0006152	purine nucleoside catabolic process	BP	8	3	0.0384006	1.41566
GO:0009120	deoxyribonucleoside metabolic process	BP	8	3	0.0384006	1.41566
GO:0033632	regulation of cell-cell adhesion mediated by integrin	BP	8	3	0.0384006	1.41566
GO:0046130	purine ribonucleoside catabolic process	BP	8	3	0.0384006	1.41566
GO:0010739	positive regulation of protein kinase A signaling	BP	8	3	0.0384006	1.41566
GO:0097154	GABAergic neuron differentiation	BP	8	3	0.0384006	1.41566
GO:0021684	cerebellar granular layer formation	BP	8	3	0.0384006	1.41566
GO:0021707	cerebellar granule cell differentiation	BP	8	3	0.0384006	1.41566
GO:0048087	positive regulation of developmental pigmentation	BP	8	3	0.0384006	1.41566
GO:0061820	telomeric D-loop disassembly	BP	8	3	0.0384006	1.41566
GO:0090657	telomeric loop disassembly	BP	8	3	0.0384006	1.41566
GO:0072015	glomerular visceral epithelial cell development	BP	8	3	0.0384006	1.41566
GO:0072310	glomerular epithelial cell development	BP	8	3	0.0384006	1.41566
GO:1902669	positive regulation of axon guidance	BP	8	3	0.0384006	1.41566
GO:0099624	atrial cardiac muscle cell membrane repolarization	BP	8	3	0.0384006	1.41566
GO:0003263	cardioblast proliferation	BP	8	3	0.0384006	1.41566
GO:0003266	regulation of secondary heart field cardioblast proliferation	BP	8	3	0.0384006	1.41566
GO:0002318	myeloid progenitor cell differentiation	BP	8	3	0.0384006	1.41566
GO:0006563	L-serine metabolic process	BP	8	3	0.0384006	1.41566
GO:2000794	regulation of epithelial cell proliferation involved in lung morphogenesis	BP	8	3	0.0384006	1.41566
GO:0046602	regulation of mitotic centrosome separation	BP	8	3	0.0384006	1.41566
GO:0008354	germ cell migration	BP	8	3	0.0384006	1.41566
GO:0010216	maintenance of DNA methylation	BP	8	3	0.0384006	1.41566
GO:0035881	amacrine cell differentiation	BP	8	3	0.0384006	1.41566
GO:0061032	visceral serous pericardium development	BP	8	3	0.0384006	1.41566
GO:0006273	lagging strand elongation	BP	8	3	0.0384006	1.41566
GO:0015816	glycine transport	BP	8	3	0.0384006	1.41566
GO:0003211	cardiac ventricle formation	BP	8	3	0.0384006	1.41566
GO:0098598	learned vocalization behavior or vocal learning	BP	8	3	0.0384006	1.41566
GO:0000022	mitotic spindle elongation	BP	8	3	0.0384006	1.41566
GO:0051255	spindle midzone assembly	BP	8	3	0.0384006	1.41566
GO:0034334	adherens junction maintenance	BP	8	3	0.0384006	1.41566
GO:0006241	CTP biosynthetic process	BP	8	3	0.0384006	1.41566
GO:0046036	CTP metabolic process	BP	8	3	0.0384006	1.41566
GO:0019856	pyrimidine nucleobase biosynthetic process	BP	8	3	0.0384006	1.41566
GO:0005892	acetylcholine-gated channel complex	CC	8	3	0.0384006	1.41566
GO:0032127	dense core granule membrane	CC	8	3	0.0384006	1.41566
GO:0090533	cation-transporting ATPase complex	CC	8	3	0.0384006	1.41566
GO:0000808	origin recognition complex	CC	8	3	0.0384006	1.41566
GO:0005664	nuclear origin of replication recognition complex	CC	8	3	0.0384006	1.41566
GO:0005688	U6 snRNP	CC	8	3	0.0384006	1.41566
GO:0051880	G-quadruplex DNA binding	MF	8	3	0.0384006	1.41566
GO:0001849	complement component C1q binding	MF	8	3	0.0384006	1.41566
GO:0019841	retinol binding	MF	8	3	0.0384006	1.41566
GO:0035312	5'-3' exodeoxyribonuclease activity	MF	8	3	0.0384006	1.41566
GO:0048256	flap endonuclease activity	MF	8	3	0.0384006	1.41566
GO:0016742	hydroxymethyl-, formyl- and related transferase activity	MF	8	3	0.0384006	1.41566
GO:0032552	deoxyribonucleotide binding	MF	8	3	0.0384006	1.41566
GO:0017128	phospholipid scramblase activity	MF	8	3	0.0384006	1.41566
GO:0008821	crossover junction endodeoxyribonuclease activity	MF	8	3	0.0384006	1.41566
GO:2001259	positive regulation of cation channel activity	BP	61	11	0.0386413	1.41295
GO:0045739	positive regulation of DNA repair	BP	61	11	0.0386413	1.41295
GO:0098659	inorganic cation import across plasma membrane	BP	61	11	0.0386413	1.41295
GO:0099587	inorganic ion import across plasma membrane	BP	61	11	0.0386413	1.41295
GO:0098656	anion transmembrane transport	BP	148	22	0.0392933	1.40568
GO:0015696	ammonium transport	BP	92	15	0.0400789	1.39708
GO:0015103	inorganic anion transmembrane transporter activity	MF	92	15	0.0400789	1.39708
GO:0006929	substrate-dependent cell migration	BP	26	6	0.0403222	1.39446
GO:0045738	negative regulation of DNA repair	BP	26	6	0.0403222	1.39446
GO:0060445	branching involved in salivary gland morphogenesis	BP	26	6	0.0403222	1.39446
GO:0060384	innervation	BP	26	6	0.0403222	1.39446
GO:0016342	catenin complex	CC	26	6	0.0403222	1.39446
GO:0034707	chloride channel complex	CC	26	6	0.0403222	1.39446
GO:0042278	purine nucleoside metabolic process	BP	54	10	0.0403314	1.39436
GO:0001708	cell fate specification	BP	54	10	0.0403314	1.39436
GO:2000179	positive regulation of neural precursor cell proliferation	BP	54	10	0.0403314	1.39436
GO:0006796	phosphate-containing compound metabolic process	BP	2493	275	0.0404174	1.39343
GO:0045926	negative regulation of growth	BP	241	33	0.0406375	1.39107
GO:0023014	signal transduction by protein phosphorylation	BP	677	82	0.0408788	1.3885
GO:0045840	positive regulation of mitotic nuclear division	BP	47	9	0.0416824	1.38005
GO:0016796	exonuclease activity, active with either ribo- or deoxyribonucleic acids and producing 5'-phosphomonoesters	MF	47	9	0.0416824	1.38005
GO:0065009	regulation of molecular function	BP	2103	234	0.0418308	1.3785
GO:0008509	anion transmembrane transporter activity	MF	216	30	0.0418626	1.37817
GO:0002009	morphogenesis of an epithelium	BP	470	59	0.0419292	1.37748
GO:0051567	histone H3-K9 methylation	BP	33	7	0.042219	1.37449
GO:0086065	cell communication involved in cardiac conduction	BP	33	7	0.042219	1.37449
GO:0060421	positive regulation of heart growth	BP	40	8	0.0424462	1.37216
GO:0060043	regulation of cardiac muscle cell proliferation	BP	40	8	0.0424462	1.37216
GO:0045740	positive regulation of DNA replication	BP	40	8	0.0424462	1.37216
GO:0002762	negative regulation of myeloid leukocyte differentiation	BP	40	8	0.0424462	1.37216
GO:0015179	L-amino acid transmembrane transporter activity	MF	40	8	0.0424462	1.37216
GO:0009266	response to temperature stimulus	BP	141	21	0.0425035	1.37158
GO:0035107	appendage morphogenesis	BP	141	21	0.0425035	1.37158
GO:0035108	limb morphogenesis	BP	141	21	0.0425035	1.37158
GO:0060548	negative regulation of cell death	BP	908	107	0.0425228	1.37138
GO:0008026	ATP-dependent helicase activity	MF	62	11	0.0428834	1.36771
GO:0070035	purine NTP-dependent helicase activity	MF	62	11	0.0428834	1.36771
GO:0071887	leukocyte apoptotic process	BP	85	14	0.0429479	1.36706
GO:0060562	epithelial tube morphogenesis	BP	329	43	0.0431734	1.36478
GO:0005635	nuclear envelope	CC	373	48	0.0431893	1.36462
GO:0007271	synaptic transmission, cholinergic	BP	20	5	0.0436334	1.36018
GO:0048857	neural nucleus development	BP	20	5	0.0436334	1.36018
GO:0002313	mature B cell differentiation involved in immune response	BP	20	5	0.0436334	1.36018
GO:0048266	behavioral response to pain	BP	20	5	0.0436334	1.36018
GO:0070734	histone H3-K27 methylation	BP	20	5	0.0436334	1.36018
GO:2001026	regulation of endothelial cell chemotaxis	BP	20	5	0.0436334	1.36018
GO:0030132	clathrin coat of coated pit	CC	20	5	0.0436334	1.36018
GO:0005921	gap junction	CC	20	5	0.0436334	1.36018
GO:0008227	G protein-coupled amine receptor activity	MF	20	5	0.0436334	1.36018
GO:0048706	embryonic skeletal system development	BP	117	18	0.0437351	1.35917
GO:0031623	receptor internalization	BP	109	17	0.0438734	1.3578
GO:0098657	import into cell	BP	607	74	0.0443908	1.35271
GO:0010996	response to auditory stimulus	BP	14	4	0.044551	1.35114
GO:0016322	neuron remodeling	BP	14	4	0.044551	1.35114
GO:0098962	regulation of postsynaptic neurotransmitter receptor activity	BP	14	4	0.044551	1.35114
GO:0035587	purinergic receptor signaling pathway	BP	14	4	0.044551	1.35114
GO:1900452	regulation of long-term synaptic depression	BP	14	4	0.044551	1.35114
GO:0007512	adult heart development	BP	14	4	0.044551	1.35114
GO:0060979	vasculogenesis involved in coronary vascular morphogenesis	BP	14	4	0.044551	1.35114
GO:0021783	preganglionic parasympathetic fiber development	BP	14	4	0.044551	1.35114
GO:1900119	positive regulation of execution phase of apoptosis	BP	14	4	0.044551	1.35114
GO:0000712	resolution of meiotic recombination intermediates	BP	14	4	0.044551	1.35114
GO:0021871	forebrain regionalization	BP	14	4	0.044551	1.35114
GO:0003184	pulmonary valve morphogenesis	BP	14	4	0.044551	1.35114
GO:0048715	negative regulation of oligodendrocyte differentiation	BP	14	4	0.044551	1.35114
GO:0060947	cardiac vascular smooth muscle cell differentiation	BP	14	4	0.044551	1.35114
GO:1905063	regulation of vascular smooth muscle cell differentiation	BP	14	4	0.044551	1.35114
GO:0071624	positive regulation of granulocyte chemotaxis	BP	14	4	0.044551	1.35114
GO:0036035	osteoclast development	BP	14	4	0.044551	1.35114
GO:0015701	bicarbonate transport	BP	14	4	0.044551	1.35114
GO:0033270	paranode region of axon	CC	14	4	0.044551	1.35114
GO:0030122	AP-2 adaptor complex	CC	14	4	0.044551	1.35114
GO:0031091	platelet alpha granule	CC	14	4	0.044551	1.35114
GO:0043240	Fanconi anaemia nuclear complex	CC	14	4	0.044551	1.35114
GO:0005242	inward rectifier potassium channel activity	MF	14	4	0.044551	1.35114
GO:0032991	protein-containing complex	CC	4682	500	0.0448458	1.34828
GO:0051247	positive regulation of protein metabolic process	BP	1378	157	0.0457771	1.33935
GO:0008593	regulation of Notch signaling pathway	BP	78	13	0.0459597	1.33762
GO:0008270	zinc ion binding	MF	590	72	0.0459803	1.33743
GO:0009897	external side of plasma membrane	CC	218	30	0.0464167	1.33333
GO:0010632	regulation of epithelial cell migration	BP	201	28	0.0464754	1.33278
GO:0090257	regulation of muscle system process	BP	201	28	0.0464754	1.33278
GO:0048736	appendage development	BP	159	23	0.046605	1.33157
GO:0060173	limb development	BP	159	23	0.046605	1.33157
GO:0034332	adherens junction organization	BP	118	18	0.0469643	1.32823
GO:0006939	smooth muscle contraction	BP	94	15	0.0471876	1.32617
GO:0014897	striated muscle hypertrophy	BP	94	15	0.0471876	1.32617
GO:0015108	chloride transmembrane transporter activity	MF	63	11	0.0474352	1.3239
GO:0001964	startle response	BP	27	6	0.0475983	1.32241
GO:0010737	protein kinase A signaling	BP	27	6	0.0475983	1.32241
GO:0002227	innate immune response in mucosa	BP	27	6	0.0475983	1.32241
GO:2000781	positive regulation of double-strand break repair	BP	27	6	0.0475983	1.32241
GO:0015804	neutral amino acid transport	BP	27	6	0.0475983	1.32241
GO:0071300	cellular response to retinoic acid	BP	41	8	0.0482791	1.31624
GO:0045933	positive regulation of muscle contraction	BP	41	8	0.0482791	1.31624
GO:0003254	regulation of membrane depolarization	BP	41	8	0.0482791	1.31624
GO:0050873	brown fat cell differentiation	BP	41	8	0.0482791	1.31624
GO:0001937	negative regulation of endothelial cell proliferation	BP	34	7	0.0487348	1.31216
GO:0050931	pigment cell differentiation	BP	34	7	0.0487348	1.31216
GO:0008536	Ran GTPase binding	MF	34	7	0.0487348	1.31216
GO:0031965	nuclear membrane	CC	219	30	0.048826	1.31135
GO:0060348	bone development	BP	185	26	0.0488845	1.31083
GO:1901379	regulation of potassium ion transmembrane transport	BP	71	12	0.0490921	1.30899
GO:0060420	regulation of heart growth	BP	71	12	0.0490921	1.30899
GO:2000573	positive regulation of DNA biosynthetic process	BP	71	12	0.0490921	1.30899
GO:0003018	vascular process in circulatory system	BP	160	23	0.0494712	1.30565
GO:1904064	positive regulation of cation transmembrane transport	BP	127	19	0.0497908	1.30285
GO:2000027	regulation of animal organ morphogenesis	BP	177	25	0.0500885	1.30026
GO:1901607	alpha-amino acid biosynthetic process	BP	56	10	0.0500985	1.30018
GO:0002200	somatic diversification of immune receptors	BP	56	10	0.0500985	1.30018
GO:0055123	digestive system development	BP	119	18	0.0503599	1.29792
GO:0042552	myelination	BP	119	18	0.0503599	1.29792
GO:0031099	regeneration	BP	111	17	0.0507865	1.29425
GO:1901657	glycosyl compound metabolic process	BP	95	15	0.0510549	1.29196
GO:0014896	muscle hypertrophy	BP	95	15	0.0510549	1.29196
GO:0097159	organic cyclic compound binding	MF	4361	466	0.0515069	1.28813
GO:0050771	negative regulation of axonogenesis	BP	64	11	0.0523043	1.28146
GO:1901363	heterocyclic compound binding	MF	4294	459	0.0523721	1.2809
GO:0001649	osteoblast differentiation	BP	161	23	0.0524622	1.28015
GO:0046622	positive regulation of organ growth	BP	49	9	0.052564	1.27931
GO:0042321	negative regulation of circadian sleep/wake cycle, sleep	BP	4	2	0.0526199	1.27885
GO:0001996	positive regulation of heart rate by epinephrine-norepinephrine	BP	4	2	0.0526199	1.27885
GO:0001997	positive regulation of the force of heart contraction by epinephrine-norepinephrine	BP	4	2	0.0526199	1.27885
GO:0003099	positive regulation of the force of heart contraction by chemical signal	BP	4	2	0.0526199	1.27885
GO:0048014	Tie signaling pathway	BP	4	2	0.0526199	1.27885
GO:0010700	negative regulation of norepinephrine secretion	BP	4	2	0.0526199	1.27885
GO:0072298	regulation of metanephric glomerulus development	BP	4	2	0.0526199	1.27885
[truncated: 19,688 more rows]
