# Supplementary material for: Mesenchymal-epithelial crosstalk shapes intestinal regionalisation via Wnt and Shh signalling
Source: Nat Commun. 2022 Feb 7;13:715. doi: 10.1038/s41467-022-28369-7 (PMC8821716; doi:10.1038/s41467-022-28369-7)
Supplement: Supplementary file 8 — Supplementary Data 5 [file 41467_2022_28369_MOESM8_ESM.xlsx]

## Sheet: Ctrl vs PORCNi E165 EpCAM+
Prox_Ctrl_vs_PORCNi_down	Prox_Ctrl_vs_PORCNi_down	Prox_Ctrl_vs_PORCNi_up	Prox_Ctrl_vs_PORCNi_up	Mid_Ctrl_vs_PORCNi_down	Mid_Ctrl_vs_PORCNi_down	Mid_Ctrl_vs_PORCNi_up	Mid_Ctrl_vs_PORCNi_up	Dist_Ctrl_vs_PORCNi_down	Dist_Ctrl_vs_PORCNi_down	Dist_Ctrl_vs_PORCNi_up	Dist_Ctrl_vs_PORCNi_up
GeneID	Symbol	GeneID	Symbol	GeneID	Symbol	GeneID	Symbol	GeneID	Symbol	GeneID	Symbol
211550	Tifa	22401	Zmat3	231760	Rimbp2	14867	Gstm6	14160	Lgr5	22041	Trf
18741	Pitx2	228432	Ano3	18508	Pax6	14864	Gstm3	11551	Adra2a	14266	Aff2
380924	Olfm4	12578	Cdkn2a	76960	Bcas1	27206	Nrk	18508	Pax6	12279	C9
668139	Gm8995	14867	Gstm6	12890	Cplx2	16716	Ky	14183	Fgfr2	14864	Gstm3
100042856	Gm4070	383619	Aim2	14160	Lgr5	69852	Tcf23	67122	Nrarp	11576	Afp
329828	AI464131	60599	Trp53inp1	20255	Scg3	226844	Flvcr1	20255	Scg3	111975	Igf2os
74558	Gvin1	24066	Spry4	69047	Atp2c2	28169	Agpat3	67260	Cers4	70673	Prdm16
100102	Pcsk9	23972	Papss2	11921	Atoh1	20526	Slc2a2	69047	Atp2c2	666938	Bend4
668108	Gm8979	245527	Eda2r	53626	Insm1	12585	Cdr2	76960	Bcas1	56189	Prodh2
194126	Mtmr11	12450	Ccng1	20308	Ccl9	24066	Spry4	214189	Scgn	14867	Gstm6
668128	Gm8989	213948	Atg9b	244579	Tox3	19415	Rasal1	12890	Cplx2	11739	Slc25a4
20308	Ccl9	13874	Ereg	13389	Dll3	192166	Sardh	20541	Slc8a1	69852	Tcf23
26381	Esrrg	14864	Gstm3	18088	Nkx2-2	17076	Ly75	67405	Nts	14725	Lrp2
503491	Defa24	27280	Phlda3	14183	Fgfr2	11739	Slc25a4	16535	Kcnq1	19659	Rbp1
13884	Ces1c	56742	Psrc1	11551	Adra2a	83433	Trem2	231760	Rimbp2	225608	Sh3tc2
434223	Gm1966	69852	Tcf23	11878	Arx	241303	Fam78a	246086	Onecut3	209683	Ttc28
77700	9130208D14Rik	12628	Cfh	16392	Isl1	19659	Rbp1	100042856	Gm4070	668940	Myh7b
50786	Hs6st2	170770	Bbc3	26365	Ceacam1	12362	Casp1	26971	Pla2g2f	14598	Ggt1
17110	Lyz1	23886	Gdf15	260298	Fev	327954	Dnah2	11803	Aplp1	72148	Tdrp
76960	Bcas1	230784	Sesn2	380924	Olfm4	22041	Trf	16001	Igf1r	12577	Cdkn1c
12006	Axin2	16534	Kcnn4	631797	Fer1l6	56189	Prodh2	74558	Gvin1	75761	Apol7a
381822	Lockd	12444	Ccnd2	30051	Spdef	21952	Tnni1	18708	Pik3r1	268706	Slc38a9
353328	Muc6	13819	Epas1	27062	Cadps	17380	Mme	77700	9130208D14Rik	72108	Ddhd2
626682	Defa28	74229	Paqr8	269831	Tspan12	14311	Cidec	14706	Gng4	394434	Ugt1a9
64697	Keg1	74561	Nkx6-3	12876	Cpe	74190	Exoc3l4	668139	Gm8995	110135	Fgb
14160	Lgr5	108767	Pnrc1	20287	Sct	56397	Morf4l2	11921	Atoh1	17076	Ly75
13236	Defa25	16716	Ky	69983	Sis	66863	Lztr1	20254	Scg2	66863	Lztr1
100041811	Defa27	545366	Cfhr2	246086	Onecut3	76279	Cyp2d26	12876	Cpe	54189	Rabep1
70415	Stk26	54216	Pcdh7	19276	Ptprn2	16175	Il1a	140559	Igsf8	11605	Gla
631797	Fer1l6	225579	Slc27a6	12293	Cacna2d1	329910	Acot11	17311	Kitl	13142	Dao
727720	Defa-ps1	110075	Bmp3	208166	Gm609	106861	Abhd3	110639	Prps2	14538	Gcnt2
13237	Defa3	69602	Otop3	26918	Ern2	20190	Ryr1	53626	Insm1	226564	Fmo4
381269	Mreg	18802	Plcd4	214189	Scgn	75552	Paqr9	20287	Sct	12362	Casp1
23855	Defa17	16470	Ush1g	26971	Pla2g2f	72056	1810055G02Rik	13389	Dll3	12780	Abcc2
665270	Plb1	14311	Cidec	20254	Scg2	72148	Tdrp	18088	Nkx2-2	12978	Csf1r
11551	Adra2a	226781	Slc30a10	240690	St18	192198	Lrrc4	63959	Slc29a1	20908	Stx3
67405	Nts	78753	Lipm	11803	Aplp1	14598	Ggt1	208166	Gm609	13660	Ehd1
14181	Fgfbp1	217830	Dglucy	13661	Ehf	230810	Slc30a2	16590	Kit	16210	Impact
100043261	Gm4322	30938	Fgd3	171286	Slc12a8	11605	Gla	503491	Defa24	385493	AU015836
406217	Bex4	20411	Sorbs1	80976	Syt13	58996	Arhgap23	230145	Galnt12	329702	Dcst2
18703	Pigr	319387	Adgrl3	665270	Plb1	114601	Ehbp1l1	16392	Isl1	231070	Insig1
100038927	Defa30	231148	Ablim2	16535	Kcnq1	71607	Snx20	11826	Aqp1	114601	Ehbp1l1
67709	Reg4	16774	Lama3	101202	Hepacam2	56857	Slc37a2	20308	Ccl9	22139	Ttr
497114	Defa23	14459	Gast	26427	Creb3l1	226856	Lpgat1	11891	Rab27a	100504715	Tmppe
13226	Defa31	16669	Krt19	20927	Abcc8	17436	Me1	98741	Kcnb2	69097	Trim15
66289	Mptx1	56047	Msln	56175	Bace2	100039138	Gm2061	11878	Arx	23880	Fyb
277396	Klhl23	69814	Prss32	104886	Rab15	226105	Cyp2c70	21333	Tac1	677289	Prr33
66532	Rep15	15220	Foxq1	21333	Tac1	16979	Lrrn1	69983	Sis	28006	Washc2
107029	Me2	59010	Sqor	14181	Fgfbp1	66895	Pxdc1	14009	Etv1	217721	Flvcr2
14915	Guca2a	18534	Pck1	53313	Atp2a3	66797	Cntnap2	19122	Prnp	20526	Slc2a2
19142	Prss12	241062	Pgap1	230145	Galnt12	27413	Abcb11	244579	Tox3	192652	Wdr81
66141	Ifitm3	72361	Ces2g	77629	Sphkap	19204	Ptafr	631797	Fer1l6	106572	Rab31
12583	Cdo1	73712	Dmkn	26367	Ceacam2	71648	Optn	237806	Dnah9	100503565	Gm9926
80797	Clca3a2	109050	Inka2	215384	Fcgbp	12978	Csf1r	665270	Plb1	209645	Bend7
66066	Gng11	215418	Csrnp1	80718	Rab27b	218476	Gcnt4	236781	Gpr119	14080	Fabp1
51801	Ramp1	14187	Akr1b8	98741	Kcnb2	18619	Penk	260298	Fev	212073	Syne3
74186	Ccdc3	66705	Dnase1l2	15931	Ids	23880	Fyb	67295	Rab3c	76279	Cyp2d26
17161	Maoa	17235	Smcp	319482	9530053A07Rik	226781	Slc30a10	15901	Id1	435818	Slc2a7
70561	Txndc16	100861491	n-R5s136	18548	Pcsk1	72043	Sulf2	434223	Gm1966	241303	Fam78a
107587	Osr2	12579	Cdkn2b	14915	Guca2a	16790	Anpep	240690	St18	14547	Gdap2
231903	Urad	14456	Gas6	545192	Baiap3	171284	Timd2	104886	Rab15	212555	Pqlc2
67198	Spats2l	11641	Akap2	207728	Pde2a	19660	Rbp2	14587	Gfra3	54486	Hpgds
26565	Pla2g10	68048	Aen	53618	Fut8	15006	H2-Q1	212531	Sh3bgrl2	70031	Cmtm8
11921	Atoh1	192166	Sardh	503491	Defa24	14725	Lrp2	333424	A4gnt	71648	Optn
114679	Selenom	18671	Abcb1a	14587	Gfra3	54189	Rabep1	12293	Cacna2d1	636931	Trim71
230099	Car9	12362	Casp1	18012	Neurod1	99031	Osbpl6	77629	Sphkap	13070	Cyp11a1
17773	Mtnr1a	17301	Foxd2	11891	Rab27a	14266	Aff2	319924	Apba1	625098	Slc38a6
56373	Cpb2	12575	Cdkn1a	18506	Pax4	259301	Leap2	17863	Myb	66684	Tceal8
74464	Zswim5	76279	Cyp2d26	236798	Adgrg4	100861473	n-R5s104	381677	Vgf	223658	Mroh1
333424	A4gnt	20527	Slc2a3	12395	Runx1t1	16157	Il11ra1	140474	Muc4	14161	Fga
20231	Nkx1-2	14860	Gsta4	72077	Gcnt3	71887	Ppm1j	100504230	AU020206	234356	Csgalnact1
75141	Rasd2	72043	Sulf2	207227	Stxbp5l	18534	Pck1	23871	Ets1	16886	Limk2
22035	Tnfsf10	18612	Etv4	19672	Rcn1	11790	Speg	545192	Baiap3	94179	Krt23
78284	Creb3l4	73182	Pear1	192775	Kcnh6	50490	Nox4	15445	Hpd	329554	Gm826
72599	Pdia5	629242	Gm6958	14706	Gng4	270198	Pfkfb4	13143	Dapk2	70789	Kynu
320924	Ccbe1	17246	Mdm2	71994	Cnn3	100216530	Snord118	68166	Spire1	70829	Ccdc93
19752	Rnase1	55925	Syt8	237806	Dnah9	329702	Dcst2	58869	Pex5l	170731	Mfn2
69036	Zg16	17748	Mt1	19122	Prnp	52187	Rragd	56175	Bace2	226251	Ablim1
320352	Lrrc31	55961	Slc13a1	114679	Selenom	20500	Slc13a2	15903	Id3	142681	Slc34a3
19733	Rgn	320398	Lrig3	58991	Ghrl	668940	Myh7b	665927	Gm7849	12013	Bach1
67622	Mxra7	114873	Dscaml1	67709	Reg4	235582	Glyctk	100038927	Defa30	26941	Slc9a3r1
103080	2010-09-01	13730	Emp1	68891	Cd177	241452	Dhrs9	668108	Gm8979	215418	Csrnp1
15129	Hbb-b1	228765	Sdcbp2	15376	Foxa2	18054	Ngp	17690	Msi1	230810	Slc30a2
70045	2610528A11Rik	16447	Ivl	14344	Fut2	19230	Twf1	68725	1110032F04Rik	72168	Aifm3
20305	Ccl6	12492	Scarb2	51801	Ramp1	79235	Lrat	18548	Pcsk1	211896	Depdc7
16612	Klk1	69097	Trim15	58869	Pex5l	13850	Ephx2	432800	Gm5454	52187	Rragd
26945	Tpsg1	215866	Gm29673	386454	Rnf39	433256	Acsl5	68891	Cd177	140494	Atp6v0a4
54153	Rasa4	100861473	n-R5s104	21990	Tph1	13660	Ehd1	19735	Rgs2	99031	Osbpl6
110257	Hba-a2	22695	Zfp36	14009	Etv1	111975	Igf2os	319478	Cxxc4	19092	Prkg2
100503605	Hbb-bs	72003	Synpr	105827	Amigo2	17748	Mt1	19276	Ptprn2	329910	Acot11
13389	Dll3	13642	Efnb2	16370	Irs4	12950	Hapln1	67155	Smarca2	626058	E330020D12Rik
236920	Stard8	20451	St8sia3	21786	Tff3	20334	Sec23a	12443	Ccnd1	67579	Cpeb4
15445	Hpd	14538	Gcnt2	12652	Chga	11833	Aqp8	20927	Abcc8	18399	Slc22a6
381812	Cracr2a	230810	Slc30a2	94214	Spock2	378472	Vaultrc5	19049	Ppp1r1b	211945	Plekhh1
15122	Hba-a1	53945	Slc40a1	320995	Rfx6	54486	Hpgds	233079	Ffar2	329679	Fnip2
100862174	NA	11605	Gla	333424	A4gnt	75985	Rab30	171286	Slc12a8	18605	Enpp1
215821	Arfgef3	20500	Slc13a2	11829	Aqp4	100861491	n-R5s136	30051	Spdef	19660	Rbp2
12212	Chic1	101565	Ccp110	54426	Hgfac	106572	Rab31	192775	Kcnh6	20778	Scarb1
94352	Loxl2	17436	Me1	214931	Fbxl16	215445	Rab11fip3	12395	Runx1t1	99382	Abtb2
15562	Htr4	67880	Dcxr	67295	Rab3c	14263	Fmo5	19275	Ptprn	66054	Cndp2
73647	Capn9	71436	Flrt3	234155	Mboat4	100040724	Mirg	13134	Dach1	235582	Glyctk
11601	Angpt2	394434	Ugt1a9	67405	Nts	14058	F10	104383	Rcor2	74760	Rab3il1
11829	Aqp4	15476	Hs3st1	93834	Peli2	231832	Tmem184a	320995	Rfx6	12355	Nr1i3
11656	Alas2	71529	Kazn	103988	Gck	20515	Slc20a1	18012	Neurod1	231834	Snx8
14191	Fgr	22417	Wnt4	15445	Hpd	52585	Dhrs1	101202	Hepacam2	72043	Sulf2
22415	Wnt3	16190	Il4ra	380916	Lrch1	58207	Slc43a3	18506	Pax4	17921	Myo7a
54426	Hgfac	14859	Gsta3	100862174	NA	69861	2010003K11Rik	12006	Axin2	100038628	Gm10768
14163	Fgd1	71096	Sntg1	211961	Asxl3	11853	Rhoc	13236	Defa25	399603	Fam84b
100616095	Snhg18	109857	Cbr3	20731	Spink4	12945	Dmbt1	626682	Defa28	109731	Maob
16841	Lect2	20755	Sprr2a1	353211	Prune2	75745	Rian	13237	Defa3	15490	Hsd17b7
69117	Adh6a	100038398	NA	54485	Dll4	17235	Smcp	26918	Ern2	19141	Lgmn
208760	Aqp12	72275	2200002D01Rik	83671	Sytl2	18671	Abcb1a	51801	Ramp1	216019	Hkdc1
26946	Trpc7	100303744	Sprr2a2	18514	Pbx1	235283	Gramd1b	100041811	Defa27	235283	Gramd1b
71481	Alpk1	11828	Aqp3	100038927	Defa30	630294	Gm7030	14401	Gabrb2	15006	H2-Q1
68725	1110032F04Rik	107765	Ankrd1	77669	Arhgef38	215113	Slc43a2	23855	Defa17	74105	Gga2
230145	Galnt12	16421	Itgb7	23844	Clca1	11576	Afp	16918	Mycl	16644	Kng1
12801	Cnr1	241303	Fam78a	19735	Rgs2	171207	Arhgap4	727720	Defa-ps1	630499	H2-K2
320165	Tacc1	106572	Rab31	58226	Cacna1h	16889	Lipa	319482	9530053A07Rik	215113	Slc43a2
100862072	Gm21451	20190	Ryr1	404545	Ano7	11541	Adora2b	665956	Gm7861	19886	Ros1
14725	Lrp2	22436	Xdh	107934	Celsr3	100504715	Tmppe	16206	Lrig1	214359	Tmem51
56838	Ccl28	56739	Rec8	19275	Ptprn	215061	Trim50	23919	Insl5	71775	1300017J02Rik
14581	Gfi1	21784	Tff1	233079	Ffar2	233549	Mogat2	58994	Smpd3	67473	Slc47a1
14422	B4galnt2	230991	Fndc10	14595	B4galt1	67763	Prpsap1	233332	Adamts17	22634	Plagl1
170571	Cntnap4	19016	Pparg	78284	Creb3l4	11666	Abcd1	382097	Gm1123	619301	Tmem253
14261	Fmo1	20515	Slc20a1	68481	Mpzl1	72108	Ddhd2	668128	Gm8989	94178	Mcoln1
240638	Slc16a12	12740	Cldn4	20269	Scn3a	170731	Mfn2	15931	Ids	109019	Nabp1
18816	Serpinf2	269016	Sh3rf2	97998	Deptor	170442	Bbox1	20609	Sstr5	338351	Akap17b
68303	Fam114a1	21813	Tgfbr2	16918	Mycl	20868	Stk10	12933	Crmp1	226143	Cyp2c23
73914	Irak3	14102	Fas	17932	Myt1	16158	Il11ra2	381270	2004-03-01	19025	Ctsa
12576	Cdkn1b	69826	Ms4a10	26875	Pclo	100042555	Gm13305	244810	AW551984	13874	Ereg
229672	Bcl2l15	17133	Maff	665927	Gm7849	619301	Tmem253	497114	Defa23	75985	Rab30
56312	Nupr1	14066	F3	14169	Fgf14	104681	Slc16a6	13226	Defa31	71706	Slc46a3
66111	Tmed3	23853	Def6	213573	Cracr2b	14161	Fga	214240	Disp2	20868	Stk10
20287	Sct	18073	Nid1	75697	C2cd4b	16190	Il4ra	53618	Fut8	19230	Twf1
22370	Vtn	100042514	Sprr2a3	13237	Defa3	14544	Gda	19736	Rgs4	65079	Rtn4r
69191	Pdia2	100039138	Gm2061	18481	Pak3	231583	Slc26a1	14422	B4galnt2	215445	Rab11fip3
20617	Snca	18133	Nov	23855	Defa17	108101	Fermt3	320365	Fry	72792	2810459M11Rik
72713	Angptl1	387211	Mir215	12739	Cldn3	105243	Slc9a3	26427	Creb3l1	104082	Wdr7
69983	Sis	16792	Laptm5	66532	Rep15	99377	Sall4	78284	Creb3l4	114332	Lyve1
53376	Usp2	58220	Pard6b	16001	Igf1r	56752	Aldh9a1	80976	Syt13	17748	Mt1
171166	Mcoln3	12499	Entpd5	104009	Qsox1	214359	Tmem51	207728	Pde2a	100163	Pafah2
16616	Klk1b21	15982	Ifrd1	15903	Id3	212555	Pqlc2	328643	Vwa5b2	14058	F10
14783	Grb10	108079	Prkaa2	64074	Smoc2	80909	Castor2	52033	Pbk	83768	Dpp7
21786	Tff3	329910	Acot11	13236	Defa25	14865	Gstm4	12652	Chga	72611	Zfp655
66120	Fkbp11	54608	Abhd2	626682	Defa28	76722	Ckmt2	12531	Cdc25b	20522	Slc23a1
54631	Nphs1	58178	Sorcs1	286942	Kif19a	22117	Tst	17754	Map1a	26410	Map3k8
100417831	Gm18853	20200	S100a6	100041811	Defa27	228875	Slc35c2	219134	Shisa2	11808	Apoa4
207728	Pde2a	327954	Dnah2	68151	Wls	72168	Aifm3	17756	Map2	280662	Afm
69047	Atp2c2	56386	B4galt6	19049	Ppp1r1b	71774	Shroom1	12934	Dpysl2	12565	Cdh9
12722	Clca3a1	242608	Podn	23871	Ets1	209683	Ttc28	12494	Cd38	27362	Dnajb9
100503344	Gm19645	12452	Ccng2	13838	Epha4	56532	Ripk3	50876	Tmod2	14536	Nr6a1
100417829	Gm17757	18174	Slc11a2	727720	Defa-ps1	13642	Efnb2	12316	Aspm	11522	Adh1
78767	Efcab11	68738	Acss1	12443	Ccnd1	99382	Abtb2	320007	Sidt1	16979	Lrrn1
16000	Igf1	70086	Cysltr2	224093	Fam43a	435818	Slc2a7	74551	Pck2	20776	Tmie
16970	Lrmp	16175	Il1a	78784	Celf3	232086	Tmem150a	72077	Gcnt3	329360	Rnf224
11717	Ampd3	100039596	Tcf24	12424	Cck	15220	Foxq1	69784	1500009L16Rik	14544	Gda
17341	Bhlha15	11839	Areg	497114	Defa23	67800	Dgat2	16612	Klk1	64293	Stk32b
210789	Tbc1d4	26887	Chst4	13226	Defa31	16421	Itgb7	58991	Ghrl	226105	Cyp2c70
74016	Phf19	18993	Pou3f3	17756	Map2	114664	Hsd17b11	234214	Sorbs2	18712	Pim1
634720	Gm11735	72303	Cyp2c65	104383	Rcor2	74156	Acot12	15376	Foxa2	75745	Rian
19213	Ptf1a	15939	Ier5	665956	Gm7861	624219	Angptl8	229927	Clca3b	104027	Synpo
22072	Prss2	76498	Paqr4	13400	Dmpk	54447	Asah2	19126	Prom1	192198	Lrrc4
22074	Try4	66283	Gkn1	320007	Sidt1	11421	Ace	110648	Lmx1a	216805	Flcn
171580	Mical1	11459	Acta1	20660	Sorl1	109731	Maob	16514	Kcnj11	230459	Cyp2j13
171286	Slc12a8	64381	Ms4a8a	16514	Kcnj11	432466	Gm5424	26365	Ceacam1	16173	Il18
18596	Pdgfrb	66071	Ethe1	15904	Id4	27226	Pla2g7	16500	Kcnb1	67569	Mgat4c
74318	Hopx	12408	Cbr1	20661	Sort1	18563	Pcx	233878	Sez6l2	208677	Creb3l3
19038	Ppic	94242	Tinagl1	13828	Epb42	192652	Wdr81	229722	5330417C22Rik	52055	Rab11fip5
23844	Clca1	140494	Atp6v0a4	23795	Agr2	69399	1700025G04Rik	11775	Ap3b2	383619	Aim2
18751	Prkcb	106861	Abhd3	329178	Unc80	17288	Mep1b	114679	Selenom	434778	Ccdc160
18436	P2rx1	13829	Dmtn	17178	Fxyd3	74637	Shpk	236798	Adgrg4	211978	Zfyve26
66141	Ifitm3	67569	Mgat4c	380698	Obscn	677289	Prr33	74525	Fam234b	52428	Rhpn2
353328	Muc6	74362	Spag17	13134	Dach1	231148	Ablim2	64074	Smoc2	232086	Tmem150a
100862174	NA	72603	2700033N17Rik	17690	Msi1	76498	Paqr4	211961	Asxl3	219148	Fam167a
17831	Muc2	545975	Cers3	237253	Lrp11	103711	Pnpo	242505	Rasef	73834	Atp6v1d
11601	Angpt2	13136	Cd55	20541	Slc8a1	13162	Slc6a3	20269	Scn3a	19731	Rgl1
497114	Defa23	100861489	n-R5s133	229927	Clca3b	52024	Ankrd22	17178	Fxyd3	231147	Sh3tc1
13236	Defa25	13836	Epha2	67122	Nrarp	319801	Tigar	73914	Irak3	11764	Ap1b1
100038927	Defa30	22235	Ugdh	71461	Ptk7	232078	Thnsl2	234857	Spire2	72446	Prr5l
13226	Defa31	100861477	n-R5s110	218820	Zfp503	20778	Scarb1	20440	St6gal1	78885	Coro7
13237	Defa3	235106	Ntm	319478	Cxxc4	12013	Bach1	21990	Tph1	319277	Washc4
100041811	Defa27	19659	Rbp1	26559	Hunk	74376	Myo18b	20216	Acsm3	17436	Me1
626682	Defa28	100042498	Mir22hg	382097	Gm1123	67247	2002-03-01	207227	Stxbp5l	269401	Zfp512b
23855	Defa17	20526	Slc2a2	16590	Kit	234797	6430548M08Rik	93834	Peli2	83429	Ctns
727720	Defa-ps1	387189	Mir194-1	214240	Disp2	14080	Fabp1	97998	Deptor	111002	Marcksl1-ps4
503491	Defa24			319924	Apba1	66667	Hspbap1	227120	Plcl1	74580	Pyroxd2
320165	Tacc1			110310	Krt7	11813	Apoc2	105827	Amigo2	217203	Tmem106a
17773	Mtnr1a			11539	Adora1	100163	Pafah2	76408	Abcc3	14865	Gstm4
75141	Rasd2			68725	1110032F04Rik	13823	Epb41l3	13992	Khdrbs3	624219	Angptl8
13884	Ces1c			22271	Upp1	19141	Lgmn	50528	Tmprss2	233549	Mogat2
100861890	NA			14581	Gfi1	76880	6430411K18Rik	19672	Rcn1	381269	Mreg
170571	Cntnap4			16438	Itpr1	72747	Ttc39c	20192	Ryr3	17940	Naip1
69047	Atp2c2			17831	Muc2	56273	Pex14	26945	Tpsg1	71712	Dram1
73647	Capn9			381157	Greb1l	22157	Tulp1	227632	Kcnt1	55938	Apom
53376	Usp2			19126	Prom1	70335	Reep6	73804	Kif2c	30962	Slc7a9
23959	Nt5e			13884	Ces1c	22782	Slc30a1	14169	Fgf14	192970	Dhrs11
66111	Tmed3			20216	Acsm3	109754	Cyb5r3	103988	Gck	70335	Reep6
333424	A4gnt			98402	Sh3bp4	23957	Nr0b2	66289	Mptx1	66335	Atp6v1c1
17161	Maoa			16367	Irs1	70789	Kynu	26367	Ceacam2	75396	Spp2
19733	Rgn			229722	5330417C22Rik	211945	Plekhh1	215707	Ccdc92	17288	Mep1b
70415	Stk26			140559	Igsf8	67603	Dusp6	241727	Snph	108960	Irak2
50786	Hs6st2			243362	Stard13	26396	Map2k2	20745	Spock1	20186	Nr1h4
236790	Ints6l			73914	Irak3	15894	Icam1	70536	Qpct	104681	Slc16a6
236920	Stard8			14607	Gip	100861477	n-R5s110	100862174	NA	212442	Lactb2
12212	Chic1			16612	Klk1	99662	Eps8l3	215384	Fcgbp	241612	Slc5a12
406217	Bex4			140474	Muc4	225608	Sh3tc2	277414	Trp53i11	100040724	Mirg
11656	Alas2			232035	Ccser1	67579	Cpeb4	12161	Bmp6	19662	Rbp4
14163	Fgd1			18484	Pam	11363	Acadl	20496	Slc12a2	14311	Cidec
17318	M1			75426	Igfbpl1	55925	Syt8	353211	Prune2	232078	Thnsl2
100861837	NA			12006	Axin2	17002	Ltf	26559	Hunk	73658	Spns1
				242505	Rasef	98238	Lrrc59	16525	Kcnk1	432466	Gm5424
				26945	Tpsg1	14377	G6pc	68481	Mpzl1	217682	Plekhd1
				223433	Otulinl	17750	Mt2	20661	Sort1	15957	Ifit1
				227120	Plcl1	13198	Ddit3	11749	Anxa6	433256	Acsl5
				245631	Mum1l1	233637	Gm4887	56742	Psrc1	15951	Ifi204
				17968	Ncam2	12579	Cdkn2b	213573	Cracr2b	71751	Map3k13
				211389	Suox	16978	Lrrfip1	223433	Otulinl	24059	Slco2a1
				11826	Aqp1	14538	Gcnt2	329178	Unc80	67547	Slc39a8
				67198	Spats2l	70984	4931406C07Rik	14115	Fbln2	99662	Eps8l3
				81840	Sorcs2	212073	Syne3	54141	Spag5	69900	Mfsd11
				11749	Anxa6	100861503	n-R5s149	404545	Ano7	78088	Sowahb
				236781	Gpr119	20199	S100a5	13884	Ces1c	18770	Pklr
				209837	Slc38a5	12577	Cdkn1c	13822	Epb41l2	66548	Adamtsl5
				233878	Sez6l2	625098	Slc38a6	237847	Rtn4rl1	434203	Slc28a1
				12484	Cd24a	69091	Vps26b	80797	Clca3a2	13113	Cyp3a13
				18530	Pcdh8	665113	Tnik	94214	Spock2	14990	H2-M2
				12653	Chgb	15488	Hsd17b4	14025	Bcl11a	12075	Bfsp1
				20231	Nkx1-2	100861494	Gm22109	12810	Coch	170750	Xpnpep1
				20440	St6gal1	70829	Ccdc93	75209	Sv2c	17132	Maf
				277414	Trp53i11	11808	Apoa4	78784	Celf3	23957	Nr0b2
				20745	Spock1	16995	Ltb4r1	233571	P2ry6	170720	Card14
				16502	Kcnc1	27362	Dnajb9	11539	Adora1	20334	Sec23a
				381677	Vgf	613262	BC029722	228730	Kiz	68738	Acss1
				68010	Bambi	100861480	Gm25018	12374	Casr	170755	Sgk3
				320365	Fry	20276	Scnn1a	74284	1700086L19Rik	68846	Rnf208
				381270	2004-03-01	26941	Slc9a3r1	214931	Fbxl16	71733	Susd2
				94353	Hmgn3	72477	Tmem87b	12424	Cck	14261	Fmo1
				236899	Pcyt1b	70261	Chp2	80718	Rab27b	76722	Ckmt2
				20604	Sst	109575	Tbx10	14343	Fut1	227620	Uap1l1
				18576	Pde3b	208677	Creb3l3	215387	Ncaph	333329	Cngb1
				268902	Robo2	226251	Ablim1	104009	Qsox1	72145	Wdfy3
				328643	Vwa5b2	100861500	n-R5s146	77574	Tcaf1	64009	Syne1
				17110	Lyz1	67473	Slc47a1	382018	Unc13a	24056	Sh3bp5
				252838	Tox	77772	Dcst1	218977	Dlgap5	18010	Neu1
				18708	Pik3r1	67569	Mgat4c	29820	Tnfrsf19	231296	Lrrc66
				72160	Tmem163	18453	P4hb	24012	Rgs7	245847	Amdhd2
				229302	Tm4sf4	18162	Npr3	30935	Tor3a	245440	Gm4988
				231532	Arhgap24	19025	Ctsa	18300	Oit1	83379	Klb
				19416	Rasd1	68396	Nat8	269831	Tspan12	12630	Cfi
				245049	Myrip	69259	Kctd5	52150	Kcnk6	59043	Wsb2
				432800	Gm5454	100861489	n-R5s133	108000	Cenpf	116904	Alpk3
				56177	Olfm1	72828	Ubash3b	72160	Tmem163	93685	Entpd7
				26422	Nbea	65945	Clstn1	18481	Pak3	74637	Shpk
				52150	Kcnk6	385493	AU015836	80914	Uck2	18826	Lcp1
				224792	Adgrf5	12660	Chka	229841	Cenpe	18552	Pcsk5
				12669	Chrm1	80907	Lactb	70974	Pgm2l1	74338	Slc6a19
				69590	Gpx8	12355	Nr1i3	56508	Rapgef4	74376	Myo18b
				109212	Pimreg	70701	Nipal1	70638	Fam189a1	16421	Itgb7
				12288	Cacna1c	14051	Eya4	14702	Gng2	100502818	NA
				24012	Rgs7	100861497	n-R5s143	76464	Knl1	14745	Lpar1
				20910	Stxbp1	100529082	Gm11127	66532	Rep15	381246	Xkr9
				14422	B4galnt2	71706	Slc46a3	69202	Ptms	384071	Slc25a34
				240638	Slc16a12	434203	Slc28a1	66805	Tspan1	50877	Neu3
				14115	Fbln2	18612	Etv4	17345	Mki67	68070	Pdzd2
				56508	Rapgef4	14745	Lpar1	60597	Mapk8ip2	381353	Ajm1
				269529	Fbxo10	74251	Ankrd9	66214	Rgcc	67804	Snx2
				14401	Gabrb2	17752	Mt4	16367	Irs1	102502	Pls1
				238455	Macc1	12363	Casp4	17968	Ncam2	171284	Timd2
				11775	Ap3b2	170826	Ppargc1b	215690	Nav1	20500	Slc13a2
				12286	Cacna1a	89867	Sec16b	269116	Nfasc	14137	Fdft1
				72500	Ier5l	235442	Rab8b	14427	Galr1	101521	AI314278
				18300	Oit1	338351	Akap17b	381157	Greb1l	667410	Gm8615
				239318	Plcxd3	387189	Mir194-1	12323	Camk2b	100504187	Gm13392
				74571	Kcnk16	16601	Klf9	380924	Olfm4	68396	Nat8
				12527	Cd9	13636	Efna1	106582	Nrm	12452	Ccng2
				14681	Gnao1	213989	Tmem82	20607	Sstr3	27057	Ncoa4
				12933	Crmp1	69747	Zswim7	27062	Cadps	100039636	Atp6v0c-ps2
				67216	Mboat2	329554	Gm826	233081	Ffar1	73822	Mfsd12
				69202	Ptms	12408	Cbr1	110033	Kif22	12269	C4bp
				11925	Neurog3	14963	H2-Bl	229302	Tm4sf4	433766	Trim63
				74284	1700086L19Rik	226564	Fmo4	12837	Col8a1	30956	Aass
				244810	AW551984	18933	Prrx1	14199	Fhl1	54170	Rragc
				54420	Cldn8	12908	Crat	26934	Racgap1	12217	Bsn
				330409	Cecr2	93685	Entpd7	81840	Sorcs2	381605	Tbc1d2
				73647	Capn9	75954	5033403H07Rik	26887	Chst4	16790	Anpep
				11514	Adcy8	394434	Ugt1a9	56526	2006-09-01	171429	Slc26a6
				14343	Fut1	14079	Fabp2	319767	Atp10b	77371	Sec24a
				58250	Chst11	71764	C2cd2l	330863	Trim67	229517	Slc25a44
				16500	Kcnb1	98256	Kmo	83671	Sytl2	17988	Ndrg1
				12531	Cdc25b	209743	Minar1	21786	Tff3	58207	Slc43a3
				56373	Cpb2	226089	Ric1	228858	Gdap1l1	98256	Kmo
				381812	Cracr2a	102857	Slc6a8	71994	Cnn3	12740	Cldn4
				320352	Lrrc31	100042314	Gm10639	246317	Neto1	217328	Myo15b
				19885	Rorc	17133	Maff	21960	Tnr	14778	Gpx3
				66805	Tspan1	667792	Gm8815	71461	Ptk7	18626	Per1
				319767	Atp10b	21871	Atp6v0a2	237504	Rassf9	14085	Fah
				207212	Arhgef17	14536	Nr6a1	18039	Nefl	13198	Ddit3
				328232	Gfod1	30962	Slc7a9	233406	Prc1	11810	Apobec1
				230779	Serinc2	11810	Apobec1	109212	Pimreg	381352	Mamdc4
				28240	Trpm2	14768	Lancl1	20446	St6galnac2	52357	Wwc2
				17207	Mcf2l	320827	C530008M17Rik	16571	Kif4	228545	Vps18
				18575	Pde1c	77371	Sec24a	209737	Kif15	170752	Bco2
				278279	Tmtc2	11979	Atp7b	72297	B3gnt3	12499	Entpd5
				13992	Khdrbs3	12406	Serpinh1	15904	Id4	58996	Arhgap23
				73884	Zdbf2	18770	Pklr	17831	Muc2	16190	Il4ra
				14526	Gcg	22436	Xdh	12583	Cdo1	216831	Arhgap44
				109791	Clps	14858	Gsta2	70466	Ckap2l	243339	Tmem130
				15902	Id2	80911	Acox3	12428	Ccna2	71962	Castor1
				244049	Mctp2	268857	Nlrc3	58226	Cacna1h	106894	Hmgxb3
				382018	Unc13a	14547	Gdap2	107373	Fam111a	20363	Selenop
				240332	Slc6a7	233836	Slc5a11	104175	Sbk1	14732	Gpam
				16848	Lfng	100861493	n-R5s139	24046	Scn11a	20190	Ryr1
				12570	Cdk5r2	11520	Plin2	22352	Vim	11812	Apoc1
				20394	Scg5	100042498	Mir22hg	51944	Knstrn	11421	Ace
				20963	Syk	215210	Tmem120a	76131	Depdc1a	12950	Hapln1
				60597	Mapk8ip2	73095	Slc25a42	17932	Myt1	17750	Mt2
				16779	Lamb2	19886	Ros1	71988	Esco2	209692	Dhtkd1
				270672	Map3k15	74556	Themis3	20731	Spink4	76880	6430411K18Rik
				386753	Dbpht2	68567	Cgref1	246293	Klhl8	545288	Cyp2c67
				110648	Lmx1a	70804	Pgrmc2	15377	Foxa3	84095	Pi4k2a
				217843	Unc79	24056	Sh3bp5	381293	Kif14	226844	Flvcr1
				80797	Clca3a2	387211	Mir215	53313	Atp2a3	17133	Maff
				215772	Adgb	55938	Apom	20394	Scg5	19415	Rasal1
				67260	Cers4	66616	Snx9	231532	Arhgap24	385643	Kng2
				15893	Ica1	242653	Cldn19	75697	C2cd4b	72181	Nsun4
				18816	Serpinf2	170752	Bco2	16403	Itga6	192166	Sardh
				76142	Ppp1r14c	234356	Csgalnact1	73647	Capn9	20532	Slc3a1
				226999	Slc9a2	12894	Cpt1a	13838	Epha4	54198	Snx3
				223697	Sun2	98496	Pid1	80986	Ckap2	246694	Hps5
				12494	Cd38	545902	Ptprh	238455	Macc1	14317	Ftcd
				66289	Mptx1	217203	Tmem106a	246104	Rhbdl3	233805	Dcun1d3
				20356	Sema5a	56739	Rec8	328232	Gfod1	56380	Arid3b
				56546	Sec1	246221	Mpst	26875	Pclo	223593	Washc5
				66873	Tril	415115	Neurl2	330409	Cecr2	70008	Ace2
				227059	Slc39a10	20186	Nr1h4	14609	Gja1	28169	Agpat3
				26364	Adgre5	20249	Scd1	207521	Dtx4	14858	Gsta2
				24004	Rai2	100861471	n-R5s100	78908	Igsf3	22695	Zfp36
				13195	Ddc	18073	Nid1	14456	Gas6	330256	Gm20559
				75141	Rasd2	100861502	Gm23284	118453	Mmp28	71704	Arhgef3
				17754	Map1a	16470	Ush1g	20877	Aurkb	109900	Asl
				15901	Id1	142681	Slc34a3	216616	Efemp1	15013	H2-Q2
				56533	Rgs17	77577	Spns3	14581	Gfi1	665700	Hmcn2
				239606	Slc2a13	100038862	Btnl1	386753	Dbpht2	268512	Slc26a11
				215707	Ccdc92	20193	S100a1	319984	Jph4	171281	Acot3
				227632	Kcnt1	68395	LOC68395	211389	Suox	101631	Pwwp2b
				71998	Slc25a35	21366	Slc6a6	15484	Hsd11b2	94088	Trim6
				230098	Arhgef39	547431	Btnl2	13400	Dmpk	26384	Gnpda1
				320204	Etfbkmt	66116	Nat8f1	237253	Lrp11	75687	Ripor1
				26381	Esrrg	215474	Sec22c	236899	Pcyt1b	11484	Aspa
				70762	Dclk2	70166	Lipn	93897	Fzd10	544963	Iqgap2
				20677	Sox4	17355	Aff1	16370	Irs4	24066	Spry4
				71878	Fam83d	217341	Qrich2	58222	Rab37	67800	Dgat2
				12161	Bmp6	22113	Phlda2	23792	Adam23	80907	Lactb
				20446	St6galnac2	14085	Fah	23795	Agr2	72431	Ceacam18
				18040	Nefm	11828	Aqp3	107934	Celsr3	17119	Mxd1
				212190	Ubxn10	100316735	Mir432	67203	Nde1	432720	Akr1c19
				18767	Pkia	64385	Cyp4f14	20604	Sst	100043261	Gm4322
				20607	Sstr3	67752	Ppp1r32	384009	Glipr2	17254	Slc3a2
				240427	Setbp1	100861486	n-R5s124	230868	Igsf21	243168	Hsd17b13
				14427	Galr1	93790	Nipa2	78925	Srd5a1	100042314	Gm10639
				210622	Pamr1	20893	Bhlhe40	107607	Nod1	66875	Swt1
				20609	Sstr5	78405	Ntf5	12288	Cacna1c	11883	Arsa
				329977	Fhad1	544963	Iqgap2	70561	Txndc16	14872	Gstt2
				51799	Rundc3a	69826	Ms4a10	230098	Arhgef39	19303	Pxn
				17245	Mdm1	229055	Zbtb10	18132	Notch4	19300	Abcd4
				213391	Rassf4	78885	Coro7	19366	Rad54l	70652	Tmem144
				230099	Car9	21953	Tnni2	16848	Lfng	241308	Ralgps1
				18783	Pla2g4a	71775	1300017J02Rik	17470	Cd200	66848	Fuca2
				668359	Gm9125	66205	Cd302	227059	Slc39a10	18034	Nfkb2
				228730	Kiz	100861484	n-R5s123	21973	Top2a	71607	Snx20
				14199	Fhl1	73737	1110008P14Rik	54485	Dll4	11814	Apoc3
				69635	Dapk1	56643	Slc15a1	17912	Myo1b	30060	Meltf
				14369	Fzd7	231834	Snx8	12570	Cdk5r2	212892	Rsph4a
				12958	Cryba2	16565	Kif21b	56546	Sec1	13206	Ddx4
				13143	Dapk2	328035	Fads6	72599	Pdia5	66901	Proz
				20305	Ccl6	22695	Zfp36	11307	Abcg1	69274	Ctdspl
				208943	Myo5c	71756	Cpn2	239217	Kctd12	20515	Slc20a1
				66793	Efcab1	66510	Rnf181	386454	Rnf39	73569	Vgll3
				20739	Spta1	66054	Cndp2	23844	Clca1	11853	Rhoc
				72014	Btbd17	329384	Ptrh1	237886	Slfn9	234724	Tat
				22415	Wnt3	20411	Sorbs1	56527	Mast1	207798	Gramd1c
				16543	Mdfic	245847	Amdhd2	15416	Hoxb8	66797	Cntnap2
				72386	2610035D17Rik	100861499	Gm25212	381822	Lockd	71390	Slc6a19os
				68166	Spire1	71751	Map3k13	71998	Slc25a35	18563	Pcx
				20192	Ryr3	73822	Mfsd12	75426	Igfbpl1	66860	Tanc1
				233332	Adamts17	77358	9430069I07Rik	320352	Lrrc31	17002	Ltf
				14645	Glul	13854	Epn1	330953	Hcn4	107589	Mylk
				57890	Il17re	19731	Rgl1	17760	Map6	269608	Plekhg5
				12583	Cdo1	13039	Ctsl	74318	Hopx	21426	Tfec
				214922	Slc39a2	100861492	n-R5s138	77669	Arhgef38	74919	Slc35f6
				15275	Hk1	231070	Insig1	94353	Hmgn3	12363	Casp4
				11307	Abcg1	329513	A730036I17Rik	209837	Slc38a5	66616	Snx9
				277328	Trpa1	69786	Tprkb	18817	Plk1	22782	Slc30a1
				213417	Klhdc8a	64293	Stk32b	100503043	Armcx4	211949	Spsb4
				223864	Rapgef3	217122	Gm11545	13388	Dll1	233765	Plekha7
				16519	Kcnj3	17132	Maf	68743	Anln	17524	Mpp1
				20496	Slc12a2	70673	Prdm16	22701	Zfp41	15486	Hsd17b2
				228858	Gdap1l1	20776	Tmie	23943	Esyt1	68659	Fam198b
				234214	Sorbs2	11898	Ass1	100710	Pds5b	16891	Lipg
				18132	Notch4	14299	Ncs1	217316	Slc16a5	215789	Phactr2
				72599	Pdia5	94178	Mcoln1	234155	Mboat4	55925	Syt8
				237847	Rtn4rl1	17119	Mxd1	237887	Slfn10-ps	211652	Wwc1
				233081	Ffar1	665700	Hmcn2	20419	Shcbp1	231583	Slc26a1
				243725	Ppp1r9a	100042295	Gm3776	12236	Bub1b	66234	Msmo1
				54153	Rasa4	14718	Got1	24004	Rai2	11828	Aqp3
				23959	Nt5e	18551	Pcsk4	11829	Aqp4	11806	Apoa1
				170745	Xpnpep2	171281	Acot3	224273	Crybg3	387211	Mir215
				17912	Myo1b	56384	Letm1	56838	Ccl28	71302	Arhgap26
				13120	Cyp4b1	12981	Csf2	241289	Ppp1r26	56448	Cyp2d22
				14191	Fgr	102098	Arhgef18	217843	Unc79	242285	Sdr16c5
				20423	Shh	17254	Slc3a2	72821	Scn2b	69640	Fam83g
				404634	H2afy2	13487	Slc26a3	100502766	Kifc1	12702	Socs3
				320027	Fstl4	17939	Naga	12449	Ccnf	20755	Sprr2a1
				17069	Ly6e	74340	Ahcyl2	228564	Frmd5	360013	Myo18a
				105245	Txndc5	110557	H2-Q6	56533	Rgs17	68404	Nrn1
				58994	Smpd3	12728	Clcn5	14344	Fut2	545902	Ptprh
				17470	Cd200	17135	Mafk	13723	Emb	12069	Bex2
				246317	Neto1	68338	Golt1a	208628	Kntc1	13039	Ctsl
				12064	Bdnf	52428	Rhpn2	17250	Abcc1	67103	Ptgr1
				20348	Sema3c	14857	Gsta1	18751	Prkcb	100303744	Sprr2a2
				12305	Ddr1	20908	Stx3	330267	Thsd7a	225600	Pde6a
				20605	Sstr1	104156	Etv5	234515	Inpp4b	268782	Agxt2
				70536	Qpct	69097	Trim15	17110	Lyz1	234797	6430548M08Rik
				12571	Cdk6	17289	Mertk	17173	Ascl2	68395	LOC68395
				16598	Klf2	57778	Fmnl1	15944	Irgm1	18718	Pip4k2a
				23943	Esyt1	100861472	n-R5s103	76380	Cep112	18711	Pikfyve
				29820	Tnfrsf19	223658	Mroh1	171212	Galnt10	320024	Nceh1
				74090	Paqr5	69137	Vstm5	22036	Traip	11813	Apoc2
				232431	Gprc5a	232409	Clec2e	26909	Exo1	68323	Nudt22
				76453	Prss23	11430	Acox1	277396	Klhl23	233724	Tmem41b
				217125	Samd14	19804	Rn5s	67121	Mastl	18671	Abcb1a
				26565	Pla2g10	100861488	Gm26391	100503366	Gm19658	16531	Kcnma1
				226243	Habp2	238011	Enpp7	51799	Rundc3a	13823	Epb41l3
				319804	Glt1d1	67809	Rmdn3	217212	Pyy	229055	Zbtb10
				74053	Grip1	231510	Gpat3	170799	Rtkn2	20397	Sgpl1
				330166	Miat	192970	Dhrs11	17279	Melk	12894	Cpt1a
				30935	Tor3a	12826	Col4a1	20305	Ccl6	15982	Ifrd1
				217517	Stxbp6	100861496	n-R5s142	18383	Tnfrsf11b	233637	Gm4887
				231396	Ugt2b36	330962	Slc51b	14526	Gcg	18534	Pck1
				12297	Cacnb3	17263	Meg3	54392	Ncapg	268721	Zswim8
				75209	Sv2c	216227	Slc17a8	66953	Cdca7	57915	Tbc1d1
				20350	Sema3f	319594	Hif1an	21463	Tcp11	228875	Slc35c2
				65254	Dpysl5	269604	Gpr157	70099	Smc4	11966	Atp6v1b2
				72190	2510009E07Rik	211949	Spsb4	54354	Rassf5	69534	Avpi1
				52163	Camk1	238055	Apob	102693	Phldb1	13132	Dab2
				70355	Gprc5c	50934	Slc7a8	16622	Klk1b5	327826	Frs2
				117600	Srgap1	74580	Pyroxd2	67052	Ndc80	74486	Osbpl10
				100504191	Gm16576	632778	Erich4	21401	Tcea3	16517	Kcnj16
				56464	Ctsf	14933	Gk	319616	5930412G12Rik	100502841	Epg5
				212531	Sh3bgrl2	212892	Rsph4a	210035	Nemp1	100504474	Smlr1
				16511	Kcnh2	78920	Dlst	30785	Cttnbp2	20848	Stat3
				58212	Srrm3	104027	Synpo	12709	Ckb	12317	Calr
				57257	Vav3	12836	Col7a1	12615	Cenpa	320827	C530008M17Rik
				23792	Adam23	14366	Fzd4	234396	Ankle1	68603	Pmvk
				14394	Gabra1	243168	Hsd17b13	54725	Cadm1	237782	Smcr8
				13385	Dlg4	72303	Cyp2c65	218581	Depdc1b	110557	H2-Q6
				56233	Hdac7	109181	Trip11	28240	Trpm2	67470	Abcg8
				70638	Fam189a1	217830	Dglucy	22271	Upp1	433653	Gimd1
				13723	Emb			94092	Trim16	18795	Plcb1
				70796	Zdhhc1			330450	Far2	69787	Anxa13
				64085	Clstn2			330166	Miat	12660	Chka
				69036	Zg16			234258	Neil3	64209	Herpud1
				242721	Klhdc7a			14829	Grpr	71732	Vps11
				246104	Rhbdl3			14681	Gnao1	72472	Slc16a10
				233571	P2ry6			66977	Nuf2	242691	Gpatch3
				24084	Tekt2			240332	Slc6a7	226413	Lct
				100504399	C130021I20Rik			277939	C2cd3	19157	Cyth1
				224090	Tmem44			17876	Myef2	27409	Abcg5
				19736	Rgs4			230979	Tnfrsf14	100042514	Sprr2a3
				276829	Smtnl2			68298	Ncapd2	235293	Sc5d
				21983	Tpbg			100126243	A030001D20Rik	56273	Pex14
				16206	Lrig1			69993	Chn2	50934	Slc7a8
				241289	Ppp1r26			19348	Kif20a	223920	Soat2
				20701	Serpina1b			70762	Dclk2	56542	Ick
				235611	Plxnb1			67709	Reg4	15368	Hmox1
				432582	Ccdc92b			12704	Cit	387189	Mir194-1
				234857	Spire2			13491	Drd4	17263	Meg3
				212326	Fam149a			338365	Slc41a2	54720	Rcan1
				353310	Zfp703			404634	H2afy2	14884	Gtf2h1
				94090	Trim9			218820	Zfp503	11430	Acox1
				54418	Fmn2			72415	Sgo1	20847	Stat2
				104175	Sbk1			12534	Cdk1	109245	Lrrc39
				230979	Tnfrsf14			20356	Sema5a	80909	Castor2
				20686	Spa17			224093	Fam43a	50817	Capn15
				75782	Lca5			238330	Irf2bpl	71382	Pex1
				234353	Psd3			213391	Rassf4	231148	Ablim2
				12934	Dpysl2			208836	Fanci	216227	Slc17a8
				11601	Angpt2			16765	Stmn1	16878	Lif
				17161	Maoa			12297	Cacnb3	17769	Mthfr
				17250	Abcc1			14191	Fgr	231855	Ap5z1
				231570	A830010M20Rik			16551	Kif11	74091	Npl
				26611	Rcn2			20977	Syp	20351	Sema4a
				80297	Sptbn4			231014	9330182L06Rik	22350	Ezr
				231946	Fam221a			71691	Pnmal1	17777	Mttp
				110351	Rap1gap			239318	Plcxd3	17939	Naga
				18011	Neurl1a			13841	Epha7	210808	Lacc1
				320360	Ric3			21817	Tgm2	170721	Papln
				66240	Kcne1l			11988	Slc7a2	74340	Ahcyl2
				19726	Rfx3			12576	Cdkn1b	21745	Tep1
				18186	Nrp1			11601	Angpt2	100042498	Mir22hg
				107221	Ffar4			108907	Nusap1	71756	Cpn2
				229473	Tmem131l			264134	Ttc26	106585	Ankrd12
				226101	Myof			56702	Hist1h1b	14387	Gaa
				16622	Klk1b5			18040	Nefm	14466	Gba
				14756	Gpld1			11514	Adcy8	93835	Amn
				330450	Far2			54153	Rasa4	18933	Prrx1
				434128	Pnmal2			22415	Wnt3	13850	Ephx2
				15114	Hap1			71819	Kif23	105722	Ano6
				103841	Cuedc1			12286	Cacna1a	110172	Slc35b1
				70892	Ttll7			235086	Igsf9b	210356	Nckap5
				20977	Syp			227358	Erfe	71801	Plekhf2
				18039	Nefl			21983	Tpbg	110196	Fdps
				259302	Srgap3			229473	Tmem131l	104015	Synj1
				211468	Kcnh8			404710	Iqgap3	100216530	Snord118
				65960	Twsg1			16598	Klf2	20598	Smpd2
				12505	Cd44			330812	Rnf150	112419	Ifit1bl2
				107607	Nod1			72776	Sass6	55950	Bri3
				17305	Mfng			15114	Hap1	14618	Gjb1
				71740	Nectin4			76884	Cyfip2	67432	Hoga1
				170676	Peg10			102657	Cd276	272589	Tbcel
				77574	Tcaf1			11600	Angpt1	100042295	Gm3776
				215821	Arfgef3			18767	Pkia	14857	Gsta1
				26382	Fgd2			67967	Pold3	15211	Hexa
				239368	Erich5			18514	Pbx1	238055	Apob
				17173	Ascl2			100505096	Defa33	13136	Cd55
				14702	Gng2			14464	Gata5	109229	Fam118b
				102657	Cd276			381306	BC055324	18109	Mycn
				72301	Shisal1			68895	Rasl11a	93721	Cpn1
				269116	Nfasc			29856	Smtn	237636	Npc1l1
				381122	Capn13			54563	Nup210	94071	Clec2h
				11838	Arc			214791	Sertad4	100529082	Gm11127
				18616	Peg3			22137	Ttk	53869	Rab11a
				12316	Aspm			107448	Unc5a	547431	Btnl2
				13822	Epb41l2			71373	Prr16	213989	Tmem82
				234515	Inpp4b			16511	Kcnh2	66857	Plbd1
				210044	Adcy2			217216	BC030867	110524	Dgkq
				17389	Mmp16			12235	Bub1	69259	Kctd5
				100041480	Gm9833			319480	Itga11	219024	Pip4p1
				217212	Pyy			20701	Serpina1b	16002	Igf2
				107448	Unc5a			12484	Cd24a	330440	Sult6b2
				22138	Ttn			106344	Rfc4	30930	Vps26a
				545007	Gm5796			15366	Hmmr	105387	Akr1c14
				15562	Htr4			18011	Neurl1a	11898	Ass1
				217480	Dgkb			20514	Slc1a5	74556	Themis3
				76408	Abcc3			226409	Zranb3	209131	Snx30
				19249	Ptpn13			68009	Defa20	268379	Abca13
				26946	Trpc7			57265	Fzd2	14079	Fabp2
				217944	Rapgef5			18007	Neo1	213522	Plekhg6
				320165	Tacc1			20702	Serpina1c	80911	Acox3
				76901	Jade2			20614	Snap25	11972	Atp6v0d1
				380614	Intu			16438	Itpr1	11641	Akap2
				68617	Mtcl1			12722	Clca3a1	100039138	Gm2061
				230815	Man1c1			19726	Rfx3	13809	Enpep
				232943	Klc3			20822	Trove2	14073	Faah
				18768	Pkib			70025	Acot7	12892	Cpox
				319901	Dsel			20703	Serpina1d	21888	Tle4
				102294	Cyp4v3			320106	Slc38a11	192156	Mvd
				74777	Selenon			12021	Bard1	69399	1700025G04Rik
				74007	Btbd11			100043609	Gm14207	69574	Cmbl
				332110	Mapk15			58235	Nectin1	12728	Clcn5
				83428	Ucn3			20700	Serpina1a	21425	Tfeb
				56526	2006-09-01			13417	Dnah8	100316735	Mir432
				14675	Gna14			58909	Fam13a	67752	Ppp1r32
				18143	Npas2			108672	Zdhhc15	28042	Selenoi
				16765	Stmn1			56150	Mad2l1	69861	2010003K11Rik
				210992	Lpcat1			67824	Nmral1	21968	Tom1
				53381	Prdx4			117606	Boc	66102	Cxcl16
				432530	Adcy1			434128	Pnmal2	102857	Slc6a8
				57764	Ntn4			57442	Kcne3	106407	Slc51a
				72634	Tdrkh			107995	Cdc20	66895	Pxdc1
				80982	Cemip			108671	Dnajc9	78514	Arhgap10
				67824	Nmral1			226999	Slc9a2	111175	Pecr
				17863	Myb			14777	Gpx2-ps1	331532	Tceal5
				20700	Serpina1a			71354	Wdr31	232409	Clec2e
				209773	Dennd2a			68010	Bambi	56217	Mpp5
				15242	Hhex			74007	Btbd11	66752	4933404O12Rik
				20702	Serpina1c			97165	Hmgb2	381810	Lpar5
				16409	Itgam			109791	Clps	26949	Vat1
				54354	Rassf5			17389	Mmp16	20537	Slc5a1
				237397	C2cd4c			236930	Ercc6l	100043108	Cyp2c69
				13010	Cst3			207474	Kctd12b	66724	Tab3
				239530	Gpr20			71085	Arhgap19	67630	Samd8
				74525	Fam234b			13661	Ehf	104156	Etv5
				242466	Zfp462			13385	Dlg4	667977	Gm8909
				13614	Edn1			100041480	Gm9833	12675	Chuk
				17876	Myef2			18080	Nin	171207	Arhgap4
				100710	Pds5b			195727	Nhs	67838	Dnajb11
				110095	Pygl			14419	Gal	71664	Mettl7b
				208795	Tmem63a			65960	Twsg1	14828	Hspa5
				20703	Serpina1d			432582	Ccdc92b	22027	Hsp90b1
				73804	Kif2c			69863	Ttc39b	75050	Kif27
				235406	Snx33			12649	Chek1	68203	Diras2
				100043609	Gm14207			234915	Cep126	66687	Tbc1d15
				17755	Map1b			211651	Fancd2	245308	Zdhhc19
				245684	Cnksr2			225845	Pla2g16	72058	Igsf5
				12589	Ift81			70218	Kif18b	26396	Map2k2
				52033	Pbk			12958	Cryba2	21871	Atp6v0a2
				63953	Dusp10			72685	Dnajc6	27406	Abcf3
				320106	Slc38a11			628431	Hmgb1-rs17	19703	Renbp
				18227	Nr4a2			24110	Usp18	57746	Piwil2
				78925	Srd5a1			12064	Bdnf	19733	Rgn
				54667	Atp8b2			100041890	Defa32	319660	Agmo
				17773	Mtnr1a			78733	Troap	74048	Vsir
				14133	Fcna			26364	Adgre5	214048	Larp1b
				14270	Srgap2			65964	Map3k20	17160	Man2b2
				214137	Arhgap29			94176	Dock2	74190	Exoc3l4
				116838	Rims2			18974	Pole2	210108	D130043K22Rik
				243659	Styk1			237397	C2cd4c	108812	Als2cr12
				225845	Pla2g16			23834	Cdc6	74468	Hyal5
				215690	Nav1			20133	Rrm1	268663	Cdhr2
				71354	Wdr31			66861	Dnajc10	613262	BC029722
				77700	9130208D14Rik			75216	Cep128	17135	Mafk
				19038	Ppic			12653	Chgb	68526	Gpr155
				26944	Tinag			381812	Cracr2a	19341	Rab4a
				13176	Dcc			668359	Gm9125	68520	Zfyve21
				108672	Zdhhc15			66570	Cenpm	230161	Acnat1
				22352	Vim			13846	Ephb4	26373	Clcn7
				18647	Cdk14			240427	Setbp1	630294	Gm7030
				330953	Hcn4			320204	Etfbkmt	75320	Etnk1
				16010	Igfbp4			14776	Gpx2	667373	Ifit1bl1
				20965	Syn2			107227	Macrod1	238161	Akap6
				75429	Fam183b			233529	Kctd14	12751	Tpp1
				66910	Tmem107			93706	Pcdhgc3	234595	Slc38a7
				56320	Dbn1			26946	Trpc7	67307	Pbld2
				231503	Tmem150c			20677	Sox4	14734	Gpc3
				228421	Kif18a			19679	Pitpnm2	269423	Abhd18
				17105	Lyz2			75429	Fam183b	108664	Atp6v1h
				108000	Cenpf			57385	P2ry4	74018	Als2
				384009	Glipr2			223864	Rapgef3	100124453	Mir654
				236643	Sytl5			14181	Fgfbp1	66905	Plin3
				68682	Slc44a2			26382	Fgd2	18624	Pepd
				67203	Nde1			240641	Kif20b	56047	Msln
				78334	Cdk19			14675	Gna14	14132	Fcgrt
				270084	Lpcat2			52857	Gramd1a	383295	Ypel5
				668139	Gm8995			69885	Aunip	67484	Eepd1
				18791	Plat			270672	Map3k15	21929	Tnfaip3
				67727	Stx17			219114	Ska3	56362	Sult1b1
				67731	Fbxo32			69590	Gpx8	16565	Kif21b
				100503043	Armcx4			78334	Cdk19	14164	Fgf1
				18755	Prkch			16519	Kcnj3	270198	Pfkfb4
				76854	Gper1			12190	Brca2	21834	Thrb
				207213	Tdpoz1			52679	E2f7	667792	Gm8815
				30800	Mmp20			75317	Parpbp	621976	Tmem170b
				238330	Irf2bpl			228421	Kif18a	65969	Cubn
				233529	Kctd14			665928	NA	53331	Stx7
				330863	Trim67			18111	Nnat	58220	Pard6b
				24110	Usp18			16859	Lgals9	723866	Mir431
				12614	Celsr1			20512	Slc1a3	12684	Cideb
				69051	Pycr2			13848	Ephb6	93790	Nipa2
				100047671	Gm17783			71893	Noxo1	320770	A630072M18Rik
				74521	Ppp4r4			72119	Tpx2	20193	S100a1
				18111	Nnat			26565	Pla2g10	16658	Mafb
				330812	Rnf150			140481	Man2a2	242681	Rab42
				17242	Mdk			320360	Ric3	27416	Abcc5
				56742	Psrc1			224090	Tmem44	72477	Tmem87b
				13649	Egfr			223697	Sun2	16410	Itgav
				218121	Mboat1			244757	Glb1l2	12795	Plk3
				66514	Asrgl1			68026	Pclaf	232970	Phldb3
				66970	Ssbp2			12287	Cacna1b	26889	Cln8
				67155	Smarca2			546336	Prrg1	83965	Enpp5
				54141	Spag5			93694	Clec2d	18700	Piga
				239647	Pced1b			73449	1700066B19Rik	16783	Lamp1
				321019	Gpr183			268697	Ccnb1	16956	Lpl
				622208	Gm6297			21858	Timp2	15051	H2-T9
				100861837	NA			217946	Cdca7l	320158	Zmat4
				71929	Tmem123			68612	Ube2c	22134	Tgoln1
				17318	Mid1			20350	Sema3f	319278	A230050P20Rik
				22696	Zfp37			15572	Elavl4	15018	H2-Q7
				230500	Efcab7			243529	H1fx	53315	Sult1d1
				16182	Il18r1			75974	Dock11	17454	Mov10
				654796	9530036O11Rik			20840	Stac	193813	Mcfd2
				20286	Zc3h7b			217517	Stxbp6	72747	Ttc39c
				232664	Ccdc136			100039795	Ildr2	328059	Slc7a15
				277010	Marveld1			66468	Ska1	17922	Myo7b
				219033	Ang4			17393	Mmp7	331026	Gmppb
				57342	Parva			68617	Mtcl1	13487	Slc26a3
				14777	Gpx2-ps1			235406	Snx33	238463	Tubal3
				11482	Acvrl1			65254	Dpysl5	216134	Pdxk
				59036	Dact1			50709	Hist1h1e	16987	Lss
				77569	Limch1			12386	Ctnna2	73915	4833419F23Rik
				52906	Ahi1			69675	Pxdn	634731	Susd1
				271305	Phf21b			72107	Dscc1	93732	Acox2
				21960	Tnr			545555	Gm5853	23827	Bpnt1
				216393	D930020B18Rik			22750	Zfp9	66510	Rnf181
				626870	Gm11992			68549	Sgo2a	227731	Slc25a25
				12767	Cxcr4			29810	Bag3	225913	Tkfc
				58194	Sh3kbp1			100169874	Gm11110	109270	Prr5
				18782	Pla2g2d			54418	Fmn2	56221	Ccl24
				68895	Rasl11a			233067	Lrfn3	110855	Pde6c
				210573	Tmem151b			114663	Impa2	59020	Pdzk1
				319984	Jph4			80297	Sptbn4	19267	Ptpre
				70045	2610528A11Rik			15893	Ica1	18387	Oprk1
				230868	Igsf21			213417	Klhdc8a	11975	Atp6v0a1
				71819	Kif23			100689	Spon2	20454	St3gal5
				15874	Iapp			110596	Arhgef28	319622	Itpripl2
				76157	Slc35d3			238328	Vash1	13830	Stom
				12374	Casr			109222	Rarres1	12984	Csf2rb2
				68939	Rasl11b			27359	Sytl4	100502920	Gm16998
				76260	Ttc8			245631	Mum1l1	67263	Zswim6
				58222	Rab37			14270	Srgap2	22264	Prap1
				58182	Prokr1			68075	Lurap1	110197	Dgkg
				100042856	Gm4070			20605	Sstr1	100038525	Gm10804
				227638	Qsox2			71586	Ifih1	20558	Slfn4
				75974	Dock11			171168	Acer1	71943	Tom1l1
				52589	Ncald			217333	Trim47	723936	Mir411
				18798	Plcb4			72301	Shisal1	233836	Slc5a11
				76131	Depdc1a			58186	Rad18	328035	Fads6
				93961	B3galt5			18973	Pole	73178	Wasl
				16425	Itih2			17865	Mybl2	12263	C2
				16869	Lhx1			16560	Kif1a	54169	Kat6b
				67701	Wfdc2			57257	Vav3	227721	Plpp7
				101401	Adamts9			666514	Gm13160	16516	Kcnj15
				20614	Snap25			217653	Mis18bp1	329384	Ptrh1
				64297	Gprc5b			68014	Zwilch	13350	Dgat1
				277396	Klhl23			15275	Hk1	15357	Hmgcr
				19752	Rnase1			224171	Cip2a	20229	Sat1
				320429	Trank1			107586	Ovol2	432562	Lyrm7os
				216616	Efemp1			20704	Serpina1e	100861625	NA
				20475	Six5			71206	Katnal2	69368	Wdfy1
				329482	Dcdc5			58243	Nap1l5	20893	Bhlhe40
				80752	Fam20c			319804	Glt1d1	231510	Gpat3
				73916	Ift57			53883	Celsr2	69717	Gm10499
				14345	Fut4			56233	Hdac7	72275	2200002D01Rik
				19218	Ptger3			381122	Capn13	76768	Alpi
				216197	Ckap4			239650	Ccdc184	18073	Nid1
				208177	Phldb2			72507	Dzip1l	224617	Tbc1d24
				66443	Tnfaip8l1			26611	Rcn2	19201	Pstpip2
				227358	Erfe			103841	Cuedc1	320495	Ipcef1
				241175	Cntnap5b			71876	Cenpu	79235	Lrat
				19725	Rfx2			70575	Gfod2	69150	Snx4
				13417	Dnah8			19280	Ptprs	19332	Rab20
				20272	Scn7a			622434	Arhgef26	14933	Gk
				243270	Hcar1			21938	Tnfrsf1b	17355	Aff1
				16521	Kcnj5			270906	Prr11	77772	Dcst1
				16560	Kif1a			243753	Slc23a4	98999	Znfx1
				18751	Prkcb			74645	Tent5c	100503437	Gm19691
				381293	Kif14			239157	Pnma2	17134	Mafg
				69863	Ttc39b			215772	Adgb	75954	5033403H07Rik
				228993	Slc17a9			270084	Lpcat2	14718	Got1
				75906	Fam184a			233876	Hirip3	212862	Chpt1
				241919	Slc7a14			224454	Zdhhc14	15235	Mst1
				56294	Ptpn9			380916	Lrch1	227682	Trub2
				666890	NA			382406	Poc1b	100526519	Mir3070b
				12289	Cacna1d			68099	Fam92a	110279	Bcr
				20273	Scn8a			211378	6720489N17Rik	74478	Snx29
				74645	Tent5c			70892	Ttll7	15220	Foxq1
				63959	Slc29a1			233080	Ffar3	12457	Noct
				78733	Troap			218454	Lhfpl2	71982	Snx10
				23888	Gpc6			66993	Smarcd3	235493	Fam214a
				320692	9430037G07Rik			21345	Tagln	14963	H2-Bl
				21858	Timp2			242721	Klhdc7a	58180	Hic2
				26934	Racgap1			100047671	Gm17783	13026	Pcyt1a
				94275	Maged1			252838	Tox	12752	Cln3
				21401	Tcea3			15331	Hmgn2	27226	Pla2g7
				228911	Tshz2			140577	Ankrd6	235504	Slc17a5
				384569	Nova2			666390	Gm13237	22113	Phlda2
				27359	Sytl4			217558	G2e3	640524	Sptbn5
				216148	Shc2			100041490	Gm20875	72745	Tmem161b
				12390	Cav2			170711	Otud7a	71661	0610005C13Rik
				66140	Ska2			223970	Rmi2	56752	Aldh9a1
				22750	Zfp9			14585	Gfra1	406217	Bex4
				11717	Ampd3			72709	C1qtnf6	100121	Tdrd7
				381822	Lockd			434175	Ccnb1-ps	13642	Efnb2
				56838	Ccl28			23888	Gpc6	100503265	Gm19619
				68041	Mid1ip1			407790	Ndufa4l2	321007	Serac1
				14609	Gja1			23972	Papss2	13543	Dvl2
				56332	Amotl2			104732	Tedc1	15015	H2-Q4
				12576	Cdkn1b			56419	Diaph3	18975	Polg
				67729	Mansc1			18824	Plp2	58240	Hs1bp3
				319352	Pianp			66949	Trim59	18174	Slc11a2
				67052	Ndc80			16570	Kif3c	16706	Ksr1
				104445	Cdc42ep1			209773	Dennd2a	52250	Reep1
				93706	Pcdhgc3			268902	Robo2	69772	Bdh2
				494448	Cbx6			19249	Ptpn13	76872	Ccdc116
				14667	Gm2a			12544	Cdc45	56087	Dnah10
				213393	Depp1			73884	Zdbf2	58801	Pmaip1
				171168	Acer1			19711	Resp18	378472	Vaultrc5
				74558	Gvin1			78748	Rassf10	21952	Tnni1
				319613	Sybu			18968	Pola1	71973	Rbpms2
				12810	Coch			17773	Mtnr1a	74596	Cds1
				12704	Cit			19885	Rorc	15163	Hcls1
				20354	Sema4d			14756	Gpld1	67452	Pnpla8
				16570	Kif3c			667284	Gm8556	93761	Smarca1
				56527	Mast1			67141	Fbxo5	14628	Ostm1
				100503819	Gm12454			217125	Samd14	73246	Rassf6
				217169	Tns4			268465	Eme1	213956	Fam83f
				21415	Tcf7l1			16728	L1cam	64138	Ctsz
				18968	Pola1			70779	Prdm5	320311	Rnf152
				13841	Epha7			18575	Pde1c	12091	Glb1
				12014	Bach2			319565	Syne2	14854	Gss
				12549	Arhgap31			243780	E330009J07Rik	20972	Syngr1
				68262	Agpat4			210573	Tmem151b	66241	Tmem9
				68519	Eml1			29811	Ndrg2	16204	Fabp6
				21950	Tnfsf9			56320	Dbn1	228765	Sdcbp2
				332397	Nanos1			67731	Fbxo32	72112	Ppp1r14d
				15529	Sdc2			320027	Fstl4	574402	Gpr17
				15331	Hmgn2			619295	Lrp8os2	71960	Myh14
				54525	Syt7			78308	Gpr108	107770	Tm6sf2
				100040880	Gm3020			232943	Klc3	20962	Sycp3
				14809	Grik5			16008	Igfbp2	12766	Cxcr3
				66953	Cdca7			18798	Plcb4	234730	Fuk
				53883	Celsr2			14426	Galnt4	76633	Lrmda
				93699	Pcdhgb1			12566	Cdk2	56360	Acot9
				19679	Pitpnm2			320405	Cadps2	16835	Ldlr
				21973	Top2a			277973	Slc9a5	16564	Kif21a
				12287	Cacna1b			11486	Ada	70737	Cgn
				13483	Dpp6			216148	Shc2	100041085	Mfsd4b3
				75568	Capsl			320078	Olfml2b	240832	Tor1aip2
				270624	Spin4			210044	Adcy2	30938	Fgd3
				16917	Lmx1b			216613	Ccdc85a	226040	Tmem252
				382571	Kcnf1			11811	Apobec2	76559	Atg2b
				69903	Rasip1			12532	Cdc25c	14263	Fmo5
				23969	Pacsin1			54712	Plxnc1	14955	H19
				20822	Trove2			19088	Prkar2b	230590	Zyg11a
				11535	Adm			23797	Akt3	216892	Spns2
				58233	Dnaja4			57342	Parva	17752	Mt4
				108686	Ccdc88a			18186	Nrp1	353326	Rtl1
				170799	Rtkn2			14545	Gdap1	56190	Rbm38
				67978	Tctn2			17869	Myc	18453	P4hb
				554327	2610042L04Rik			76820	Fam49a	98496	Pid1
				69675	Pxdn			319581	Xkr5	14862	Gstm1
				277360	Prex1			171170	Mbnl3	64454	Slc5a4b
				100502732	Gm19343			77605	H2afv	216810	Tom1l2
				226409	Zranb3			12442	Ccnb2	208715	Hmgcs1
				70575	Gfod2			26366	Ceacam10	239017	Ogdhl
				19250	Ptpn14			105988	Espl1	235633	Als2cl
				234258	Neil3			58212	Srrm3	23886	Gdf15
				69288	Rhobtb1			17121	Mxd3	212943	Tent5a
				54725	Cadm1			20965	Syn2	21769	Zfand3
				170725	Capn8			330814	Adgrl1	18709	Pik3r2
				11630	Crybg1			77782	Polq	11858	Rnd2
				66861	Dnajc10			666351	Gm13232	224840	Treml4
				224008	Spidr			666474	Gm13167	329993	Gm438
				66949	Trim59			67849	Cdca5	66423	Coprs
				72640	Mex3a			56464	Ctsf	12585	Cdr2
				14049	Eya2			217169	Tns4	20358	Sema6a
				20452	St8sia4			245670	Rragb	56739	Rec8
				218977	Dlgap5			59036	Dact1	545370	Hmcn1
				380702	Shisa6			268739	Arhgef40	72056	1810055G02Rik
				193385	Ripor2			17245	Mdm1	102632	Acad11
				234915	Cep126			15234	Hgf	17883	Myh3
				101490	Inpp5f			214901	Chtf18	268482	Krt12
				16177	Il1r1			24084	Tekt2	193742	Abhd16a
				23945	Mgll			16010	Igfbp4	19699	Reln
				23797	Akt3			108686	Ccdc88a	66601	Tmigd1
				100126243	A030001D20Rik			56050	Cyp39a1	13197	Gadd45a
				228094	Cerkl			66873	Tril	50770	Atp11a
				58243	Nap1l5			110095	Pygl	18947	Pnliprp2
				19296	Pvt1			239530	Gpr20	66885	Acadsb
				26887	Chst4			20475	Six5	100038398	NA
				22776	Zim1			245020	Slc35g2	17235	Smcp
				20877	Aurkb			106795	Tcf19	72065	Rap2c
				15444	Hpca			83815	Cenpq	216971	Fam222b
				78308	Gpr108			54426	Hgfac	195040	Tmem199
				58227	Fam184b			104099	Itga9	99571	Fgg
				75219	Dusp18			19361	Rad51	230163	Aldob
				20617	Snca			17475	Mpdz	76560	Prss8
				330836	Slc7a6			19891	Rpa2	66667	Hspbap1
				93897	Fzd10			12189	Brca1	110006	Gusb
				108907	Nusap1			93703	Pcdhgb6	75612	Gns
				244585	Rpgrip1l			230779	Serinc2	624681	Btnl6
				241727	Snph			72634	Tdrkh	68339	Ccdc88c
				108030	Lin7a			13618	Ednrb	104831	Ptpn23
				18013	Neurod2			329877	Dennd4c	13829	Dmtn
				70082	Lysmd2			16616	Klk1b21	100226	Stx12
				666549	Gm8159			14607	Gip	20619	Snap23
				72543	Mvb12b			18768	Pkib	108811	Ccdc122
				264134	Ttc26			11925	Neurog3	14020	Evi5
				68099	Fam92a			16450	Jag2	97130	C77080
				240444	Kcng2			26422	Nbea	67850	1700007F19Rik
				327812	Gm15663			16521	Kcnj5	20531	Slc34a2
				16792	Laptm5			269437	Plch1	171282	Acot4
				74318	Hopx			12505	Cd44	14555	Gpd1
				270028	Fam155a			67416	Armcx2	170706	Tmem37
				72401	Slc43a1			23985	Slc26a4	320844	Amigo3
				14585	Gfra1			109700	Itga1	319965	Cc2d1b
				100042100	Gm3667			104582	Rprml	246788	Trpv3
				16431	Itm2a			243362	Stard13	69747	Zswim7
				67839	Gpsm1			208820	Triqk	76089	Rapgef2
				110639	Prps2			217692	Sipa1l1	64143	Ralb
				106582	Nrm			21414	Tcf7	53951	Gpatch11
				71691	Pnmal1			14735	Gpc4	226144	Erlin1
				19261	Sirpa			14133	Fcna	22235	Ugdh
				21789	Tfpi2			100503974	NA	13099	Cyp2c40
				12722	Clca3a1			15242	Hhex	52808	Tspyl2
				209737	Kif15			20660	Sorl1	19696	Rel
				52028	Bbs1			16574	Kif5c	14626	Gk2
				243931	Tshz3			12638	Cftr	22117	Tst
				78748	Rassf10			13048	Cux2	99663	Clca4a
				68743	Anln			246728	Oas2	73737	1110008P14Rik
				19893	Rpgr			19219	Ptger4	67080	1700019D03Rik
				218581	Depdc1b			19725	Rfx2	73122	Tgfbrap1
				57775	Usp29			494448	Cbx6	54214	Golga4
				76884	Cyfip2			75906	Fam184a	58800	Trpm7
				66995	Zcchc18			239368	Erich5	11541	Adora2b
				30045	Dnajc12			208943	Myo5c	70261	Chp2
				237886	Slfn9			74186	Ccdc3	69826	Ms4a10
				19280	Ptprs			319352	Pianp	110695	Aldh7a1
				79362	Bhlhe41			14958	H1f0	70354	Secisbp2l
				208820	Triqk			20354	Sema4d	108124	Napa
				50876	Tmod2			52276	Cdca8	83431	Ndel1
				15377	Foxa3			232313	Gxylt2	26912	Gcat
				231440	Parm1			231214	Cc2d2a	19012	Plpp1
				56050	Cyp39a1			20873	Plk4	237898	Usp32
				16776	Lama5			13120	Cyp4b1	99709	Clca4b
				100040671	Gm2897			23969	Pacsin1	18412	Sqstm1
				14776	Gpx2			18971	Pold1	100198	H6pd
				100169868	Gm3173			18140	Uhrf1	20540	Slc7a7
				319757	Smo			57441	Gmnn	17721	ND5
				12022	Barx1			20286	Zc3h7b	21784	Tff1
				217333	Trim47			16580	Kifc5b	319954	Egfros
				19130	Prox1			70796	Zdhhc1	384783	Irs2
				56876	Nsmf			76854	Gper1	170761	Pdzd3
				26366	Ceacam10			382571	Kcnf1	50523	Lats2
				19650	Rbl1			77022	2700099C18Rik	13040	Ctss
				12649	Chek1			665386	Gm7614	80721	Slc19a3
				67586	Ubxn11			192216	Tmem47	218476	Gcnt4
				76380	Cep112			12390	Cav2	12579	Cdkn2b
				226075	Glis3			66443	Tnfaip8l1	192188	Stab2
				100861862	NA			66995	Zcchc18	100038725	Cep85l
				117606	Boc			104445	Cdc42ep1	70127	Dpf3
				53420	Syt5			225207	Zfp521	192136	Sugct
				52662	Ldlrad4			20975	Synj2	208665	Akr1d1
				54613	St3gal6			211468	Kcnh8	66522	Pgpep1
				73558	1700110K17Rik			14211	Smc2	67434	Ankrd33b
				16008	Igfbp2			319156	Hist1h4d	381232	Mirt1
				80914	Uck2			241175	Cntnap5b	27205	Podxl
				56702	Hist1h1b			381280	Hjurp	76737	Creld2
				232370	Clstn3			64085	Clstn2	211556	Ap1ar
				233107	Kctd15			13445	Cdk2ap1	11984	Atp6v0c
				236285	Lancl3			60510	Syt9	228536	Bahd1
				269209	Stk36			209334	Gen1	16439	Itpr2
				21417	Zeb1			70454	Cenpl	320541	Slc35e2
				59095	Fxyd6			270049	Galntl6	68338	Golt1a
				26913	Gprin1			232664	Ccdc136	13030	Ctsb
				11988	Slc7a2			102124	Enkd1	76608	Hectd3
				93694	Clec2d			19183	Psmc3ip	17716	ND1
				100041306	Gm3264			71310	Tbc1d9	21956	Tnnt2
				66599	Rdm1			11785	Apbb1	381204	Naaladl1
				15958	Ifit2			23959	Nt5e	107371	Exoc6
				21679	Tead4			19296	Pvt1	71538	Fbxo9
				108100	Baiap2			665181	Gm11964	66427	Cyb5b
				19009	Pou6f1			67701	Wfdc2	68318	Aph1c
				17957	Napb			68539	Tmem109	11821	Aprt
				57265	Fzd2			231503	Tmem150c	14245	Lpin1
				320706	Soga1			16425	Itih2	80979	Slc26a5
				100504337	NA			20448	St6galnac4	18669	Abcb1b
				269589	Sytl1			68519	Eml1	210998	Fam91a1
				50997	Mpp2			72386	2610035D17Rik	212114	Nhlrc3
				19099	Mapk8ip1			12889	Cplx1	54608	Abhd2
				72685	Dnajc6			243931	Tshz3	242667	Dlgap3
				269132	Colgalt2			66514	Asrgl1	330657	Prss53
				23985	Slc26a4			66131	Tipin	235567	Dnajc13
				54132	Pdlim1			15874	Iapp	13202	Ddt
				434310	AY512931			59056	Evc	22690	Zfp28
				382044	Ces1b			623453	Gm13669	215929	Mfsd4b1
				12889	Cplx1			68259	Ift80	67845	Rnf115
				545156	Kalrn			98415	Nucks1	110391	Qdpr
				17279	Melk			380698	Obscn	217166	Nr1d1
				76464	Knl1			66634	Mcm8	245666	Iqsec2
				30052	Pcsk1n			58227	Fam184b	18640	Pfkfb2
				78749	Filip1l			72155	Cenpn	241452	Dhrs9
				75564	Rsph9			18489	Reg3b	14463	Gata4
				231214	Cc2d2a			80838	Hist1h1a	330962	Slc51b
				13837	Epha3			16319	Incenp	234734	Aars
				76457	Ccdc134			106878	Smim3	18022	Nfe2
				65964	Map3k20			26408	Map3k5	11752	Anxa8
				64706	Scube1			214922	Slc39a2	19336	Rab24
				245676	Gm4997			22355	Vipr2	632126	Btnl4
				94176	Dock2			67729	Mansc1	68449	Tbc1d10b
				414072	BC031361			232334	Vgll4	68180	Hyi
				208628	Kntc1			626870	Gm11992	64385	Cyp4f14
				67458	Ergic1			15444	Hpca	13730	Emp1
				76183	Celf6			170772	Glcci1	26362	Axl
				16401	Itga4			52589	Ncald	231832	Tmem184a
				544973	Gm10257			57764	Ntn4	20317	Serpinf1
				270906	Prr11			21808	Tgfb2	432628	Mfsd2b
				16616	Klk1b21			14012	Mpzl2	635702	Naaladl2
				16795	Large1			329934	Foxo6	50767	Pnpla6
				18126	Nos2			60530	Fignl1	26405	Map3k2
				170441	Slc2a10			14296	Frat1	74251	Ankrd9
				170772	Glcci1			232288	Frmd4b	68255	Tmem86b
				93837	Dach2			320706	Soga1	100316669	Mir1188
				17475	Mpdz			54132	Pdlim1	15894	Icam1
				80888	Hspb8			338349	Cntln	14366	Fzd4
				53324	Nptx2			74747	Ddit4	16447	Ivl
				212514	Spice1			110789	Adgrv1	68625	Cfap57
				22290	Uty			243963	Zfp473	50790	Acsl4
				100041374	Gm3298			14369	Fzd7	66528	Smim5
				57138	Slc12a5			319150	Hist1h3b	11854	Rhod
				100040852	Gm3002			104111	Adcy3	574404	Gm14685
				17393	Mmp7			50769	Atp8a2	72972	Ccser2
				233067	Lrfn3			14733	Gpc1	71764	C2cd2l
				51944	Knstrn			108015	Chrnb4	56774	Slc6a14
				68528	Smim6			53605	Nap1l1	16329	Inpp1
				22701	Zfp41			19099	Mapk8ip1	574405	DXBay18
				70155	Ogfrl1			100038419	E330027M22Rik	75259	4930556M19Rik
				109292	4631423B10Rik			18484	Pam	100303647	AF357359
				56274	Stk3			329482	Dcdc5	67812	Ubxn4
				16782	Lamc2			72125	Amer2	70080	Igsf23
				100502766	Kifc1			102941	B630019K06Rik	17717	ND2
				319636	Fsd1l			13605	Ect2	100504568	Gm17634
				11418	Asic2			12739	Cldn3	14173	Fgf2
				22646	Zfp105			66442	Spc25	218215	Rnf144b
				20448	St6galnac4			58859	Efemp2	212168	Zswim4
				29856	Smtn			20963	Syk	77810	A930015D03Rik
				13605	Ect2			330323	Mindy4	69710	Arap1
				211924	Dsg1c			100862258	Gm21596	64898	Lpin2
				244757	Glb1l2			235611	Plxnb1	70594	5730460C07Rik
				20503	Slc16a7			73010	Gpr22	100568459	Bc1
				50709	Hist1h1e			69441	1700023F06Rik	16420	Itgb6
				16571	Kif4			102920	Cenpi	14066	F3
				71310	Tbc1d9			26886	Cenph	69836	Pla2g12b
				232023	Vopp1			56449	Ybx3	14429	Galr3
				100504696	NA			22154	Tubb5	76257	Slc38a3
				243382	Ppm1k			665033	Col6a5	209186	Acnat2
				245174	Zfp937			236285	Lancl3	27219	Sgk2
				19711	Resp18			319149	Hist1h3d	65114	Vps35
				100182	Akna			69270	Gins1	24131	Ldb3
				93702	Pcdhgb5			621893	Hist2h2ab	13521	Slc26a2
				234889	Gucy1a2			268930	Pkmyt1	71768	Vwce
				12326	Camk4			78303	Hist3h2ba	216131	Trappc10
				18071	Nhlh1			72691	Calhm2	64136	Sdf2l1
				108797	Mex3b			286942	Kif19a	27426	Nagpa
				11785	Apbb1			18530	Pcdh8	56185	Hao2
				76485	Glt8d1			319154	Hist2h3b	68778	Gucd1
				12323	Camk2b			72500	Ier5l	15567	Slc6a4
				193736	Zbtb12			21335	Tacc3	11520	Plin2
				214239	Ccdc9b			54598	Calcrl	16157	Il11ra1
				233406	Prc1			74107	Cep55	106264	0610012G03Rik
				18600	Padi2			332397	Nanos1	77128	Crebrf
				100862064	NA			20167	Rtn2	227157	Mpp4
								58242	Nudt11	225884	Gstp3
								72401	Slc43a1	15451	Hpn
								384569	Nova2	245945	Rbm47
								210622	Pamr1	12309	S100g
								83383	Tfap4	171166	Mcoln3
								76263	Gstk1	12879	Cys1
								234889	Gucy1a2	382077	Ccdc33
								277010	Marveld1	19684	Rdx
								231946	Fam221a	66868	Mfsd1
								117148	Necab2	252972	Tpcn1
								243277	Adgrd1	71665	Fuca1
								14049	Eya2	22190	Ubc
								24051	Sgcb	218294	Cdc14b
								15426	Hoxc8	74764	Klc4
								208084	Pif1	239853	Adgrg7
								212326	Fam149a	13121	Cyp51
								93713	Pcdhga5	72349	Dusp3
								72151	Rfc5	114143	Atp6v0b
								20720	Serpine2	75909	Vmp1
								93715	Pcdhga7	212933	Pm20d1
								245827	Fat2	16476	Jun
								100417829	Gm17757	26987	Eif4e2
								497097	Xkr4	239570	Ttc38
								100417831	Gm18853	381072	Abca17
								93714	Pcdhga6	432572	Specc1
								59012	Moxd1	69780	Smap2
								54667	Atp8b2	385658	Nxpe3
								73338	Itpripl1	13836	Epha2
								241919	Slc7a14	102098	Arhgef18
								269224	Pask	226122	Ubtd1
								17305	Mfng	170833	Hook2
								77569	Limch1	240672	Dusp5
								30963	Hacd1	71240	Osbpl7
								226075	Glis3	108954	Ppp1r15b
								75564	Rsph9	72754	Arhgef10l
								12527	Cd9	54650	Sfmbt1
								16502	Kcnc1	268936	Brpf3
								60411	Cenpk	100316673	Mir1193
								11656	Alas2	241877	Slc10a5
								432530	Adcy1	245446	Slitrk4
								11482	Acvrl1	192897	Itgb4
								29870	Gtse1	664994	Isoc2a
								100861925	NA	242700	Ifnlr1
								78749	Filip1l	103724	Tbc1d10a
								17427	Mns1	68671	Pcyt2
								73916	Ift57	545551	BC021767
								211924	Dsg1c	227753	Gsn
								106618	Wdr90	73690	Glipr1
								108030	Lin7a	320351	Tmem251
								330173	2610524H06Rik	100504297	NA
								93704	Pcdhgb7	625253	Gm6568
								114142	Foxp2	319468	Ppm1h
								97114	Hist2h3c2	192232	Hps4
								69310	Pacrg	17261	Mef2d
								69834	Rab43	100316693	Mir1938
								547176	Zc3h12b	70984	4931406C07Rik
								15077	Hist2h3c1	208884	Zdhhc9
								207213	Tdpoz1	69671	Tmem52
								74571	Kcnk16	74206	Sipa1l3
								360198	Hist1h3a	74114	Crot
								208431	Shroom4	170460	Stard5
								78755	Fam122b	330460	Tmem150b
								12805	Cntn1	100628630	Mir5124a
								70355	Gprc5c	117160	Ttyh2
								67739	Slc48a1	109232	Sccpdh
								12767	Cxcr4	105675	Ppif
								225995	D030056L22Rik	16175	Il1a
								319148	Hist1h3c	83433	Trem2
								16981	Lrrn3	66205	Cd302
								72391	Cdkn3	72404	Wdr44
								22643	Zfp101	207740	Ubald1
								93707	Pcdhgc4	73233	Zfp942
								70350	Basp1	66096	Lamtor4
								103710	Slc35e4	16582	Kifc3
								217310	Hid1	103711	Pnpo
								71804	Mtfr2	18162	Npr3
								207212	Arhgef17	66168	Grina
								56338	Txnip	85030	Tnfrsf25
								19650	Rbl1	18035	Nfkbia
								102294	Cyp4v3	13137	Cd55b
								207181	Rbms3	73095	Slc25a42
								72480	Tspyl4	17428	Mnt
								22256	Ung	67713	Dnajc19
								26943	Serinc3	18551	Pcsk4
								236266	Alms1	64008	Aqp9
								20910	Stxbp1	76804	Kdm4c
								69908	Rab3b	67886	Camsap2
								20617	Snca	54711	Plagl2
								18538	Pcna
								170722	Nxf7
								100502732	Gm19343
								114249	Npnt
								218973	Wdhd1
								72512	Tmem173
								104001	Rtn1
								76485	Glt8d1
								18071	Nhlh1
								69903	Rasip1
								13637	Efna2
								276950	Slfn8
								110351	Rap1gap
								93712	Pcdhga4
								102623	NA
								330836	Slc7a6
								193385	Ripor2
								14200	Fhl2
								72787	Ndc1
								14957	Hist1h1d
								21950	Tnfsf9
								93961	B3galt5
								22004	Tpm2
								18189	Nrxn1
								67216	Mboat2
								22138	Ttn
								17967	Ncam1
								77011	Ticrr
								70419	2810408A11Rik
								244585	Rpgrip1l
								56373	Cpb2
								30944	Zfp354c
								19075	Prim1
								15289	Hmgb1
								11941	Atp2b2
								69736	Nup37
								237761	Sowaha
								207839	Galnt6
								75782	Lca5
								56016	Hebp2
								29858	Pmm1
								101739	Psip1
								12416	Cbx2
								21886	Tle2
								170676	Peg10
								11799	Birc5
								269344	Ell3
								319152	Hist1h3h
								30052	Pcsk1n
								402728	Pax6os1
								75219	Dusp18
								16881	Lig1
								17218	Mcm5
								20937	Suv39h1
								16177	Il1r1
								233826	Palb2
								19362	Rad51ap1
								382421	Gm5176
								623796	Gm12504
								13866	Erbb2
								24064	Spry2
								76843	Dtl
								69639	Exosc8
								19261	Sirpa
								76183	Celf6
								11468	Actg2
								235281	Scn3b
								13837	Epha3
								26399	Map2k6
								58805	Mlxipl
								13346	Des
								80876	Ifitm2
								74016	Phf19
								109242	Kif24
								208795	Tmem63a
								52377	Rcn3
								71684	Rbm43
								236643	Sytl5
								100504191	Gm16576
								14235	Foxm1
								97908	Hist1h3g
								16792	Laptm5
								100503344	Gm19645
								630579	Zfp808
								16619	Klk1b27
								69928	Cenps
								218763	Lrrc3b
								17984	Ndn
								227327	B3gnt7
								319173	Hist1h2af
								18143	Npas2
								319157	Hist1h4f
								15530	Hspg2
								106931	Kctd1
								260423	Hist1h3f
								76142	Ppp1r14c
								68145	Etaa1
								12367	Casp3
								108912	Cdca2
								107221	Ffar4
								319153	Hist1h3i
								77220	Tmem200a
								66336	Cenpp
								326620	Hist1h4b
								12036	Bcat2
								20452	St8sia4
								71909	Haus5
								93960	Nkd1
								69386	Hist1h4h
								105785	Kdelr3
								382044	Ces1b
								241489	Pde11a
								109042	Cavin3
								74127	Krt80
								72014	Btbd17
								66929	Asf1b
								70472	Atad2
								100072	Camta1
								269582	Clspn
								20503	Slc16a7
								14793	Cdca3
								13433	Dnmt1
								235106	Ntm
								12545	Cdc7
								100504232	Mptx2
								12671	Chrm3
								55948	Sfn
								12945	Dmbt1
								16980	Lrrn2
								20444	St3gal2
								326619	Hist1h4a
								18783	Pla2g4a
								319613	Sybu
								170643	Kirrel
								67861	Akr1b10
								217944	Rapgef5
								116847	Prelp
								16906	Lmnb1
								21749	Terf1
								14809	Grik5
								380702	Shisa6
								12237	Bub3
								218138	Gmds
								11906	Zfhx3
								22775	Zik1
								193736	Zbtb12
								260299	Cadm4
								22290	Uty
								142980	Tlr3
								57434	Xrcc2
								76044	Ncapg2
								230815	Man1c1
								94090	Trim9
								15129	Hbb-b1
								16617	Klk1b24
								100041995	NA
								13828	Epb42
								83436	Plekha2
								319160	Hist1h4k
								329795	Tmem67
								100503799	Gm7931
								80828	Snord82
								74559	Elovl7
								15529	Sdc2
								69716	Trip13
								13426	Dync1i1
								319187	Hist1h2bn
								22240	Dpysl3
								227289	Gpbar1
								216869	Arrb2
								14089	Fap
								118449	Synpo2
								208777	Sned1
								20474	Six4
								20423	Shh
								406219	Krt87
								72640	Mex3a
								17193	Mbd4
								319719	Simc1
								20964	Syn1
								230376	Haus6
								634825	Gm14851
								319159	Hist1h4j
								20592	Kdm5d
								66599	Rdm1
								18227	Nr4a2
								21924	Tnnc1
								22171	Tyms
								78317	Ccdc88b
								319151	Hist1h3e
								101401	Adamts9
								23958	Nr2e3
								26381	Esrrg
								98932	Myl9
								321019	Gpr183
								17207	Mcf2l
								382522	Hist3h2bb-ps
								228543	Rhov
								216739	Acsl6
								212514	Spice1
								240185	Jcad
								69036	Zg16
								208171	Tmprss7
								56434	Tspan3
								270624	Spin4
								76901	Jade2
								15270	H2afx
								18609	Pdx1
								13218	Defa29
								50997	Mpp2
								20878	Aurka
								212377	Mms22l
								435366	Platr25
								77619	Prelid2
								66892	Eif4e3
								20682	Sox9
								242291	Impad1
								320825	Samd5
								100862251	NA
								20230	Satb1
								268301	Sowahc
								102866	Pls3
								93699	Pcdhgb1
								53376	Usp2
								108797	Mex3b
								27412	Peg12
								329165	Abi2
								26900	Ddx3y
								100504173	Gm15466
								56224	Tspan5
								26908	Eif2s3y
								100503605	Hbb-bs
								52028	Bbs1
								19139	Prps1
								21917	Tmpo
								56375	B4galt4
								215653	Rassf2
								16527	Kcnk3
								11687	Alox15
								56543	Kcnd3
								320678	Iffo1
								280411	Lix1l
								268445	Ankrd13b
								110074	Dut
								116838	Rims2
								110075	Bmp3
