# Supplementary material for: Mesenchymal-epithelial crosstalk shapes intestinal regionalisation via Wnt and Shh signalling
Source: Nat Commun. 2022 Feb 7;13:715. doi: 10.1038/s41467-022-28369-7 (PMC8821716; doi:10.1038/s41467-022-28369-7)
Supplement: Supplementary file 9 — Supplementary Data 6 [file 41467_2022_28369_MOESM9_ESM.xlsx]

## Sheet: ChIP analyses
Chromosome	Start	End	Strand	length	Gene Name	Acc#	Distance to tss	Distance to end	Relative position	tss	end	dir
chr12	110979916	110980161	+	246	Ankrd9	NM_001361916	998.5	3619,5	Upstream	110979040	110976419	-
chr2	172939027	172939618	+	592	Bmp7	NM_007557	998.5	71311,5	Within	172940321	172868011	-
chr15	8445264	8445651	+	388	Nipbl	NM_201232	994.5	155634,5	Upstream	8444463	8289823	-
chr17	62980355	62980576	+	222	Efna5	NM_010109	99148.5	377509,5	Upstream	62881317	62602956	-
chr1	127214638	127215135	+	498	Mgat5	NM_145128	9901.5	268085,5	Within	127204985	127482972	+
chr3	51277317	51277512	+	196	Elf2	NM_001291062	99.5	24695,5	Within	51277514	51252719	-
chrX	74254480	74254693	+	214	Emd	NM_007927	99.5	3306,5	Upstream	74254686	74257893	+
chr2	26351905	26352116	+	212	Dnlz	NM_001139504	99.5	3893,5	Within	26352110	26348117	-
chr9	21411705	21411934	+	230	Gm16853	NR_045742	99.5	6578,5	Upstream	21411720	21405241	-
chr10	12762717	12762920	+	204	Utrn	NM_011682	98916.5	380631,5	Within	12861735	12382187	-
chr8	26725581	26725782	+	202	2310008N11Rik	NR_045904	98741.5	88914,5	Downstream	26824423	26814596	-
chr1	135248493	135248720	+	228	Elf3	NM_007921	9865.5	4966,5	Downstream	135258472	135253573	-
chr14	61056603	61056836	+	234	Tnfrsf19	NM_013869	9864.5	92886,5	Upstream	61046855	60963833	-
chr3	16915557	16915742	+	186	Gm30223	NR_153388	98556.5	82883,5	Downstream	16817093	16832766	+
chr2	173977766	173977947	+	182	Stx16	NM_001363030	98444.5	121914,5	Upstream	174076301	174099771	+
chr4	134854088	134854569	+	482	Maco1	NM_001355500	983.5	51568,5	Upstream	134853345	134802760	-
chr8	117899965	117900228	+	264	Mphosph6	NM_001357233	98122.5	108460,5	Upstream	117801974	117791636	-
chr5	146682948	146683349	+	402	Gpr12	NM_001359058	97909.5	100999,5	Upstream	146585239	146582149	-
chr18	57648152	57648583	+	432	2210409D07Rik	NR_045360	9782.5	16289,5	Upstream	57638585	57632078	-
chr17	27821375	27821666	+	292	Ilrun	NM_001271511	978.5	70289,5	Upstream	27820542	27751231	-
chr7	65484233	65484432	+	200	BC046251	NR_131060	97697.5	135014,5	Upstream	65582030	65619347	+
chr2	181646944	181647281	+	338	Gm29797	NM_001377050	9768.5	12496,5	Upstream	181656881	181659609	+
chr15	38518011	38518570	+	560	Azin1	NM_001301688	975.5	30861,5	Within	38519266	38487429	-
chr5	108703805	108704148	+	344	Fgfrl1	NM_054071	9748.5	2973,5	Within	108694228	108706950	+
chr16	18639580	18639777	+	198	Septin5	NM_213614	9740.5	17868,5	Upstream	18629938	18621810	-
chr19	6968585	6969094	+	510	Plcb3	NM_001290349	974.5	15127,5	Within	6969814	6953712	-
chr8	71725676	71725881	+	206	Fcho1	NM_028715	97.5	17392,5	Upstream	71725681	71708386	-
chr2	167062978	167063247	+	270	Znfx1	NM_001033196	97.5	27316,5	Upstream	167063015	167035796	-
chr6	136804186	136804481	+	296	H4f16	NM_175652	97.5	341,5	Within	136804431	136803992	-
chr7	52005899	52006332	+	434	Svip	NM_001160345	97.5	8955,5	Upstream	52006018	51997160	-
chr3	142710604	142710885	+	282	Kyat3	NM_001293560	9697.5	34166,5	Within	142701047	142744911	+
chr1	8331255	8331512	+	258	Sntg1	NM_001290392	968494	28354,5	Downstream	9299877	8359738	-
chr17	66353234	66353531	+	298	Mtcl1	NM_001114098	96367.5	16401,5	Within	66449750	66336981	-
chr5	99632814	99633215	+	402	A930011G23Rik	NR_030692	96045.5	335771,5	Within	99729060	99297243	-
chr12	76532108	76532395	+	288	Mir5135	NR_039597	960.5	881,5	Downstream	76533212	76533133	-
chr4	115737579	115737766	+	188	Efcab14	NM_001368627	96.5	39720,5	Upstream	115737769	115777393	+
chrX	20617456	20617741	+	286	Rbm10	NM_001358905	96.5	33290,5	Within	20617502	20650889	+
chr17	80128133	80128724	+	592	Galm	NM_176963	958.5	56603,5	Within	80127470	80185032	+
chr10	19582233	19582518	+	286	Ifngr1	NM_010511	9572.5	27851,5	Upstream	19591948	19610227	+
chr11	113192013	113192528	+	516	2610035D17Rik	NR_015556	9567.5	148365,5	Within	113201838	113043905	-
chr17	39843019	39844886	+	1868	Rn45s	NR_046233	956.5	4876,5	Within	39842996	39848829	+
chr12	76081539	76081784	+	246	Esr2	NM_010157	95597.5	38756,5	Downstream	76177259	76120418	-
chr4	117836440	117836683	+	244	Slc6a9	NM_001369016	952.5	32742,5	Within	117835609	117869304	+
chr10	67176119	67176374	+	256	Jmjd1c	NM_001242396	9502.5	80079,5	Upstream	67185749	67256326	+
chr11	35970880	35971171	+	292	Wwc1	NM_170779	9501.5	132627,5	Within	35980527	35838398	-
chr1	93478360	93478585	+	226	Hdlbp	NM_001357556	95.5	72533,5	Upstream	93478377	93405939	-
chr3	89278578	89278819	+	242	Efna1	NM_010107	946.5	6969,5	Within	89279645	89271729	-
chr17	5089437	5089776	+	340	Arid1b	NM_001085355	94533.5	258049,5	Within	4995073	5347656	+
chr9	107644667	107644854	+	188	Gnai2	NM_008138	9417.5	30635,5	Upstream	107635343	107614125	-
chr1	53716065	53716336	+	272	Dnah7a	NM_001252070	9416.5	319199,5	Upstream	53706784	53397001	-
chr3	94649295	94649640	+	346	Tuft1	NM_011656	9404.5	36715,5	Within	94658872	94612752	-
chr4	11156215	11156476	+	262	Trp53inp1	NM_001199105	94.5	18033,5	Upstream	11156440	11174379	+
chr4	152039320	152039509	+	190	Nol9	NM_028727	94.5	22079,5	Within	152039320	152061494	+
chr8	111258844	111259387	+	544	Glg1	NM_009149	94.5	105814,5	Within	111259210	111153301	-
chr9	106821688	106821969	+	282	Dcaf1	NM_001373930	94.5	59163,5	Upstream	106821923	106880992	+
chr7	111122305	111122856	+	552	1700012D14Rik	NR_015573	94.5	4908,5	Within	111122675	111117672	-
chr19	44284132	44284425	+	294	Scd2	NM_009128	9396.5	22583,5	Upstream	44293675	44306862	+
chr5	100674974	100675417	+	444	Coq2	NM_027978	939.5	20470,5	Upstream	100674256	100654725	-
chr14	105802860	105803105	+	246	Spry2	NM_011897	93836.5	88963,5	Downstream	105896819	105891946	-
chr3	146945868	146946117	+	250	Ttll7	NM_001302957	93626.5	38015,5	Within	146852366	146984008	+
chr15	67083216	67083489	+	274	St3gal1	NM_009177	93529.5	19521,5	Downstream	67176882	67102874	-
chr9	64644181	64644418	+	238	Rab11a	NM_017382	93456.5	70999,5	Downstream	64737756	64715299	-
chrX	52753835	52754016	+	182	Kis2	NR_003188	9332.5	11363,5	Upstream	52744593	52742562	-
chr12	24572219	24572540	+	322	Grhl1	NM_001161406	93.5	45011,5	Within	24572286	24617391	+
chr8	106168666	106168853	+	188	Slc7a6	NM_001357382	93.5	29954,5	Upstream	106168853	106198714	+
chr17	25941957	25942208	+	252	Pigq	NM_001357592	93.5	15663,5	Upstream	25941989	25926419	-
chr15	68258389	68259136	+	748	Zfat	NM_198644	93.5	175025,5	Within	68258856	68083737	-
chr16	30055923	30056238	+	316	Hes1	NM_008235	9275.5	11715,5	Upstream	30065356	30067796	+
chr5	119292400	119292665	+	266	Gm7538	NR_046033	92514.5	98220,5	Upstream	119200018	119194312	-
chr8	26976319	26976500	+	182	Zfp703	NM_001101502	925.5	5052,5	Upstream	26977335	26981462	+
chr13	74743376	74743589	+	214	Cast	NM_001301181	9221.5	50189,5	Upstream	74734261	74693293	-
chr2	122467786	122467993	+	208	Bambi-ps1	NR_027919	92.5	1307,5	Upstream	122467797	122466582	-
chr2	125782686	125782869	+	184	Secisbp2l	NM_177608	92.5	45792,5	Within	125782870	125736985	-
chr2	4985143	4985488	+	346	Ucma	NM_026754	9194.5	432,5	Within	4976121	4985748	+
chr11	94509055	94509274	+	220	Epn3	NM_001361558	9190.5	19566,5	Upstream	94499974	94489598	-
chr4	95143738	95144109	+	372	Jun	NM_010591	91701.5	94888,5	Upstream	95052222	95049035	-
chr5	99128621	99128934	+	314	Prkg2	NM_008926	91698.5	199005,5	Upstream	99037079	98929772	-
chr19	46394579	46395072	+	494	Actr1a	NM_016860	915.5	18013,5	Within	46395741	46376812	-
chr5	146676578	146676881	+	304	Gpr12	NM_001359058	91490.5	94580,5	Upstream	146585239	146582149	-
chr8	26833426	26833697	+	272	2310008N11Rik	NR_045904	9138.5	18965,5	Upstream	26824423	26814596	-
chr1	189830868	189831105	+	238	Smyd2	NM_026796	91304.5	49504,5	Downstream	189922291	189880491	-
chr7	120918554	120918759	+	206	Polr3e	NM_001164096	913.5	28775,5	Within	120917743	120947432	+
chr3	14620256	14620487	+	232	Rbis	NM_001099674	9115.5	14083,5	Upstream	14611256	14606288	-
chr6	42349728	42350109	+	382	Zyx	NM_011777	91.5	8643,5	Within	42349827	42358562	+
chr10	59221681	59221978	+	298	Sowahc	NM_172939	91.5	4603,5	Upstream	59221921	59226433	+
chr9	22307617	22307842	+	226	Zfp810	NM_145612	91.5	30982,5	Upstream	22307638	22276747	-
chr2	118544379	118544612	+	234	Bmf	NR_138603	91.5	15739,5	Within	118544587	118528756	-
chr6	124741022	124741299	+	278	Grcc10	NM_013535	91.5	1977,5	Upstream	124741069	124739183	-
chr16	57606644	57607273	+	630	Cmss1	NM_025599	91.5	304959,5	Upstream	57606867	57301999	-
chr2	59637542	59637803	+	262	Tanc1	NM_001290659	9095.5	208540,5	Upstream	59646768	59846213	+
chr16	32070141	32070354	+	214	Pak2	NM_177326	9094.5	53958,5	Within	32079342	32016289	-
chr1	194618803	194619036	+	234	Plxna2	NM_008882	908.5	197948,5	Upstream	194619828	194816868	+
chr12	108794090	108794319	+	230	Yy1	NM_009537	908.5	25943,5	Within	108793296	108820148	+
chr17	45872244	45872521	+	278	4930542M03Rik	NR_152136	9069.5	7465,5	Downstream	45881452	45879848	-
chr1	133670289	133670634	+	346	Zc3h11a	NM_001276767	9062.5	50591,5	Upstream	133661399	133619870	-
chr8	85037993	85038186	+	194	Tnpo2	NM_001364034	904.5	19492,5	Within	85037185	85057582	+
chr1	177339021	177339210	+	190	Akt3	NM_011785	90348.5	319040,5	Upstream	177248767	177020075	-
chr19	41838976	41839225	+	250	Frat2	NM_177603	9031.5	6874,5	Downstream	41848132	41845975	-
chr2	23481785	23481966	+	182	Spopl	NM_001165998	90228.5	28177,5	Downstream	23572104	23510053	-
chr11	97662330	97662687	+	358	Mllt6	NM_139311	902.5	22949,5	Upstream	97663411	97685458	+
chr1	191184095	191184374	+	280	Atf3	NM_007498	901.5	13938,5	Upstream	191183333	191170296	-
chr3	122428628	122428899	+	272	Bcar3	NM_013867	9007.5	101427,5	Within	122419756	122530191	+
chr10	128411408	128411641	+	234	Rnf41	NR_104289	90.5	29916,5	Upstream	128411615	128441441	+
chr17	87282656	87282933	+	278	Ttc7	NM_028639	90.5	98975,5	Upstream	87282885	87381770	+
chr6	39118131	39118386	+	256	Parp12	NM_172893	90.5	31847,5	Within	39118349	39086411	-
chr7	122101741	122101974	+	234	Ndufab1	NM_001360744	9.5	11028,5	Upstream	122101848	122090829	-
chr9	120571427	120571624	+	198	Rpl14	NM_025974	9.5	3127,5	Within	120571516	120574653	+
chr18	84951355	84951674	+	320	Timm21	NM_025969	9.5	5324,5	Within	84951524	84946190	-
chr13	62858116	62858703	+	588	Fbp2	NM_007994	9.5	21526,5	Upstream	62858400	62836883	-
chr2	6331649	6331860	+	212	Usp6nl	NM_001080548	8998.5	112065,5	Within	6322756	6443820	+
chr2	143924179	143924450	+	272	Dstn	NM_019771	8984.5	19009,5	Within	143915330	143943324	+
chr7	126667328	126667541	+	214	Sult1a1	NM_133670	8983.5	5429,5	Downstream	126676418	126672864	-
chr9	48694839	48695038	+	200	Nnmt	NM_010924	89815.5	103062,5	Upstream	48605123	48591876	-
chr3	122729915	122730194	+	280	Pde5a	NM_153422	897.5	129319,5	Within	122729157	122859374	+
chr15	90589675	90589918	+	244	Cpne8	NM_025815	89591.5	102316,5	Within	90679388	90487480	-
chr16	13440404	13440723	+	320	Mir193b	NR_030549	8958.5	9037,5	Upstream	13449522	13449601	+
chr2	58844533	58844936	+	404	Upp2	NM_001289659	89551.5	53492,5	Downstream	58755183	58791242	+
chr16	25295635	25295870	+	236	Tprg	NM_175165	8936.5	126591,5	Within	25286816	25422344	+
chr17	32916104	32916285	+	182	Cyp4f14	NM_022434	892.5	11125,5	Within	32917087	32905069	-
chr8	119644491	119644672	+	182	Kcng4	NM_025734	8901.5	20728,5	Upstream	119635680	119623853	-
chr6	47920566	47920747	+	182	Zfp212	NM_145576	89.5	11980,5	Within	47920567	47932637	+
chr17	28952375	28952642	+	268	Kctd20	NM_001356298	89.5	17040,5	Upstream	28952598	28969549	+
chr4	126762536	126762775	+	240	AU040320	NM_133886	8886.5	91680,5	Within	126753769	126854336	+
chr7	19952608	19952923	+	316	Igsf23	NM_001364024	888.5	15461,5	Within	19953654	19937304	-
chr2	68193125	68193394	+	270	B3galt1	NM_020283	88588.5	70377,5	Downstream	68104671	68122882	+
chr8	95816176	95816413	+	238	Cnot1	NM_153164	8849.5	97364,5	Upstream	95807445	95718930	-
chr7	97080748	97080985	+	238	Gab2	NM_010248	883.5	228084,5	Upstream	97081750	97308951	+
chr11	24472843	24473316	+	474	4933430M04Rik	NR_045857	8828.5	96871,5	Upstream	24481908	24569951	+
chr11	89301529	89301824	+	296	Nog	NM_008711	882.5	1039,5	Within	89302559	89300637	-
chr14	50807604	50808049	+	446	Parp2	NM_009632	88.5	13474,5	Upstream	50807915	50821301	+
chr18	31804011	31804278	+	268	Wdr33	NM_028866	88.5	104842,5	Within	31804056	31908987	+
chr13	48783001	48783250	+	250	Phf2	NM_011078	87759.5	18623,5	Downstream	48870885	48801749	-
chr3	37723365	37723600	+	236	Gm5148	NM_198657	877.5	9293,5	Within	37724360	37714189	-
chr7	27507969	27508164	+	196	Prx	NM_019412	8743.5	11974,5	Within	27499323	27520041	+
chr1	74295455	74295756	+	302	Tmbim1	NM_027154	8730.5	7359,5	Within	74304336	74288246	-
chr13	46502681	46502870	+	190	Cap2	NM_026056	873.5	147505,5	Within	46501902	46650281	+
chr1	152791336	152791541	+	206	Ncf2	NM_010877	8713.5	45551,5	Upstream	152800152	152836990	+
chr7	27839356	27839553	+	198	Zfp59	NM_011762	871.5	17319,5	Within	27838583	27856774	+
chr15	82341947	82342152	+	206	Pheta2	NM_177391	871.5	3660,5	Within	82341178	82345710	+
chr6	3201357	3201666	+	310	Gm8579	NR_036696	87006.5	115507,5	Upstream	3288518	3317019	+
chr7	132317221	132317410	+	190	Chst15	NM_029935	87.5	81536,5	Upstream	132317228	132235779	-
chr10	80702463	80702746	+	284	Izumo4	NM_027829	87.5	2777,5	Upstream	80702692	80705382	+
chr8	70659729	70659922	+	194	Pgpep1	NM_023217	87.5	13390,5	Upstream	70659738	70646435	-
chr1	4857350	4857861	+	512	Tcea1	NM_001159750	87.5	40303,5	Upstream	4857693	4897909	+
chr18	61545060	61545399	+	340	Arhgef37	NM_177828	8693.5	51436,5	Upstream	61536536	61493793	-
chr1	87174383	87174860	+	478	Prss56	NM_027084	8691.5	13783,5	Upstream	87183313	87188405	+
chr11	67922912	67923133	+	222	Usp43	NM_001291049	869.5	68500,5	Upstream	67922153	67854522	-
chr16	27387921	27388250	+	330	Ccdc50	NM_026202	869.5	64132,5	Upstream	27388955	27452218	+
chr6	78362088	78362321	+	234	Reg3b	NM_011036	8679.5	11261,5	Upstream	78370884	78373466	+
chr19	36111068	36111279	+	212	Ankrd1	NM_013468	8670.5	790,5	Downstream	36119844	36111964	-
chr19	32202233	32202460	+	228	Sgms1	NM_001168526	8666.5	79620,5	Within	32211013	32122726	-
chr18	37935222	37935557	+	336	Diaph1	NM_007858	86.5	91789,5	Within	37935476	37843600	-
chr6	49367733	49367916	+	184	Fam221a	NM_172727	86.5	22079,5	Within	49367738	49389904	+
chr7	4752676	4752955	+	280	Cox6b2	NM_183406	86.5	1024,5	Within	4752902	4751791	-
chr5	148399648	148399987	+	340	Slc7a1	NM_007513	86.5	72408,5	Within	148399904	148327409	-
chr11	69395722	69396031	+	310	Naa38	NM_030083	86.5	794,5	Within	69395790	69396671	+
chr15	93336891	93337152	+	262	Yaf2	NM_024189	86.5	53189,5	Upstream	93336935	93283832	-
chr4	141731896	141732111	+	216	Ddi2	NM_001017966	8584.5	48441,5	Upstream	141723419	141683562	-
chr6	54179014	54179373	+	360	Chn2	NM_001311133	85663.5	122618,5	Upstream	54264857	54301812	+
chr1	180184857	180185094	+	238	Coq8a	NM_001163290	8509.5	19738,5	Within	180193485	180165237	-
chr12	32945183	32945376	+	194	4933406C10Rik	NR_044986	8509.5	25896,5	Within	32953789	32919383	-
chr6	38345961	38346242	+	282	Zc3hav1	NM_001347122	8501.5	40816,5	Within	38354603	38305285	-
chr5	110653279	110653656	+	378	Noc4l	NM_153570	85.5	5049,5	Upstream	110653382	110648418	-
chr10	79908741	79908964	+	224	Med16	NM_198107	85.5	14146,5	Within	79908938	79894706	-
chr8	94386243	94386442	+	200	Herpud1	NM_001357205	85.5	9028,5	Upstream	94386428	94395371	+
chr5	130255428	130255637	+	210	Tyw1	NM_178897	85.5	29853,5	Upstream	130255618	130285386	+
chr4	149307538	149307757	+	220	Kif1b	NM_001290995	85.5	131329,5	Within	149307733	149176318	-
chr14	61439846	61440219	+	374	Kpna3	NM_008466	85.5	74847,5	Upstream	61439947	61365185	-
chr16	16367363	16367684	+	322	Dnm1l	NM_001276340	8492.5	55296,5	Upstream	16359031	16312227	-
chrX	164381848	164382179	+	332	Vegfd	NM_001308489	8492.5	18957,5	Within	164373521	164400971	+
chr3	65957234	65957567	+	334	Ccnl1	NM_001355432	848.5	11250,5	Within	65958249	65946150	-
chr5	91274496	91274711	+	216	Gm19619	NR_040428	8472.5	17033,5	Within	91283076	91257570	-
chr8	26978072	26978293	+	222	Zfp703	NM_001101502	847.5	3279,5	Within	26977335	26981462	+
chr2	17912156	17912407	+	252	H2al2a	NM_026627	84676.5	84134,5	Downstream	17996958	17996416	-
chr2	163555481	163555730	+	250	Hnf4a	NM_008261	8451.5	17301,5	Within	163547154	163572907	+
chr2	34905412	34905645	+	234	Phf19	NM_028716	8447.5	11774,5	Within	34913976	34893754	-
chr6	42265729	42265922	+	194	Casp2	NM_007610	841.5	16682,5	Within	42264984	42282508	+
chr7	109082325	109082640	+	316	Ric3	NM_001038624	841.5	48164,5	Within	109083324	109034318	-
chr11	68136703	68136962	+	260	Mir6406	NR_105833	84058.5	84178,5	Upstream	68220891	68221011	+
chr10	63339011	63339228	+	218	Sirt1	NM_019812	84.5	20115,5	Upstream	63339035	63319004	-
chr4	57845057	57845268	+	212	Pakap	NM_009649	84.5	51821,5	Upstream	57845247	57896984	+
chr1	164712533	164712868	+	336	Dpt	NM_019759	83961.5	111572,5	Upstream	164796662	164824273	+
chr4	94978143	94978378	+	236	Mysm1	NM_177239	839.5	36220,5	Within	94979100	94942040	-
chr18	34578153	34578398	+	246	Nme5	NM_080637	839.5	15642,5	Within	34579115	34562633	-
chr5	148740896	148741105	+	210	2210417A02Rik	NR_028285	838.5	2138,5	Upstream	148741839	148743139	+
chr9	66266658	66266867	+	210	Herc1	NM_145617	83686.5	242012,5	Upstream	66350449	66508775	+
chr4	85204440	85204799	+	360	Sh3gl2	NM_019535	835.5	184759,5	Upstream	85205455	85389379	+
chr6	77243156	77243467	+	312	Lrrtm1	NM_028880	835.5	2205,5	Within	77242476	77245517	+
chr15	7399104	7399355	+	252	Egflam	NM_001289498	834.5	193110,5	Upstream	7398395	7206119	-
chr19	6950741	6951038	+	298	Bad	NM_001285453	8328.5	1015,5	Within	6942561	6951905	+
chr2	93739160	93739481	+	322	Ext2	NM_001355075	83247.5	43690,5	Within	93822568	93695630	-
chr18	54906740	54907139	+	400	Zfp608	NM_175751	83240.5	18895,5	Within	54990180	54888044	-
chr8	9976269	9976520	+	252	Lig4	NM_176953	83.5	6375,5	Upstream	9976311	9970019	-
chr4	153957203	153957436	+	234	A430005L14Rik	NM_175287	83.5	4604,5	Within	153957236	153961924	+
chr5	139252086	139252393	+	308	Get4	NM_001359238	83.5	17810,5	Upstream	139252323	139270050	+
chr8	114133400	114133667	+	268	Nudt7	NM_001377027	83.5	18773,5	Upstream	114133617	114152307	+
chr4	136302477	136302826	+	350	Hnrnpr	NM_028871	8289.5	43327,5	Upstream	136310941	136345979	+
chr6	49028097	49028362	+	266	Gpnmb	NM_053110	8287.5	29952,5	Upstream	49036517	49058182	+
chr1	127287592	127287779	+	188	Mgat5	NM_145128	82700.5	195286,5	Within	127204985	127482972	+
chr15	98871901	98872162	+	262	Kmt2d	NM_001033276	826.5	40363,5	Upstream	98871205	98831668	-
chr2	68740346	68740559	+	214	4932414N04Rik	NM_183113	82569.5	8012,5	Within	68657883	68748465	+
chr3	138644250	138644587	+	338	4930425O10Rik	NR_040545	82565.5	67115,5	Downstream	138726984	138711534	-
chr18	79026800	79027057	+	258	Setbp1	NM_053099	82462.5	276551,5	Within	79109391	78750377	-
chr5	140992254	140992445	+	192	Card11	NM_175362	8246.5	119351,5	Within	141000596	140872998	-
chr13	95140761	95140990	+	230	Pde8b	NM_001170669	82174.5	116771,5	Within	95223050	95024104	-
chr11	72804324	72804551	+	228	Zzef1	NM_001045536	8212.5	122682,5	Within	72796225	72927120	+
chr1	91390505	91390720	+	216	Ilkap	NM_001355152	8210.5	16752,5	Within	91398823	91373860	-
chr5	139351687	139351900	+	214	Cyp2w1	NM_001160265	821.5	7806,5	Upstream	139352615	139359600	+
chr2	154549585	154549864	+	280	1700003F12Rik	NM_029305	821.5	323,5	Within	154548903	154550048	+
chr9	59656269	59656630	+	362	Pkm	NM_001253883	82.5	22925,5	Within	59656367	59679375	+
chr14	55617930	55618235	+	306	Rec8	NM_020002	82.5	7312,5	Upstream	55618165	55625395	+
chr9	102514188	102514485	+	298	Ky	NM_024291	8199.5	31902,5	Within	102506137	102546239	+
chr6	17554933	17555156	+	224	Capza2	NM_007604	81964.5	111927,5	Upstream	17637009	17666972	+
chr11	119220148	119220459	+	312	Tbc1d16	NM_001347625	8195.5	77259,5	Within	119228499	119143044	-
chr6	108659713	108659906	+	194	Bhlhe40	NM_011498	818.5	7115,5	Upstream	108660628	108666925	+
chr10	120558000	120558439	+	440	Hmga2	NM_001347170	81750.5	196952,5	Upstream	120476469	120361267	-
chr19	34209247	34209434	+	188	Stambpl1	NM_001360719	8166.5	30992,5	Upstream	34217507	34240333	+
chr1	166003357	166003544	+	188	Pou2f1	NM_198932	816.5	138297,5	Upstream	166002634	165865153	-
chr12	80017604	80017841	+	238	9430078K24Rik	NR_131074	81458.5	100704,5	Upstream	79936264	79917018	-
chr2	17812298	17812687	+	390	Nebl	NM_028757	81358.5	469820,5	Upstream	17731134	17342672	-
chr7	143776240	143776491	+	252	Mrgpre	NM_175534	8134.5	1996,5	Downstream	143784500	143778362	-
chr15	96698783	96699046	+	264	Slc38a2	NM_175121	813.5	11523,5	Within	96699728	96687391	-
chr13	101478647	101478828	+	182	4922502H24Rik	NR_046187	81157.5	86867,5	Upstream	101397580	101391870	-
chr5	146221260	146221491	+	232	Rnf6	NM_028774	81.5	12182,5	Within	146221457	146209193	-
chr13	64248456	64248783	+	328	Cdc14b	NM_001122989	81.5	56075,5	Upstream	64248538	64192544	-
chr14	105815730	105815993	+	264	Spry2	NM_011897	80957.5	76084,5	Downstream	105896819	105891946	-
chr9	44490738	44491391	+	654	Bcl9l	NM_030256	8070.5	20841,5	Upstream	44499135	44511906	+
chr12	118302048	118302447	+	400	Sp4	NM_009239	807.5	70562,5	Upstream	118301440	118231685	-
chr13	21338751	21339006	+	256	Olfr1367	NM_146533	8050.5	9001,5	Upstream	21346929	21347880	+
chr4	141546733	141547198	+	466	B330016D10Rik	NR_030695	804.5	1347,5	Within	141546161	141548313	+
chr15	10215763	10215968	+	206	Prlr	NM_001253781	8039.5	133314,5	Upstream	10223905	10349180	+
chr16	92407988	92408211	+	224	Rcan1	NM_019466	8021.5	16149,5	Upstream	92400078	92391950	-
chr10	18047786	18048049	+	264	Reps1	NM_009048	8021.5	77237,5	Upstream	18055939	18125155	+
chr1	39813221	39813474	+	254	Gm3646	NM_001177348	8015.5	9207,5	Upstream	39805332	39804140	-
chrX	134540740	134540997	+	258	Timm8a1	NM_013898	801.5	3613,5	Within	134541670	134537255	-
chr4	44071800	44072033	+	234	Gne	NM_001190414	800.5	37842,5	Within	44072717	44034074	-
chr16	92697306	92697513	+	208	Runx1	NM_009821	80.5	95944,5	Upstream	92697329	92601465	-
chr15	78876984	78877233	+	250	Gga1	NM_145929	80.5	17476,5	Upstream	78877189	78894585	+
chr1	88277292	88277705	+	414	Hjurp	NM_198652	80.5	18643,5	Within	88277579	88258855	-
chr2	70474669	70475336	+	668	Sp5	NM_022435	80.5	2723,5	Within	70474922	70477726	+
chr5	137600904	137601231	+	328	Mospd3	NM_030037	8.5	4421,5	Upstream	137601059	137596646	-
chr9	77045678	77045867	+	190	Tinag	NR_136923	8.5	94075,5	Within	77045781	76951697	-
chr6	56714814	56715011	+	198	Avl9	NM_030235	8.5	46998,5	Within	56714904	56761911	+
chr5	53049200	53049487	+	288	Slc34a2	NM_011402	8.5	22319,5	Upstream	53049352	53071663	+
chr2	35979731	35979926	+	196	Ttll11	NM_029774	8.5	228589,5	Upstream	35979820	35751239	-
chr7	71829614	71829851	+	238	4930441H08Rik	NR_130995	79961.5	109458,5	Upstream	71909694	71939191	+
chr11	8584458	8584703	+	246	Tns3	NM_001083587	79954.5	152929,5	Within	8664535	8431651	-
chr7	122013093	122013312	+	220	Gga2	NM_028758	7995.5	26481,5	Within	122021198	121986721	-
chr15	61905240	61905845	+	606	Myc	NM_010849	79797.5	84818,5	Upstream	61985340	61990361	+
chr1	185617014	185617207	+	194	Mir297c	NR_030555	79775.5	371684,5	Within	185537335	185988795	+
chr14	46398485	46398788	+	304	Bmp4	NM_001316360	7967.5	15112,5	Upstream	46390669	46383524	-
chr18	65169316	65169595	+	280	Mir122	NR_029600	79404.5	79470,5	Upstream	65248860	65248926	+
chr11	109612073	109612294	+	222	Wipi1	NM_145940	794.5	38663,5	Upstream	109611389	109573520	-
chr1	88559348	88559549	+	202	Gm19589	NR_037971	7932.5	2717,5	Within	88551516	88562166	+
chr11	53308304	53308517	+	214	Hspa4	NM_008300	7931.5	48597,5	Upstream	53300479	53259813	-
chr17	78587125	78587446	+	322	Vit	NM_028813	79223.5	40123,5	Within	78508062	78627409	+
chr4	155066086	155066387	+	302	Pex10	NM_001042407	792.5	6169,5	Upstream	155067029	155072406	+
chr2	136891578	136891767	+	190	Slx4ip	NR_149746	79.5	180277,5	Within	136891593	137071950	+
chr2	154223552	154223771	+	220	Bpifb5	NM_144890	79.5	17240,5	Upstream	154223741	154240902	+
chr19	9983262	9983607	+	346	Fth1	NM_010239	789.5	1676,5	Within	9982645	9985111	+
chr3	131264083	131264378	+	296	Hadh	NM_008212	7870.5	30811,5	Within	131272101	131233419	-
chr13	48878613	48878898	+	286	Phf2	NM_011078	7870.5	77006,5	Upstream	48870885	48801749	-
chr15	73060268	73060565	+	298	Trappc9	NM_180662	787.5	470797,5	Within	73061204	72589619	-
chr7	129670374	129670653	+	280	Wdr11	NM_172255	78651.5	34775,5	Downstream	129591862	129635738	+
chr3	107333961	107334180	+	220	Rbm15	NM_001045807	781.5	7961,5	Upstream	107333289	107326109	-
chr6	72389751	72390022	+	272	Vamp8	NM_016794	780.5	4666,5	Within	72390667	72385220	-
chr6	114968289	114968556	+	268	Vgll4	NM_001356371	780.5	107795,5	Within	114969203	114860627	-
chr16	32608627	32609006	+	380	Tfrc	NM_011638	78.5	23977,5	Upstream	32608895	32632794	+
chr5	146948616	146948853	+	238	Gtf3a	NM_025652	78.5	6879,5	Within	146948656	146955614	+
chr5	134552212	134552499	+	288	Clip2	NM_009990	78.5	62973,5	Within	134552434	134489382	-
chr1	55027388	55027725	+	338	Sf3b1	NM_031179	78.5	42387,5	Upstream	55027478	54985169	-
chr18	57354432	57354875	+	444	Prrc1	NM_028447	78.5	38065,5	Upstream	57354732	57392719	+
chr5	139398448	139398729	+	282	C130050O18Rik	NM_177000	7797.5	17503,5	Upstream	139406386	139416092	+
chr5	21943198	21943441	+	244	Slc26a5	NM_030727	77715.5	134319,5	Upstream	21865604	21809000	-
chr18	88117506	88117955	+	450	Socs6	NM_018821	776476	747437,5	Downstream	88894207	88865168	-
chr10	96694472	96694663	+	192	Btg1	NM_007569	77567.5	71756,5	Downstream	96617000	96622811	+
chr12	118846805	118847400	+	596	Sp8	NM_177082	774.5	5475,5	Within	118846328	118852578	+
chr6	18247908	18248257	+	350	Cftr	NM_021050	77396.5	74686,5	Within	18170686	18322769	+
chr19	4113752	4113939	+	188	Aip	NM_001276284	7729.5	90,5	Within	4121575	4113755	-
chr17	45873564	45873885	+	322	4930542M03Rik	NR_152136	7727.5	6123,5	Downstream	45881452	45879848	-
chr18	35821983	35822188	+	206	Cxxc5	NM_133687	7701.5	39607,5	Upstream	35829787	35861693	+
chr11	100545561	100545808	+	248	Ttc25	NM_028918	77.5	26881,5	Within	100545607	100572566	+
chr19	6067822	6068033	+	212	Tm7sf2	NM_028454	77.5	5107,5	Upstream	6067850	6062820	-
chr2	52741989	52742464	+	476	Stam2	NM_019667	77.5	50021,5	Upstream	52742149	52692205	-
chr15	93398250	93398521	+	272	Pphln1	NM_001285863	77.5	93526,5	Upstream	93398463	93491912	+
chr17	34943177	34943448	+	272	Snord52	NR_028527	7695.5	7636,5	Downstream	34951008	34950949	-
chr12	21209171	21209550	+	380	Itgb1bp1	NM_008403	76923.5	60440,5	Downstream	21286284	21269801	-
chr6	61021075	61021332	+	258	Mmrn1	NM_001163507	76887.5	31825,5	Downstream	60944316	60989378	+
chr17	13683631	13683876	+	246	Afdn	NM_010806	76786.5	222040,5	Upstream	13760540	13905794	+
chr16	94449754	94450013	+	260	Vps26c	NM_007834	76745.5	47839,5	Downstream	94526629	94497723	-
chr11	74597751	74597968	+	218	Rap1gap2	NM_001015046	7673.5	214503,5	Upstream	74590186	74383356	-
chr17	12042548	12042841	+	294	Agpat4	NM_026644	76588.5	176945,5	Upstream	12119283	12219640	+
chr4	6914370	6914621	+	252	Tox	NM_001377079	76340.5	228143,5	Within	6990836	6686352	-
chr5	99329028	99329333	+	306	Rasgef1b	NM_145839	76253.5	111761,5	Upstream	99252927	99217419	-
chr2	51141403	51141594	+	192	Rnd3	NM_028810	7612.5	11060,5	Within	51149111	51130438	-
chr12	57546763	57546982	+	220	Foxa1	NM_008259	761.5	6245,5	Upstream	57546111	57540627	-
chr15	75969731	75970034	+	304	Zfp707	NM_001361465	760.5	5985,5	Within	75969122	75975868	+
chr3	52104797	52105062	+	266	Maml3	NM_001004176	76.5	417317,5	Within	52105006	51687612	-
chr11	88047186	88047405	+	220	Srsf1	NM_173374	76.5	6461,5	Upstream	88047372	88053757	+
chr12	72085584	72085939	+	356	Jkamp	NM_001205067	76.5	15765,5	Upstream	72085838	72101527	+
chr9	122865928	122866237	+	310	Zfp445	NM_001359935	76.5	17173,5	Upstream	122866006	122848909	-
chr2	5599911	5600426	+	516	Camk1d	NM_001290376	75877.5	306712,5	Within	5676046	5293456	-
chr10	118632225	118632564	+	340	Ifngas1	NR_104123	75869.5	130360,5	Upstream	118556525	118502034	-
chr3	107877868	107878107	+	240	Eps8l3	NM_133867	758.5	14912,5	Within	107877229	107892900	+
chr5	31563730	31563913	+	184	AI839979	NR_102275	7575.5	5769,5	Downstream	31571397	31569591	-
chr11	74838372	74838621	+	250	Mnt	NM_010813	7573.5	7228,5	Within	74830923	74845725	+
chr5	122291855	122292062	+	208	Pptc7	NM_177242	7561.5	32322,5	Within	122284397	122324281	+
chr5	147299572	147299819	+	248	Cdx2	NM_007673	7553.5	1203,5	Downstream	147307249	147300899	-
chr11	108344538	108344743	+	206	Prkca	NM_011101	752.5	411254,5	Upstream	108343888	107933386	-
chr2	112277074	112277273	+	200	Slc12a6	NM_133648	7513.5	85989,5	Upstream	112284687	112363163	+
chr9	54909687	54909882	+	196	Hykk	NM_177351	7504.5	40139,5	Upstream	54917289	54949924	+
chr12	112106665	112106850	+	186	Aspg	NM_001081169	75.5	20815,5	Within	112106682	112127573	+
chrX	8252294	8252669	+	376	Ftsj1	NM_133991	75.5	13814,5	Upstream	8252406	8238667	-
chr12	21417173	21417850	+	678	Ywhaq	NM_011739	75.5	27183,5	Upstream	21417436	21390328	-
chr2	128687188	128687451	+	264	Anapc1	NM_008569	75.5	77237,5	Within	128687395	128610082	-
chr11	31746608	31746843	+	236	Bod1	NM_001024919	74863.5	81576,5	Upstream	31671862	31665149	-
chr11	52224314	52224713	+	400	Skp1a	NM_011543	7480.5	22344,5	Upstream	52231994	52246858	+
chr10	122910787	122911198	+	412	Mirlet7i	NR_029527	74731.5	74646,5	Downstream	122985724	122985639	-
chr12	35932959	35933218	+	260	Agr3	NM_207531	7468.5	16641,5	Within	35925620	35949730	+
chr7	65507381	65507644	+	264	BC046251	NR_131060	74517.5	111834,5	Upstream	65582030	65619347	+
chr7	127273163	127273464	+	302	Sephs2	NM_009266	745.5	1435,5	Within	127274059	127271878	-
chr11	87599498	87599731	+	234	Mtmr4	NM_001357901	7449.5	16687,5	Within	87592165	87616302	+
chr9	102934002	102934513	+	512	Slco2a1	NM_033314	74228.5	154007,5	Upstream	103008486	103088265	+
chr12	54316946	54317291	+	346	Gm7550	NR_033689	74199.5	70613,5	Downstream	54391318	54387732	-
chr12	72843698	72843899	+	202	4930447C04Rik	NM_029444	73966.5	37309,5	Downstream	72917765	72881108	-
chr7	17964672	17964871	+	200	Ceacam11	NM_023289	7394.5	13784,5	Upstream	17972166	17978556	+
chr17	23543310	23543525	+	216	6330415G19Rik	NR_126485	7380.5	18216,5	Upstream	23550798	23561634	+
chr11	109070460	109070723	+	264	E030025P04Rik	NR_037978	73777.5	68698,5	Downstream	109144369	109139290	-
chr2	69061973	69062194	+	222	Nostrin	NM_181547	73715.5	127245,5	Upstream	69135799	69189329	+
chr4	120287878	120288115	+	238	Foxo6	NM_194060	735.5	20919,5	Upstream	120287261	120267077	-
chrX	77510387	77510596	+	210	Tbl1x	NM_020601	734.5	149773,5	Upstream	77511226	77660265	+
chr4	133757363	133757644	+	282	Arid1a	NM_001363070	734.5	78496,5	Upstream	133756769	133679007	-
chr4	123990630	123990885	+	256	Rragc	NM_017475	73325.5	53760,5	Downstream	123917432	123936997	+
chr7	29211567	29211750	+	184	Catsperg1	NM_001368407	733.5	30127,5	Upstream	29210925	29181531	-
chr1	134361164	134361367	+	204	Tmem183a	NM_020588	733.5	15169,5	Within	134361999	134346096	-
chr14	54576631	54577224	+	594	Ajuba	NM_010590	733.5	9459,5	Within	54577661	54567468	-
chr10	126950589	126950806	+	218	Gm30539	NR_155763	7324.5	10299,5	Upstream	126958022	126960997	+
chr8	69903145	69903436	+	292	Ndufa13	NM_023312	732.5	9128,5	Upstream	69902558	69894162	-
chr5	30162466	30162659	+	194	Hadhb	NM_001289799	7310.5	22030,5	Within	30155252	30184593	+
chr16	10454527	10454818	+	292	Tvp23a	NM_001359069	7310.5	34114,5	Upstream	10447362	10420558	-
chr13	42051170	42051407	+	238	Hivep1	NM_007772	731.5	133737,5	Upstream	42052020	42185026	+
chr17	17838032	17838523	+	492	Spaca6	NM_001162909	7303.5	793,5	Within	17830974	17839071	+
chr2	29620344	29620555	+	212	Rapgef1	NM_001362702	730.5	119913,5	Within	29619719	29740363	+
chr7	111082169	111082430	+	262	Eif4g2	NM_013507	730.5	14315,5	Within	111083030	111067984	-
chr16	43889830	43890119	+	290	Ccdc191	NM_027801	73.5	74339,5	Within	43889901	43964314	+
chr9	54863559	54863802	+	244	Ireb2	NM_022655	73.5	48853,5	Upstream	54863754	54912534	+
chr10	80148166	80148523	+	358	Midn	NM_021565	73.5	10023,5	Within	80148271	80158368	+
chr2	172623843	172624052	+	210	Tfap2c	NM_001159696	72957.5	65326,5	Downstream	172550990	172558621	+
chr9	90277922	90278205	+	284	Tbc1d2b	NM_194334	7294.5	76015,5	Upstream	90270769	90202048	-
chr1	31023393	31023674	+	282	Gm29669	NR_136907	72920.5	4346,5	Within	31096454	31019187	-
chr4	115095893	115096090	+	198	Pdzk1ip1	NM_026018	7284.5	2097,5	Downstream	115088707	115093894	+
chr2	170266716	170266939	+	224	Gm17619	NR_157067	72774.5	74380,5	Upstream	170194053	170192447	-
chr7	110953316	110953593	+	278	Mrvi1	NM_010826	7267.5	85197,5	Upstream	110946187	110868257	-
chr8	126666503	126666764	+	262	Irf2bp2	NM_001164598	72647.5	78338,5	Upstream	126593986	126588295	-
chr3	30592519	30592710	+	192	Actrt3	NM_029690	7255.5	4457,5	Downstream	30599870	30597072	-
chr2	122241890	122242275	+	386	Sord	NM_146126	7244.5	23254,5	Within	122234838	122265337	+
chr16	38334432	38334805	+	374	Maats1	NM_001081025	7241.5	36865,5	Within	38341860	38297753	-
chr5	107217294	107217475	+	182	Tgfbr3	NM_011578	72244.5	110818,5	Within	107289629	107106566	-
chr10	67536113	67536328	+	216	Egr2	NM_001373983	722.5	5967,5	Within	67535498	67542188	+
chr18	39701329	39701536	+	208	Pabpc2	NM_011033	72063.5	74649,5	Upstream	39773496	39776082	+
chr11	93995277	93995462	+	186	Spag9	NM_001199203	720.5	130723,5	Upstream	93996090	94126093	+
chr17	57031451	57031708	+	258	Khsrp	NM_010613	72.5	10531,5	Upstream	57031507	57021048	-
chr15	75921367	75921608	+	242	Pycrl	NM_025412	72.5	5025,5	Within	75921560	75916462	-
chr3	51415762	51416123	+	362	Naa15	NM_053089	72.5	60042,5	Upstream	51416015	51475985	+
chr11	95824241	95824612	+	372	Phospho1	NM_153104	72.5	7713,5	Upstream	95824499	95832140	+
chr4	118127586	118127909	+	324	St3gal3	NM_001285521	7198.5	195595,5	Within	118134946	117932152	-
chr17	17624979	17625438	+	460	Lnpep	NM_172827	719.5	97486,5	Upstream	17624489	17527722	-
chr10	17651518	17651713	+	196	Cited2	NM_010828	71611.5	74058,5	Upstream	17723227	17725674	+
chr3	84269976	84270157	+	182	Trim2	NM_001271725	716.5	109628,5	Within	84270783	84160438	-
chr3	104227403	104227702	+	300	Magi3	NM_133853	7146.5	214288,5	Upstream	104220406	104013264	-
chr12	32307418	32307683	+	266	Ccdc71l	NM_001162903	71237.5	75392,5	Upstream	32378788	32382943	+
chr4	58714328	58714691	+	364	Olfr267	NM_146920	71210.5	70268,5	Downstream	58785720	58784778	-
chr17	83999172	83999355	+	184	8430430B14Rik	NR_130994	712.5	14144,5	Within	83998551	84013408	+
chr16	45952588	45952849	+	262	Gm15638	NR_152227	7113.5	4573,5	Within	45945605	45957292	+
chr9	78588639	78588874	+	236	Slc17a5	NM_001276452	711.5	52270,5	Upstream	78588045	78536486	-
chr3	22075682	22076197	+	516	Tbl1xr1	NM_030732	711.5	140654,5	Upstream	22076651	22216594	+
chr17	88065834	88066169	+	336	Fbxo11	NM_001081034	710.5	75143,5	Upstream	88065291	87990858	-
chr7	140049046	140049273	+	228	Msx3	NM_001347609	71.5	3003,5	Upstream	140049088	140046156	-
chr2	68932299	68932566	+	268	Cers6	NM_001347161	70992.5	181850,5	Within	68861440	69114283	+
chr14	26887304	26887725	+	422	Asb14	NM_001170748	7098.5	27672,5	Upstream	26894613	26915187	+
chr7	144907904	144908121	+	218	LTO1	NM_001357869	7086.5	13124,5	Upstream	144915099	144921137	+
chr1	185070180	185070571	+	392	Mark1	NM_145515	70826.5	173952,5	Upstream	184999549	184896423	-
chr18	61632473	61632676	+	204	Bvht	NR_045420	7077.5	14910,5	Upstream	61639652	61647485	+
chr13	59682736	59682959	+	224	Golm1	NM_027307	7063.5	47852,5	Upstream	59675784	59634995	-
chr7	122226392	122226699	+	308	Chp2	NM_027363	7050.5	4006,5	Downstream	122219495	122222539	+
chr11	108920128	108921977	+	1850	Axin2	NM_015732	704.5	29728,5	Within	108920348	108950781	+
chr8	122355695	122355896	+	202	Trhr2	NM_133202	7032.5	1170,5	Downstream	122362828	122356966	-
chrX	12079692	12080009	+	318	Bcor	NM_029510	702.5	43113,5	Within	12080553	12036737	-
chr13	23739398	23739617	+	220	H1f2	NM_015786	701.5	23,5	Within	23738806	23739531	+
chr3	129220840	129221029	+	190	Pitx2	NM_001042502	7003.5	1340,5	Downstream	129213931	129219594	+
chr16	15637335	15637606	+	272	Mcm4	NM_008565	70.5	13574,5	Upstream	15637400	15623896	-
chr12	80463044	80463285	+	242	Exd2	NM_133798	70.5	34970,5	Within	80463094	80498135	+
chr2	5379181	5379456	+	276	Mir466d	NR_030601	70.5	104070,5	Upstream	5379389	5483389	+
chr2	11501835	11502204	+	370	Pfkfb3	NM_001177755	70.5	30589,5	Within	11502090	11471430	-
chr11	103016946	103017207	+	262	Dcakd	NM_026551	70.5	23021,5	Within	103017147	102994055	-
chr4	109117927	109118286	+	360	Osbpl9	NM_001134791	70.5	56962,5	Upstream	109118036	109061144	-
chr5	72914080	72914501	+	422	Slain2	NM_001113423	70.5	64550,5	Upstream	72914361	72978841	+
chr10	71344701	71344982	+	282	Cisd1	NM_134007	7.5	14348,5	Within	71344849	71330493	-
chr17	24251287	24251516	+	230	Ccnf	NM_007634	7.5	28170,5	Within	24251409	24223231	-
chr7	19622239	19622644	+	406	Relb	NM_001290457	6996.5	16219,5	Within	19629438	19606222	-
chr19	28765064	28765295	+	232	Slc1a1	NM_009199	69954.5	148780,5	Upstream	28835134	28913960	+
chr7	13023170	13023733	+	564	Trim28	NM_011588	699.5	7580,5	Upstream	13024151	13031032	+
chr5	21672950	21673509	+	560	Gm51277	NR_162803	699.5	642,5	Downstream	21673929	21673872	-
chr13	59668525	59669068	+	544	Golm1	NM_027307	6987.5	33801,5	Within	59675784	59634995	-
chr1	130738850	130739067	+	218	AA986860	NM_177604	6983.5	5663,5	Within	130731975	130744622	+
chr4	58546182	58546447	+	266	Lpar1	NM_172989	6978.5	111063,5	Within	58553293	58435251	-
chr11	115830899	115831162	+	264	Llgl2	NM_145438	6973.5	24749,5	Within	115824057	115855780	+
chr4	35082275	35082476	+	202	Ifnk	NM_199157	69678.5	71643,5	Upstream	35152054	35154019	+
chr14	26578726	26578979	+	254	Dennd6a	NM_145969	696.5	49556,5	Upstream	26579549	26628409	+
chr12	32954728	32955035	+	308	Sypl	NM_198710	696.5	24620,5	Within	32954185	32979502	+
chr14	67141977	67142164	+	188	Ppp2r2a	NM_001205188	69599.5	128015,5	Upstream	67072471	67014055	-
chr13	90929949	90930178	+	230	Rps23	NM_024175	6942.5	5331,5	Downstream	90923121	90924732	+
chr2	32353857	32354186	+	330	Dnm1	NM_001301737	692.5	45551,5	Upstream	32353329	32308470	-
chr6	142757207	142757546	+	340	Cmas	NM_009908	691.5	18337,5	Within	142756685	142775714	+
chr12	54460286	54460491	+	206	Gm7550	NR_033689	69070.5	72656,5	Upstream	54391318	54387732	-
chr11	96789109	96789298	+	190	Cbx1	NM_001362563	69.5	18945,5	Within	96789134	96808149	+
chr3	20057634	20057847	+	214	Hltf	NM_001355097	69.5	60750,5	Upstream	20057810	20118491	+
chr5	92809197	92809426	+	230	Shroom3	NM_001077595	69.5	156447,5	Upstream	92809381	92965759	+
chr4	135752645	135753024	+	380	Myom3	NM_001085509	6879.5	62732,5	Upstream	135759714	135815567	+
chr2	163637853	163638100	+	248	0610039K10Rik	NR_028113	6872.5	7823,5	Upstream	163644849	163645800	+
chr17	4995566	4995955	+	390	Arid1b	NM_001085355	687.5	351895,5	Within	4995073	5347656	+
chr4	46559468	46559703	+	236	Coro2a	NM_178893	6854.5	22649,5	Within	46566440	46536936	-
chr7	4733176	4733367	+	192	Kmt5c	NM_001115018	6854.5	14242,5	Upstream	4740126	4747514	+
chr5	144426930	144427167	+	238	Dmrt1i	NR_102372	68524.5	66043,5	Downstream	144358524	144361005	+
chr17	87567213	87567836	+	624	Epcam	NM_008532	68453.5	83602,5	Upstream	87635978	87651127	+
chr14	68465343	68465586	+	244	Adam7	NM_007402	68224.5	31871,5	Downstream	68533689	68497336	-
chr10	96232927	96233118	+	192	4930459C07Rik	NR_110448	6816.5	15685,5	Within	96226206	96248708	+
chr13	54956112	54956339	+	228	Unc5a	NM_001311128	6815.5	49792,5	Within	54949410	55006018	+
chr1	66862343	66862912	+	570	Acadl	NM_007381	681.5	31789,5	Within	66863309	66830838	-
chr18	35022318	35022571	+	254	Hspa9	NM_010481	68093.5	85030,5	Upstream	34954351	34937414	-
chr6	134724201	134724416	+	216	1700055D16Rik	NR_151454	68050.5	97111,5	Upstream	134792359	134821420	+
chr6	113690145	113690348	+	204	Tatdn2	NM_001347356	6802.5	20835,5	Upstream	113697049	113711082	+
chr4	141794182	141794401	+	220	Casp9	NM_001355176	680.5	21686,5	Within	141793611	141815978	+
chr19	56821301	56821736	+	436	Ccdc186	NM_170757	680.5	34034,5	Within	56822199	56787484	-
chr5	47982990	47983181	+	192	Slit2	NM_001291228	68.5	324650,5	Upstream	47983154	48307736	+
chrX	153498175	153498424	+	250	Ubqln2	NM_018798	68.5	3258,5	Within	153498231	153501558	+
chr4	47352993	47353312	+	320	Tgfbr1	NM_001312868	68.5	61771,5	Upstream	47353221	47414924	+
chr1	180696938	180697267	+	330	Mixl1	NM_013729	68.5	4055,5	Upstream	180697034	180693047	-
chr10	81136078	81136599	+	522	Zbtb7a	NM_010731	68.5	15318,5	Within	81136270	81151657	+
chr8	125917020	125917437	+	418	Map3k21	NM_145608	6779.5	30210,5	Within	125910449	125947439	+
chr9	108126807	108127078	+	272	4930447F24Rik	NR_126078	6774.5	11624,5	Upstream	108133717	108138567	+
chr7	122152565	122152770	+	206	Plk1	NM_011121	6766.5	17216,5	Upstream	122159434	122169884	+
chr1	78203756	78203997	+	242	Pax3	NM_008781	6740.5	102610,5	Upstream	78197136	78101266	-
chr14	46016462	46016917	+	456	Ubb-ps	NR_002875	67336.5	68267,5	Upstream	46084026	46084957	+
chr15	99732223	99732456	+	234	Cox14	NM_183256	6722.5	4203,5	Downstream	99725617	99728136	+
chr14	16432145	16432396	+	252	Top2b	NM_009409	67065.5	1483,5	Downstream	16365205	16430787	+
chr2	30048856	30049037	+	182	Wdr34	NM_001008498	67.5	17389,5	Upstream	30048879	30031557	-
chr3	90433445	90433692	+	248	Ints3	NM_178876	67.5	42189,5	Within	90433636	90391379	-
chr14	79771276	79771483	+	208	Pcdh8	NM_021543	67.5	4608,5	Upstream	79771312	79766771	-
chr10	86685238	86685679	+	442	1810014B01Rik	NR_015572	67.5	4495,5	Upstream	86685526	86689954	+
chr19	43775462	43775765	+	304	Abcc2	NM_013806	6693.5	62604,5	Upstream	43782307	43838218	+
chr1	135258962	135259315	+	354	Elf3	NM_007921	666.5	5565,5	Upstream	135258472	135253573	-
chr9	57075278	57075487	+	210	2700012I20Rik	NR_152107	666.5	180,5	Within	57076049	57075202	-
chr18	35052205	35052486	+	282	Ctnna1	NM_009818	66565.5	202429,5	Upstream	35118911	35254775	+
chr15	79368504	79368811	+	308	Mir1943	NR_035464	6642.5	6569,5	Downstream	79375300	79375227	-
chr6	31129286	31129631	+	346	Mir29b-1	NR_029532	66365.5	66436,5	Upstream	31063093	31063022	-
chr8	11636318	11636523	+	206	Ankrd10	NM_001281975	663.5	24840,5	Upstream	11635757	11611580	-
chr5	8057054	8057355	+	302	Sri	NM_001080974	663.5	12109,5	Within	8056541	8069314	+
chr7	72240090	72240589	+	500	Mctp2	NM_001024703	66255.5	162510,5	Within	72306595	72077829	-
chr5	147315693	147315938	+	246	Urad	NM_001039678	6624.5	832,5	Within	147322440	147314983	-
chr1	178318082	178318897	+	816	Cox20	NM_025511	662.5	4203,5	Upstream	178319152	178322693	+
chr7	6910374	6910625	+	252	Zim3	NR_036631	66162.5	45185,5	Downstream	6976662	6955685	-
chr2	84359040	84359301	+	262	Calcrl	NM_018782	66095.5	28544,5	Within	84425266	84330626	-
chr10	60002724	60003017	+	294	Ascc1	NM_026937	66.5	97119,5	Within	60002804	60099990	+
chr5	63968779	63969148	+	370	Rell1	NM_145923	66.5	60066,5	Upstream	63968897	63908897	-
chr11	88955374	88955643	+	270	Scpep1	NM_029023	66.5	31489,5	Upstream	88955442	88924019	-
chr6	49148927	49149116	+	190	Igf2bp3	NM_023670	65932.5	63804,5	Within	49214954	49085217	-
chr16	13190538	13190727	+	190	Mrtfb	NM_001122667	65847.5	226896,5	Upstream	13256480	13417529	+
chr13	7307107	7307302	+	196	Pfkp	NM_019703	658434	727331,5	Upstream	6648771	6579873	-
chr9	60800726	60801321	+	596	Uaca	NM_001357407	6582.5	79407,5	Within	60794441	60880431	+
chr19	34210809	34211042	+	234	Stambpl1	NM_001360719	6581.5	29407,5	Upstream	34217507	34240333	+
chr1	93444915	93445170	+	256	Hdlbp	NM_001301364	658.5	39103,5	Within	93445701	93405939	-
chr11	101784425	101784878	+	454	Etv4	NM_001316366	658.5	14904,5	Within	101785310	101769747	-
chr10	126971929	126972362	+	434	Ctdsp2	NM_001113470	6570.5	27829,5	Upstream	126978716	126999975	+
chr9	75314575	75314872	+	298	Gnb5	NR_073186	656.5	31199,5	Within	75314067	75345923	+
chr17	56146787	56146982	+	196	Sema6b	NM_001130456	6541.5	23800,5	Upstream	56140343	56123084	-
chr13	94365225	94365768	+	544	Ap3b1	NM_009680	6537.5	200819,5	Within	94358959	94566316	+
chr15	37232216	37232547	+	332	Grhl2	NM_026496	653.5	131186,5	Upstream	37233035	37363568	+
chr13	51911796	51912017	+	222	Gadd45g	NM_011817	65232.5	63432,5	Downstream	51846674	51848474	+
chr17	70781400	70781741	+	342	Tgif1	NM_001164077	65206.5	62633,5	Downstream	70846777	70844204	-
chr16	94150347	94150570	+	224	Sim2	NM_011377	65199.5	23426,5	Downstream	94085259	94127032	+
chr8	70797297	70797668	+	372	Mir7240	NR_106099	651.5	709,5	Upstream	70798134	70798192	+
chr14	59201197	59201388	+	192	Rcbtb1	NM_001360611	65.5	21233,5	Within	59201227	59222526	+
chr4	124714691	124714898	+	208	Sf3a3	NM_029157	65.5	17627,5	Upstream	124714860	124732422	+
chr6	24527665	24527846	+	182	Ndufa5	NM_026614	65.5	9092,5	Upstream	24527690	24518663	-
chr11	6415688	6415913	+	226	Ppia	NM_008907	65.5	4016,5	Upstream	6415866	6419817	+
chr12	59011870	59012295	+	426	Sec23a	NM_009147	65.5	53699,5	Upstream	59012017	58958383	-
chr4	147848366	147848601	+	236	Zfp933	NM_198619	65.5	25498,5	Upstream	147848418	147822985	-
chr15	79030678	79030937	+	260	Gcat	NM_013847	65.5	7548,5	Upstream	79030873	79038356	+
chr2	128364162	128364557	+	396	Morrbid	NR_028591	64991.5	7747,5	Downstream	128429351	128372107	-
chr1	155140221	155140426	+	206	Mr1	NM_001355063	6490.5	12450,5	Within	155146814	155127873	-
chr10	118803929	118804156	+	228	Dyrk2	NM_001014390	64860.5	55305,5	Downstream	118868903	118859348	-
chr12	99097870	99098071	+	202	4930474N09Rik	NR_038130	64837.5	63305,5	Downstream	99162808	99161276	-
chr13	86111407	86111604	+	198	Cox7c	NM_007749	64710.5	66708,5	Upstream	86046795	86044797	-
chr7	4859590	4859845	+	256	Isoc2b	NM_026158	6461.5	14758,5	Within	4866179	4844959	-
chrX	103617176	103617417	+	242	Ftx	NR_028381	6457.5	56387,5	Within	103623754	103560909	-
chr17	26237452	26237977	+	526	Fam234a	NM_001374603	6445.5	25016,5	Within	26244160	26212698	-
chr17	34370593	34370812	+	220	Btnl1	NM_001111094	6428.5	15325,5	Upstream	34377131	34386028	+
chr11	96316360	96316683	+	324	Mir10a	NR_029784	642.5	752,5	Upstream	96317164	96317274	+
chr10	7681703	7681996	+	294	Lats1	NM_010690	641.5	34611,5	Within	7681208	7716461	+
chr18	38778245	38778426	+	182	Gm19774	NM_001370889	64013.5	63570,5	Downstream	38714322	38714765	+
chr16	31200474	31200721	+	248	Acap2	NM_030138	640.5	108185,5	Within	31201238	31092412	-
chr11	51635855	51636066	+	212	Rmnd5b	NM_025346	64.5	12288,5	Upstream	51635896	51623672	-
chr2	61711607	61711908	+	302	Psmd14	NM_021526	64.5	88618,5	Within	61711693	61800376	+
chr10	81357273	81357578	+	306	Mfsd12	NM_028657	64.5	8799,5	Upstream	81357490	81366225	+
chr5	50916537	50916720	+	184	Ppargc1a	NR_027710	637292	537619,5	Downstream	51553921	51454248	-
chr4	130168340	130168521	+	182	Tinagl1	NM_001168333	6371.5	2831,5	Within	130174802	130165599	-
chr11	20396236	20396449	+	214	Slc1a4	NM_018861	63629.5	94163,5	Upstream	20332713	20302179	-
chr11	105589226	105589473	+	248	Tanc2	NM_181071	635.5	339953,5	Upstream	105589985	105929303	+
chr11	100969798	100970161	+	364	Cavin1	NM_001359105	635.5	7209,5	Within	100970615	100962770	-
chr13	41423755	41424016	+	262	Nedd9	NM_001111324	63474.5	113970,5	Within	41487360	41309915	-
chr13	63239143	63239644	+	502	Aopep	NR_110521	634.5	86702,5	Upstream	63240028	63326096	+
chr18	74897756	74898013	+	258	Lipg	NM_010720	63378.5	41436,5	Downstream	74961263	74939321	-
chr18	64960140	64960433	+	294	Nedd4l	NM_031881	63239.5	257539,5	Upstream	65023526	65217826	+
chr13	74639074	74639365	+	292	Erap1	NM_030711	632.5	53985,5	Upstream	74639852	74693205	+
chr15	78920096	78920367	+	272	Pdxp	NM_020271	6313.5	714,5	Downstream	78913918	78919517	+
chr5	127617350	127617561	+	212	Slc15a4	NM_133895	63.5	21790,5	Upstream	127617392	127595665	-
chr4	155563605	155563896	+	292	Nadk	NM_001355599	63.5	27250,5	Upstream	155563814	155591001	+
chr5	37091361	37091674	+	314	Jakmip1	NM_001347348	6282.5	59096,5	Within	37085235	37150614	+
chr3	101667383	101667582	+	200	Atp1a1	NM_144900	62775.5	91264,5	Upstream	101604707	101576218	-
chr5	99099648	99100045	+	398	Prkg2	NM_008926	62767.5	170074,5	Upstream	99037079	98929772	-
chr2	51444022	51444329	+	308	1700057H21Rik	NR_130155	6275.5	23126,5	Upstream	51437900	51421049	-
chr4	57782516	57782745	+	230	Pakap	NM_009649	62616.5	114353,5	Upstream	57845247	57896984	+
chr8	60976891	60977208	+	318	Clcn3	NM_173874	6261.5	66661,5	Within	60983311	60910388	-
chr2	70723978	70724255	+	278	Gorasp2	NR_027343	62608.5	32391,5	Downstream	70661508	70691725	+
chr1	191718926	191719115	+	190	Lpgat1	NM_001134829	626.5	65236,5	Within	191718394	191784257	+
chr11	99493654	99493839	+	186	Krt23	NM_033373	626.5	15774,5	Upstream	99493120	99477972	-
chr10	80433989	80434570	+	582	Tcf3	NM_001164152	626.5	25115,5	Upstream	80433653	80409164	-
chr16	37447381	37447578	+	198	Stxbp5l	NM_172440	62521.5	340170,5	Upstream	37384958	37107309	-
chr5	100908594	100908833	+	240	Gpat3	NM_172715	62485.5	9611,5	Downstream	100846228	100899102	+
chr15	81723549	81723834	+	286	Rangap1	NM_011241	6227.5	19444,5	Within	81729919	81704247	-
chr4	139179874	139180191	+	318	Gm16287	NR_033543	622.5	4626,5	Within	139180655	139175406	-
chr18	64578559	64578784	+	226	Nars	NM_027350	62156.5	79016,5	Upstream	64516515	64499655	-
chr12	39975069	39975428	+	360	Arl4a	NM_007487	62127.5	58041,5	Downstream	40037376	40033290	-
chr1	181273958	181274225	+	268	Wdr26	NM_145514	62113.5	100866,5	Upstream	181211978	181173225	-
chr15	37232996	37233199	+	204	Grhl2	NM_026496	62.5	130470,5	Within	37233035	37363568	+
chr7	30552366	30552587	+	222	Hspb6	NM_001364179	62.5	2966,5	Upstream	30552539	30555443	+
chr11	104293292	104293485	+	194	Mapt	NM_010838	61953.5	38700,5	Within	104231435	104332089	+
chr9	57076837	57077152	+	316	Sin3a	NM_011378	619.5	51373,5	Within	57076375	57128368	+
chr7	127254336	127254633	+	298	Dctpp1	NM_023203	6182.5	2473,5	Downstream	127260667	127256958	-
chr7	102250644	102250829	+	186	Rhog	NM_019566	618.5	11614,5	Upstream	102250118	102239122	-
chr8	46408941	46409712	+	772	Acsl1	NM_007981	61709.5	126724,5	Upstream	46471036	46536051	+
chr15	67115040	67115317	+	278	St3gal1	NM_009177	61703.5	12304,5	Within	67176882	67102874	-
chr17	34604062	34604295	+	234	Rnf5	NM_019403	617.5	3080,5	Upstream	34603561	34601098	-
chr17	5934994	5935227	+	234	Synj2	NM_001113353	6168.5	104279,5	Upstream	5941279	6039390	+
chr15	36614974	36615305	+	332	Pabpc1	NM_008774	6166.5	19482,5	Upstream	36608973	36595657	-
chr11	51606110	51606427	+	318	Hnrnpab	NM_010448	612.5	6169,5	Within	51606881	51600099	-
chr5	91200447	91200818	+	372	Areg	NM_009704	61034.5	52200,5	Downstream	91139598	91148432	+
chr2	104122739	104122920	+	182	A930018P22Rik	NM_026634	61.5	1916,5	Within	104122768	104124746	+
chr16	13903002	13903411	+	410	Pdxdc1	NM_001357225	61.5	69634,5	Upstream	13903145	13833572	-
chr5	109558833	109559030	+	198	Crlf2	NM_001310694	61.5	4223,5	Within	109558993	109554708	-
chr18	66458306	66458777	+	472	Pmaip1	NM_021451	61.5	7016,5	Upstream	66458603	66465558	+
chr2	5615036	5615333	+	298	Camk1d	NM_001290376	60861.5	321728,5	Within	5676046	5293456	-
chr7	141420097	141420316	+	220	Gatd1	NM_172116	6081.5	12023,5	Upstream	141414125	141408183	-
chr1	194976201	194976500	+	300	Gm16897	NR_033564	608.5	20592,5	Within	194976959	194955758	-
chr4	6514925	6515170	+	246	Nsmaf	NM_010945	60776.5	118840,5	Upstream	6454271	6396207	-
chr8	69027803	69028242	+	440	Atp6v1b2	NM_007509	60712.5	85694,5	Upstream	69088735	69113717	+
chr13	28959616	28959901	+	286	Sox4	NM_009238	6059.5	10839,5	Upstream	28953699	28948919	-
chr1	62697138	62697383	+	246	Nrp2	NM_001077405	6055.5	121431,5	Upstream	62703316	62818692	+
chr10	81177095	81177376	+	282	Eef2	NM_007907	605.5	5273,5	Within	81176630	81182509	+
chr1	13372908	13373159	+	252	Ncoa2	NM_001302702	604.5	233929,5	Upstream	13372429	13139104	-
chr11	23307371	23307624	+	254	Usp34	NM_001190401	603.5	183062,5	Within	23306894	23490560	+
chr15	100304086	100304339	+	254	Mettl7a1	NM_027334	603.5	10135,5	Upstream	100304816	100314348	+
chr1	64797791	64798106	+	316	Fzd5	NM_022721	60198.5	67391,5	Upstream	64737750	64730557	-
chr14	48884746	48885025	+	280	4933429O19Rik	NR_033783	6013.5	2226,5	Within	48878872	48887112	+
chr4	139470376	139470581	+	206	Iffo2	NM_183148	60068.5	149903,5	Upstream	139530547	139620382	+
chr2	127735750	127736047	+	298	Mall	NM_145532	6001.5	31509,5	Upstream	127729897	127704389	-
chr2	121456916	121457137	+	222	Hypk	NM_026318	60.5	1413,5	Upstream	121457087	121458440	+
chr10	69213037	69213228	+	192	Rhobtb1	NM_001252638	60.5	78651,5	Upstream	69213193	69291784	+
chr2	15055274	15055485	+	212	Arl5b	NM_029466	60.5	27076,5	Within	15055319	15082456	+
chr8	106136741	106137086	+	346	Esrp2	NM_176838	60.5	5731,5	Within	106136974	106131182	-
chr11	69901594	69901915	+	322	Neurl4	NM_001291118	60.5	12069,5	Upstream	69901815	69913824	+
chr13	81710863	81711150	+	288	Polr3g	NM_001081176	6.5	37170,5	Within	81711013	81673836	-
chr17	7169978	7170237	+	260	Rps6ka2	NM_011299	6.5	133208,5	Upstream	7170114	7303316	+
chr10	7792766	7793033	+	268	Ppil4	NM_026141	6.5	29663,5	Within	7792893	7822563	+
chr13	41358722	41359267	+	546	Nedd9	NM_017464	6.5	49079,5	Within	41359001	41309915	-
chr9	64021807	64022298	+	492	Smad6	NM_008542	6.5	68977,5	Within	64022059	63953075	-
chr13	55405551	55405742	+	192	Slc34a1	NM_011392	5999.5	9048,5	Within	55399647	55414695	+
chr4	117436992	117437255	+	264	Rnf220	NM_025739	59928.5	165661,5	Within	117497052	117271462	-
chr2	31152811	31153018	+	208	Gpr107	NM_178760	599.5	63652,5	Within	31152315	31216567	+
chr8	23729333	23729634	+	302	Zmat4	NM_001277239	59823.5	333632,5	Within	23669660	24063116	+
chr7	73617986	73618393	+	408	1810026B05Rik	NR_037569	59794.5	78392,5	Upstream	73558395	73539797	-
chr13	41418620	41418889	+	270	Nedd9	NM_017464	59753.5	108839,5	Upstream	41359001	41309915	-
chr11	69795235	69795446	+	212	Chrnb1	NM_009601	596.5	11305,5	Within	69795937	69784035	-
chr19	16375959	16376190	+	232	Gna14	NM_008137	59591.5	234743,5	Upstream	16435666	16610818	+
chr11	21430753	21430960	+	208	Ugp2	NM_001290634	59589.5	109731,5	Upstream	21371267	21321125	-
chr3	104279562	104279927	+	366	Magi3	NM_133853	59338.5	266480,5	Upstream	104220406	104013264	-
chr9	123638364	123638567	+	204	Slc6a20b	NM_011731	5927.5	44643,5	Upstream	123632538	123593822	-
chr5	103916893	103917452	+	560	Klhl8	NM_001359986	5913.5	55123,5	Upstream	103911259	103862049	-
chr4	142084746	142085045	+	300	Tmem51	NM_145402	591.5	53903,5	Upstream	142084304	142030992	-
chr3	97610675	97610888	+	214	Chd1l	NM_026539	591.5	50034,5	Upstream	97610190	97560747	-
chr18	69344311	69344552	+	242	Tcf4	NM_013685	59.5	343535,5	Upstream	69344491	69687967	+
chr4	136602638	136602927	+	290	Kdm1a	NM_001356567	59.5	52250,5	Upstream	136602723	136550532	-
chr5	66004192	66004497	+	306	9130230L23Rik	NR_027961	59.5	16417,5	Upstream	66004285	65987927	-
chr3	82606917	82607166	+	250	Npy2r	NM_008731	58956.5	68659,5	Upstream	82548085	82538382	-
chr17	30063848	30064053	+	206	Zfand3	NM_148926	58912.5	146872,5	Within	30005038	30210823	+
chr6	86195676	86195955	+	280	Tgfa	NM_031199	589.5	79927,5	Within	86195226	86275743	+
chr19	4257826	4258165	+	340	Mir6985	NR_105951	5882.5	5821,5	Downstream	4263878	4263817	-
chr9	60082271	60082630	+	360	Thsd4	NM_172444	58769.5	115520,5	Within	60141220	59966930	-
chr5	88969214	88969497	+	284	Slc4a4	NM_001359213	58609.5	270300,5	Upstream	89027965	89239656	+
chr6	125355441	125355712	+	272	Tnfrsf1a	NM_011609	5854.5	6906,5	Within	125349722	125362483	+
chr9	4308632	4309187	+	556	Aasdhppt	NM_026276	584.5	14117,5	Within	4309494	4294792	-
chr6	94231449	94231764	+	316	4930511A08Rik	NR_130996	5835.5	98684,5	Within	94237442	94132922	-
chr9	44113537	44113732	+	196	Rnf26	NM_153762	583.5	2854,5	Upstream	44113051	44110780	-
chr15	89089510	89089729	+	220	Selenoo	NM_027905	582.5	10719,5	Within	89089037	89100339	+
chr19	6600831	6601320	+	490	Slc22a12	NM_009203	58005.5	65220,5	Upstream	6543070	6535855	-
chr10	128368079	128368720	+	642	Coq10a	NM_001374700	580.5	5303,5	Within	128368980	128363096	-
chr17	55959028	55959227	+	200	Yju2	NM_028381	58.5	8823,5	Upstream	55959186	55967951	+
chr9	103365716	103365961	+	246	Cdv3	NM_001134426	58.5	12737,5	Upstream	103365780	103353101	-
chr2	31974384	31974631	+	248	Nup214	NM_172268	58.5	79467,5	Within	31974449	32053975	+
chr6	72235421	72235616	+	196	Atoh8	NM_153778	58.5	29342,5	Within	72235577	72206176	-
chr11	21370516	21370859	+	344	Ugp2	NM_139297	58.5	49562,5	Upstream	21370629	21321125	-
chr9	122288534	122288715	+	182	Ano10	NM_001271873	5798.5	112751,5	Within	122294423	122175873	-
chr17	35815782	35816085	+	304	Ier3	NM_133662	5778.5	6977,5	Upstream	35821712	35822911	+
chr8	126536087	126536452	+	366	Irf2bp2	NM_001164598	57716.5	52025,5	Downstream	126593986	126588295	-
chr5	100415552	100415761	+	210	Sec31a	NM_001359323	577.5	54008,5	Within	100416234	100361648	-
chr8	40573439	40573626	+	188	Cnot7	NM_001271542	57685.5	80995,5	Upstream	40515847	40492537	-
chr15	96344908	96345189	+	282	Arid2	NM_175251	57527.5	60414,5	Within	96287521	96405463	+
chr13	113618988	113619291	+	304	Snx18	NM_130796	575.5	26961,5	Upstream	113618564	113592178	-
chr19	14655413	14655730	+	318	Tle4	NM_001302947	57388.5	207500,5	Upstream	14598183	14448071	-
chr6	55509217	55509418	+	202	Adcyap1r1	NM_007407	57340.5	7862,5	Downstream	55451977	55501455	+
chr3	84098393	84098620	+	228	Mnd1	NM_029797	57279.5	10573,5	Within	84155786	84087933	-
chr8	26881437	26881882	+	446	2310008N11Rik	NR_045904	57236.5	67063,5	Upstream	26824423	26814596	-
chr2	85029954	85030267	+	314	P2rx3	NM_145526	5723.5	33559,5	Within	85035834	84996551	-
chr11	76196270	76196467	+	198	Fam57a	NM_027773	5722.5	13048,5	Upstream	76202091	76209417	+
chr1	74408647	74408974	+	328	Vil1	NM_009509	572.5	26749,5	Upstream	74409383	74435560	+
chr4	133813826	133814039	+	214	Arid1a	NM_001363070	57163.5	134925,5	Upstream	133756769	133679007	-
chr7	127008760	127009021	+	262	Mvp	NM_080638	5703.5	22031,5	Within	127014594	126986859	-
chr5	116231824	116232103	+	280	Ccdc60	NM_001360005	57021.5	62739,5	Within	116288985	116169224	-
chr6	29170194	29170657	+	464	Rbm28	NM_133925	5701.5	46853,5	Upstream	29164724	29123572	-
chr3	19188145	19188328	+	184	Mtfr1	NM_001356295	57.5	32580,5	Upstream	19188294	19220817	+
chr3	122984335	122984674	+	340	Usp53	NM_133857	57.5	50904,5	Upstream	122984447	122933600	-
chr19	29367288	29367471	+	184	Cd274	NM_021893	57.5	20714,5	Upstream	29367437	29388094	+
chr4	47474165	47474454	+	290	Alg2	NM_001355496	57.5	4477,5	Within	47474367	47469832	-
chr18	36560486	36560833	+	348	Ankhd1	NM_175375	57.5	98248,5	Within	36560602	36658908	+
chr8	119834748	119835021	+	274	Cotl1	NM_028071	5694.5	25671,5	Within	119840579	119809213	-
chr8	126594409	126594698	+	290	Irf2bp2	NM_001164598	567.5	6258,5	Upstream	126593986	126588295	-
chr7	4150341	4150530	+	190	Leng9	NM_175529	563.5	2253,5	Upstream	4149872	4148182	-
chr8	45999163	45999410	+	248	Ankrd37	NM_001039562	563.5	2379,5	Within	45999850	45996907	-
chrX	145543786	145544089	+	304	Amot	NM_001290274	56298.5	92070,5	Upstream	145487639	145451867	-
chr15	102802986	102803273	+	288	Cistr	NR_104334	56220.5	56689,5	Upstream	102746909	102746440	-
chr4	132529689	132529894	+	206	Atpif1	NM_007512	5622.5	762,5	Downstream	132535414	132530554	-
chr3	41522748	41522965	+	218	2400006E01Rik	NR_130791	5617.5	21926,5	Within	41528474	41500930	-
chr11	62557172	62557515	+	344	Ubb	NM_001313984	5613.5	4130,5	Downstream	62551730	62553213	+
chr3	156032343	156032560	+	218	9330178D15Rik	NR_040553	56098.5	23859,5	Downstream	155976353	156008592	+
chr5	137030147	137030328	+	182	Vgf	NM_001039385	56.5	3113,5	Upstream	137030294	137033351	+
chr2	39226310	39226501	+	192	Ppp6c	NM_024209	56.5	29736,5	Upstream	39226349	39196669	-
chr3	67430054	67430287	+	234	Gfm1	NM_138591	56.5	44897,5	Within	67430114	67475068	+
chr1	193173394	193173645	+	252	A130010J15Rik	NM_001160359	56.5	4312,5	Upstream	193173576	193177832	+
chr1	78657630	78657905	+	276	Acsl3	NM_001136222	56.5	49975,5	Upstream	78657824	78707743	+
chr13	23752172	23752403	+	232	H3c2	NM_178203	56.5	552,5	Upstream	23752344	23752840	+
chr9	98352413	98352696	+	284	Nmnat3	NM_144533	55985.5	58873,5	Within	98296569	98411428	+
chr12	8865296	8865579	+	284	Laptm4a	NM_008640	55868.5	73303,5	Upstream	8921306	8938741	+
chr13	103976282	103976493	+	212	Erbin	NM_001289474	55801.5	157602,5	Upstream	103920586	103818785	-
chr6	117917718	117917985	+	268	Hnrnpf	NM_001166427	558.5	7770,5	Within	117917293	117925622	+
chr18	34954725	34955094	+	370	Hspa9	NM_010481	558.5	17495,5	Upstream	34954351	34937414	-
chr5	138875634	138875881	+	248	Gm5294	NM_001195128	55678.5	54138,5	Downstream	138820079	138821619	+
chr15	48235519	48235720	+	202	Csmd3	NM_001081391	556370	654982,5	Within	48791989	47580637	-
chr6	54332285	54332636	+	352	Prr15	NM_030024	5560.5	2260,5	Downstream	54326900	54330200	+
chr2	18065037	18065244	+	208	Mllt10	NM_001252560	556.5	147249,5	Within	18064584	18212390	+
chr4	98923150	98923357	+	208	Usp1	NM_001301414	555.5	12288,5	Upstream	98923809	98935542	+
chr2	145841506	145841695	+	190	Rin2	NM_028724	55485.5	46015,5	Within	145786115	145887616	+
chr1	52113765	52114018	+	254	Stat1	NM_009283	5545.5	47973,5	Upstream	52119437	52161865	+
chr5	132537574	132537779	+	206	Auts2	NM_001363480	5543.5	1100344,5	Within	132543220	131437332	-
chr6	128438006	128438197	+	192	Fkbp4	NM_010219	554.5	7997,5	Within	128438656	128430104	-
chr4	98918034	98918511	+	478	Usp1	NM_001301414	5536.5	17269,5	Upstream	98923809	98935542	+
chr5	140654357	140654746	+	390	Ttyh3	NM_001308040	5520.5	33975,5	Upstream	140649031	140620576	-
chr4	40853857	40854112	+	256	B4galt1	NM_022305	552.5	49403,5	Within	40854537	40804581	-
chr1	171375558	171375815	+	258	Nectin4	NM_001122680	5514.5	12600,5	Within	171370172	171388287	+
chr8	126538668	126539067	+	400	Irf2bp2	NM_001164598	55118.5	49427,5	Downstream	126593986	126588295	-
chr6	124718802	124719081	+	280	Mir200c	NR_029792	551.5	620,5	Upstream	124718390	124718321	-
chr19	55247767	55247958	+	192	Acsl5	NM_027976	5505.5	48765,5	Upstream	55253368	55296628	+
chr16	55816462	55816803	+	342	Nfkbiz	NM_001159394	5505.5	5256,5	Within	55822138	55811376	-
chr1	84839677	84839892	+	216	Fbxo36	NM_025386	55.5	60701,5	Upstream	84839840	84900486	+
chr4	88033258	88033445	+	188	Mllt3	NM_027326	55.5	263427,5	Within	88033407	87769924	-
chr8	57487817	57488014	+	198	Sap30	NM_021788	55.5	5214,5	Upstream	57487860	57482701	-
chr4	129960680	129960903	+	224	1700003M07Rik	NR_040648	55.5	4346,5	Upstream	129960847	129965138	+
chr7	31150428	31150815	+	388	Gramd1a	NM_001360351	549.5	20495,5	Within	31151171	31130126	-
chr2	50964266	50964477	+	212	Gm13498	NR_033595	54688.5	52525,5	Downstream	50909683	50911846	+
chr12	4593384	4593723	+	340	Itsn2	NM_001198968	546.5	120398,5	Within	4593007	4713952	+
chr10	72655295	72655486	+	192	Zwint	NM_001293684	545.5	14401,5	Within	72654845	72669792	+
chr3	129886446	129886809	+	364	Pla2g12a	NM_183423	5444.5	9197,5	Within	129881183	129895825	+
chr5	50794933	50795114	+	182	Mir8117	NR_106197	542262	542155,5	Downstream	50252761	50252868	+
chr8	110217312	110217521	+	210	Cmtr2	NM_146215	542.5	7072,5	Upstream	110217959	110224489	+
chr11	74925809	74926006	+	198	Smg6	NM_001002764	54.5	238540,5	Within	74925853	75164448	+
chr8	71881922	71882103	+	182	Zfp709	NM_145624	54.5	10552,5	Upstream	71882067	71892565	+
chr8	108990575	108990902	+	328	Mir3108	NR_037295	53879.5	53800,5	Downstream	108936859	108936938	+
chr6	83436166	83436415	+	250	Tet3	NM_183138	5387.5	73917,5	Within	83441678	83362373	-
chr11	113147870	113148087	+	218	2610035D17Rik	NR_015556	53859.5	104073,5	Within	113201838	113043905	-
chr18	36052388	36052579	+	192	4930471G03Rik	NR_015571	53718.5	57470,5	Upstream	36106202	36109954	+
chr18	20611266	20611753	+	488	Dsg2	NM_007883	53436.5	6983,5	Downstream	20558073	20604526	+
chr14	86299273	86299474	+	202	4930529K09Rik	NR_040457	53404.5	37331,5	Downstream	86245969	86262042	+
chr7	37231033	37231246	+	214	Tshz3	NM_172298	533022	457586,5	Downstream	36698117	36773553	+
chr1	37666458	37666723	+	266	2010300C02Rik	NM_028096	53220.5	54915,5	Within	37719811	37611675	-
chr8	122988884	122989333	+	450	Ankrd11	NM_001081379	53175.5	105287,5	Within	123042284	122883821	-
chr16	58470188	58470387	+	200	St3gal6	NM_018784	53138.5	546,5	Within	58523426	58469741	-
chr2	151996926	151997155	+	230	Slc52a3	NM_027172	530.5	12217,5	Within	151996510	152009258	+
chr1	194619667	194619882	+	216	Plxna2	NM_008882	53.5	197093,5	Upstream	194619828	194816868	+
chr5	137533131	137533374	+	244	Gnb2	NM_010312	53.5	5126,5	Within	137533306	137528126	-
chr15	76343434	76343717	+	284	Cyc1	NM_025567	53.5	2683,5	Within	76343522	76346259	+
chrX	38600376	38600671	+	296	Mcts1	NM_026902	53.5	13000,5	Within	38600470	38613524	+
chr1	118388785	118389436	+	652	Clasp1	NM_001293300	53.5	220351,5	Within	118389057	118609462	+
chr11	54437983	54438480	+	498	Fnip1	NM_173753	53.5	80009,5	Within	54438178	54518241	+
chr10	40078090	40078289	+	200	Mfsd4b1	NM_144821	52921.5	76617,5	Upstream	40025268	40001572	-
chr13	54687175	54687382	+	208	Rnf44	NM_134064	529.5	7880,5	Within	54687808	54679398	-
chr14	40364488	40364689	+	202	Sh2d4b	NM_001368700	528726	495794,5	Downstream	40893314	40860383	-
chr15	79068024	79068255	+	232	Ankrd54	NM_144849	5280.5	15046,5	Upstream	79062859	79053093	-
chr13	107942721	107942976	+	256	Zswim6	NM_145456	52784.5	218232,5	Upstream	107890064	107724616	-
chr2	59537126	59537365	+	240	Dapl1	NM_029723	52593.5	32225,5	Downstream	59484652	59505020	+
chr6	83312173	83312520	+	348	Mthfd2	NM_008638	5257.5	6643,5	Within	83317604	83305703	-
chr2	128180006	128180275	+	270	Bcl2l11	NM_001284410	52566.5	48642,5	Downstream	128127574	128131498	+
chr12	71830438	71830645	+	208	Daam1	NM_026102	525.5	161834,5	Upstream	71831067	71992376	+
chr4	75819138	75819635	+	498	Ptprd	NM_001368993	524856	121851,5	Downstream	76344243	75941238	-
chr16	10452487	10452718	+	232	Tvp23a	NM_001359069	5240.5	32044,5	Upstream	10447362	10420558	-
chr6	72117572	72117857	+	286	4933431G14Rik	NR_045163	5225.5	2497,5	Downstream	72122940	72120212	-
chr5	38632585	38632844	+	260	Zfp518b	NM_001081144	52111.5	35768,5	Downstream	38684826	38668483	-
chr4	15958388	15958587	+	200	Nbn	NM_013752	521.5	34101,5	Within	15957966	15992589	+
chr12	53248281	53248476	+	196	Npas3	NM_001370962	52.5	823793,5	Upstream	53248431	54072172	+
chr11	116624062	116624337	+	276	Rhbdf2	NM_001167680	52.5	26034,5	Within	116624252	116598165	-
chr10	128410971	128411222	+	252	Rnf41	NR_104289	518.5	30344,5	Upstream	128411615	128441441	+
chr2	180220521	180220840	+	320	Lama5	NM_001081171	5178.5	44308,5	Within	180225859	180176372	-
chr6	108571236	108571563	+	328	0610040F04Rik	NR_040757	51767.5	38817,5	Downstream	108623167	108610217	-
chr5	119670380	119671049	+	670	Tbx3	NM_011535	517.5	14009,5	Upstream	119671232	119684724	+
chr17	27635615	27635908	+	294	Rps10	NM_001364934	517.5	5347,5	Upstream	27635244	27630414	-
chr11	116210740	116210931	+	192	Cdk3	NR_004853	5165.5	9451,5	Upstream	116216001	116220287	+
chr17	39847434	39848867	+	1434	Rn45s	NR_046233	5154.5	678,5	Within	39842996	39848829	+
chr7	31145885	31146158	+	274	Gramd1a	NM_001360351	5149.5	15895,5	Within	31151171	31130126	-
chr6	99028707	99028916	+	210	Foxp1	NM_001197322	513.5	103470,5	Upstream	99028298	98925341	-
chr5	91334171	91334520	+	350	Gm19619	NR_040428	51269.5	76775,5	Upstream	91283076	91257570	-
chr6	51320934	51321293	+	360	Mir148a	NR_029719	51203.5	51302,5	Upstream	51269910	51269811	-
chr16	37771836	37772033	+	198	Fstl1	NM_008047	5119.5	64581,5	Upstream	37777054	37836516	+
chr14	58631325	58631586	+	262	1700129C05Rik	NM_026461	511438	501583,5	Downstream	59142893	59133039	-
chr3	129218932	129219133	+	202	Pitx2	NM_001042502	5101.5	561,5	Within	129213931	129219594	+
chr14	55681669	55681862	+	194	Tinf2	NM_145705	51.5	2686,5	Within	55681817	55679079	-
chr1	157412438	157412649	+	212	Rasal2	NM_177644	51.5	277361,5	Within	157412595	157135182	-
chr10	85916907	85917168	+	262	Prdm4	NM_001302886	51.5	25070,5	Upstream	85916986	85891967	-
chr8	70083381	70083572	+	192	Hapln4	NM_177900	51.5	7385,5	Upstream	70083528	70090862	+
chr15	3995658	3995937	+	280	AW549877	NM_145930	51.5	13763,5	Upstream	3995746	3982034	-
chr4	8535550	8535839	+	290	Rab2a	NM_021518	51.5	72007,5	Within	8535643	8607702	+
chr11	50931403	50931764	+	362	Zfp354b	NM_013744	51.5	9798,5	Within	50931635	50921785	-
chr8	123037095	123037282	+	188	Ankrd11	NM_001081379	5095.5	153367,5	Within	123042284	122883821	-
chr19	55792635	55792882	+	248	Tcf7l2	NM_001331144	50949.5	140896,5	Within	55741809	55933655	+
chr3	97768414	97768633	+	220	Pde4dip	NR_110360	509.5	29680,5	Upstream	97768014	97738843	-
chr2	72753940	72754345	+	406	8430437L04Rik	NR_040503	50633.5	24674,5	Downstream	72703509	72729468	+
chr4	59387863	59388202	+	340	Susd1	NM_001163288	50600.5	73350,5	Within	59438633	59314682	-
chr7	81687807	81688002	+	196	Homer2	NM_001164087	5060.5	87424,5	Within	81692965	81600480	-
chr10	105523779	105523990	+	212	Tmtc2	NM_177368	50594.5	336221,5	Within	105574479	105187663	-
chr6	37580574	37580801	+	228	Akr1d1	NM_145364	50515.5	11872,5	Downstream	37530172	37568815	+
chr14	52019748	52020707	+	960	Zfp219	NM_001253696	505.5	14146,5	Within	52020733	52006081	-
chr4	133879647	133879914	+	268	Rps6ka1	NM_001285506	5049.5	32490,5	Upstream	133874731	133847290	-
chr10	77804122	77804359	+	238	Gm19668	NM_001205034	5049.5	5854,5	Upstream	77799191	77798386	-
chr2	74257138	74257331	+	194	4930441J16Rik	NR_040501	50482.5	41704,5	Downstream	74307717	74298939	-
chr2	172197914	172198125	+	212	Mc3r	NM_008561	50471.5	53094,5	Upstream	172248491	172251114	+
chr1	184827411	184827650	+	240	Mir1981	NR_035502	5042.5	5124,5	Upstream	184822488	184822406	-
chr8	47874667	47875038	+	372	Cldn22	NM_029383	50371.5	49377,5	Downstream	47824481	47825475	+
chr16	78260372	78260609	+	238	E330011O21Rik	NR_045698	5036.5	9628,5	Upstream	78255454	78250862	-
chr13	113613433	113613622	+	190	Snx18	NM_130796	5036.5	21349,5	Within	113618564	113592178	-
chr8	106137334	106137621	+	288	Esrp2	NM_176838	503.5	6295,5	Upstream	106136974	106131182	-
chr15	81857718	81857927	+	210	Tob2	NM_020507	503.5	9553,5	Within	81858326	81848269	-
chr6	124745820	124746373	+	554	Grcc10	NM_013535	5027.5	6913,5	Upstream	124741069	124739183	-
chr1	134554202	134555217	+	1016	Mgat4e	NM_001145300	5027.5	13769,5	Upstream	134549682	134540940	-
chr10	42940667	42941238	+	572	Gm5079	NR_153349	50209.5	30329,5	Downstream	42991162	42971282	-
chr9	50444207	50444508	+	302	Plet1	NM_029639	50166.5	61281,5	Upstream	50494524	50505639	+
chr8	57601480	57601707	+	228	AW046200	NR_040698	50158.5	61836,5	Upstream	57651752	57663430	+
chr14	60178585	60178930	+	346	Mir719	NR_030458	50157.5	50047,5	Downstream	60228915	60228805	-
chr6	136468603	136468854	+	252	Atf7ip	NM_019426	50121.5	138650,5	Upstream	136518850	136607379	+
chr18	65018396	65018651	+	256	Nedd4l	NM_031881	5002.5	199302,5	Upstream	65023526	65217826	+
chr2	34870825	34871200	+	376	Psmd5	NM_080554	50.5	18924,5	Upstream	34870962	34852088	-
chr15	89429886	89430069	+	184	Gm44502	NR_004843	50.5	13573,5	Upstream	89429927	89416404	-
chr8	123065332	123065581	+	250	Spg7	NM_001364435	50.5	32303,5	Upstream	123065507	123097760	+
chr15	102136038	102136403	+	366	Spryd3	NM_001033277	5.5	19693,5	Upstream	102136215	102116527	-
chr9	107635187	107635510	+	324	Gnai2	NM_008138	5.5	21223,5	Upstream	107635343	107614125	-
chr14	65805691	65806140	+	450	Pbk	NM_023209	5.5	11906,5	Within	65805910	65817822	+
chr17	84137703	84138196	+	494	Zfp36l2	NM_001001806	49997.5	45977,5	Downstream	84187947	84183927	-
chr2	65414253	65414460	+	208	Mir6337	NR_105755	49956.5	50061,5	Upstream	65364400	65364295	-
chr14	121298462	121298797	+	336	B930095G15Rik	NR_155502	49924.5	44658,5	Downstream	121248705	121253971	+
chr18	82763922	82764139	+	218	2210420H20Rik	NR_045389	4991.5	9526,5	Upstream	82759039	82754504	-
chr8	122775871	122776094	+	224	Acsf3	NM_144932	497.5	41904,5	Within	122775485	122817887	+
chr4	11762970	11763277	+	308	Cdh17	NM_019753	4967.5	54781,5	Within	11758156	11817905	+
chr15	102355585	102355986	+	402	Gm36246	NR_155425	4959.5	646,5	Downstream	102350826	102355139	+
chr5	125291420	125291729	+	310	Scarb1	NM_001205083	49519.5	8255,5	Within	125341094	125283319	-
chr10	117792024	117792395	+	372	Nup107	NM_134010	495.5	41567,5	Within	117792705	117750642	-
chr8	57602121	57602418	+	298	AW046200	NR_040698	49482.5	61160,5	Upstream	57651752	57663430	+
chr5	43863706	43864019	+	314	Cd38	NM_007646	4945.5	48511,5	Upstream	43868808	43912374	+
chr2	113376993	113377308	+	316	Fmn1	NM_001285458	49415.5	339616,5	Within	113327735	113716767	+
chr8	44456243	44456606	+	364	Fat1	NM_001081286	493782	595832,5	Upstream	44950207	45052257	+
chr2	72752694	72753067	+	374	8430437L04Rik	NR_040503	49371.5	23412,5	Downstream	72703509	72729468	+
chr15	62712539	62712770	+	232	Macroh2a3	NR_003523	493204	495114,5	Upstream	62219451	62217540	-
chr19	40873098	40873355	+	258	E030044B06Rik	NR_045343	4911.5	9412,5	Within	40868315	40882639	+
chr17	24220794	24221007	+	214	Tedc2	NM_028056	49.5	5845,5	Upstream	24220851	24215055	-
chr4	149215519	149215724	+	206	Pgd	NM_001081274	48916.5	65631,5	Upstream	149166705	149149990	-
chr14	61046034	61046697	+	664	Tnfrsf19	NM_013869	489.5	82532,5	Within	61046855	60963833	-
chr10	94249722	94249903	+	182	Gm4792	NR_033209	48890.5	43849,5	Downstream	94298703	94293662	-
chr10	108113427	108113680	+	254	Ppp1r12a	NM_027892	48543.5	166431,5	Upstream	108162097	108279985	+
chr17	78151561	78151906	+	346	Crim1	NM_015800	48513.5	224858,5	Upstream	78200247	78376592	+
chr14	56316446	56316693	+	248	Atp12a	NM_138652	48497.5	71981,5	Upstream	56365067	56388551	+
chr6	149457270	149457671	+	402	Bicd1	NM_001112796	48487.5	105855,5	Within	149408983	149563326	+
chr8	120276504	120276809	+	306	A330074K22Rik	NR_110496	48426.5	72223,5	Upstream	120228230	120204433	-
chr16	91532151	91532576	+	426	Mir6367	NR_105786	4819.5	4921,5	Upstream	91527544	91527442	-
chr11	93885182	93885389	+	208	Utp18	NM_001013375	480.5	26043,5	Within	93885766	93859242	-
chr4	111414792	111415121	+	330	Bend5	NR_033793	48.5	45341,5	Upstream	111415005	111460298	+
chr19	44146380	44146609	+	230	Bloc1s2	NM_028607	48.5	7248,5	Upstream	44146446	44139246	-
chr16	30502491	30502690	+	200	Tmem44	NM_001361297	47987.5	9263,5	Downstream	30550578	30511854	-
chr11	115969748	115970129	+	382	Itgb4	NM_133663	4785.5	38472,5	Upstream	115974724	116008411	+
chr19	44698705	44698892	+	188	Pax2	NM_001368745	47801.5	139470,5	Upstream	44746600	44838269	+
chr12	111818852	111819167	+	316	Zfyve21	NM_001374721	4780.5	9376,5	Within	111814229	111828386	+
chr8	126641639	126641916	+	278	Irf2bp2	NM_001164598	47791.5	53482,5	Upstream	126593986	126588295	-
chr14	26486728	26486971	+	244	Slmap	NM_032008	47774.5	73682,5	Within	26534624	26413167	-
chr18	65071131	65071466	+	336	Nedd4l	NM_031881	47772.5	146527,5	Within	65023526	65217826	+
chrX	13413236	13413417	+	182	Nyx	NM_173415	47762.5	75994,5	Upstream	13461089	13489321	+
chr10	127893369	127893628	+	260	Rdh7	NM_001150749	4765.5	9472,5	Upstream	127888733	127884026	-
chr7	80866748	80866995	+	248	Zscan2	NM_009553	4764.5	9641,5	Within	80862107	80876513	+
chr3	97274857	97275098	+	242	Bcl9	NM_029933	47613.5	71316,5	Upstream	97227364	97203661	-
chr1	87579030	87579497	+	468	Neu2	NM_001160165	4757.5	18576,5	Upstream	87584021	87597840	+
chr14	54786377	54786900	+	524	Slc7a8	NM_016972	4752.5	64424,5	Upstream	54781886	54722214	-
chr17	73112592	73112873	+	282	Lclat1	NM_001081071	4748.5	130633,5	Within	73107984	73243366	+
chr2	91452597	91452978	+	382	Lrp4	NM_001145857	4742.5	26499,5	Upstream	91457530	91479287	+
chr9	65021069	65021416	+	348	Hacd3	NM_021345	474.5	34260,5	Within	65021717	64986982	-
chr9	44483139	44483458	+	320	Bcl9l	NM_001357490	474.5	28607,5	Within	44482824	44511906	+
chr9	103475432	103475615	+	184	Bfsp2	NM_001002896	4724.5	50600,5	Within	103480248	103424923	-
chr5	100626830	100627249	+	420	Coq2	NM_027978	47216.5	27685,5	Downstream	100674256	100654725	-
chr5	121837062	121837601	+	540	Sh2b3	NM_008507	472.5	21851,5	Upstream	121836859	121815480	-
chr10	69305616	69305839	+	224	Cdk1	NM_007659	47184.5	29417,5	Downstream	69352912	69335145	-
chr16	50528790	50529155	+	366	G730013B05Rik	NR_040379	471.5	30486,5	Within	50528501	50559459	+
chr2	29666549	29666966	+	418	Rapgef1	NM_001362702	47038.5	73605,5	Within	29619719	29740363	+
chr5	36989208	36989697	+	490	Wfs1	NM_011716	470.5	23349,5	Upstream	36988982	36966103	-
chr12	76765348	76765631	+	284	Churc1	NR_154884	47.5	17688,5	Upstream	76765537	76783178	+
chr6	34480930	34481139	+	210	Bpgm	NM_007563	4679.5	24101,5	Within	34476355	34505136	+
chr9	45989918	45990205	+	288	Pafah1b2	NM_001357238	4667.5	24751,5	Upstream	45985394	45965310	-
chr1	172202033	172202246	+	214	Pea15a	NM_011063	4664.5	5412,5	Within	172206804	172196727	-
chr1	189875568	189875827	+	260	Smyd2	NM_026796	46593.5	4793,5	Downstream	189922291	189880491	-
chr16	37584687	37584932	+	246	Hgd	NM_013547	4657.5	47216,5	Within	37580152	37632026	+
chr16	97606440	97606637	+	198	Tmprss2	NM_015775	4656.5	41857,5	Within	97611195	97564681	-
chr6	17590488	17590669	+	182	Capza2	NM_007604	46430.5	76393,5	Upstream	17637009	17666972	+
chr6	83032856	83033161	+	306	Dok1	NM_001291799	462.5	2073,5	Within	83033471	83030935	-
chr4	145361131	145361322	+	192	Tnfrsf8	NM_009401	46062.5	94095,5	Upstream	145315164	145267131	-
chr12	51828950	51829201	+	252	Hectd1	NM_144788	460.5	85354,5	Within	51829536	51743721	-
chr11	98446241	98446504	+	264	Grb7	NM_010346	460.5	9000,5	Upstream	98446833	98455373	+
chr9	79793272	79793495	+	224	Tmem30a	NM_133718	46.5	24443,5	Within	79793430	79768940	-
chr11	44470407	44470782	+	376	Ublcp1	NM_024475	46.5	16024,5	Upstream	44470548	44454570	-
chr3	131303062	131303299	+	238	Cyp2u1	NM_027816	46.5	12690,5	Within	131303227	131290490	-
chr19	8741639	8741872	+	234	Stx5a	NM_019829	46.5	13886,5	Upstream	8741802	8755642	+
chr7	122159240	122159535	+	296	Plk1	NM_011121	46.5	10496,5	Upstream	122159434	122169884	+
chr10	45112993	45113174	+	182	Prep	NM_011156	45868.5	49667,5	Within	45067215	45162751	+
chr7	122969662	122970339	+	678	4930413G21Rik	NR_045614	458.5	943,5	Within	122970459	122969057	-
chr13	107890331	107890714	+	384	Zswim6	NM_145456	458.5	165906,5	Upstream	107890064	107724616	-
chr3	83054893	83055264	+	372	Plrg1	NM_016784	458.5	17212,5	Upstream	83055537	83072291	+
chr4	72201581	72201820	+	240	C630043F03Rik	NR_027923	457.5	2229,5	Within	72201243	72203930	+
chr7	122066468	122066789	+	322	Ears2	NM_026140	457.5	32467,5	Within	122067086	122034161	-
chr12	110203618	110203825	+	208	3110009F21Rik	NR_045466	45648.5	52068,5	Upstream	110158073	110151653	-
chr5	123968952	123969177	+	226	Hip1r	NM_145070	4562.5	34150,5	Upstream	123973627	124003215	+
chr5	101665064	101665271	+	208	Nkx6-1	NM_144955	456.5	5971,5	Upstream	101664711	101659196	-
chr14	27039215	27039698	+	484	Il17rd	NM_134437	456.5	67829,5	Within	27039000	27107286	+
chr11	102296897	102297272	+	376	Atxn7l3	NM_001098837	455.5	7785,5	Upstream	102296629	102289299	-
chr16	31429110	31429533	+	424	Gm15743	NR_152205	454.5	1446,5	Within	31429776	31427875	-
chr6	99261864	99262097	+	234	Foxp1	NM_001197321	4534.5	336639,5	Within	99266515	98925341	-
chr8	57410469	57410914	+	446	Scrg1	NM_009136	45230.5	66893,5	Upstream	57455922	57477585	+
chr7	141221791	141222100	+	310	Mir210	NR_029793	452.5	562,5	Upstream	141221493	141221383	-
chr2	128817666	128818033	+	368	Tmem87b	NM_001355629	452.5	36411,5	Upstream	128818302	128854261	+
chr2	59529663	59530018	+	356	Dapl1	NM_029723	45188.5	24820,5	Downstream	59484652	59505020	+
chr14	63371884	63372121	+	238	Blk	NM_007549	45184.5	833,5	Downstream	63417187	63372836	-
chr11	57827515	57827746	+	232	Hand1	NM_008213	4516.5	1081,5	Downstream	57832147	57828712	-
chr19	44248140	44248699	+	560	Scd3	NM_024450	45132.5	4403,5	Downstream	44203287	44244016	+
chr15	75861736	75862037	+	302	Gsdmd	NM_026960	451.5	5517,5	Upstream	75862338	75867404	+
chr12	27342105	27342428	+	324	Sox11	NM_009234	451.5	7999,5	Within	27342718	27334267	-
chr11	53759026	53759265	+	240	Mir7671	NR_106131	4508.5	4450,5	Downstream	53763654	53763596	-
chr1	45315871	45316204	+	334	Col3a1	NM_009930	4500.5	33668,5	Within	45311537	45349706	+
chr11	115381826	115382095	+	270	Cdr2l	NM_001080929	45.5	14171,5	Within	115381915	115396132	+
chr7	100372176	100372379	+	204	C2cd3	NM_001017985	45.5	97881,5	Within	100372232	100470159	+
chr14	55560681	55561254	+	574	Dcaf11	NM_001199009	45.5	9097,5	Within	55560922	55570065	+
chr17	20945276	20945539	+	264	Ppp2r1a	NM_016891	45.5	20497,5	Upstream	20945453	20965905	+
chr15	99965370	99965759	+	390	Larp4	NM_001284522	4499.5	50793,5	Upstream	99970064	100016358	+
chr10	77211288	77211495	+	208	Col18a1	NM_009929	44861.5	159213,5	Upstream	77166530	77052178	-
chr1	185308637	185309038	+	402	Mir194-1	NR_029580	4480.5	4547,5	Upstream	185313318	185313385	+
chr7	19093893	19094296	+	404	Six5	NM_011383	448.5	4250,5	Upstream	19094543	19098345	+
chr5	64423007	64423368	+	362	1700027F09Rik	NR_040681	44754.5	31624,5	Downstream	64467942	64454812	-
chr18	53171750	53171931	+	182	Snx2	NM_026386	4450.5	49025,5	Upstream	53176291	53220866	+
chr3	109578326	109578579	+	254	Vav3	NM_146139	4446.5	107241,5	Within	109574006	109685694	+
chr5	137472403	137472836	+	434	Zan	NM_011741	4444.5	93983,5	Within	137477064	137378636	-
chr8	94533371	94533572	+	202	Cpne2	NM_153507	444.5	37057,5	Within	94533027	94570529	+
chr10	28118977	28119308	+	332	Ptprk	NM_001359356	44323.5	478254,5	Within	28074819	28597397	+
chr7	126126544	126126855	+	312	Gsg1l	NM_001101488	44288.5	248281,5	Upstream	126082411	125878418	-
chr7	113609103	113609322	+	220	Far1os	NR_126544	44225.5	71187,5	Upstream	113564987	113538025	-
chr11	95189751	95190126	+	376	Dlx4	NM_007867	44137.5	49492,5	Upstream	95145801	95140446	-
chr18	46421617	46421812	+	196	Mospd4	NR_045438	44101.5	43218,5	Downstream	46465816	46464933	-
chr5	135782964	135783147	+	184	Mdh2	NM_008617	4407.5	7330,5	Within	135778648	135790386	+
chr5	131836051	131836350	+	300	4930563F08Rik	NR_040704	44067.5	47567,5	Upstream	131880268	131883768	+
chr6	108704843	108705128	+	286	0610040F04Rik	NR_104577	44051.5	127950,5	Upstream	108660934	108577035	-
chr16	29579191	29579386	+	196	Opa1	NM_001199177	44.5	75313,5	Upstream	29579333	29654602	+
chr11	101785170	101785361	+	192	Etv4	NM_001316366	44.5	15518,5	Within	101785310	101769747	-
chr10	24149220	24149445	+	226	Stx7	NM_001358563	44.5	39628,5	Within	24149288	24188961	+
chr16	35770164	35770695	+	532	Hspbap1	NR_152314	44.5	58032,5	Within	35770385	35828462	+
chr17	46886107	46886334	+	228	Tbcc	NM_178385	4399.5	6242,5	Upstream	46890620	46892463	+
chr5	106365126	106365309	+	184	Gm32921	NR_136913	43878.5	41998,5	Downstream	106321339	106323219	+
chr11	84829494	84829735	+	242	4930502E09Rik	NR_046281	437.5	1253,5	Within	84829177	84830868	+
chr3	3503548	3503805	+	258	Hnf4g	NM_013920	4352.5	156123,5	Upstream	3508029	3659800	+
chr5	74136921	74137170	+	250	Snora26	NR_031758	43516.5	43395,5	Downstream	74093529	74093650	+
chr13	34301577	34301760	+	184	Slc22a23	NM_001033167	43513.5	122511,5	Within	34345182	34179157	-
chr1	52726734	52727031	+	298	Mfsd6	NM_133829	435.5	70578,5	Within	52727318	52656304	-
chr18	33209391	33209658	+	268	Stard4	NM_133774	4337.5	10387,5	Within	33213862	33199137	-
chr2	145859735	145860022	+	288	Naa20	NM_001141965	43361.5	56546,5	Upstream	145903240	145916425	+
chr15	58779945	58780216	+	272	Tmem65	NM_175212	43346.5	2187,5	Downstream	58823427	58782268	-
chr5	64653775	64654092	+	318	Gm3716	NR_045078	43234.5	60071,5	Upstream	64610699	64593862	-
chr4	133130058	133130341	+	284	Wasf2	NM_153423	432.5	68130,5	Upstream	133130632	133198330	+
chr7	133764491	133764676	+	186	Dhx32	NM_001286030	4314.5	43649,5	Upstream	133760269	133720934	-
chr3	95046834	95047023	+	190	Psmd4	NM_001282017	4314.5	14238,5	Upstream	95042614	95032690	-
chr13	98594205	98594412	+	208	Tmem174	NM_026685	43101.5	40668,5	Downstream	98637410	98634977	-
chr8	45584618	45584857	+	240	Sorbs2	NM_001310707	43012.5	243168,5	Upstream	45627750	45827906	+
chr1	164415262	164415559	+	298	Atp1b1	NM_009721	42944.5	21687,5	Downstream	164458355	164437098	-
chr7	144052056	144052325	+	270	Mir3105	NR_037292	42937.5	42852,5	Downstream	144009253	144009338	+
chr12	16752324	16753571	+	1248	Greb1	NM_001252071	4291.5	82333,5	Within	16757239	16670614	-
chr16	78619494	78619685	+	192	D16Ertd472e	NM_001252439	42901.5	79254,5	Upstream	78576688	78540335	-
chr7	30535375	30535604	+	230	Arhgap33	NM_001289682	429.5	13264,5	Upstream	30535060	30522225	-
chr1	54600371	54600556	+	186	Pgap1	NM_001163314	42779.5	127464,5	Upstream	54557684	54472999	-
chr16	45658269	45658496	+	228	BC016579	NM_145389	4264.5	31535,5	Upstream	45654118	45626847	-
chr10	125266108	125266295	+	188	Slc16a7	NM_001358915	42614.5	46932,5	Within	125308816	125219269	-
chr12	112722480	112722719	+	240	Cep170b	NM_001024602	426.5	23991,5	Within	112722173	112746591	+
chr4	11704749	11704996	+	248	Gem	NM_010276	426.5	10120,5	Within	11704446	11714993	+
chr8	126903185	126903500	+	316	Tomm20	NM_024214	42578.5	27320,5	Downstream	126945921	126930663	-
chr7	82866763	82867050	+	288	Mex3b	NM_175366	425.5	4669,5	Upstream	82867332	82871576	+
chr14	54883757	54883942	+	186	Bcl2l2	NM_007537	425.5	4384,5	Within	54883424	54888234	+
chr8	106054418	106054721	+	304	Nfatc3	NM_001368797	4247.5	75967,5	Upstream	106058817	106130537	+
chr10	86342769	86342980	+	212	Timp3	NM_011595	42463.5	6630,5	Within	86300411	86349505	+
chr6	16855960	16856183	+	224	Tfec	NM_031198	42369.5	22691,5	Within	16898441	16833380	-
chr4	62506317	62506546	+	230	Hdhd3	NM_024257	4231.5	7378,5	Upstream	62502200	62499053	-
chr6	140466201	140466538	+	338	Plekha5	NM_144920	42271.5	128536,5	Within	140424098	140594906	+
chr10	127763830	127764137	+	308	Rdh1	NM_080436	4221.5	4315,5	Within	127759762	127768299	+
chr8	26976579	26977246	+	668	Zfp703	NM_001101502	422.5	4549,5	Upstream	26977335	26981462	+
chr2	103298823	103299132	+	310	Ehf	NM_007914	4218.5	35545,5	Within	103303196	103263432	-
chr6	125161418	125161707	+	290	Gapdh	NM_008084	4210.5	288,5	Downstream	125165773	125161851	-
chr2	23155973	23156160	+	188	Mastl	NM_025979	42.5	39523,5	Upstream	23156024	23116543	-
chr5	92505487	92505742	+	256	Scarb2	NM_007644	42.5	64304,5	Within	92505657	92441310	-
chr15	89355585	89355818	+	234	Lmf2	NM_178919	42.5	4698,5	Upstream	89355659	89351003	-
chr11	50225220	50225533	+	314	Mgat4b	NM_145926	42.5	9726,5	Within	50225334	50235103	+
chr11	87986390	87986695	+	306	Dynll2	NM_001168472	42.5	7018,5	Within	87986585	87979524	-
chr2	76675156	76675387	+	232	Plekha3	NM_031256	42.5	22063,5	Upstream	76675314	76697335	+
chr2	58357502	58357929	+	428	Acvr1c	NM_001111030	42.5	90263,5	Within	58357758	58267452	-
chr11	120305293	120305618	+	326	Mir6935	NR_105900	41957.5	41893,5	Downstream	120347413	120347349	-
chr4	117333490	117333675	+	186	Rnf220	NM_001310729	41878.5	62120,5	Within	117375461	117271462	-
chr5	8664693	8664886	+	194	Rundc3b	NM_001359961	41837.5	174454,5	Upstream	8622952	8490335	-
chr18	54948253	54948506	+	254	Zfp608	NM_175751	41800.5	60335,5	Within	54990180	54888044	-
chr3	157534468	157534697	+	230	Zranb2	NM_017381	418.5	13807,5	Within	157534164	157548390	+
chr6	133105508	133105805	+	298	Smim10l1	NM_001271582	418.5	5242,5	Within	133105238	133110899	+
chr19	44024914	44025221	+	308	Cyp2c23	NM_001167905	4179.5	18277,5	Within	44029247	44006790	-
chr9	43263955	43264146	+	192	D630033O11Rik	NM_001243261	4172.5	16024,5	Within	43259878	43280075	+
chr7	127899752	127900051	+	300	Bckdk	NM_009739	4170.5	9762,5	Upstream	127904072	127909664	+
chr3	65617464	65617725	+	262	Mir8120	NR_106200	41692.5	41831,5	Upstream	65659287	65659426	+
chr19	53185492	53185771	+	280	Add3	NM_013758	41635.5	61694,5	Within	53143996	53247326	+
chr6	6997447	6997848	+	402	Sdhaf3	NM_001077713	41630.5	41572,5	Within	6956017	7039220	+
chr16	37975760	37975963	+	204	4930542C21Rik	NR_040565	41460.5	78664,5	Upstream	38017322	38054526	+
chr14	99340040	99340227	+	188	Klf5	NM_009769	41443.5	26724,5	Downstream	99298690	99313409	+
chr16	16485882	16486175	+	294	Fgd4	NM_001301818	41382.5	69114,5	Within	16527411	16416914	-
chr8	57328196	57328399	+	204	5033428I22Rik	NR_131041	4136.5	26282,5	Upstream	57332434	57354580	+
chr7	112720527	112720900	+	374	Tead1	NM_009346	41358.5	186070,5	Within	112679355	112906784	+
chr13	107063624	107064179	+	556	3830408C21Rik	NR_015471	41332.5	30383,5	Downstream	107022569	107033518	+
chr5	100632832	100633071	+	240	Coq2	NM_027978	41304.5	21773,5	Downstream	100674256	100654725	-
chr4	43059146	43059583	+	438	Unc13b	NM_021468	412.5	205508,5	Within	43058952	43264873	+
chr5	135168656	135168911	+	256	Bcl7b	NM_009745	412.5	13068,5	Within	135168371	135181852	+
chr1	4538302	4538599	+	298	Sox17	NM_001289464	41096.5	47523,5	Upstream	4497354	4490927	-
chr16	92493894	92494187	+	294	Clic6	NM_172469	4105.5	47200,5	Upstream	92498146	92541241	+
chr7	141215806	141215995	+	190	Rassf7	NM_025886	41.5	2757,5	Within	141215859	141218658	+
chr6	49214616	49215209	+	594	Igf2bp3	NM_023670	41.5	129695,5	Within	49214954	49085217	-
chr2	151009229	151009484	+	256	Ninl	NM_207204	41.5	74838,5	Within	151009398	150934518	-
chr9	45055041	45055236	+	196	Mpzl3	NM_001093749	41.5	22298,5	Upstream	45055180	45077437	+
chr8	35417480	35417807	+	328	Ppp1r3b	NM_001364452	40982.5	29506,5	Downstream	35376661	35388137	+
chr6	115503567	115503924	+	358	Tsen2	NM_199033	40944.5	74604,5	Upstream	115544690	115578350	+
chr3	89387166	89387357	+	192	Zbtb7b	NM_001355206	409.5	9618,5	Within	89387671	89377643	-
chr10	93160374	93160557	+	184	Cdk17	NM_146239	409.5	80876,5	Upstream	93160875	93241342	+
chr10	40302438	40302757	+	320	Amd1	NM_009665	409.5	15140,5	Upstream	40302188	40287457	-
chr5	25499092	25499291	+	200	Kmt2c	NM_001081383	408.5	227397,5	Upstream	25498783	25271794	-
chr5	33723258	33723469	+	212	Fgfr3	NM_001359037	407.5	13704,5	Upstream	33723771	33737068	+
chr5	65391790	65392013	+	224	Lias	NM_024471	405.5	18521,5	Within	65391496	65410423	+
chr1	127774474	127774663	+	190	Ccnt2	NM_028399	405.5	30268,5	Within	127774163	127804837	+
chr7	49677178	49677489	+	312	Dbx1	NM_001005232	40498.5	45835,5	Upstream	49636835	49631498	-
chr13	42260864	42261113	+	250	Edn1	NM_010104	40486.5	47001,5	Upstream	42301475	42307990	+
chr5	67347249	67347498	+	250	Slc30a9	NM_178651	40419.5	8768,5	Within	67306954	67356142	+
chr18	61782505	61782756	+	252	Afap1l1	NM_178928	4031.5	52369,5	Within	61786662	61730261	-
chr19	32481640	32481835	+	196	Minpp1	NM_010799	4030.5	33632,5	Upstream	32485768	32515370	+
chr17	75218873	75219164	+	292	Ltbp1	NM_001331236	40238.5	173493,5	Within	75178780	75392512	+
chr9	119084132	119084353	+	222	Plcd1	NM_001293648	4018.5	12715,5	Within	119088261	119071527	-
chr17	86877050	86877293	+	244	Tmem247	NM_001277980	40175.5	45195,5	Upstream	86917347	86922367	+
chr11	22981742	22982023	+	282	Commd1	NM_144514	401.5	82155,5	Within	22982284	22899727	-
chr7	111083190	111083673	+	484	Eif4g2	NM_013507	401.5	15447,5	Upstream	111083030	111067984	-
chr9	8700802	8701067	+	266	Gm32014	NR_110513	40053.5	56857,5	Within	8740988	8644077	-
chr12	86320932	86321253	+	322	Esrrb	NM_001159500	40023.5	200535,5	Upstream	86361116	86521628	+
chr4	108724202	108724423	+	222	Zfyve9	NM_183300	400.5	86840,5	Upstream	108723912	108637472	-
chr7	128237849	128238132	+	284	9130023H24Rik	NM_177001	40.5	3540,5	Within	128238031	128234450	-
chr8	3515180	3515667	+	488	Pnpla6	NM_001122818	40.5	28843,5	Within	3515383	3544267	+
chr5	115327006	115327265	+	260	Srsf9	NR_036616	40.5	5944,5	Upstream	115327176	115333080	+
chr6	87009652	87009937	+	286	Nfu1	NM_001170591	40.5	18666,5	Upstream	87009835	87028461	+
chr12	102468970	102469305	+	336	Golga5	NM_001199004	4.5	28769,5	Within	102469133	102497907	+
chr13	74009303	74009524	+	222	Tppp	NM_182839	4.5	26339,5	Upstream	74009418	74035753	+
chr2	59161666	59162079	+	414	Pkp4	NM_001362996	4.5	193332,5	Within	59161868	59355205	+
chr14	45179332	45179527	+	196	Txndc16	NM_001310534	39995.5	44982,5	Within	45219425	45134447	-
chr1	136172773	136173064	+	292	Mroh3	NM_001329610	39901.5	8740,5	Downstream	136212820	136181659	-
chr11	120661143	120661330	+	188	Notum	NM_175263	399.5	7448,5	Upstream	120660837	120653788	-
chr10	67004578	67004773	+	196	Gm31763	NR_110511	398.5	36650,5	Upstream	67005074	67041326	+
chr11	60108834	60109145	+	312	Rai1	NM_009021	3977.5	90205,5	Within	60105012	60199195	+
chr12	107695549	107696052	+	504	4930465M20Rik	NR_045973	39687.5	27941,5	Downstream	107735488	107723742	-
chr11	82915056	82915385	+	330	Unc45b	NM_178680	3968.5	28185,5	Within	82911252	82943406	+
chr10	24635318	24635555	+	238	Gm15270	NR_163910	39633.5	303749,5	Upstream	24595803	24331687	-
chr4	154635871	154636072	+	202	5930403L14Rik	NR_045643	395.5	5281,5	Within	154636367	154630690	-
chr17	84187912	84188773	+	862	Zfp36l2	NM_001001806	395.5	4415,5	Upstream	84187947	84183927	-
chr2	153525790	153526277	+	488	Nol4l	NM_001134300	3937.5	118573,5	Within	153529971	153407460	-
chr9	61376209	61376390	+	182	Tle3	NM_009389	3934.5	42197,5	Within	61372365	61418497	+
chr13	51171273	51171562	+	290	Nxnl2	NM_029173	393.5	3769,5	Within	51171024	51175187	+
chr4	80949594	80950037	+	444	Lurap1l	NM_026821	39130.5	4485,5	Within	80910685	80954301	+
chr9	60752125	60752374	+	250	Larp6	NM_026235	39129.5	13448,5	Downstream	60713120	60738801	+
chr5	137345987	137346426	+	440	Ephb4	NM_001159571	3901.5	28315,5	Upstream	137350108	137374522	+
chr3	94582151	94582500	+	350	Snx27	NM_001082484	390.5	84784,5	Within	94582716	94497541	-
chr10	80168109	80168348	+	240	Cirbp	NM_007705	390.5	3427,5	Within	80167838	80171656	+
chr11	100620109	100620306	+	198	Dnajc7	NM_019795	39.5	37372,5	Upstream	100620168	100582835	-
chr11	79962206	79962489	+	284	Utp6	NM_144826	39.5	28392,5	Within	79962387	79933955	-
chr11	86257431	86257678	+	248	Ints2	NM_001363130	39.5	46874,5	Within	86257594	86210680	-
chr4	131843307	131843554	+	248	Mecr	NM_025297	39.5	24356,5	Upstream	131843470	131867787	+
chr9	100682296	100682589	+	294	Stag1	NM_009282	38995.5	276101,5	Within	100643447	100958544	+
chr6	23287060	23287305	+	246	Fezf1	NM_028462	38918.5	42136,5	Upstream	23248264	23245046	-
chr9	95858147	95858396	+	250	1700065D16Rik	NM_001271569	389.5	2854,5	Upstream	95857882	95855417	-
chr1	75142157	75142488	+	332	Cnppd1	NM_026977	388.5	6561,5	Within	75142711	75135761	-
chr13	73327947	73328242	+	296	Ndufs6	NM_010888	387.5	8219,5	Within	73328482	73319875	-
chr12	17506004	17506407	+	404	Odc1	NM_013614	38666.5	45296,5	Upstream	17544872	17551502	+
chr4	59553101	59553356	+	256	Ptbp3	NM_178164	3864.5	81361,5	Upstream	59549364	59471867	-
chr3	89394445	89394906	+	462	Gm15417	NR_040404	386.5	4103,5	Within	89394289	89398779	+
chr12	80298798	80299067	+	270	Actn1	NM_001346669	38551.5	131391,5	Upstream	80260381	80167541	-
chr6	52601626	52601985	+	360	Hibadh	NM_145567	38494.5	55576,5	Within	52640300	52546229	-
chr7	27490672	27490917	+	246	Sertad1	NM_018820	3842.5	480,5	Downstream	27486952	27490314	+
chr4	122996126	122996503	+	378	Mycl	NM_001303121	384.5	6165,5	Within	122995930	123002480	+
chr5	100568253	100568482	+	230	Plac8	NM_139198	3837.5	14642,5	Within	100572205	100553725	-
chr4	120248634	120249153	+	520	Foxo6	NM_194060	38367.5	18183,5	Downstream	120287261	120267077	-
chr14	24207479	24207692	+	214	Dlg5	NM_001163513	38334.5	73633,5	Within	24245920	24133952	-
chr9	106892041	106892602	+	562	Manf	NM_029103	383.5	3569,5	Upstream	106891938	106888752	-
chr3	9833818	9834307	+	490	Pag1	NM_001195031	383.5	146581,5	Upstream	9833679	9687481	-
chr4	154511960	154512199	+	240	Gm13133	NR_151634	38201.5	45565,5	Upstream	154550281	154557645	+
chr1	105784307	105784774	+	468	Tnfrsf11a	NM_009399	3818.5	63440,5	Within	105780722	105847981	+
chr17	26240153	26240530	+	378	Fam234a	NM_001374603	3818.5	27643,5	Within	26244160	26212698	-
chr3	157993444	157993747	+	304	Srsf11	NM_001356997	38176.5	16876,5	Downstream	158031772	158010472	-
chr5	117938511	117938724	+	214	Fbxo21	NM_145564	38151.5	71579,5	Upstream	117976769	118010197	+
chr5	124198601	124198824	+	224	Pitpnm2os2	NR_165287	3813.5	614,5	Downstream	124194899	124198098	+
chr6	134898411	134898738	+	328	Gpr19	NM_001362051	380.5	29483,5	Upstream	134898194	134869091	-
chr8	109566150	109566393	+	244	Txnl4b	NM_175646	380.5	7779,5	Within	109565891	109574051	+
chr11	87126802	87127269	+	468	Trim37	NM_001363027	38.5	93650,5	Upstream	87127074	87220686	+
chr5	76951109	76951416	+	308	Paics	NM_025939	38.5	16246,5	Upstream	76951301	76967509	+
chr2	31352160	31352381	+	222	Hmcn2	NM_001370902	37939.5	108467,5	Within	31314331	31460738	+
chr1	59520397	59520602	+	206	Gm973	NM_001357842	3793.5	115916,5	Upstream	59524293	59636416	+
chr9	116873066	116873397	+	332	Rbms3	NM_001172126	379252	300485,5	Within	117252483	116572746	-
chr10	59578653	59578894	+	242	Mcu	NM_001033259	37918.5	131790,5	Within	59616692	59446983	-
chr4	150152578	150152769	+	192	Slc2a7	NM_001085529	3787.5	16368,5	Within	150148886	150169042	+
chr8	75826865	75827190	+	326	Iqcm	NM_001164235	378334	157479,5	Within	75448693	75984507	+
chr6	117916746	117917083	+	338	Hnrnpf	NM_001166427	378.5	8707,5	Upstream	117917293	117925622	+
chr5	90366458	90366669	+	212	Ankrd17	NM_030886	378.5	139398,5	Upstream	90366185	90227165	-
chr2	155074009	155074228	+	220	Ahcy	NM_016661	378.5	14807,5	Within	155074497	155059311	-
chr2	143914833	143915070	+	238	Dstn	NM_019771	378.5	28372,5	Upstream	143915330	143943324	+
chr5	101802734	101803069	+	336	Cds1	NM_173370	37772.5	20950,5	Within	101765129	101823852	+
chr2	38926719	38926958	+	240	Nr6a1	NM_010264	377.5	203465,5	Upstream	38926461	38723373	-
chr11	101094757	101095358	+	602	Psmc3ip	NM_008949	377.5	2917,5	Within	101095435	101092140	-
chr6	120592335	120592526	+	192	1700072O05Rik	NR_045733	37635.5	18226,5	Downstream	120554795	120574204	+
chr5	134418416	134418841	+	426	Gtf2ird1	NM_001081465	37633.5	60968,5	Within	134456262	134357660	-
chr7	73537815	73538154	+	340	Chd2	NM_001081345	3761.5	111333,5	Within	73541746	73426651	-
chr10	42723563	42724212	+	650	Sec63	NM_001359284	37607.5	108626,5	Upstream	42761495	42832514	+
chr16	21831791	21832106	+	316	1300002E11Rik	NR_037957	37602.5	25823,5	Downstream	21794346	21806125	+
chr9	115310708	115310981	+	274	Stt3b	NM_024222	376.5	68375,5	Upstream	115310468	115242469	-
chr15	41751209	41751506	+	298	Oxr1	NM_001130165	37582.5	109689,5	Upstream	41788940	41861047	+
chr18	58172217	58172486	+	270	Fbn2	NM_010181	37574.5	163729,5	Within	58209926	58008622	-
chr17	46253696	46253881	+	186	Lrrc73	NM_001111142	375.5	3527,5	Upstream	46254164	46257316	+
chr15	73127708	73128011	+	304	Chrac1	NM_053068	37448.5	33784,5	Downstream	73090411	73094075	+
chr15	103014303	103014766	+	464	Mir615	NR_030526	374.5	466,5	Upstream	103014909	103015001	+
chr10	115820864	115821167	+	304	Tspan8	NM_001168679	3732.5	28877,5	Within	115817283	115849893	+
chr11	95224164	95224393	+	230	Tac4	NM_053093	37249.5	44986,5	Upstream	95261528	95269265	+
chr1	135204764	135205053	+	290	Gpr37l1	NM_134438	37227.5	44659,5	Upstream	135167681	135160249	-
chr2	76610709	76610954	+	246	Prkra	NM_011871	37195.5	19065,5	Downstream	76648027	76629897	-
chr1	133093878	133094105	+	228	Ppp1r15b	NM_133819	37173.5	45808,5	Upstream	133131165	133139800	+
chr19	36796897	36797258	+	362	Tnks2	NM_001163635	37153.5	96399,5	Upstream	36834231	36893477	+
chrX	164135493	164135766	+	274	Ace2	NM_001130513	3711.5	52788,5	Upstream	164139341	164188418	+
chr7	19231964	19232231	+	268	Opa3	NM_207525	3709.5	14719,5	Within	19228388	19246817	+
chr8	85700790	85700983	+	194	Neto2	NM_001357288	37.5	64169,5	Within	85700924	85636717	-
chr9	99876025	99876390	+	366	Sox14	NM_011440	37.5	2102,5	Upstream	99876170	99874105	-
chr3	37687266	37687583	+	318	Gm5148	NM_198657	36935.5	26764,5	Downstream	37724360	37714189	-
chr1	164252596	164252879	+	284	Slc19a2	NM_001276455	3692.5	12647,5	Within	164249045	164265385	+
chr11	98794997	98795294	+	298	Msl1	NM_001361931	369.5	12713,5	Upstream	98795515	98807859	+
chr12	82935339	82935626	+	288	1700085C21Rik	NR_046045	3672.5	2963,5	Within	82939155	82932519	-
chr5	114041404	114041615	+	212	Dao	NM_001286396	36702.5	15834,5	Downstream	114004807	114025675	+
chr11	112828549	112829044	+	496	1700012H19Rik	NR_130164	3668.5	5832,5	Upstream	112825128	112822964	-
chr6	31560149	31560392	+	244	Podxl	NM_013723	3666.5	40778,5	Within	31563937	31519492	-
chr15	102235493	102235704	+	212	Itgb7	NM_013566	3663.5	19604,5	Upstream	102231935	102215994	-
chr13	58215900	58216139	+	240	Ubqln1	NM_026842	366.5	39864,5	Upstream	58215653	58176155	-
chr9	98955872	98956073	+	202	Foxl2	NM_012020	366.5	2153,5	Within	98955606	98958126	+
chr3	130712980	130713227	+	248	Ostc	NM_025509	3659.5	17187,5	Upstream	130709444	130695916	-
chr11	96261321	96261698	+	378	Mir196a-1	NR_029721	3653.5	3755,5	Upstream	96265163	96265265	+
chr5	117360787	117361122	+	336	Wsb2	NM_021539	3650.5	17630,5	Within	117357304	117378585	+
chr13	38425233	38425530	+	298	4930579J19Rik	NR_131033	36411.5	34858,5	Downstream	38461793	38460240	-
chr8	41133893	41134286	+	394	Mtus1	NM_001005863	363.5	143178,5	Upstream	41133726	40990911	-
chr17	56078966	56079567	+	602	Hdgfl2	NM_001331053	363.5	21337,5	Upstream	56079630	56100604	+
chr11	24074287	24074574	+	288	Bcl11a	NM_016707	3624.5	99127,5	Upstream	24078055	24173558	+
chr1	39901183	39901366	+	184	Map4k4	NM_008696	362.5	125035,5	Within	39900912	40026310	+
chr5	101700697	101700938	+	242	Nkx6-1	NM_144955	36106.5	41621,5	Upstream	101664711	101659196	-
chr10	128084813	128085034	+	222	Mir677	NR_030442	361.5	439,5	Upstream	128085285	128085363	+
chr18	6490090	6490479	+	390	Mir1893	NR_035446	361.5	278,5	Downstream	6490646	6490563	-
chr7	25575973	25576200	+	228	Ceacam2	NM_007543	36082.5	60045,5	Upstream	25540004	25516041	-
chr2	70035417	70035624	+	208	Myo3b	NM_177376	3604.5	393674,5	Upstream	70039125	70429195	+
chr15	77842419	77842652	+	234	Myh9	NM_022410	360.5	81951,5	Upstream	77842175	77760584	-
chr10	42714758	42715039	+	282	Ostm1	NM_172416	35983.5	12436,5	Downstream	42678915	42702462	+
chr1	131061791	131062066	+	276	Mapkapk2	NM_008551	35914.5	8228,5	Within	131097843	131053700	-
chr2	168741313	168741568	+	256	Atp9a	NM_015731	359.5	107003,5	Within	168741800	168634437	-
chr8	83608253	83608814	+	562	Dnajb1	NM_018808	359.5	4119,5	Within	83608174	83612653	+
chr18	56671886	56672191	+	306	Lmnb1	NM_010721	35773.5	81385,5	Upstream	56707812	56753424	+
chr11	31906524	31906801	+	278	Cpeb4	NM_001290678	35723.5	28972,5	Within	31870939	31935635	+
chr8	25482955	25483180	+	226	Fgfr1	NM_001079908	35690.5	92650,5	Upstream	25518758	25575718	+
chr19	38055171	38055622	+	452	Cep55	NM_028760	356.5	19028,5	Within	38055040	38074425	+
chr16	41888720	41888909	+	190	Lsamp	NM_001347236	355990	292864,5	Within	41532825	42181679	+
chr19	11965356	11965619	+	264	Osbp	NM_001033174	355.5	28626,5	Upstream	11965843	11994114	+
chr13	11167318	11167541	+	224	Zp4-ps	NR_027813	354622	358252,5	Upstream	11522051	11525682	+
chr14	48481657	48481840	+	184	Tmem260	NM_172600	35397.5	33381,5	Within	48446351	48515130	+
chr6	112982486	112982697	+	212	Srgap3	NM_080448	35325.5	264620,5	Upstream	112947266	112717971	-
chr10	89599365	89599558	+	194	Slc17a8	NM_001310710	353.5	25442,5	Within	89599815	89574019	-
chr7	141388431	141388828	+	398	Taldo1	NM_011528	3529.5	14346,5	Upstream	141392159	141402976	+
chr9	21510462	21510711	+	250	Tmed1	NR_136912	352.5	3207,5	Upstream	21510234	21507379	-
chrX	167417790	167418065	+	276	Prps2	NM_026662	35178.5	71608,5	Upstream	167382749	167346319	-
chr6	31183139	31183484	+	346	Lncpint	NR_110471	35162.5	89749,5	Within	31218474	31093562	-
chr13	64053990	64054239	+	250	Hsd17b3	NM_008291	35086.5	4158,5	Downstream	64089201	64058273	-
chr4	106839940	106840143	+	204	Acot11	NM_001347159	35034.5	95487,5	Upstream	106805007	106744554	-
chr6	54851801	54852080	+	280	Znrf2	NM_199143	35025.5	38283,5	Within	54816915	54890224	+
chr4	129057624	129057961	+	338	Rnf19b	NM_029219	350.5	26733,5	Upstream	129058143	129084526	+
chr16	91597497	91597792	+	296	Tmem50b	NM_030018	35.5	23137,5	Within	91597680	91574507	-
chr19	41911796	41912015	+	220	Pgam1	NM_023418	35.5	6759,5	Within	41911870	41918665	+
chr6	64763983	64764168	+	186	Atoh1	NM_007500	34951.5	32830,5	Downstream	64729124	64731245	+
chr12	109417786	109417999	+	214	Dlk1	NR_033813	34929.5	45443,5	Upstream	109452822	109463336	+
chr10	80966341	80966582	+	242	Gng7	NM_001038655	34903.5	17838,5	Within	81001365	80948623	-
chr6	124930945	124931130	+	186	Mlf2	NM_001170341	349.5	5111,5	Upstream	124931387	124936149	+
chr18	57745033	57745314	+	282	Gm19519	NR_152224	34821.5	28989,5	Downstream	57779995	57774163	-
chr9	77952065	77952300	+	236	Elovl5	NM_134255	34818.5	32336,5	Within	77917364	77984519	+
chr1	75317835	75318136	+	302	Dnpep	NM_001110831	348.5	9421,5	Upstream	75317637	75308564	-
chr1	160212961	160213516	+	556	Cacybp	NM_009786	346.5	10872,5	Upstream	160212892	160202366	-
chr14	44912867	44913060	+	194	Mir327	NR_030556	34547.5	34478,5	Downstream	44947511	44947442	-
chr13	9097189	9097472	+	284	Larp4b	NM_172585	3450.5	77120,5	Within	9093880	9174451	+
chr11	96194389	96194930	+	542	Hoxb13	NM_008267	344.5	1950,5	Within	96194315	96196610	+
chr7	132644795	132645206	+	412	Lhpp	NM_029609	34358.5	61418,5	Within	132610642	132706419	+
chr8	33963952	33964327	+	376	Rbpms	NM_001286168	34276.5	181496,5	Upstream	33929863	33782643	-
chr5	32132929	32133170	+	242	Fosl2	NM_008037	3421.5	24789,5	Upstream	32136471	32157839	+
chr9	21615569	21616082	+	514	Smarca4	NM_001357764	342.5	88404,5	Upstream	21616168	21704230	+
chr5	142851695	142851960	+	266	Tnrc18	NM_178242	34165.5	97038,5	Upstream	142817662	142754789	-
chr17	57275505	57275860	+	356	Vav1	NM_011691	3416.5	53553,5	Upstream	57279099	57329236	+
chr12	17724801	17725054	+	254	Hpcal1	NM_016677	34119.5	67000,5	Within	17690808	17791928	+
chr8	106210471	106210712	+	242	Slc7a6os	NR_152744	341.5	10154,5	Within	106210933	106200437	-
chr1	54557693	54558358	+	666	Pgap1	NM_001163314	341.5	85026,5	Upstream	54557684	54472999	-
chr4	63625690	63625987	+	298	Tex48	NM_029324	3405.5	18750,5	Upstream	63622433	63607088	-
chr6	141252476	141252869	+	394	Pde3a	NM_018779	3404.5	253267,5	Within	141249268	141505940	+
chr4	67167748	67168107	+	360	Tlr4	NM_021297	340378	321346,5	Downstream	66827550	66846581	+
chr18	75370626	75370909	+	284	Smad7	NM_001042660	3403.5	25166,5	Within	75367364	75395934	+
chr6	82740313	82740590	+	278	Hk2	NM_013820	34002.5	15425,5	Within	82774454	82725026	-
chr19	45363524	45363873	+	350	Btrc	NM_001360126	34.5	169644,5	Upstream	45363733	45533343	+
chr2	37422770	37422967	+	198	Rc3h2	NM_001290642	34.5	52798,5	Within	37422903	37370070	-
chr15	102073713	102073900	+	188	Eif4b	NM_145625	34.5	23366,5	Within	102073772	102097173	+
chr4	117019337	117019534	+	198	Eif2b3	NM_001355225	34.5	67416,5	Within	117019401	117086852	+
chr16	45810223	45810656	+	434	Phldb2	NM_001252442	33938.5	64209,5	Within	45844378	45746230	-
chr19	47580259	47580456	+	198	Slk	NM_009289	339.5	64888,5	Within	47580018	47645246	+
chr6	3365719	3365956	+	238	Samd9l	NM_010156	33733.5	6419,5	Downstream	3399571	3372257	-
chr18	61039475	61039664	+	190	Cdx1	NM_009880	3370.5	20708,5	Upstream	61036199	61018861	-
chr16	21858243	21858482	+	240	Map3k13	NM_172821	33605.5	73514,5	Upstream	21891968	21931877	+
chr2	74701007	74701238	+	232	Hoxd9	NM_013555	3360.5	914,5	Downstream	74697762	74700208	+
chr11	83908380	83908615	+	236	Ddx52	NM_030096	33591.5	54588,5	Upstream	83942089	83963086	+
chr17	70843304	70843541	+	238	Tgif1	NM_001164077	3354.5	781,5	Downstream	70846777	70844204	-
chr4	129251619	129251974	+	356	C77080	NM_001033189	3353.5	32219,5	Upstream	129248443	129219577	-
chr1	43933519	43933796	+	278	Tpp2	NM_001310540	335.5	69342,5	Upstream	43933993	44003000	+
chr2	25982843	25983050	+	208	Camsap1	NM_001276360	335.5	56109,5	Within	25983282	25926837	-
chr1	133164553	133164736	+	184	Ppp1r15b	NM_133819	33479.5	24844,5	Downstream	133131165	133139800	+
chr15	85769043	85769332	+	290	Ppara	NM_011144	33412.5	37663,5	Within	85735775	85806851	+
chr5	108268263	108268860	+	598	Dr1	NM_026106	334.5	11959,5	Upstream	108268896	108280521	+
chr7	80990245	80990444	+	200	Zfp592	NM_178707	3338.5	54817,5	Upstream	80993683	81045162	+
chr5	120172500	120172783	+	284	Gm10390	NR_045793	33378.5	51546,5	Upstream	120139263	120121095	-
chr11	97416721	97416958	+	238	Arhgap23	NM_021493	33319.5	85560,5	Upstream	97450159	97502400	+
chr2	157566551	157566838	+	288	Blcap	NM_001355426	333.5	10333,5	Upstream	157566361	157556361	-
chr1	91053003	91053216	+	214	Lrrfip1	NM_008515	333.5	75834,5	Upstream	91053443	91128944	+
chr5	96964336	96964579	+	244	Bmp2k	NM_080708	33230.5	126590,5	Upstream	96997688	97091048	+
chr1	9943614	9943957	+	344	Snhg6	NR_024067	332.5	1761,5	Within	9944118	9942024	-
chr12	101025450	101025711	+	262	Ccdc88c	NM_001362342	3310.5	56240,5	Within	101028891	100969340	-
chr17	33092580	33092769	+	190	Zfp563	NM_001024950	3308.5	18029,5	Within	33089366	33110704	+
chrX	140509505	140509740	+	236	Tsc22d3	NR_122039	33045.5	29905,5	Downstream	140542668	140539528	-
chr16	29945966	29946269	+	304	Gm1968	NR_037689	33006.5	11808,5	Downstream	29979124	29957926	-
chr17	12916244	12916479	+	236	Tcp1	NM_001290712	33.5	8705,5	Within	12916328	12925067	+
chr19	3851575	3851902	+	328	Chka	NM_013490	33.5	42630,5	Upstream	3851772	3894369	+
chr5	111363568	111363807	+	240	Pitpnb	NM_001301643	32991.5	24671,5	Within	111330696	111388359	+
chr17	48005233	48005448	+	216	1700122O11Rik	NM_029689	32952.5	31403,5	Downstream	48038293	48036744	-
chr4	135570250	135570437	+	188	Grhl3	NM_001013756	3288.5	28456,5	Within	135573632	135541887	-
chr19	47431426	47431709	+	284	Sh3pxd2a	NM_008018	32843.5	171394,5	Within	47464411	47260173	-
chr15	61446217	61446500	+	284	D030024E09Rik	NR_040350	328092	252924,5	Downstream	61774451	61699283	-
chr5	118984892	118985393	+	502	4930413E15Rik	NR_040694	32804.5	23881,5	Downstream	118952338	118961261	+
chr15	73022935	73023140	+	206	Trappc9	NM_029640	32774.5	433418,5	Within	73055812	72589619	-
chr16	30388697	30389018	+	322	Atp13a3	NM_001128096	327.5	76434,5	Upstream	30388530	30312423	-
chr10	95112900	95113391	+	492	Gm29684	NR_131146	32679.5	7435,5	Downstream	95145825	95120581	-
chr7	140539827	140540018	+	192	Olfr536	NM_146520	32604.5	39070,5	Upstream	140507318	140500852	-
chr4	82505178	82505727	+	550	Nfib	NM_008687	326.5	215280,5	Within	82505779	82290172	-
chr17	39845751	39846758	+	1008	Rn45s	NR_046233	3258.5	2574,5	Within	39842996	39848829	+
chr17	87603322	87603645	+	324	Epcam	NM_008532	32494.5	47643,5	Upstream	87635978	87651127	+
chr2	152048866	152049371	+	506	Scrt2	NM_001160410	32409.5	46683,5	Upstream	152081528	152095802	+
chr13	53475878	53476163	+	286	Msx2	NM_013601	3240.5	9140,5	Upstream	53472780	53466880	-
chr17	32284367	32284548	+	182	Brd4	NM_001286630	324.5	88186,5	Upstream	32284133	32196271	-
chr15	11399832	11400131	+	300	Tars	NM_033074	323.5	16319,5	Upstream	11399658	11383662	-
chr12	108035614	108035805	+	192	Bcl11b	NM_001286343	32295.5	125307,5	Upstream	108003414	107910402	-
chr9	7837268	7837491	+	224	Birc2	NM_007465	322.5	19154,5	Upstream	7837057	7818225	-
chr19	27325716	27325929	+	214	Kcnv2	NM_183179	3204.5	11356,5	Within	27322618	27337179	+
chr11	87737077	87737382	+	306	Supt4a	NM_001355753	320.5	6392,5	Upstream	87737550	87743622	+
chr12	112942013	112942206	+	194	Nudt14	NM_001316724	32.5	7819,5	Within	112942142	112934290	-
chr8	105565926	105566137	+	212	Atp6v0d1	NM_013477	32.5	41571,5	Within	105566064	105524460	-
chr9	51995415	51995652	+	238	Fdx1	NM_001301728	31931.5	50563,5	Upstream	51963602	51944970	-
chr14	74915828	74916077	+	250	Lrch1	NM_001252132	31924.5	161280,5	Within	74947877	74754672	-
chr11	119089260	119089599	+	340	Cbx4	NM_007625	3192.5	11859,5	Upstream	119086237	119077570	-
chr1	135688043	135688250	+	208	Csrp1	NM_001360782	31915.5	64082,5	Upstream	135720062	135752229	+
chr6	108660101	108660516	+	416	Bhlhe40	NM_011498	319.5	6616,5	Upstream	108660628	108666925	+
chr1	153900120	153900375	+	256	Glul	NM_008131	319.5	9475,5	Within	153899928	153909723	+
chr12	112679024	112679291	+	268	Zbtb42	NM_001100460	318.5	3589,5	Within	112678839	112682747	+
chr10	80167367	80167672	+	306	Cirbp	NM_007705	318.5	4136,5	Upstream	80167838	80171656	+
chr11	100138927	100139330	+	404	Krt15	NM_008469	3179.5	7370,5	Upstream	100135949	100131758	-
chr8	25201768	25201951	+	184	Tacc1	NM_177089	317.5	47308,5	Upstream	25201542	25154551	-
chr1	53785360	53785705	+	346	Stk17b	NM_133810	317.5	30021,5	Upstream	53785215	53755511	-
chr15	103239414	103239657	+	244	Cbx5	NM_001358950	316.5	47990,5	Within	103239852	103191545	-
chr17	54685411	54685628	+	218	1700025K24Rik	NR_045825	315446	332937,5	Upstream	54370074	54352582	-
chr10	13189857	13190110	+	254	Ltv1	NM_181470	3153.5	11346,5	Within	13193137	13178637	-
chr19	6363739	6364270	+	532	Sf1	NR_122118	315.5	14033,5	Within	6363689	6378038	+
chr11	87108653	87109236	+	584	Ska2	NM_025377	315.5	14029,5	Upstream	87109260	87122974	+
chr12	13217595	13217814	+	220	Ddx1	NM_134040	31469.5	1601,5	Downstream	13249174	13219306	-
chr7	25816738	25816941	+	204	Cyp2s1	NM_028775	314.5	14371,5	Upstream	25816525	25802468	-
chr7	141508101	141508604	+	504	Chid1	NM_001369352	31347.5	15217,5	Within	141539700	141493135	-
chr10	42829067	42829322	+	256	Scml4	NM_001359264	31316.5	131587,5	Upstream	42860511	42960782	+
chr14	76414523	76414770	+	248	Tsc22d1	NM_001310646	313.5	93118,5	Upstream	76414960	76507765	+
chr4	106432977	106433176	+	200	Pcsk9	NM_153565	31248.5	9256,5	Downstream	106464325	106442333	-
chr4	99152013	99152318	+	306	Dock7	NM_001369285	31240.5	215309,5	Upstream	99120925	98936856	-
chr1	178368937	178369154	+	218	Hnrnpu	NM_016805	31230.5	42312,5	Upstream	178337815	178326733	-
chr9	96986919	96987338	+	420	Spsb4	NM_145134	31226.5	43647,5	Within	97018355	96943481	-
chr15	98001504	98001703	+	200	Col2a1	NM_001113515	3120.5	26002,5	Within	98004724	97975601	-
chr9	29100759	29100944	+	186	Ntm	NM_001357602	311834	106103,5	Within	29412685	28994748	-
chr1	63995805	63996004	+	200	Gm13749	NR_027824	31178.5	26905,5	Downstream	63964726	63968999	+
chr5	88796007	88796330	+	324	Dck	NM_007832	31156.5	12891,5	Downstream	88765012	88783277	+
chr14	99610046	99610231	+	186	Klf5	NM_009769	311448	296729,5	Downstream	99298690	99313409	+
chr2	162900232	162900519	+	288	Srsf6	NM_026499	31131.5	36744,5	Upstream	162931507	162937120	+
chr5	38845475	38845812	+	338	Clnk	NM_013748	31049.5	139187,5	Within	38876693	38706456	-
chr11	102925060	102925251	+	192	Kif18b	NM_197959	31.5	19637,5	Upstream	102925124	102905518	-
chr17	84156475	84157440	+	966	Zfp36l2	NM_001001806	30989.5	26969,5	Downstream	84187947	84183927	-
chr4	120191879	120192450	+	572	Edn2	NM_007902	30959.5	24804,5	Downstream	120161205	120167360	+
chr7	73589072	73589541	+	470	1810026B05Rik	NR_037569	30911.5	49509,5	Upstream	73558395	73539797	-
chr17	25791960	25792195	+	236	Fam173a	NM_001285982	309.5	1578,5	Within	25792387	25790499	-
chr16	37685020	37685411	+	392	Ndufb4	NM_026610	30847.5	37614,5	Upstream	37654368	37647601	-
chr19	10479702	10479989	+	288	Ppp1r32	NM_133689	3082.5	5611,5	Within	10482928	10474234	-
chr7	142966075	142966288	+	214	Ascl2	NM_008554	3082.5	639,5	Downstream	142969264	142966821	-
chr13	44408832	44409035	+	204	1700029N11Rik	NR_045489	30792.5	48633,5	Upstream	44439726	44457567	+
chr2	20936789	20937134	+	346	Arhgap21	NM_001081364	30759.5	89043,5	Within	20967721	20847918	-
chr2	71750074	71750261	+	188	Platr26	NR_037979	30751.5	19201,5	Downstream	71719416	71730966	+
chr14	99605825	99606026	+	202	Klf5	NM_009769	307236	292516,5	Downstream	99298690	99313409	+
chr1	74397235	74397528	+	294	Mir26b	NR_029743	3072.5	2987,5	Downstream	74394309	74394394	+
chr17	25015658	25015897	+	240	Ift140	NM_134126	307.5	83719,5	Upstream	25016085	25099497	+
chr9	67831830	67832215	+	386	C2cd4a	NM_001163143	307.5	1491,5	Within	67832330	67830531	-
chr14	70289039	70289340	+	302	Ppp3cc	NM_008915	307.5	71325,5	Within	70289497	70217864	-
chr13	53316685	53316890	+	206	Ror2	NM_013846	30663.5	207471,5	Upstream	53286124	53109316	-
chr1	42388093	42388490	+	398	Pantr1	NR_027826	306534	259907,5	Downstream	42694825	42648199	-
chr6	58831597	58831944	+	348	Herc3	NM_001361966	306.5	88625,5	Within	58831464	58920396	+
chr19	5024165	5024458	+	294	Slc29a2	NM_007854	306.5	7660,5	Within	5024005	5031972	+
chr3	101805464	101805831	+	368	Mab21l3	NM_172295	30575.5	7427,5	Downstream	101836223	101813075	-
chr13	66963432	66963733	+	302	Mterf3	NM_025547	30510.5	51488,5	Upstream	66933072	66912094	-
chr1	170885058	170885411	+	354	Dusp12	NM_001356486	305.5	11048,5	Within	170885540	170874186	-
chr2	93049068	93049361	+	294	Prdm11	NM_001368848	3049.5	84062,5	Upstream	93046165	92965152	-
chr11	117651128	117651355	+	228	Tnrc6c	NM_198022	3046.5	112199,5	Upstream	117654288	117763441	+
chr11	62107341	62107522	+	182	Specc1	NM_001029936	30408.5	115581,5	Within	62077023	62223013	+
chr10	19015619	19015810	+	192	Tnfaip3	NM_009397	304.5	14805,5	Upstream	19015410	19000909	-
chr8	120537260	120537583	+	324	1700016A09Rik	NR_151732	304.5	530,5	Within	120537726	120536891	-
chr10	105544123	105544350	+	228	Tmtc2	NM_177368	30242.5	356573,5	Within	105574479	105187663	-
chr15	103239782	103240405	+	624	Hnrnpa1	NM_010447	302.5	4868,5	Upstream	103240396	103244962	+
chr16	44745935	44746186	+	252	Gtpbp8	NM_001159329	302.5	7182,5	Within	44746363	44738878	-
chr13	75707677	75707892	+	216	Ell2	NM_138953	301.5	64573,5	Within	75707483	75772358	+
chr6	118419617	118419818	+	202	Bms1	NM_194339	300.5	36337,5	Upstream	118419417	118383380	-
chr4	40142851	40143076	+	226	Aco1	NM_007386	300.5	56045,5	Upstream	40143264	40199009	+
chr12	111713065	111713442	+	378	Bag5	NM_001324480	300.5	3763,5	Upstream	111712953	111709490	-
chr14	73509979	73510178	+	200	Med4	NM_026119	30.5	8466,5	Within	73510048	73518545	+
chr14	26637983	26638222	+	240	Arf4	NM_007479	30.5	18739,5	Upstream	26638133	26656842	+
chr11	95666829	95667022	+	194	Phb	NM_008831	30.5	13847,5	Upstream	95666956	95680773	+
chr18	38338901	38339146	+	246	Gnpda1	NM_011937	30.5	11487,5	Upstream	38338993	38327536	-
chrX	36903361	36903630	+	270	Nkrf	NM_029891	30.5	17505,5	Upstream	36903465	36885990	-
chr2	112454854	112455133	+	280	Emc7	NM_133749	30.5	12442,5	Upstream	112455024	112467436	+
chr19	46338444	46338815	+	372	Cuedc2	NM_024192	30.5	8818,5	Within	46338660	46329811	-
chr1	58445359	58445620	+	262	Ppil3	NM_001285827	3.5	14497,5	Upstream	58445486	58430992	-
chr11	69059669	69059886	+	218	Borcs6	NM_028005	3.5	1798,5	Within	69059774	69061576	+
chr2	173021742	173022053	+	312	Rbm38	NM_019547	3.5	12833,5	Upstream	173021901	173034731	+
chr16	97733663	97733960	+	298	Ripk4	NM_023663	29967.5	8120,5	Downstream	97763779	97741932	-
chr9	7658056	7658259	+	204	Mmp20	NM_013903	29927.5	16810,5	Within	7628230	7674968	+
chr2	93217344	93217581	+	238	Trp53i11	NR_151503	29915.5	27900,5	Downstream	93187547	93189562	+
chr2	163503693	163504040	+	348	Hnf4a	NM_001312906	2989.5	69040,5	Upstream	163506856	163572907	+
chr14	99596400	99596581	+	182	Klf5	NM_009769	297800	283081,5	Downstream	99298690	99313409	+
chr13	54438804	54439365	+	562	Thoc3	NM_028597	29755.5	19751,5	Downstream	54468840	54458836	-
chr8	116921928	116922145	+	218	Cenpn	NM_028131	297.5	19466,5	Within	116921739	116941503	+
chr2	158409625	158409982	+	358	Ralgapb	NM_001369183	297.5	89449,5	Upstream	158410101	158499253	+
chr10	128566100	128566361	+	262	Pa2g4	NM_011119	296.5	8465,5	Upstream	128565934	128557765	-
chr4	119422425	119423008	+	584	Ppcs	NM_026494	296.5	4190,5	Upstream	119422420	119418526	-
chr12	109615182	109615419	+	238	Mir370	NR_029918	2956.5	3035,5	Upstream	109618257	109618336	+
chr15	66969685	66970188	+	504	Ndrg1	NM_008681	295.5	40619,5	Upstream	66969641	66929317	-
chr4	141060650	141061031	+	382	Crocc	NM_001145958	295.5	44204,5	Upstream	141060545	141016636	-
chr9	102717143	102717872	+	730	Amotl2	NM_019764	295.5	15909,5	Upstream	102717803	102733417	+
chr11	120903245	120903626	+	382	Ccdc57	NM_027745	29436.5	76894,5	Within	120932872	120826541	-
chr1	151167216	151167717	+	502	C730036E19Rik	NR_038011	29433.5	23371,5	Downstream	151138033	151144095	+
chr7	126475259	126475590	+	332	Sh2b1	NM_011363	294.5	8432,5	Upstream	126475130	126466992	-
chr14	99856242	99856519	+	278	Klf12	NM_010636	293416	14258,5	Downstream	100149796	99870639	-
chr15	102963662	102964061	+	400	Hoxc10	NM_010462	2933.5	8035,5	Upstream	102966795	102971897	+
chr5	72868027	72868282	+	256	Tec	NM_013689	293.5	112437,5	Within	72868448	72755717	-
chr6	147091233	147091502	+	270	Klhl42	NM_001081237	293.5	21410,5	Within	147091074	147112778	+
chr5	53078523	53078760	+	238	Slc34a2	NM_011402	29289.5	6978,5	Downstream	53049352	53071663	+
chr2	21234775	21235220	+	446	Thnsl1	NM_001362773	29274.5	19988,5	Downstream	21205723	21215009	+
chr5	91110148	91110589	+	442	Areg	NM_009704	29229.5	38063,5	Upstream	91139598	91148432	+
chr1	156503435	156503660	+	226	Soat1	NM_009230	29219.5	75440,5	Upstream	156474328	156428107	-
chr5	52537059	52537260	+	202	Lgi2	NM_001310604	29146.5	3643,5	Within	52566306	52533516	-
chr15	77124542	77124795	+	254	Rbfox2	NM_001110829	29143.5	45679,5	Within	77153812	77078989	-
chr3	89281102	89281383	+	282	Efna1	NM_001162425	291.5	9513,5	Upstream	89280951	89271729	-
chr7	16273839	16274128	+	290	Inafm1	NM_001136270	291.5	1971,5	Upstream	16273692	16272012	-
chr7	29251258	29251485	+	228	2200002D01Rik	NM_028179	2904.5	3851,5	Upstream	29248467	29247520	-
chr5	101374218	101374409	+	192	Nkx6-1	NM_144955	290398	284882,5	Downstream	101664711	101659196	-
chr2	132253343	132253598	+	256	Pcna	NM_011045	290.5	4185,5	Upstream	132253180	132249285	-
chr5	8422261	8422832	+	572	Slc25a40	NM_001289595	290.5	32292,5	Upstream	8422837	8454839	+
chr7	143548475	143549184	+	710	Nap1l4	NM_001285489	290.5	35251,5	Within	143549120	143513578	-
chr11	69758527	69758798	+	272	Polr2a	NM_001291068	29.5	24664,5	Upstream	69758633	69733998	-
chr12	85280279	85280532	+	254	Acyp1	NM_025421	29.5	8008,5	Within	85280435	85272397	-
chr6	127453424	127453887	+	464	Parp11	NM_181402	29.5	40605,5	Within	127453626	127494261	+
chr3	67582557	67582918	+	362	Mfsd1	NM_025813	29.5	21493,5	Upstream	67582767	67604231	+
chr12	76255161	76255360	+	200	Mthfd1	NM_138745	29.5	64559,5	Within	76255231	76319820	+
chr9	13749024	13749273	+	250	Mtmr2	NM_001372573	29.5	59747,5	Upstream	13749178	13808896	+
chr9	123717458	123717733	+	276	Lztfl1	NM_033322	29.5	23190,5	Within	123717625	123694405	-
chr14	95591133	95591380	+	248	Spertl	NM_001358241	289996	291521,5	Upstream	95881253	95882778	+
chr16	24476964	24477145	+	182	Lpp	NM_001145952	28964.5	515523,5	Within	24448090	24992578	+
chr9	58060902	58061263	+	362	Gm16130	NM_001243265	28809.5	12085,5	Downstream	58032273	58048997	+
chr9	21546482	21546727	+	246	Carm1	NM_021531	288.5	42860,5	Upstream	21546893	21589465	+
chr11	62487087	62487302	+	216	Pigl	NM_001364771	28754.5	27747,5	Downstream	62458440	62459447	+
chr14	70354207	70354392	+	186	Slc39a14	NM_144808	2875.5	50833,5	Upstream	70351424	70303466	-
chr18	20896186	20896545	+	360	Trappc8	NM_001361188	287.5	79142,5	Upstream	20896078	20817223	-
chr4	135353272	135353595	+	324	Srrm1	NM_016799	287.5	32949,5	Upstream	135353146	135320484	-
chr9	72925716	72926147	+	432	Pygo1	NM_028116	287.5	26653,5	Within	72925644	72952585	+
chr11	102576141	102576362	+	222	Gm11627	NR_040286	2867.5	146,5	Downstream	102579119	102576398	-
chr12	12421014	12421209	+	196	4921511I17Rik	NR_045829	28636.5	69590,5	Upstream	12392475	12351521	-
chr19	6117885	6118714	+	830	Sac3d1	NM_133678	286.5	2296,5	Within	6118586	6116003	-
chr13	63268419	63268820	+	402	Gm16907	NR_045794	28527.5	20533,5	Downstream	63297147	63289153	-
chr1	133452536	133452901	+	366	Sox13	NM_011439	28506.5	70419,5	Upstream	133424212	133382299	-
chr10	60828557	60828904	+	348	Unc5b	NM_001359273	2850.5	66137,5	Within	60831581	60762593	-
chr14	20082748	20083025	+	278	Saysd1	NM_026209	285.5	7251,5	Within	20083172	20075635	-
chr11	98775477	98775848	+	372	Nr1d1	NM_145434	285.5	7731,5	Upstream	98775377	98767931	-
chr11	120344474	120344657	+	184	Mir6935	NR_105900	2847.5	2783,5	Downstream	120347413	120347349	-
chr13	41458787	41459052	+	266	Nedd9	NM_001111324	28440.5	149004,5	Within	41487360	41309915	-
chr3	100489308	100489645	+	338	Tent5c	NM_001142952	284.5	17941,5	Upstream	100489192	100471535	-
chr1	39749259	39749516	+	258	Rfx8	NM_001145660	28398.5	84087,5	Upstream	39720989	39665300	-
chr17	35232050	35232293	+	244	Atp6v1g2	NM_001347351	2837.5	6595,5	Upstream	35235009	35238767	+
chr2	71690863	71691266	+	404	Platr26	NR_037979	28351.5	39901,5	Upstream	71719416	71730966	+
chr5	90612064	90612303	+	240	Rassf6	NM_028478	28343.5	9108,5	Within	90640527	90603075	-
chr12	69725077	69725378	+	302	Dmac2l	NM_026536	283.5	19437,5	Within	69724944	69744665	+
chr19	45998209	45998630	+	422	4930505N22Rik	NR_152221	283.5	14966,5	Within	45998136	46013386	+
chr6	94697215	94697416	+	202	Lrig1	NM_008377	2829.5	92787,5	Within	94700145	94604528	-
chr2	164457942	164458349	+	408	Sys1	NM_025575	2824.5	7364,5	Upstream	164460970	164465510	+
chr3	79914070	79914253	+	184	Gask1b	NM_133187	28232.5	32116,5	Within	79885929	79946278	+
chr2	71146082	71146465	+	384	Cybrd1	NM_028593	28220.5	3347,5	Downstream	71118053	71142926	+
chr18	73787155	73787420	+	266	Me2	NM_145494	28150.5	22334,5	Within	73815438	73764953	-
chr5	131852001	131852236	+	236	4930563F08Rik	NR_040704	28149.5	31649,5	Upstream	131880268	131883768	+
chr11	94653652	94653891	+	240	Eme1	NM_177752	28.5	8799,5	Upstream	94653743	94644972	-
chr11	58613357	58613570	+	214	2210407C18Rik	NM_144544	28.5	5258,5	Within	58613492	58608205	-
chr10	18844949	18845248	+	300	Perp	NM_022032	28.5	11973,5	Within	18845070	18857072	+
chr8	3500378	3500601	+	224	Mcoln1	NM_053177	28.5	14741,5	Upstream	3500518	3515231	+
chr15	95790662	95790965	+	304	Ano6	NM_001253813	28.5	184658,5	Upstream	95790842	95975472	+
chr7	139360856	139361457	+	602	Inpp5a	NM_001127363	27951.5	218495,5	Upstream	139389108	139579652	+
chr8	33641565	33641828	+	264	Ubxn8	NM_178648	279.5	22111,5	Within	33641976	33619585	-
chr3	20007370	20007591	+	222	Hps3	NM_001146324	27829.5	7739,5	Downstream	20035310	20015220	-
chr4	101292925	101293298	+	374	Jak1	NM_146145	27829.5	141138,5	Upstream	101265282	101151973	-
chr7	44496460	44496933	+	474	Emc10	NM_197991	278.5	6760,5	Upstream	44496418	44489936	-
chr7	127276730	127276943	+	214	Sephs2	NM_009266	2777.5	4958,5	Upstream	127274059	127271878	-
chrX	9244970	9245165	+	196	Xk	NM_023500	27715.5	68177,5	Upstream	9272783	9313245	+
chr1	105962483	105962670	+	188	Gm7160	NR_151625	27705.5	16772,5	Downstream	105990282	105979349	-
chr8	86594133	86594388	+	256	Abcc12	NM_172912	27670.5	89420,5	Upstream	86566590	86504840	-
chr1	78312943	78313272	+	330	Sgpp2	NM_001004173	2762.5	107178,5	Within	78310345	78420286	+
chr8	18769028	18769333	+	306	Angpt2	NM_007426	27618.5	78918,5	Upstream	18741562	18690262	-
chr4	98106901	98107366	+	466	Tm2d1	NM_053157	276132	248235,5	Downstream	98383265	98355369	-
chr3	122511044	122511299	+	256	Bcar3	NM_001355264	27603.5	19019,5	Within	122483568	122530191	+
chr4	52439065	52439416	+	352	Smc2os	NR_045175	276.5	8957,5	Upstream	52438964	52430283	-
chr1	77468975	77469460	+	486	Mir6352	NR_105770	27550.5	27434,5	Downstream	77496768	77496652	-
chr13	119790864	119791299	+	436	Zfp131	NM_001302549	275.5	25896,5	Upstream	119790806	119765185	-
chr9	40800897	40801102	+	206	Hspa8	NM_031165	275.5	4202,5	Upstream	40801275	40805202	+
chr4	85205033	85205326	+	294	Sh3gl2	NM_019535	275.5	184199,5	Upstream	85205455	85389379	+
chrX	147581455	147581638	+	184	Lrch2	NM_001081173	27465.5	111169,5	Upstream	147554081	147470377	-
chr15	85233360	85233545	+	186	Fbln1	NM_010180	27445.5	52841,5	Within	85206007	85286294	+
chr12	12938979	12939222	+	244	Mycn	NM_008709	2735.5	3008,5	Within	12941836	12936092	-
chr2	170221221	170221510	+	290	Gm17619	NR_157067	27312.5	28918,5	Upstream	170194053	170192447	-
chr5	119080801	119081050	+	250	1700081H04Rik	NR_040693	27309.5	33617,5	Upstream	119108235	119114543	+
chr3	97254354	97254975	+	622	Bcl9	NM_029933	27300.5	51003,5	Upstream	97227364	97203661	-
chr5	99978735	99979688	+	954	Hnrnpd	NM_007516	273.5	23277,5	Upstream	99978938	99955934	-
chr15	103061599	103061786	+	188	Hoxc4	NM_013553	27298.5	24840,5	Downstream	103034394	103036852	+
chr9	103507348	103507613	+	266	Bfsp2	NM_001002896	27232.5	82557,5	Upstream	103480248	103424923	-
chr5	74065582	74065795	+	214	Usp46	NM_177561	2722.5	65651,5	Within	74068411	74000037	-
chr15	84680432	84681017	+	586	Prr5	NM_146061	272.5	22948,5	Upstream	84680997	84703673	+
chr1	191910073	191910416	+	344	1700034H15Rik	NR_030669	2717.5	16173,5	Upstream	191907527	191894071	-
chr16	87725975	87726214	+	240	Bach1	NM_007520	27141.5	7251,5	Within	87698953	87733346	+
chr13	51642418	51642615	+	198	Cks2	NM_025415	2714.5	8145,5	Upstream	51645231	51650662	+
chr12	80115563	80115890	+	328	Zfp36l1	NM_007564	2713.5	7967,5	Upstream	80113013	80107759	-
chr13	97007161	97007406	+	246	1700029F12Rik	NM_025585	27078.5	14579,5	Downstream	97034362	97021863	-
chr10	126928251	126928514	+	264	Atp23	NM_001358969	27011.5	41135,5	Upstream	126901371	126887247	-
chr1	182408769	182409022	+	254	Trp53bp2	NM_173378	270.5	53540,5	Upstream	182409166	182462436	+
chr16	37868014	37868243	+	230	Lrrc58	NM_177093	270.5	20728,5	Upstream	37868399	37888857	+
chr5	66337045	66337744	+	700	Apbb2	NM_001201416	270.5	38670,5	Within	66337665	66298724	-
chr15	34443147	34443350	+	204	Rpl30	NM_001163485	27.5	2741,5	Within	34443276	34440507	-
chr10	41887295	41887526	+	232	Sesn1	NM_001013370	27.5	21025,5	Upstream	41887438	41908436	+
chr6	52201034	52201267	+	234	Hoxaas3	NR_015611	27.5	12446,5	Within	52201123	52213597	+
chr2	73892555	73892778	+	224	Atf2	NM_001284372	27.5	76158,5	Upstream	73892639	73816508	-
chr4	53713971	53714280	+	310	Fktn	NM_139309	27.5	51659,5	Upstream	53714153	53765785	+
chr9	21835326	21835637	+	312	Angptl8	NM_001080940	27.5	1865,5	Upstream	21835509	21837347	+
chr13	102037109	102037330	+	222	Pik3r1	NM_001077495	269002	356459,5	Upstream	101768217	101680760	-
chr4	135873979	135874252	+	274	Pnrc2	NM_026383	269.5	3190,5	Upstream	135873846	135870925	-
chr16	35911450	35911693	+	244	Parp9	NM_030253	26897.5	61049,5	Upstream	35938469	35972621	+
chr3	50026147	50026412	+	266	Pcdh18	NM_130448	268964	282984,5	Upstream	49757316	49743295	-
chr17	6755741	6756180	+	440	Ezr	NM_009510	26819.5	17830,5	Within	6782780	6738130	-
chr2	132172007	132172260	+	254	Slc23a2	NM_001355430	26813.5	119638,5	Upstream	132145320	132052495	-
chr9	45204171	45204436	+	266	Tmprss4	NM_145403	268.5	31578,5	Upstream	45204035	45172725	-
chr10	26051362	26051609	+	248	Gm9767	NR_028030	26768.5	27961,5	Upstream	26078254	26079447	+
chr1	67065336	67065915	+	580	Lancl1	NM_001190985	26753.5	65109,5	Upstream	67038872	67000516	-
chr1	46003524	46003849	+	326	Stk-ps2	NR_037691	26750.5	16727,5	Downstream	46030437	46020414	-
chr8	40019410	40019593	+	184	Fgf20	NM_030610	267452	259663,5	Downstream	40286953	40279165	-
chr5	92761725	92761930	+	206	Mir1961	NR_035487	26734.5	26622,5	Downstream	92788562	92788450	-
chr8	18768067	18768358	+	292	Angpt2	NM_007426	26650.5	77950,5	Upstream	18741562	18690262	-
chr3	81535426	81536097	+	672	A830029E22Rik	NR_138586	266262	269399,5	Upstream	81802024	81805161	+
chr18	69898849	69899060	+	212	Ccdc68	NM_201362	26603.5	70529,5	Upstream	69925558	69969484	+
chr9	4309295	4309802	+	508	Kbtbd3	NM_026962	266.5	22183,5	Upstream	4309815	4331732	+
chr10	26798975	26799178	+	204	Arhgap18	NM_176837	26565.5	119571,5	Within	26772511	26918648	+
chr19	24529243	24529454	+	212	Pip5k1b	NM_008846	26523.5	234555,5	Within	24555872	24294793	-
chr2	31950399	31950736	+	338	Aif1l	NM_145144	265.5	22874,5	Within	31950302	31973442	+
chr19	42129120	42129397	+	278	Avpi1	NM_027106	265.5	5984,5	Upstream	42128993	42123274	-
chr18	11317134	11317491	+	358	Gata6os	NR_105023	264746	275276,5	Upstream	11052567	11042036	-
chr19	44267070	44267349	+	280	Scd2	NM_009128	26465.5	39652,5	Upstream	44293675	44306862	+
chr19	18712846	18713093	+	248	D030056L22Rik	NM_001374130	264.5	5459,5	Upstream	18713234	18718429	+
chr18	73703756	73704355	+	600	Smad4	NR_157374	264.5	69265,5	Upstream	73703791	73634790	-
chr14	54227417	54227680	+	264	Dad1	NM_010015	26380.5	12111,5	Downstream	54253929	54239660	-
chr12	79661314	79661711	+	398	9430078K24Rik	NR_131075	263220	255505,5	Downstream	79924733	79917018	-
chr9	31437660	31438183	+	524	Tmem45b	NM_144936	26316.5	11726,5	Within	31464238	31426195	-
chr12	76532997	76533594	+	598	Plekhg3	NM_153804	263.5	45743,5	Upstream	76533559	76579039	+
chr9	122351633	122352124	+	492	Abhd5	NM_026179	263.5	29644,5	Within	122351615	122381523	+
chr16	4559222	4559693	+	472	Tfap4	NM_031182	262.5	14797,5	Within	4559720	4544660	-
chr12	3780704	3780903	+	200	Dnmt3a	NM_007872	26175.5	133639,5	Upstream	3806979	3914443	+
chr9	57648120	57648421	+	302	Csk	NM_007783	2617.5	21625,5	Upstream	57645653	57626645	-
chr9	121521730	121521929	+	200	Cck	NM_001284508	26135.5	32006,5	Upstream	121495694	121489823	-
chr9	21288094	21288367	+	274	Kri1	NM_145416	261.5	14774,5	Upstream	21287969	21273456	-
chr13	36117401	36117836	+	436	Lyrm4	NM_201358	261.5	138822,5	Upstream	36117357	35978796	-
chr11	70221165	70221346	+	182	Slc16a13	NM_172371	261.5	4464,5	Upstream	70220994	70216791	-
chr17	25832841	25833520	+	680	Stub1	NM_019719	261.5	2547,5	Upstream	25832919	25830633	-
chr15	97028457	97028750	+	294	Slc38a4	NM_001358058	2609.5	33781,5	Within	97031213	96994822	-
chr12	79664303	79664518	+	216	9430078K24Rik	NR_131075	260322	252607,5	Downstream	79924733	79917018	-
chr4	141573782	141574039	+	258	Fblim1	NM_001163256	26013.5	2150,5	Downstream	141599924	141576061	-
chr13	67500111	67500412	+	302	Zfp58	NM_001007575	260.5	10095,5	Within	67500522	67490166	-
chr18	35829597	35829924	+	328	Cxxc5	NM_133687	26.5	31932,5	Upstream	35829787	35861693	+
chr4	150003068	150003351	+	284	H6pd	NM_001291004	26.5	23736,5	Within	150003236	149979473	-
chr9	83548230	83548497	+	268	Sh3bgrl2	NM_172507	26.5	51927,5	Within	83548337	83600291	+
chr4	63544670	63544911	+	242	Atp6v1g1	NM_024173	26.5	5910,5	Within	63544764	63550701	+
chr8	12100138	12100425	+	288	Tex29	NM_029326	259762	244520,5	Downstream	11840520	11855761	+
chr13	97533914	97534177	+	264	Gm5086	NR_046157	25953.5	49948,5	Upstream	97559999	97583994	+
chr10	119024429	119024708	+	280	Gm33677	NR_152787	25930.5	3720,5	Downstream	119050499	119028289	-
chr15	74098781	74099128	+	348	Mroh5	NM_001368162	259284	312019,5	Upstream	73839671	73786935	-
chr8	40991707	40991968	+	262	B430010I23Rik	NR_015457	25899.5	32378,5	Upstream	41017737	41024216	+
chr13	92636904	92637161	+	258	Serinc5	NM_172588	25895.5	74913,5	Within	92611137	92711946	+
chr6	53981189	53981370	+	182	4921529L05Rik	NR_110484	2589.5	36750,5	Within	53978690	54018030	+
chr10	8214112	8214359	+	248	Tab2	NM_138667	258112	308588,5	Upstream	7956123	7905647	-
chr5	33103848	33104071	+	224	Slc5a1	NM_019810	258.5	58739,5	Upstream	33104218	33162699	+
chr1	40764819	40765052	+	234	Mfsd9	NM_172499	25721.5	7103,5	Downstream	40790657	40772039	-
chr4	143238307	143238534	+	228	Prdm2	NM_001256380	25711.5	110952,5	Upstream	143212709	143127468	-
chr8	37995308	37995491	+	184	Mir383	NR_029884	256802	256732,5	Downstream	38252202	38252132	-
chr12	108249575	108249872	+	298	Ccdc85c	NM_001159910	25669.5	46124,5	Within	108275393	108203599	-
chr2	173152622	173153009	+	388	Pck1	NM_011044	256.5	6458,5	Upstream	173153072	173159274	+
chr9	87021552	87021991	+	440	Cyb5r4	NM_001359962	256.5	56002,5	Upstream	87022028	87077774	+
chr4	49480919	49481176	+	258	Baat	NM_007519	25510.5	8369,5	Downstream	49506558	49489417	-
chr19	34846104	34846445	+	342	Mir107	NR_029783	25501.5	25588,5	Upstream	34820773	34820686	-
chr10	121059341	121059668	+	328	Wif1	NM_011915	25501.5	41137,5	Within	121034003	121100642	+
chr3	98013147	98013416	+	270	Notch2	NM_010928	255.5	137085,5	Upstream	98013537	98150367	+
chr19	25237116	25237343	+	228	Kank1	NM_001348180	255.5	197268,5	Within	25236974	25434498	+
chr8	45999982	46000229	+	248	Ankrd37	NM_001039562	255.5	3198,5	Upstream	45999850	45996907	-
chr2	28582847	28583200	+	354	Gtf3c5	NM_148928	255.5	16779,5	Within	28583279	28566244	-
chr4	130637711	130637976	+	266	Pum1	NM_001159606	25476.5	143722,5	Upstream	130663320	130781566	+
chr9	67046311	67046522	+	212	Tpm1	NM_001164256	2545.5	22575,5	Upstream	67043871	67023841	-
chr7	119892812	119893017	+	206	Dcun1d3	NM_173408	2543.5	39752,5	Within	119895458	119853162	-
chr15	80208495	80208810	+	316	Mief1	NM_178719	25426.5	44718,5	Upstream	80234079	80253371	+
chr3	57342826	57343033	+	208	Gm51274	NR_162799	25418.5	25483,5	Upstream	57317511	57317446	-
chr1	91023934	91024207	+	274	Lrrfip1	NM_001111312	25344.5	104873,5	Within	90998726	91128944	+
chr6	140995849	140996200	+	352	Pde3a	NM_018779	253244	509915,5	Upstream	141249268	141505940	+
chr15	5116009	5116708	+	700	Rpl37	NM_026069	253.5	2781,5	Upstream	5116612	5119140	+
chr12	99625351	99625542	+	192	1700064M15Rik	NR_045288	2527.5	605,5	Downstream	99627974	99626052	-
chr12	25381549	25381788	+	240	Gm17746	NR_045844	252496	249394,5	Downstream	25129173	25132274	+
chr2	166993666	166993887	+	222	Stau1	NM_011490	2522.5	46228,5	Within	166996299	166947548	-
chr8	80739613	80739810	+	198	Smarca5	NM_053124	252.5	39769,5	Upstream	80739459	80699942	-
chr3	135439212	135439541	+	330	Ube2d3	NM_001356597	251.5	28837,5	Within	135439125	135468214	+
chr4	132421968	132422421	+	454	Phactr4	NM_001161797	251.5	66270,5	Within	132422446	132355924	-
chr11	120230972	120231759	+	788	2900052L18Rik	NR_151480	251.5	5837,5	Within	120231617	120225528	-
chr1	74816921	74817300	+	380	Wnt10a	NM_009518	25092.5	12935,5	Downstream	74792018	74804175	+
chr13	55296789	55297028	+	240	Rab24	NM_009000	25071.5	22313,5	Downstream	55321980	55319222	-
chr8	19979917	19980462	+	546	Gm21119	NM_001270553	250614	82980,5	Within	19729575	20063170	+
chr11	49089428	49089613	+	186	Ifi47	NM_001271676	2504.5	7466,5	Within	49087016	49096987	+
chr11	101201045	101201244	+	200	Cntnap1	NM_016782	25028.5	10424,5	Downstream	101176116	101190720	+
chr8	123708780	123709123	+	344	6030466F02Rik	NR_040702	25005.5	30989,5	Upstream	123733957	123739941	+
chr10	7956168	7956579	+	412	Tab2	NM_138667	250.5	50726,5	Upstream	7956123	7905647	-
chr7	141902396	141902577	+	182	Tollip	NM_001347562	25.5	20907,5	Upstream	141902461	141881579	-
chr19	4012661	4012900	+	240	Ndufv1	NM_133666	25.5	5282,5	Upstream	4012755	4007498	-
chr13	54701365	54701610	+	246	Cdhr2	NM_001033364	25.5	35174,5	Within	54701462	54736662	+
chr14	26579363	26579684	+	322	Dennd6a	NM_145969	25.5	48885,5	Upstream	26579549	26628409	+
chr11	43626298	43626711	+	414	Fabp6	NM_008375	24942.5	30465,5	Upstream	43601562	43596039	-
chrX	113160512	113160703	+	192	Chm	NM_001370790	24907.5	120016,5	Within	113185515	113040591	-
chr7	127875777	127876006	+	230	Zfp668	NM_001362192	249.5	14867,5	Upstream	127875642	127861024	-
chr16	96127852	96128097	+	246	Hmgn1	NM_008251	249.5	6387,5	Upstream	96127725	96121587	-
chr8	123628897	123629162	+	266	Rhou	NM_133955	24898.5	34850,5	Upstream	123653928	123663880	+
chr8	69063705	69063990	+	286	Atp6v1b2	NM_007509	24887.5	49869,5	Upstream	69088735	69113717	+
chr12	24949986	24950167	+	182	Kidins220	NM_001081378	24854.5	109620,5	Upstream	24974931	25059697	+
chr14	51148990	51149509	+	520	Rnase1	NM_011271	2482.5	4248,5	Upstream	51146767	51145001	-
chr15	93570985	93571186	+	202	Prickle1	NM_001033217	24816.5	71975,5	Within	93595902	93499110	-
chr15	102243888	102244151	+	264	Rarg	NM_001042727	2480.5	9082,5	Within	102246500	102234937	-
chr9	118040670	118040869	+	200	Azi2	NM_001286508	248.5	24326,5	Within	118040521	118065096	+
chr3	103196258	103196509	+	252	Bcas2	NM_001356330	24729.5	17229,5	Downstream	103171654	103179154	+
chr13	56678184	56678395	+	212	Smad5	NM_008541	24719.5	64088,5	Upstream	56703009	56742378	+
chr13	32053644	32053929	+	286	Foxc1	NM_008592	247142	243151,5	Downstream	31806645	31810635	+
chr5	92763756	92763953	+	198	Mir1961	NR_035487	24707.5	24595,5	Downstream	92788562	92788450	-
chr1	180641214	180641579	+	366	Lin9	NM_001103182	247.5	49290,5	Within	180641149	180690687	+
chr11	35955731	35955930	+	200	Wwc1	NM_170779	24696.5	117432,5	Within	35980527	35838398	-
chr5	43843447	43843702	+	256	Bst1	NM_009763	24682.5	106,5	Downstream	43818892	43843468	+
chr19	12011981	12012162	+	182	Olfr1423	NM_146680	24668.5	23735,5	Downstream	12036740	12035807	-
chr13	72210191	72210602	+	412	Irx1	NM_010573	246674	252165,5	Upstream	71963723	71958231	-
chrX	7841418	7841749	+	332	Otud5	NM_001290536	246.5	35042,5	Upstream	7841830	7876626	+
chr8	124754210	124754431	+	222	Fam89a	NM_001081120	2454.5	14064,5	Upstream	124751866	124740256	-
chr11	48799978	48800249	+	272	Rack1	NM_008143	245.5	6127,5	Upstream	48800359	48806241	+
chr11	97745048	97745235	+	188	Mir8102	NR_106180	245.5	106,5	Downstream	97744896	97745035	+
chr2	30474207	30474682	+	476	Ier5l	NM_030244	245.5	1804,5	Upstream	30474199	30472640	-
chr6	148944499	148945644	+	1146	Sinhcaf	NM_001355645	245.5	24013,5	Upstream	148944826	148921058	-
chr18	75342454	75342745	+	292	Gm20544	NR_155535	24488.5	16038,5	Downstream	75367088	75358638	-
chr8	74897523	74897778	+	256	Isx	NM_001294278	24477.5	4144,5	Downstream	74873173	74893506	+
chr9	121380253	121380446	+	194	Trak1	NM_001357970	2443.5	94568,5	Upstream	121382793	121474918	+
chr5	36557846	36558113	+	268	Tbc1d14	NM_133910	24417.5	67376,5	Within	36582397	36490603	-
chr15	81561704	81561905	+	202	Ep300	NM_177821	24408.5	90272,5	Upstream	81586213	81652077	+
chr14	20836311	20836522	+	212	Plau	NM_008873	244.5	6971,5	Upstream	20836661	20843388	+
chr13	42276862	42277353	+	492	Edn1	NM_010104	24367.5	30882,5	Upstream	42301475	42307990	+
chr13	58181839	58182164	+	326	Idnk	NM_001048060	24353.5	17308,5	Downstream	58157648	58164693	+
chr15	82341310	82341533	+	224	Pheta2	NM_177391	243.5	4288,5	Within	82341178	82345710	+
chr9	94295340	94295531	+	192	Dipk2a	NM_001033145	242646	222427,5	Downstream	94538081	94517863	-
chr7	129937758	129938073	+	316	Gm4265	NR_046077	24248.5	40753,5	Upstream	129962164	129978669	+
chr2	143838822	143839065	+	244	Bfsp1	NM_009751	24229.5	12416,5	Within	143863173	143826527	-
chr17	87611591	87611906	+	316	Epcam	NM_008532	24229.5	39378,5	Upstream	87635978	87651127	+
chr2	167349307	167349534	+	228	B4galt5	NM_019835	242.5	50976,5	Upstream	167349178	167298444	-
chr18	38296843	38297250	+	408	Rnf14	NM_001164621	242.5	20802,5	Within	38296804	38317849	+
chr4	123343303	123343686	+	384	Bmp8a	NM_001256019	242.5	30845,5	Upstream	123343252	123312649	-
chr12	111353432	111353727	+	296	Cdc42bpb	NM_183016	24138.5	60608,5	Within	111377718	111292971	-
chr3	79818409	79818692	+	284	Tmem144	NM_027495	24111.5	5398,5	Within	79842662	79813152	-
chr7	16400723	16401184	+	462	Zc3h4	NM_198631	241.5	36742,5	Upstream	16401195	16437696	+
chr9	64049460	64049713	+	254	1110036E04Rik	NR_040713	241.5	4513,5	Upstream	64049828	64054100	+
chr3	96727513	96727848	+	336	Polr3c	NM_028925	241.5	15786,5	Upstream	96727439	96711894	-
chr5	147304540	147305149	+	610	Cdx2	NM_007673	2404.5	3945,5	Within	147307249	147300899	-
chr7	35372484	35372985	+	502	Faap24	NM_178643	24032.5	19416,5	Downstream	35396767	35392151	-
chr4	32615096	32615361	+	266	Casp8ap2	NM_011997	240.5	38042,5	Upstream	32615469	32653271	+
chr14	24486976	24487189	+	214	Polr3a	NM_001081247	24.5	38389,5	Upstream	24487058	24448693	-
chr19	46056336	46056789	+	454	Pprc1	NM_001346801	24.5	16346,5	Within	46056538	46072909	+
chr11	99113167	99113442	+	276	Tns4	NM_172564	23998.5	47627,5	Upstream	99089306	99065677	-
chr1	164215105	164215450	+	346	Gm51287	NR_162776	2399.5	2462,5	Upstream	164217677	164217740	+
chr8	4193276	4193457	+	182	Prr36	NM_207203	23945.5	16175,5	Downstream	4217312	4209542	-
chr7	45712708	45712917	+	210	Sphk2	NM_020011	2394.5	3350,5	Within	45715207	45709462	-
chr7	80779282	80779535	+	254	Iqgap1	NM_016721	23922.5	67826,5	Within	80803331	80711582	-
chr2	30133413	30133598	+	186	Tbc1d13	NM_146252	239.5	18508,5	Upstream	30133745	30152014	+
chr19	46761170	46761567	+	398	Cnnm2	NM_033569	239.5	117211,5	Upstream	46761608	46878580	+
chr1	161070732	161071279	+	548	Cenpl	NR_131028	239.5	15718,5	Within	161070766	161086724	+
chr13	108340081	108340370	+	290	Depdc1b	NM_178683	23889.5	49331,5	Within	108316336	108389557	+
chr18	62155934	62156251	+	318	Adrb2	NM_007420	23888.5	21619,5	Downstream	62179981	62177712	-
chr14	70074841	70075024	+	184	Egr3	NM_001289925	2383.5	7680,5	Upstream	70077316	70082613	+
chr11	95076752	95077153	+	402	Itga3	NM_013565	238.5	32478,5	Upstream	95076714	95044474	-
chr6	12772841	12773098	+	258	Thsd7a	NM_001164805	23716.5	461362,5	Upstream	12749253	12311607	-
chr5	45857031	45857574	+	544	Lcorl	NM_001163073	237.5	126971,5	Within	45857540	45730331	-
chr6	35177219	35177536	+	318	Nup205	NM_027513	237.5	70220,5	Upstream	35177615	35247598	+
chr1	134344687	134345220	+	534	Ppfia4	NM_001374777	237.5	48171,5	Upstream	134344716	134296782	-
chrX	12611248	12611581	+	334	Atp6ap2	NM_027439	23656.5	5636,5	Within	12587758	12617051	+
chr17	20071739	20071944	+	206	Vmn2r104	NM_001104566	23636.5	42417,5	Upstream	20048205	20029424	-
chr18	39253089	39253312	+	224	Nr3c1	NM_008173	236078	157343,5	Downstream	39489279	39410544	-
chr3	103171560	103172221	+	662	Bcas2	NM_001356330	236.5	7263,5	Within	103171654	103179154	+
chr6	94676452	94676643	+	192	Lrig1	NM_008377	23597.5	72019,5	Within	94700145	94604528	-
chr9	57212864	57213139	+	276	Trcg1	NM_001014398	23553.5	36862,5	Upstream	57236555	57249864	+
chr1	135234820	135235053	+	234	Elf3	NM_007921	23535.5	18636,5	Downstream	135258472	135253573	-
chr7	112202177	112202472	+	296	Mical2	NM_177282	23510.5	152869,5	Upstream	112225835	112355194	+
chr11	23498168	23498381	+	214	Ahsa2	NM_001290655	235.5	10393,5	Upstream	23498039	23487881	-
chr19	61199697	61199914	+	218	Gm7102	NM_001177513	23496.5	25120,5	Upstream	61176309	61174685	-
chr8	61247407	61247858	+	452	Sh3rf1	NM_021506	23462.5	148439,5	Within	61224170	61396072	+
chr17	27796991	27797234	+	244	Ilrun	NM_001271511	23429.5	45881,5	Within	27820542	27751231	-
chr5	91162863	91163158	+	296	Areg	NM_009704	23412.5	14578,5	Downstream	91139598	91148432	+
chr1	82815825	82816274	+	450	Agfg1	NM_001347077	23409.5	84945,5	Upstream	82839459	82900995	+
chr7	35373197	35373524	+	328	Faap24	NM_178643	23406.5	18790,5	Downstream	35396767	35392151	-
chr6	141015110	141015527	+	418	Pde3a	NM_018779	233950	490621,5	Upstream	141249268	141505940	+
chr11	59165950	59166215	+	266	Iba57	NM_001270791	2337.5	4964,5	Upstream	59163745	59161118	-
chr3	133211401	133211650	+	250	Arhgef38	NM_029953	23363.5	51995,5	Within	133234889	133159530	-
chr11	77926826	77927081	+	256	Gm11190	NR_033549	2334.5	14827,5	Within	77929288	77912126	-
chr4	115963069	115963434	+	366	Dmbx1	NM_130865	23325.5	48133,5	Upstream	115939926	115915118	-
chr12	110841154	110841369	+	216	4921507G05Rik	NR_152102	233.5	2542,5	Within	110841028	110843804	+
chr9	42264264	42264803	+	540	Sc5d	NM_172769	233.5	10357,5	Upstream	42264300	42254176	-
chr13	63567953	63568174	+	222	Ptch1	NM_008957	2328.5	59736,5	Upstream	63565735	63508327	-
chr3	27156259	27156442	+	184	1700125G22Rik	NR_040548	2325.5	668,5	Within	27154025	27157019	+
chr11	103267400	103267867	+	468	Map3k14	NM_016896	232.5	47870,5	Upstream	103267401	103219763	-
chr9	44305742	44306065	+	324	Hinfp	NM_172162	232.5	10231,5	Upstream	44305671	44295672	-
chr5	67404520	67404703	+	184	Bend4	NM_001164806	23187.5	12465,5	Within	67427799	67392146	-
chr9	121644888	121645177	+	290	Vipr1	NM_011703	2317.5	27921,5	Within	121642715	121672954	+
chr14	49089692	49089919	+	228	Exoc5	NM_207214	23138.5	77662,5	Upstream	49066667	49012143	-
chr3	104938477	104938664	+	188	Wnt2b	NM_009520	23138.5	6233,5	Downstream	104961709	104944804	-
chr12	107758493	107758760	+	268	4930465M20Rik	NR_045973	23138.5	34884,5	Upstream	107735488	107723742	-
chr15	90900676	90900899	+	224	Spn-ps	NR_033583	2311.5	9392,5	Upstream	90898476	90891395	-
chr5	114312233	114312462	+	230	Myo1h	NM_001164573	23095.5	52228,5	Within	114289252	114364576	+
chr4	133751561	133751792	+	232	Arid1a	NM_001080819	2308.5	72669,5	Within	133753985	133679007	-
chr5	114591137	114591508	+	372	Fam222a	NM_001004180	23072.5	21895,5	Within	114568250	114613218	+
chr8	77621664	77622069	+	406	1700092C02Rik	NR_045467	2304.5	7089,5	Upstream	77624171	77628956	+
chr2	163716757	163717358	+	602	Pkig	NM_011106	23021.5	9100,5	Within	163694036	163726158	+
chr12	32954272	32954559	+	288	Sypl	NM_198710	230.5	25086,5	Within	32954185	32979502	+
chr8	116275123	116275380	+	258	Dynlrb2	NM_029297	229762	240663,5	Upstream	116505014	116515915	+
chr2	22677095	22677414	+	320	Mir3967	NR_039548	22972.5	22904,5	Downstream	22654282	22654350	+
chr4	59461459	59461680	+	222	Susd1	NM_001163288	22936.5	146887,5	Upstream	59438633	59314682	-
chr12	57891620	57891841	+	222	BC042761	NR_131112	228820	230273,5	Upstream	57662911	57661457	-
chr5	66075249	66075450	+	202	Rbm47	NM_139065	22829.5	58801,5	Within	66098179	66016548	-
chr12	57890813	57891056	+	244	BC042761	NR_131112	228024	229477,5	Upstream	57662911	57661457	-
chrX	42152815	42153146	+	332	Stag2	NM_021465	2280.5	124205,5	Within	42150700	42277186	+
chr1	60180263	60180476	+	214	Nbeal1	NM_173444	228.5	154335,5	Upstream	60180598	60334705	+
chr2	144270551	144271050	+	500	Snx5	NM_024225	228.5	20677,5	Upstream	144270572	144250123	-
chr6	35133848	35134083	+	236	Cnot4	NM_001164413	228.5	111901,5	Upstream	35133737	35022064	-
chr10	120412176	120412449	+	274	9230105E05Rik	NR_040626	22790.5	19519,5	Downstream	120389522	120392793	+
chr10	89483744	89484017	+	274	Nr1h4	NM_001163700	22777.5	29647,5	Within	89506658	89454233	-
chr1	187674812	187675121	+	310	Esrrg	NM_001357535	22726.5	539918,5	Within	187652240	188214885	+
chr9	67756913	67757418	+	506	C2cd4b	NM_001081314	2270.5	3767,5	Upstream	67759436	67760933	+
chr4	53440073	53440296	+	224	Slc44a1	NM_133891	227.5	182293,5	Upstream	53440412	53622478	+
chr9	44343854	44344147	+	294	Hmbs	NM_013551	227.5	7653,5	Within	44344228	44336347	-
chr7	25395424	25396095	+	672	Lipe	NM_010719	227.5	16233,5	Within	25395987	25379526	-
chr17	43666949	43667338	+	390	Cyp39a1	NM_001285947	227.5	84287,5	Upstream	43667371	43751431	+
chr5	99479467	99479736	+	270	Rasgef1b	NM_145839	226674	262182,5	Upstream	99252927	99217419	-
chr11	69117905	69118476	+	572	Hes7	NM_033041	2261.5	5068,5	Upstream	69120452	69123259	+
chr11	115277003	115277388	+	386	Fdxr	NM_007997	226.5	9171,5	Upstream	115276969	115268024	-
chr14	75219627	75219812	+	186	Cpb2	NM_019775	22566.5	63833,5	Upstream	75242286	75283553	+
chr7	80971037	80971242	+	206	Zfp592	NM_178707	22543.5	74022,5	Upstream	80993683	81045162	+
chr8	77949700	77949959	+	260	Ednra	NM_010332	225378	286801,5	Upstream	77724452	77663028	-
chr11	58353213	58353422	+	210	Sh3bp5l	NM_001308168	22528.5	5589,5	Downstream	58330789	58347728	+
chr3	145781067	145781360	+	294	Ddah1	NM_026993	22522.5	113063,5	Within	145758691	145894277	+
chr7	24884257	24884474	+	218	Rps19	NM_001360125	225.5	5445,5	Upstream	24884591	24889811	+
chr11	84869650	84869907	+	258	Ggnbp2os	NR_131201	225.5	1852,5	Upstream	84870004	84871631	+
chr7	5015030	5015533	+	504	Zfp524	NM_025324	225.5	3206,5	Upstream	5015507	5018488	+
chr6	13069735	13070232	+	498	Tmem106b	NM_027992	225.5	19285,5	Within	13069758	13089269	+
chr14	65336052	65336303	+	252	Zfp395	NM_199029	22497.5	62752,5	Upstream	65358675	65398930	+
chr2	119744241	119744926	+	686	Itpka	NM_146125	2247.5	6669,5	Within	119742336	119751253	+
chr6	97037841	97038078	+	238	Tafa4	NM_177233	22451.5	206751,5	Within	97060411	96831208	-
chr5	90617972	90618237	+	266	Rassf6	NM_028478	22422.5	15029,5	Within	90640527	90603075	-
chr5	137707046	137707277	+	232	Agfg2	NM_001303271	22408.5	56681,5	Upstream	137684753	137650480	-
chr6	127330206	127330543	+	338	Gm38404	NR_073373	22407.5	34189,5	Upstream	127307967	127296185	-
chr7	111082659	111082952	+	294	Eif4g2	NM_013507	224.5	14821,5	Within	111083030	111067984	-
chr14	79480874	79481063	+	190	Elf1	NM_007920	224.5	101522,5	Upstream	79481193	79582491	+
chr10	120015128	120015427	+	300	Grip1	NM_001277295	22356.5	61883,5	Within	119992921	120077161	+
chr11	86355239	86355488	+	250	Med13	NM_001080931	2232.5	88331,5	Within	86357596	86267032	-
chr18	46958898	46959299	+	402	Commd10	NM_178377	223.5	128895,5	Within	46958875	47087994	+
chr4	156235585	156235986	+	402	Noc2l	NM_021303	223.5	11830,5	Upstream	156236009	156247616	+
chr7	25076889	25077170	+	282	Zfp574	NM_175477	223.5	6462,5	Within	25076806	25083492	+
chr14	70353539	70353750	+	212	Slc39a14	NM_144808	2220.5	50178,5	Upstream	70351424	70303466	-
chr17	78736663	78736904	+	242	Strn	NM_011500	222.5	86871,5	Upstream	78736561	78649912	-
chrX	20687604	20687857	+	254	Cdk16	NM_001310456	222.5	12148,5	Upstream	20687953	20699879	+
chr13	28992150	28992395	+	246	A330102I10Rik	NR_045077	22140.5	36531,5	Upstream	29014413	29028804	+
chr2	38066078	38066387	+	310	Dennd1a	NM_146122	221152	267243,5	Within	38287384	37798989	-
chr16	95699998	95700391	+	394	Ets2	NM_011809	2211.5	20854,5	Upstream	95702406	95721049	+
chr3	89133751	89134112	+	362	Pklr	NM_013631	2209.5	12662,5	Upstream	89136141	89146594	+
chr9	107377677	107377924	+	248	Cacna2d2	NM_020263	22078.5	151542,5	Upstream	107399879	107529343	+
chr3	20034972	20035207	+	236	Hps3	NM_001146324	220.5	19869,5	Within	20035310	20015220	-
chr7	101933977	101934178	+	202	Lrrc51	NM_001162974	220.5	21089,5	Upstream	101933857	101912988	-
chr2	32236505	32236728	+	224	Pomt1	NM_145145	22.5	18389,5	Upstream	32236639	32255006	+
chr5	110230821	110231230	+	410	Ankle2	NM_027922	22.5	25625,5	Within	110231003	110256651	+
chr5	74535292	74535643	+	352	Fip1l1	NM_001376965	22.5	63322,5	Upstream	74535490	74598790	+
chr5	33820875	33821376	+	502	Nsd2	NM_001177884	21985.5	56157,5	Upstream	33843111	33877283	+
chr1	182539482	182539671	+	190	Capn2	NM_009794	21966.5	72324,5	Upstream	182517610	182467252	-
chr11	87697105	87697548	+	444	1110028F11Rik	NR_045139	2196.5	8000,5	Upstream	87699523	87705327	+
chr9	106438262	106438649	+	388	Acy1	NM_001276442	219.5	5475,5	Upstream	106438236	106432980	-
chr3	144205365	144205584	+	220	Lmo4	NM_010723	219.5	16945,5	Upstream	144205255	144188529	-
chr4	106582733	106583106	+	374	Dhcr24	NM_053272	21882.5	6193,5	Within	106561037	106589113	+
chr8	125272637	125272834	+	198	Disc1	NM_174853	218542	11584,5	Downstream	125054194	125261151	+
chr14	23786027	23786264	+	238	Kcnma1	NM_001253362	218060	487452,5	Within	24004205	23298693	-
chr4	88908389	88908574	+	186	Mir31	NR_029747	2180.5	2074,5	Downstream	88910662	88910556	-
chr15	76899609	76899834	+	226	Commd5	NM_025536	218.5	1575,5	Upstream	76899940	76901297	+
chr8	117327274	117327553	+	280	Cmip	NM_028941	21755.5	134091,5	Upstream	117349169	117461505	+
chr13	37562585	37563064	+	480	Ly86	NM_010745	217480	143788,5	Downstream	37345344	37419036	+
chr9	103090230	103090437	+	208	Rab6b	NM_173781	21739.5	94936,5	Upstream	103112073	103185270	+
chr9	65162639	65163092	+	454	Igdcc3	NM_008988	21712.5	24165,5	Within	65141153	65187031	+
chr6	70844155	70844438	+	284	Eif2ak3	NM_001313918	217.5	20528,5	Upstream	70844514	70864825	+
chr11	54860663	54860966	+	304	Lyrm7	NM_001363191	217.5	22465,5	Upstream	54860597	54838349	-
chr4	141538693	141538936	+	244	Spen	NM_019763	217.5	70925,5	Upstream	141538597	141467889	-
chr8	119574772	119575193	+	422	Hsdl1	NM_175185	217.5	13005,5	Within	119575200	119561977	-
chr6	83135861	83136188	+	328	Rtkn	NM_001136227	217.5	16554,5	Within	83135807	83152579	+
chr7	45715259	45715590	+	332	Sphk2	NM_020011	217.5	5962,5	Upstream	45715207	45709462	-
chr1	77279677	77279864	+	188	Mir6352	NR_105770	216998	216881,5	Downstream	77496768	77496652	-
chr9	42727398	42727597	+	200	Grik4	NM_175481	216874	207086,5	Within	42944371	42520411	-
chr2	112284370	112284571	+	202	Slc12a6	NM_133648	216.5	78692,5	Upstream	112284687	112363163	+
chr11	58323154	58323505	+	352	Zfp672	NM_001256518	216.5	8216,5	Upstream	58323113	58315113	-
chr19	43711100	43711467	+	368	Entpd7	NM_053103	21595.5	22569,5	Within	43689688	43733853	+
chr7	38085843	38086060	+	218	Ccne1	NM_007633	21538.5	12031,5	Downstream	38107490	38097983	-
chr4	117135949	117136282	+	334	Plk3	NM_001313916	2152.5	7461,5	Upstream	117133963	117128654	-
chr6	116628561	116628864	+	304	Zfp422	NM_001302439	215.5	4697,5	Within	116628928	116624015	-
chr4	135727757	135728128	+	372	Il22ra1	NM_178257	215.5	27440,5	Upstream	135728158	135755383	+
chr2	13470182	13470585	+	404	Cubn	NM_001081084	21492.5	194046,5	Within	13491876	13276337	-
chr14	118613812	118614095	+	284	Mir6391	NR_105815	21481.5	21585,5	Upstream	118592472	118592368	-
chr5	121454729	121454978	+	250	Tmem116	NM_029912	2145.5	40567,5	Within	121452708	121495421	+
chr3	121646577	121646758	+	182	A730020M07Rik	NR_036458	214.5	9542,5	Upstream	121646453	121637125	-
chr17	48409747	48410190	+	444	Nfya	NM_001374803	214.5	23084,5	Upstream	48409754	48386884	-
chr7	29784088	29784275	+	188	Zfp30	NM_013705	214.5	10521,5	Within	29783967	29794703	+
chr7	80781817	80782074	+	258	Iqgap1	NM_016721	21385.5	70363,5	Within	80803331	80711582	-
chr9	107267920	107268109	+	190	Mapkapk3	NM_001316691	21381.5	13088,5	Within	107289396	107254926	-
chr1	171085934	171086129	+	196	Mir6546	NR_106103	21379.5	21441,5	Upstream	171064652	171064590	-
chr12	32186993	32187202	+	210	Pik3cg	NM_020272	21372.5	13701,5	Within	32208470	32173396	-
chr11	23255722	23255931	+	210	Xpo1	NM_134014	213.5	41770,5	Upstream	23256040	23297597	+
chr3	32708610	32708907	+	298	Actl6a	NM_019673	213.5	18212,5	Within	32708545	32726971	+
chr7	97788078	97788575	+	498	Pak1	NM_001357365	213.5	124054,5	Upstream	97788540	97912381	+
chr17	73377890	73378167	+	278	Capn13	NM_001033444	21267.5	71565,5	Within	73399296	73306463	-
chr9	62222729	62222950	+	222	A730043L09Rik	NR_040769	21260.5	19755,5	Downstream	62244100	62242595	-
chr15	38057498	38057701	+	204	Ubr5	NM_001081359	21254.5	90272,5	Within	38078854	37967327	-
chr2	85009317	85009556	+	240	Prg3	NM_016914	21222.5	15550,5	Downstream	84988214	84993886	+
chr12	108700088	108700279	+	192	Degs2	NM_001171002	2122.5	13392,5	Within	108702306	108686791	-
chr8	8919963	8920220	+	258	4933430N04Rik	NR_045854	212196	205319,5	Downstream	9132288	9125411	-
chr12	111377826	111378035	+	210	Cdc42bpb	NM_183016	212.5	84959,5	Upstream	111377718	111292971	-
chr6	136173223	136173442	+	220	Grin2b	NM_008171	212.5	460112,5	Within	136173545	135713220	-
chr3	68493857	68494078	+	222	Schip1	NM_001282044	212.5	132514,5	Upstream	68494180	68626482	+
chr9	108507653	108507930	+	278	Qars	NM_133794	212.5	8149,5	Upstream	108508004	108515941	+
chr2	119741973	119742274	+	302	Itpka	NM_146125	212.5	9129,5	Upstream	119742336	119751253	+
chr13	56630683	56630864	+	182	Tgfbi	NM_009369	21188.5	8585,5	Within	56609585	56639359	+
chr1	181148696	181148931	+	236	Cnih4	NM_030131	2116.5	20180,5	Upstream	181150930	181168994	+
chr9	61583500	61584029	+	530	Tle3	NM_009389	211400	165267,5	Downstream	61372365	61418497	+
chrX	15322406	15322785	+	380	Ppp1r2-ps9	NR_033171	211106	212010,5	Upstream	15111489	15110585	-
chr15	81856114	81856315	+	202	Tob2	NM_020507	2111.5	7945,5	Within	81858326	81848269	-
chr11	90249583	90249790	+	208	Mmd	NM_026178	211.5	28886,5	Within	90249475	90278573	+
chr13	80886211	80886400	+	190	Arrdc3	NR_153411	211.5	9736,5	Within	80886094	80896042	+
chr1	153770354	153770637	+	284	Rnasel	NM_011882	21070.5	6274,5	Downstream	153749425	153764221	+
chr2	91158179	91158398	+	220	Madd	NM_001177720	21032.5	20929,5	Within	91179321	91137359	-
chr16	92828078	92828275	+	198	Runx1	NM_001111021	2102.5	226711,5	Upstream	92826074	92601465	-
chr2	180257066	180257269	+	204	Rps21	NM_001355521	210.5	1276,5	Upstream	180257378	180258444	+
chr6	119175207	119175718	+	512	Dcp1b	NM_001033379	210.5	46151,5	Within	119175252	119221614	+
chr9	22071001	22071422	+	422	Gm16845	NR_040407	210.5	14919,5	Within	22071001	22086131	+
chr13	108316026	108316225	+	200	Depdc1b	NM_178683	210.5	73431,5	Upstream	108316336	108389557	+
chr3	89418195	89418484	+	290	Shc1	NM_011368	210.5	11689,5	Upstream	89418550	89430029	+
chr9	21852518	21852709	+	192	Dock6	NM_177030	21.5	52434,5	Within	21852635	21800179	-
chr3	37724191	37724572	+	382	Gm5148	NM_198657	21.5	10192,5	Upstream	37724360	37714189	-
chr12	86241712	86241959	+	248	Gpatch2l	NM_001324488	21.5	49949,5	Upstream	86241857	86291785	+
chr15	94568767	94568964	+	198	Twf1	NM_008971	20958.5	9081,5	Downstream	94589824	94577947	-
chr5	24624390	24624675	+	286	1700022A21Rik	NR_003953	20919.5	24327,5	Upstream	24645452	24648860	+
chr2	44927343	44927548	+	206	Gtdc1	NR_156430	209.5	141956,5	Upstream	44927236	44785489	-
chr7	128611022	128611287	+	266	Inpp5f	NM_178641	209.5	85281,5	Upstream	128611364	128696436	+
chr8	111300253	111300610	+	358	Rfwd3	NM_146218	209.5	29488,5	Upstream	111300222	111270943	-
chr13	113046003	113046354	+	352	Gpx8	NM_027127	209.5	3416,5	Within	113046388	113042762	-
chr9	115356812	115357263	+	452	4930428G15Rik	NR_040730	20877.5	15113,5	Downstream	115336160	115341924	+
chr1	182785661	182785866	+	206	Susd4	NM_001356463	20868.5	110825,5	Within	182764895	182896589	+
chr18	11425753	11426004	+	252	Rbbp8	NM_001252495	207396	317328,5	Upstream	11633275	11743207	+
chr16	30063187	30063378	+	192	Hes1	NM_008235	2073.5	4513,5	Upstream	30065356	30067796	+
chr9	21367429	21367896	+	468	Ilf3	NM_001277321	207.5	37700,5	Upstream	21367870	21405363	+
chr17	73086947	73087682	+	736	Lclat1	NM_001081071	20669.5	156051,5	Upstream	73107984	73243366	+
chr8	107117058	107117365	+	308	Terf2	NM_001371065	20663.5	47812,5	Upstream	107096548	107069399	-
chr10	52174502	52174685	+	184	Ros1	NM_011282	20650.5	128668,5	Within	52195244	52045925	-
chr9	54865681	54865958	+	278	Ireb2	NM_022655	2065.5	46714,5	Within	54863754	54912534	+
chr7	78895595	78895844	+	250	Aen	NM_026531	206.5	15489,5	Upstream	78895926	78911209	+
chr15	79347122	79347503	+	382	Maff	NM_010755	206.5	11763,5	Upstream	79347519	79359076	+
chr5	92137533	92137930	+	398	Uso1	NM_019490	205.5	65063,5	Upstream	92137937	92202795	+
chr17	94749630	94750157	+	528	2700099C18Rik	NR_024720	205.5	25235,5	Upstream	94750099	94775129	+
chr2	167014832	167015381	+	550	Ddx27	NM_153065	205.5	19838,5	Upstream	167015312	167034945	+
chr10	44862183	44862492	+	310	Prep	NM_011156	204878	300413,5	Upstream	45067215	45162751	+
chr10	128909037	128909242	+	206	Cd63	NM_001282966	204.5	3678,5	Upstream	128909344	128912818	+
chr4	55349677	55349996	+	320	Rad23b	NM_009011	204.5	42400,5	Upstream	55350041	55392237	+
chr10	128337686	128338175	+	490	Cs	NM_026444	204.5	24551,5	Within	128337726	128362482	+
chr16	38522650	38523085	+	436	Timmdc1	NM_024273	204.5	25025,5	Upstream	38522663	38497842	-
chr2	134989801	134990012	+	212	Plcb1	NM_001145830	203744	485351,5	Within	134786163	135475258	+
chr14	100353222	100353441	+	220	Klf12	NM_010636	203536	482692,5	Upstream	100149796	99870639	-
chr11	17750456	17750687	+	232	Etaa1	NM_001362970	203304	188180,5	Downstream	17953875	17938752	-
chr4	86690252	86690453	+	202	Plin2	NM_007408	20293.5	33788,5	Upstream	86670059	86656564	-
chr7	132756431	132756826	+	396	Fam53b	NM_001347630	20287.5	44545,5	Within	132776916	132712083	-
chr18	61156681	61156902	+	222	Hmgxb3	NM_178277	20257.5	25515,5	Within	61177049	61131276	-
chr4	6970399	6970774	+	376	Tox	NM_001377079	20249.5	284234,5	Within	6990836	6686352	-
chr7	57560792	57561081	+	290	Mir6389	NR_105812	20123.5	20225,5	Upstream	57581060	57581162	+
chr12	64273676	64273981	+	306	Fscb	NM_001163271	201070	197503,5	Downstream	64474898	64471332	-
chr7	92874331	92874566	+	236	Ddias	NM_001355126	201.5	16923,5	Upstream	92874247	92857525	-
chr6	28479907	28480384	+	478	Snd1	NM_019776	201.5	408686,5	Upstream	28480347	28888832	+
chr11	43548612	43548957	+	346	Ccnjl	NM_001045530	20036.5	38214,5	Within	43528748	43586999	+
chr8	41394617	41394838	+	222	Asah1	NM_019734	20030.5	54082,5	Upstream	41374697	41340645	-
chr9	66834758	66835055	+	298	Aph1c	NM_026674	200.5	19913,5	Upstream	66834706	66814993	-
chr7	27591196	27591505	+	310	Akt2	NM_001110208	200.5	49475,5	Upstream	27591551	27640826	+
chr5	45493272	45493515	+	244	Lap3	NM_024434	20.5	19297,5	Within	45493373	45512691	+
chr5	137628998	137629287	+	290	Gm20605	NR_033148	20.5	13753,5	Within	137629122	137642896	+
chr13	49215946	49216147	+	202	Card19	NM_026738	20.5	13096,5	Upstream	49216026	49202950	-
chr8	128685523	128685742	+	220	Itgb1	NM_010578	20.5	47946,5	Upstream	128685653	128733579	+
chr16	87698876	87699071	+	196	Bach1	NM_007520	20.5	34372,5	Within	87698953	87733346	+
chr13	23914929	23915126	+	198	Slc17a4	NM_177016	20.5	17139,5	Upstream	23915007	23897888	-
chr12	108179578	108179855	+	278	Ccnk	NM_009832	20.5	23642,5	Upstream	108179737	108203359	+
chr17	80207067	80207502	+	436	Srsf7	NM_146083	20.5	7205,5	Within	80207305	80200079	-
chr5	122614433	122614650	+	218	Ift81	NM_001358918	2.5	64338,5	Within	122614544	122550203	-
chr1	36445145	36445392	+	248	Lman2l	NM_001310517	2.5	22083,5	Within	36445271	36423185	-
chr11	121451821	121452154	+	334	Tbcd	NM_029878	2.5	165182,5	Upstream	121451990	121617170	+
chr6	82939607	82939936	+	330	Sema4f	NM_011350	2.5	27887,5	Upstream	82939769	82911884	-
chr5	67845262	67845601	+	340	Atp8a1	NM_009727	1999.5	227293,5	Within	67847431	67618138	-
chr17	4974951	4975232	+	282	Arid1b	NM_001085355	19981.5	372564,5	Upstream	4995073	5347656	+
chr7	19023636	19023841	+	206	Foxa3	NM_008260	199.5	10456,5	Upstream	19023539	19013282	-
chr15	100636503	100636978	+	476	Smagp	NR_104338	199.5	15401,5	Within	100636940	100621339	-
chr14	55721914	55722331	+	418	Rabggta	NM_019519	199.5	6257,5	Upstream	55721923	55715865	-
chr3	90077392	90077671	+	280	Tpm3	NM_001253740	1988.5	23370,5	Upstream	90079520	90100902	+
chr15	38470489	38470860	+	372	Mir6951	NR_105916	19872.5	19797,5	Downstream	38490547	38490472	-
chr6	70824521	70824802	+	282	Eif2ak3	NM_001313918	19852.5	40163,5	Upstream	70844514	70864825	+
chr14	54577302	54577623	+	322	Ajuba	NM_010590	198.5	9994,5	Within	54577661	54567468	-
chr2	19657582	19657815	+	234	Gm3230	NR_033642	198.5	1893,5	Within	19657897	19655805	-
chr7	126503475	126503796	+	322	Atxn2l	NM_183020	198.5	11928,5	Upstream	126503437	126491707	-
chr2	32471139	32471336	+	198	Slc25a25	NM_001164357	19767.5	56751,5	Upstream	32451470	32414486	-
chr5	75377375	75377640	+	266	Kit	NM_001122733	197478	279213,5	Upstream	75574986	75656721	+
chr12	98714822	98715021	+	200	Ptpn21	NM_011877	19723.5	38181,5	Within	98734645	98676740	-
chr10	102374136	102374341	+	206	Mgat4c	NM_026243	197.5	17229,5	Upstream	102374436	102391468	+
chr6	86752869	86753220	+	352	Gmcl1	NM_011818	19666.5	61277,5	Upstream	86733378	86691767	-
chr5	30842062	30842247	+	186	Mapre3	NM_001310516	19651.5	23951,5	Upstream	30861806	30866106	+
chr15	78368979	78369278	+	300	Tex33	NM_001163613	19640.5	9270,5	Downstream	78388769	78378399	-
chr13	55189866	55190437	+	572	Nsd1	NM_008739	19629.5	128173,5	Upstream	55209781	55318325	+
chr7	19701026	19701273	+	248	Apoe	NM_009696	1961.5	4906,5	Upstream	19699188	19696243	-
chr7	44986957	44987234	+	278	Gm15545	NR_045266	196.5	7505,5	Within	44986899	44994601	+
chr11	49203391	49203676	+	286	Zfp62	NM_001362731	196.5	15282,5	Upstream	49203730	49218816	+
chr8	79028066	79028413	+	348	Zfp827	NM_001294279	196.5	165526,5	Upstream	79028436	79193766	+
chr17	5189865	5190122	+	258	Arid1b	NM_001085355	194920	157662,5	Within	4995073	5347656	+
chr16	95682807	95683100	+	294	Ets2	NM_011809	19452.5	38095,5	Upstream	95702406	95721049	+
chr7	45568117	45568300	+	184	Bcat2	NM_009737	1943.5	21501,5	Upstream	45570152	45589710	+
chr6	21949187	21949652	+	466	Ing3	NM_023626	194.5	26617,5	Upstream	21949614	21976037	+
chr2	91237086	91237435	+	350	Ddb2	NM_028119	194.5	25679,5	Upstream	91237066	91211581	-
chr4	9075247	9075576	+	330	Clvs1	NM_001355183	193880	376279,5	Upstream	9269292	9451691	+
chr8	126829471	126829798	+	328	A630001O12Rik	NR_151740	19384.5	22202,5	Upstream	126849019	126851837	+
chr13	100532992	100533241	+	250	Ocln	NM_008756	19381.5	35750,5	Within	100552498	100497366	-
chr18	74423139	74423344	+	206	Myo5b	NM_201600	19376.5	348235,5	Upstream	74442618	74771477	+
chr7	29279933	29280152	+	220	Spint2	NM_011464	1934.5	23713,5	Within	29281977	29256329	-
chr13	24261324	24261597	+	274	Carmil1	NM_001311122	19329.5	248980,5	Within	24280790	24012480	-
chr13	118194104	118194331	+	228	Mrps30	NM_021556	193034	185891,5	Downstream	118387252	118380109	-
chr10	115362335	115362586	+	252	Tmem19	NM_133683	193.5	21721,5	Upstream	115362267	115340739	-
chr2	139873757	139874028	+	272	Tasp1	NM_175225	192912	40414,5	Within	140066805	139833478	-
chr4	95771959	95772322	+	364	Fggy	NM_029347	192720	49428,5	Within	95579420	95821569	+
chr7	132578157	132578492	+	336	Oat	NM_016978	1926.5	20850,5	Upstream	132576398	132557474	-
chr1	59237330	59237517	+	188	Als2	NM_146109	192.5	45801,5	Upstream	59237231	59191622	-
chr9	110624414	110624757	+	344	Nradd	NM_026012	192.5	3451,5	Upstream	110624393	110621134	-
chr4	116720613	116720910	+	298	Tesk2	NM_146151	192.5	83486,5	Upstream	116720954	116804248	+
chr13	74102123	74102336	+	214	Slc9a3	NM_001081060	19182.5	67211,5	Upstream	74121412	74169441	+
chr2	20711099	20711288	+	190	Etl4	NM_001177630	191682	99341,5	Within	20519512	20810535	+
chr7	66407367	66407618	+	252	Lrrk1	NM_146191	19151.5	148746,5	Upstream	66388341	66258746	-
chr1	61657857	61658050	+	194	Pard3b	NM_001081050	19130.5	984330,5	Within	61638823	62642284	+
chr10	63336999	63337246	+	248	Sirt1	NM_019812	1912.5	18118,5	Within	63339035	63319004	-
chr15	63998121	63998394	+	274	Fam49b	NM_001360035	191.5	69164,5	Upstream	63998066	63929093	-
chr11	102145223	102145418	+	196	Nags	NM_145829	191.5	4207,5	Upstream	102145512	102149528	+
chr9	114367942	114368321	+	380	4930520O04Rik	NR_040383	191.5	9106,5	Upstream	114368323	114377238	+
chr10	82048156	82048479	+	324	Zfp873	NM_001024626	191.5	13268,5	Within	82048126	82061586	+
chrX	161907762	161908061	+	300	Rai2	NM_198409	190360	128417,5	Downstream	161717552	161779494	+
chr5	141431749	141432002	+	254	Sdk1	NM_177879	190342	781915,5	Within	141241533	142213791	+
chr1	105990296	105990649	+	354	Gm7160	NR_151625	190.5	11123,5	Upstream	105990282	105979349	-
chr10	127676779	127677310	+	532	Nemp1	NM_001113211	19.5	24002,5	Upstream	127677064	127701047	+
chr5	92309905	92310104	+	200	Sdad1	NM_172713	19.5	25995,5	Within	92310024	92284009	-
chr6	17065045	17065290	+	246	Tes	NM_207176	19.5	40657,5	Within	17065148	17105825	+
chr2	60703423	60703810	+	388	Itgb6	NM_001159564	18986.5	105325,5	Within	60722603	60598291	-
chr10	60979609	60979796	+	188	Mir466j	NR_130327	18980.5	18858,5	Downstream	60960722	60960844	+
chr10	120391148	120391689	+	542	9230105E05Rik	NR_040626	1896.5	1374,5	Within	120389522	120392793	+
chr7	46236483	46236706	+	224	Ush1c	NM_001291182	1895.5	41244,5	Within	46238490	46195350	-
chr19	57360562	57360857	+	296	B230217O12Rik	NR_040316	189.5	37513,5	Within	57360899	57323196	-
chr17	74527998	74528969	+	972	Birc6	NM_007566	189.5	174872,5	Within	74528294	74703356	+
chr10	128005507	128005730	+	224	Hsd17b6	NM_013786	1889.5	14686,5	Within	128007508	127990932	-
chr8	22878269	22878548	+	280	Kat6a	NM_001364449	18863.5	64850,5	Within	22859545	22943259	+
chr3	129351363	129351844	+	482	Enpep	NM_007934	18854.5	82427,5	Upstream	129332749	129269176	-
chr13	41828349	41828942	+	594	Adtrp	NM_175417	18842.5	65498,5	Within	41847488	41763147	-
chr4	76155736	76156161	+	426	Ptprd	NM_001368993	188294	214710,5	Within	76344243	75941238	-
chr17	5843110	5843297	+	188	Snx9	NM_025664	1880.5	88752,5	Within	5841323	5931956	+
chr10	126957736	126957931	+	196	Gm30539	NR_155763	188.5	3163,5	Upstream	126958022	126960997	+
chr13	23683885	23684134	+	250	H2bc4	NM_001290380	188.5	657,5	Upstream	23684198	23684667	+
chr4	117182689	117182936	+	248	Kif2c	NM_134471	188.5	23177,5	Upstream	117182624	117159635	-
chr5	132067890	132068085	+	196	4930563F08Rik	NR_040704	187720	184219,5	Downstream	131880268	131883768	+
chr7	66406929	66407270	+	342	Lrrk1	NM_146191	18758.5	148353,5	Upstream	66388341	66258746	-
chr9	99218383	99218588	+	206	Faiml	NM_001244762	18753.5	10889,5	Downstream	99237239	99229375	-
chr13	4131801	4131990	+	190	Akr1c18	NM_134066	18750.5	718,5	Downstream	4150646	4132614	-
chr4	9082030	9082347	+	318	Clvs1	NM_001355183	187104	369502,5	Upstream	9269292	9451691	+
chr5	75761976	75762163	+	188	Kit	NM_021099	187080	105348,5	Downstream	75574990	75656721	+
chr12	32953861	32954092	+	232	4933406C10Rik	NR_044986	187.5	34593,5	Upstream	32953789	32919383	-
chr11	20542718	20543237	+	520	Sertad2	NM_001362867	187.5	110045,5	Upstream	20543165	20653023	+
chr6	90810154	90810467	+	314	Iqsec1	NM_001134384	187.5	150713,5	Upstream	90810123	90659597	-
chr16	17201108	17201501	+	394	Ube2l3	NM_009456	187.5	49290,5	Within	17201492	17152014	-
chr1	177710991	177711278	+	288	1700016C15Rik	NM_027077	18678.5	42170,5	Upstream	177729813	177753305	+
chr1	119630212	119630437	+	226	Epb41l5	NM_001113416	18675.5	35501,5	Within	119649000	119594823	-
chr3	81017615	81017864	+	250	Pdgfc	NM_019971	18675.5	196300,5	Upstream	81036415	81214040	+
chr12	100539379	100539626	+	248	Ttc7b	NM_001374711	18665.5	238733,5	Upstream	100520837	100300769	-
chr11	100164478	100164691	+	214	Krt19	NM_008471	18658.5	23774,5	Upstream	100145926	100140810	-
chr15	3601826	3602135	+	310	Ghr	NM_010284	18628.5	284226,5	Upstream	3583352	3317754	-
chr3	61345783	61346010	+	228	Rap2b	NM_028712	18609.5	22806,5	Upstream	61364506	61368703	+
chr19	43674806	43675175	+	370	BC037704	NR_045645	186.5	2179,5	Upstream	43675177	43677170	+
chrX	99154548	99154743	+	196	Efnb1	NM_010110	18585.5	5623,5	Downstream	99136060	99149022	+
chr2	60654954	60655263	+	310	Itgb6	NM_021359	18584.5	56817,5	Within	60673693	60598291	-
chr2	60703886	60704219	+	334	Itgb6	NM_001159564	18550.5	105761,5	Within	60722603	60598291	-
chr4	144892535	144892746	+	212	Dhrs3	NM_001172424	185.5	35568,5	Upstream	144892826	144928209	+
chr9	109931339	109931836	+	498	Map4	NM_001205331	185.5	74196,5	Upstream	109931773	110005784	+
chr16	92715621	92715976	+	356	Runx1	NM_009821	18469.5	114333,5	Upstream	92697329	92601465	-
chr12	41005523	41005774	+	252	Immp2l	NM_053122	18440.5	949939,5	Upstream	41024089	41955588	+
chr10	34485112	34485367	+	256	Frk	NM_010237	1840.5	125990,5	Within	34483399	34611230	+
chr13	64152396	64152719	+	324	Zfp367	NM_001361047	184.5	19536,5	Upstream	64152373	64133021	-
chr17	79020532	79020731	+	200	Prkd3	NM_001171004	184.5	71227,5	Within	79020816	78949404	-
chr12	85824999	85825206	+	208	Ttll5	NM_001364626	183.5	228657,5	Within	85824919	86053760	+
chr10	128805138	128805601	+	464	Dnajc14	NM_001359825	183.5	14078,5	Upstream	128805553	128819448	+
chr6	85451152	85451489	+	338	Cct7	NM_007638	183.5	17156,5	Upstream	85451504	85468477	+
chr15	41155279	41155596	+	318	4930555K19Rik	NR_151516	18262.5	19987,5	Upstream	41173700	41175425	+
chr1	52251294	52251663	+	370	Gls	NM_001113383	18246.5	66198,5	Upstream	52233232	52185280	-
chr4	136310644	136310873	+	230	Hnrnpr	NM_028871	182.5	35220,5	Upstream	136310941	136345979	+
chr1	39702702	39702897	+	196	Rfx8	NM_001145660	18189.5	37499,5	Within	39720989	39665300	-
chr1	137141991	137142382	+	392	Nr5a2	NM_030676	181738	298603,5	Upstream	136960448	136843583	-
chr7	141042692	141042985	+	294	B4galnt4	NM_177897	18138.5	29561,5	Upstream	141060977	141072400	+
chr8	31737504	31737787	+	284	Nrg1	NM_178591	181198	76904,5	Downstream	31918843	31814550	-
chr12	32190246	32190479	+	234	Pik3cg	NM_020272	18107.5	16966,5	Within	32208470	32173396	-
chr9	118908282	118908573	+	292	Ctdspl	NM_133710	18107.5	135691,5	Upstream	118926535	119044119	+
chr7	141338680	141338959	+	280	Eps8l2	NM_133191	181.5	24196,5	Upstream	141339001	141363016	+
chr19	56548265	56548618	+	354	Nhlrc2	NM_025811	181.5	50404,5	Within	56548260	56598846	+
chr15	80191679	80191874	+	196	Mgat3	NM_010795	18056.5	23742,5	Within	80173720	80215519	+
chr13	104285902	104286157	+	256	Adamts6	NR_136938	1804.5	210665,5	Upstream	104287834	104496695	+
chr5	89277670	89277863	+	194	Gc	NM_008096	180132	139743,5	Downstream	89457898	89417510	-
chr2	90745273	90745480	+	208	Fnbp4	NM_018828	180.5	35643,5	Upstream	90745557	90781020	+
chr10	58323375	58323680	+	306	Lims1	NM_026148	18.5	101163,5	Upstream	58323546	58424691	+
chr15	9071129	9071352	+	224	Nadk2	NM_001286253	18.5	35937,5	Upstream	9071259	9107178	+
chr7	16476693	16476904	+	212	Npas1	NM_008718	18.5	21078,5	Upstream	16476780	16455720	-
chr13	112987682	112987883	+	202	Ccno	NM_001081062	18.5	2995,5	Upstream	112987801	112990778	+
chr11	117969141	117969628	+	488	Socs3	NM_007707	18.5	3298,5	Upstream	117969366	117966086	-
chr5	142924614	142924817	+	204	Actb	NM_007393	17961.5	21601,5	Upstream	142906754	142903114	-
chr2	69603845	69604128	+	284	Lrp2	NM_001081088	17957.5	179652,5	Upstream	69586029	69424334	-
chr4	156077454	156077967	+	514	Gm13648	NR_132444	17908.5	24995,5	Upstream	156059802	156052715	-
chr7	138845901	138846274	+	374	Mapk1ip1	NM_027115	179.5	10270,5	Within	138846267	138835817	-
chr2	75704501	75705184	+	684	Nfe2l2	NM_010902	179.5	29330,5	Upstream	75704663	75675512	-
chr13	109502844	109503031	+	188	Mir582	NR_030644	178194	178114,5	Downstream	109324743	109324823	+
chr1	93529785	93530006	+	222	Farp2	NM_145519	17792.5	92080,5	Within	93512103	93621976	+
chr6	82772528	82772821	+	294	Hk2	NM_013820	1779.5	47648,5	Within	82774454	82725026	-
chr7	25430565	25430780	+	216	Cxcl17	NM_153576	17786.5	30620,5	Upstream	25412886	25400052	-
chr19	43957825	43958038	+	214	Dnmbp	NM_028029	17733.5	111117,5	Upstream	43940198	43846814	-
chr4	138968788	138968991	+	204	Rnf186	NM_025786	1771.5	524,5	Downstream	138967118	138968365	+
chr13	23432673	23432902	+	230	C230035I16Rik	NR_015492	1770.5	4812,5	Upstream	23431017	23427975	-
chr13	110280279	110280488	+	210	Rab3c	NM_023852	177.5	226197,5	Upstream	110280206	110054186	-
chr2	93462585	93462960	+	376	Cd82	NM_001136055	177.5	43671,5	Within	93462950	93419101	-
chr5	135008819	135009128	+	310	Abhd11	NM_001190437	177.5	3201,5	Upstream	135009151	135012175	+
chr15	102956149	102956438	+	290	Hoxc11	NM_001024842	1768.5	407,5	Within	102954525	102956701	+
chr2	153528106	153528301	+	196	Nol4l	NM_001134300	1767.5	120743,5	Within	153529971	153407460	-
chr10	127138592	127139037	+	446	Os9	NM_001171026	17654.5	44556,5	Upstream	127121160	127094258	-
chr1	9780253	9780696	+	444	Sgk3	NM_133220	17654.5	122093,5	Upstream	9798129	9902568	+
chr11	90231702	90231971	+	270	Mmd	NM_026178	17638.5	46736,5	Upstream	90249475	90278573	+
chr10	24131521	24131810	+	290	Stx7	NM_001358563	17622.5	57295,5	Upstream	24149288	24188961	+
chr9	60317279	60317594	+	316	Thsd4	NM_172444	176216	350506,5	Upstream	60141220	59966930	-
chr2	154656731	154656966	+	236	Chmp4b	NM_029362	176.5	37934,5	Upstream	154657025	154694783	+
chr19	6992549	6992840	+	292	Dnajc4	NM_001356999	176.5	4784,5	Upstream	6992518	6987910	-
chr8	46617360	46617573	+	214	Casp3	NM_001284409	176.5	22231,5	Within	46617290	46639698	+
chr13	51153303	51153562	+	260	Nxnl2	NM_029173	17591.5	21754,5	Upstream	51171024	51175187	+
chr15	78366070	78366269	+	200	Mir7676-1	NR_106137	17571.5	17509,5	Downstream	78348598	78348660	+
chr19	40570845	40571030	+	186	Aldh18a1	NM_019698	17525.5	20681,5	Within	40588463	40550256	-
chr18	35930332	35930939	+	608	C330008A17Rik	NR_165176	17504.5	12115,5	Downstream	35913131	35918520	+
chr11	105181149	105181366	+	218	1700052K11Rik	NR_027956	175.5	2237,5	Within	105181433	105179020	-
chr7	28372250	28372723	+	474	Plekhg2	NM_001083912	175.5	12883,5	Within	28372662	28359603	-
chr9	60336078	60336529	+	452	Thsd4	NM_001040426	174732	369373,5	Within	60511035	59966930	-
chr2	133739181	133739478	+	298	Mir3090	NR_037273	174622	174535,5	Downstream	133564707	133564794	+
chr3	66985599	66986072	+	474	Rsrc1	NM_001356274	174.5	372567,5	Within	66985661	67358403	+
chr7	17056678	17057029	+	352	Hif3a	NM_016868	174.5	25861,5	Upstream	17056679	17030992	-
chr8	5106858	5107193	+	336	Slc10a2	NM_011388	1738.5	23807,5	Upstream	5105287	5083218	-
chr10	121493468	121493771	+	304	Rassf3	NM_138956	17369.5	83269,5	Upstream	121476250	121410350	-
chr4	150799573	150799800	+	228	Gm51276	NR_162802	1734.5	1789,5	Upstream	150797952	150797897	-
chr18	21001664	21001901	+	238	Rnf138	NM_207623	173.5	26441,5	Upstream	21001956	21028224	+
chr1	169968970	169969787	+	818	Hsd17b7	NM_010476	173.5	19842,5	Upstream	169969205	169949536	-
chr9	51230792	51231145	+	354	Pou2af1	NM_011136	17279.5	9110,5	Within	51213689	51240079	+
chr5	114550695	114551334	+	640	Fam222a	NM_001004180	17235.5	62203,5	Upstream	114568250	114613218	+
chr18	72178845	72179150	+	306	Dcc	NM_007831	172072	925366,5	Within	72351069	71253631	-
chr5	146230967	146231186	+	220	Cdk8	NM_153599	172.5	71797,5	Upstream	146231249	146302874	+
chr8	46739395	46739748	+	354	Irf2	NM_008391	172.5	107886,5	Upstream	46739744	46847458	+
chr2	52575693	52575918	+	226	Cacnb4	NM_146123	17194.5	147486,5	Upstream	52558611	52428319	-
chr1	136958550	136958909	+	360	Nr5a2	NM_030676	1718.5	115146,5	Within	136960448	136843583	-
chr2	20691041	20691448	+	408	Etl4	NM_001177630	171732	119290,5	Within	20519512	20810535	+
chr10	89508225	89508526	+	302	Nr1h4	NM_001163700	1717.5	54142,5	Upstream	89506658	89454233	-
chr2	155776911	155777202	+	292	Mmp24	NM_010808	1715.5	41309,5	Within	155775341	155818366	+
chr5	139112513	139112712	+	200	Prkar1b	NM_008923	17139.5	95309,5	Within	139129752	139017303	-
chr1	156735880	156736209	+	330	Fam20b	NM_145413	17134.5	57474,5	Upstream	156718910	156678570	-
chr17	84659081	84659338	+	258	Abcg8	NM_001286005	17091.5	41123,5	Upstream	84676301	84700333	+
chr3	53674296	53674509	+	214	Frem2	NM_172862	17047.5	160465,5	Upstream	53657355	53513937	-
chr2	20689399	20689722	+	324	Etl4	NM_001177630	170048	120974,5	Within	20519512	20810535	+
chr13	40859785	40860090	+	306	Gcnt2	NM_023887	170.5	100954,5	Within	40859767	40960892	+
chr17	23802882	23803149	+	268	Srrm2	NM_175229	170.5	21727,5	Upstream	23803186	23824743	+
chr7	97579515	97579820	+	306	Aamdc	NM_001177946	170.5	29337,5	Upstream	97579497	97550330	-
chr13	54687830	54688127	+	298	Rnf44	NM_134064	170.5	8580,5	Upstream	54687808	54679398	-
chr1	36244161	36244408	+	248	Uggt1	NM_198899	17.5	104257,5	Within	36244302	36140027	-
chr5	24445044	24445391	+	348	Fastk	NM_023229	17.5	4178,5	Within	24445235	24441039	-
chr6	71440444	71440865	+	422	Rmnd5a	NM_001355745	17.5	52021,5	Upstream	71440637	71388633	-
chr2	30784391	30785106	+	716	1700001O22Rik	NM_198000	16988.5	10813,5	Downstream	30801737	30795562	-
chr7	142967472	142967659	+	188	Ascl2	NM_008554	1698.5	744,5	Within	142969264	142966821	-
chr10	20203439	20203666	+	228	4930405J17Rik	NR_045350	1698.5	4306,5	Upstream	20201854	20199246	-
chr16	4881435	4881658	+	224	Ubald1	NM_145359	1695.5	6768,5	Upstream	4879851	4874778	-
chr11	113378946	113379241	+	296	4732490B19Rik	NR_040276	169424	175779,5	Upstream	113209669	113203314	-
chr9	107587446	107587649	+	204	Ifrd2	NM_025903	169.5	5490,5	Upstream	107587717	107593038	+
chr15	100722072	100722261	+	190	Galnt6	NM_001161768	1689.5	32252,5	Upstream	100720477	100689914	-
chr9	80181815	80182000	+	186	Myo6	NM_001039546	16874.5	129821,5	Within	80165033	80311729	+
chr4	43364934	43365319	+	386	Rusc2	NM_001037709	16854.5	61965,5	Upstream	43381981	43427092	+
chr8	26655781	26656196	+	416	2310008N11Rik	NR_045904	168434	158607,5	Downstream	26824423	26814596	-
chr9	95828385	95828568	+	184	Pls1	NM_001033210	16802.5	75835,5	Within	95845279	95752641	-
chr18	61726033	61726292	+	260	Grpel2	NM_021296	168.5	13739,5	Within	61726331	61712423	-
chr6	125039560	125039797	+	238	Ing4	NM_001368695	168.5	9586,5	Upstream	125039847	125049265	+
chr19	6241406	6241591	+	186	Atg2a	NM_194348	168.5	20805,5	Upstream	6241667	6262304	+
chr12	57197180	57197427	+	248	Slc25a21	NM_172577	168.5	484670,5	Within	57197472	56712633	-
chr11	116843025	116843666	+	642	Mettl23	NM_028865	168.5	6394,5	Upstream	116843514	116849740	+
chr15	82794247	82794580	+	334	Cyp2d26	NM_029562	168.5	4307,5	Upstream	82794245	82790106	-
chr2	132929143	132929364	+	222	Fermt1	NM_198029	16782.5	25075,5	Within	132946036	132904178	-
chr1	180313593	180313802	+	210	Itpkb	NM_001081175	16777.5	109961,5	Upstream	180330475	180423659	+
chr19	57135668	57135929	+	262	Ablim1	NM_001103178	16774.5	103066,5	Upstream	57119024	57032732	-
chr12	83578953	83579478	+	526	Zfyve1	NM_001359168	16755.5	32660,5	Upstream	83562460	83546555	-
chr6	108658828	108659083	+	256	Bhlhe40	NM_011498	1672.5	7969,5	Upstream	108660628	108666925	+
chr16	87536480	87536739	+	260	Map3k7cl	NM_144854	16719.5	58726,5	Upstream	87553329	87595336	+
chr15	55557188	55557771	+	584	Mrpl13	NM_026759	167.5	23385,5	Upstream	55557312	55534094	-
chr11	113750770	113751215	+	446	Cdc42ep4	NM_020006	167.5	24143,5	Within	113751160	113726849	-
chr17	27907344	27907805	+	462	Taf11	NM_026836	1667.5	6453,5	Within	27909242	27901121	-
chr4	118307962	118308171	+	210	Ptprf	NM_011213	16669.5	99854,5	Upstream	118291397	118208212	-
chr1	56972837	56973430	+	594	9130024F11Rik	NR_024326	1665.5	2062,5	Within	56971468	56975196	+
chr9	31254670	31254853	+	184	Gm7244	NM_001101597	16638.5	20623,5	Upstream	31271400	31275385	+
chr4	45514097	45514294	+	198	Shb	NM_001033306	16632.5	90920,5	Within	45530828	45423275	-
chr13	10526762	10527063	+	302	Chrm3	NM_033269	166110	650300,5	Upstream	10360803	9876612	-
chr4	11388266	11388619	+	354	Esrp1	NM_194055	1659.5	56510,5	Upstream	11386783	11331932	-
chr1	130784249	130784446	+	198	Fcamr	NM_001170632	16553.5	30392,5	Upstream	130800901	130814740	+
chr18	84084610	84085011	+	402	Tshz1	NM_001081300	1654.5	73184,5	Within	84086465	84011626	-
[truncated: 4,239 more rows]
