# Supplementary material for: Mesenchymal-epithelial crosstalk shapes intestinal regionalisation via Wnt and Shh signalling
Source: Nat Commun. 2022 Feb 7;13:715. doi: 10.1038/s41467-022-28369-7 (PMC8821716; doi:10.1038/s41467-022-28369-7)
Supplement: Supplementary file 10 — Supplementary Data 7 [file 41467_2022_28369_MOESM10_ESM.xlsx]

## Sheet: E135 EpCAM
E135-Prox_vs_E135-Dist_up	E135-Prox_vs_E135-Dist_up	E135-Prox_vs_E135-Dist_down	E135-Prox_vs_E135-Dist_down
GeneID	Symbol	GeneID	Symbol
246086	Onecut3	66871	Cpne8
66650	Nepn	108030	Lin7a
100503019	Gm16551	100038419	E330027M22Rik
239336	Rxfp3	16526	Kcnk2
12945	Dmbt1	110862	Kcnq3
98711	Rdh10	19289	Igdcc3
100038398	NA	56226	Espn
53945	Slc40a1	12950	Hapln1
100042178	Gm13111	21367	Cntn2
78789	Vsig1	56177	Olfm1
14912	Nkx6-2	17181	Matn2
13483	Dpp6	224792	Adgrf5
12394	Runx1	622434	Arhgef26
64075	Smoc1	319710	Frmd6
21817	Tgm2	100503674	Gm19825
22422	Wnt7b	211550	Tifa
319482	9530053A07Rik	12745	Clgn
20512	Slc1a3	13612	Edil3
18609	Pdx1	20322	Sord
110351	Rap1gap	15413	Hoxb5
20526	Slc2a2	13176	Dcc
70163	Lypd8	11784	Apba2
16518	Kcnj2	20452	St8sia4
72303	Cyp2c65	77771	Csrnp3
13034	Ctse	268890	Lsamp
12944	Crp	16499	Kcnab3
268297	Scml4	218038	Amph
140474	Muc4	231396	Ugt2b36
239368	Erich5	83397	Akap12
16859	Lgals9	244198	Olfml1
19417	Rasgrf1	13003	Vcan
15220	Foxq1	245049	Myrip
11287	Pzp	18010	Neu1
18232	Nxph2	140580	Elmo1
83453	Chrdl1	15414	Hoxb6
19039	Lgals3bp	66805	Tspan1
26557	Homer2	210108	D130043K22Rik
20370	Sez6	320508	Cachd1
70147	Plut	20319	Sfrp2
14528	Gch1	225518	Prdm6
195208	Dcdc2a	56643	Slc15a1
268780	Egflam	381352	Mamdc4
244954	Prss35	107587	Osr2
17750	Mt2	110135	Fgb
22337	Vdr	208665	Akr1d1
207683	Igsf11	213435	Mylk3
14067	F5	232714	Mgam
81907	Tmem108	104174	Gldc
13388	Dll1	11304	Abca4
19418	Rasgrf2	18590	Pdgfa
269389	Tox2	74152	Stra6l
17748	Mt1	20730	Spink1
108116	Slco3a1	210801	Unc5d
14859	Gsta3	20720	Serpine2
23963	Tenm1	208076	Pknox2
215384	Fcgbp	21789	Tfpi2
13521	Slc26a2	74318	Hopx
57394	Cltrn	107022	Gramd3
14584	Gfpt2	216725	Adamts2
12841	Col9a3	71481	Alpk1
109820	Pgc	56506	Cib2
11994	Pcdh15	21338	Tacr3
94187	Zfp423	22411	Wnt11
214854	Neurl3	23923	Aadat
20219	Apcs	239606	Slc2a13
214058	Megf11	16168	Il15
94191	Adarb2	17287	Mep1a
12839	Col9a1	329093	Cpa6
18478	Pah	66240	Kcne1l
20540	Slc7a7	106042	Prickle1
18389	Oprl1	239133	Dleu7
13039	Ctsl	67082	ccdc198
30051	Spdef	67269	Agtpbp1
54631	Nphs1	76960	Bcas1
278507	Wfikkn2	109904	Mcf2
210044	Adcy2	18121	Nog
69602	Otop3	15436	Hoxd4
12064	Bdnf	320398	Lrig3
16790	Anpep	237246	BC022960
70701	Nipal1	109731	Maob
239273	Abcc4	269152	Kif26b
56533	Rgs17	381338	Lonrf2
94179	Krt23	74521	Ppp4r4
170826	Ppargc1b	240119	St6gal2
233733	Galnt18	233332	Adamts17
30937	Lmcd1	102680	Slc6a20a
12609	Cebpd	319317	Snhg11
13803	Enc1	14634	Gli3
100039596	Tcf24	75141	Rasd2
11438	Chrna4	56710	Brinp1
73124	Golim4	104816	Aspg
212539	Gm266	18196	Nsg1
243931	Tshz3	381204	Naaladl1
65112	Pmepa1	67896	Ccdc80
235130	Adamts15	231510	Gpat3
319520	Dusp4	71648	Optn
54409	Ramp2	13593	Ebf3
217258	Abca8a	20617	Snca
234356	Csgalnact1	210789	Tbc1d4
18088	Nkx2-2	19716	Bex1
20183	Rxrg	242297	Fam110b
12709	Ckb	20447	St6galnac3
217732	Cipc	13482	Dpp4
69888	Cyp2c66	102871	D330045A20Rik
15213	Hey1	235106	Ntm
100047671	Gm17783	329324	Syt14
16517	Kcnj16	331532	Tceal5
18845	Plxna2	21679	Tead4
19123	Proc	14394	Gabra1
434147	D930028M14Rik	70045	2610528A11Rik
18951	2005-09-01	67448	Plxdc2
11891	Rab27a	235472	Prtg
20541	Slc8a1	15434	Hoxd3
270152	Jaml	18795	Plcb1
18190	Nrxn2	18671	Abcb1a
58801	Pmaip1	217835	Rin3
259302	Srgap3	379043	Raet1e
17436	Me1	117148	Necab2
53627	Porcn	100861621	NA
114873	Dscaml1	20739	Spta1
15903	Id3	14160	Lgr5
13838	Epha4	20230	Satb1
20482	Skil	12590	Cdx1
74561	Nkx6-3	17897	Myl3
68203	Diras2	320027	Fstl4
231507	Plac8	16597	Klf12
55990	Fmo2	65969	Cubn
14776	Gpx2	19038	Ppic
229706	Slc6a17	77018	Col25a1
75604	Tm4sf5	11832	Aqp7
56375	B4galt4	11641	Akap2
433653	Gimd1	269633	Wdr86
70673	Prdm16	432530	Adcy1
67647	4930523C07Rik	64406	Sp5
18096	Nkx6-1	15465	Hrh1
50795	Sh3bgr	20273	Scn8a
13193	Dcx	224079	Atp13a4
319832	Tmem229a	14317	Ftcd
230163	Aldob	210356	Nckap5
207839	Galnt6	54393	Gabbr1
20257	Stmn2	15139	Hc
14079	Fabp2	18669	Abcb1b
56734	Tulp2	26921	Map4k4
78465	Ccdc190	18741	Pitx2
14473	Gc	93897	Fzd10
18782	Pla2g2d	100040859	NA
109697	Cpa1	100504230	AU020206
57776	Ttyh1	381157	Greb1l
54601	Foxo4	666772	Gm8281
101602	AI467606	360220	Speer4d
15245	Hhip	67703	Kirrel3
245050	Fam198a	100043108	Cyp2c69
17965	Nbl1	11600	Angpt1
104158	Ces1d	216613	Ccdc85a
109791	Clps	100040697	Gm10340
18027	Nfia	225187	Ankrd29
15360	Hmgcs2	15229	Foxd1
11925	Neurog3	15410	Hoxb3
78781	Zc3hav1	76131	Depdc1a
16180	Il1rap	13099	Cyp2c40
74153	Uba7	74103	Nebl
75104	Mmd2	545007	Gm5796
17311	Kitl	68521	Fam189b
11363	Acadl	328287	Gm20554
209837	Slc38a5	13731	Emp2
14526	Gcg	66673	Sorcs3
142980	Tlr3	12263	C2
13417	Dnah8	26458	Slc27a2
11878	Arx	50787	Hs6st3
18805	Pld1	73442	Hspa12a
69787	Anxa13	624245	Speer4e
19016	Pparg	117606	Boc
12578	Cdkn2a	11441	Chrna7
286942	Kif19a	22599	Slc6a20b
209558	Enpp3	229759	Olfm3
217294	BC006965	435965	Lrp3
100008567	Gm14964	66797	Cntnap2
216781	Trim58	21814	Tgfbr3
237886	Slfn9	320363	D030045P18Rik
14025	Bcl11a	227541	Camk1d
110446	Acat1	105349	Akr1c18
18705	Pik3c2g	100862064	NA
12653	Chgb	16543	Mdfic
14860	Gsta4	100040671	Gm2897
67861	Akr1b10	83603	Elovl4
12424	Cck	406217	Bex4
100039239	Gm2115	623078	Gm8108
16869	Lhx1	17537	Meis3
76408	Abcc3	666890	NA
69660	Tmbim1	378431	Txlnb
243911	Kirrel2	170459	Stard4
18128	Notch1	100861615	LOC100861615
15394	Hoxa1	67850	1700007F19Rik
331063	Gsdmc2	99326	Garnl3
380702	Shisa6	20503	Slc16a7
14813	Grin2c	67434	Ankrd33b
18751	Prkcb	100861755	Gm21190
99031	Osbpl6	100041958	Gm3591
106952	Arap3	329152	Hecw2
20377	Sfrp1	100862069	NA
20750	Spp1	18387	Oprk1
20429	Shox2	68070	Pdzd2
20502	Slc16a2	100862396	NA
13828	Epb42	14401	Gabrb2
24084	Tekt2	217262	Abca9
229302	Tm4sf4	100503549	Gm10354
26971	Pla2g2f	100861702	Gm21149
20755	Sprr2a1	18799	Plcd1
320939	5930403L14Rik	14181	Fgfbp1
100303744	Sprr2a2	170711	Otud7a
14758	Gpm6b	271127	Adamts16
76088	Dock8	100040852	Gm3002
233335	Synm	104027	Synpo
108682	Gpt2	238130	Dock4
241118	Asic4	213522	Plekhg6
56209	Gde1	244867	Arhgap20
240168	Rasgrp3	14432	Gap43
240776	Kcnt2	100036568	Gm3373
23795	Agr2	22352	Vim
12444	Ccnd2	100042054	Gm3194
110893	Slc8a3	15214	Hey2
74229	Paqr8	27384	Akr1c13
22268	Upk1b	319901	Dsel
15242	Hhex	15416	Hoxb8
19013	Ppara	13642	Efnb2
102294	Cyp4v3	19739	Rgs9
236899	Pcyt1b	109676	Ank2
72077	Gcnt3	98388	Chst10
11699	Ambp	17929	Myom1
17131	Smad7	12266	C3
14080	Fabp1	106407	Slc51a
12894	Cpt1a	100040880	Gm3020
57276	Vsig2	70129	Slc44a4
16514	Kcnj11	13609	S1pr1
21826	Thbs2	15415	Hoxb7
11803	Aplp1	16519	Kcnj3
18025	Nfe2l3	67445	C1qtnf4
230775	Adgrb2	66773	Gm17019
75007	Mindy1	18778	Pla2g1b
12613	Cel	57764	Ntn4
30794	Pdlim4	259300	Ehd2
21426	Tfec	234878	Map3k21
15957	Ifit1	380928	Lmo7
207181	Rbms3	58861	Cysltr1
244281	Myo16	224617	Tbc1d24
71619	Arl14	59020	Pdzk1
20562	Slit1	103967	Dnm3
19218	Ptger3	12294	Cacna2d3
19276	Ptprn2	433247	Cyp2c68
56492	Cldn18	21810	Tgfbi
12286	Cacna1a	330267	Thsd7a
66270	Retreg1	622931	Gm10021
12563	Cdh6	17970	Ncf2
213603	Slc44a3	100169868	Gm3173
		12827	Col4a2
		210274	Shank2
		81703	Jdp2
		54403	Slc4a4
		20192	Ryr3
		19363	Rad51b
		27205	Podxl
		329160	9130024F11Rik
		100041151	Gm3636
		381715	4930572O03Rik
		381217	Fam189a2
		207777	Tspoap1
		18779	Pla2r1
		83691	Crispld1
		380660	Acss3
		100041374	Gm3298
		234353	Psd3
		224860	Plcl2
		217738	Ism2
		107869	Cth
		100502967	Speer4c
		100102	Pcsk9
		12279	C9
		226970	Arhgef4
		320268	B930095G15Rik
		242050	Igsf10
