# Supplementary material for: Mesenchymal-epithelial crosstalk shapes intestinal regionalisation via Wnt and Shh signalling
Source: Nat Commun. 2022 Feb 7;13:715. doi: 10.1038/s41467-022-28369-7 (PMC8821716; doi:10.1038/s41467-022-28369-7)
Supplement: Supplementary file 14 — Source Data [file 41467_2022_28369_MOESM14_ESM.xlsx]

## Sheet: Figure 1e
Figure 1e
GO analyses of 1342 genes upregulated in PDGFRa_high vs PDGFRa_med populations across proximal, mid and distal regions. BP: Biological Process, MF: Molecular Function and CC: Cellular Component
GO_nr	Term	Ont	N	DE	P.DE	#NAME?
GO:0007154	cell communication	BP	4187	568	3.083e-48	47.511
GO:0048731	system development	BP	3690	516	1.74544e-46	45.7581
GO:0023052	signaling	BP	4139	558	3.68136e-46	45.434
GO:0032501	multicellular organismal process	BP	5222	655	1.69561e-45	44.7707
GO:0007275	multicellular organism development	BP	4124	551	4.36494e-44	43.36
GO:0007165	signal transduction	BP	3768	517	5.19448e-44	43.2845
GO:0048856	anatomical structure development	BP	4468	582	9.93552e-44	43.0028
GO:0032502	developmental process	BP	4751	606	4.51528e-43	42.3453
GO:0050896	response to stimulus	BP	5990	714	8.69273e-43	42.0608
GO:0051239	regulation of multicellular organismal process	BP	2569	392	5.21475e-42	41.2828
GO:0030154	cell differentiation	BP	3224	458	8.89276e-42	41.051
GO:0048869	cellular developmental process	BP	3381	470	1.73073e-40	39.7618
GO:0048583	regulation of response to stimulus	BP	2982	429	6.01755e-40	39.2206
GO:0048513	animal organ development	BP	2622	388	2.80696e-38	37.5518
GO:0051716	cellular response to stimulus	BP	4989	610	3.62752e-37	36.4404
GO:0050789	regulation of biological process	BP	8066	866	4.22906e-37	36.3738
GO:0050794	regulation of cellular process	BP	7564	825	1.20637e-36	35.9185
GO:0009653	anatomical structure morphogenesis	BP	2230	340	1.54585e-35	34.8108
GO:0007166	cell surface receptor signaling pathway	BP	1897	304	1.84144e-35	34.7348
GO:0065007	biological regulation	BP	8534	897	1.97107e-35	34.7053
GO:0009888	tissue development	BP	1534	261	1.95072e-34	33.7098
GO:0050793	regulation of developmental process	BP	2228	336	4.4327e-34	33.3533
GO:0045595	regulation of cell differentiation	BP	1583	265	9.12569e-34	33.0397
GO:0010646	regulation of cell communication	BP	2646	377	2.71179e-33	32.5667
GO:0023051	regulation of signaling	BP	2666	378	6.28179e-33	32.2019
GO:0007167	enzyme linked receptor protein signaling pathway	BP	734	159	1.52021e-32	31.8181
GO:2000026	regulation of multicellular organismal development	BP	1774	283	2.01683e-32	31.6953
GO:0009966	regulation of signal transduction	BP	2289	337	4.56036e-32	31.341
GO:0051240	positive regulation of multicellular organismal process	BP	1525	254	6.73746e-32	31.1715
GO:0048518	positive regulation of biological process	BP	4827	577	2.41998e-31	30.6162
GO:0071310	cellular response to organic substance	BP	1741	275	1.10588e-30	29.9563
GO:0048523	negative regulation of cellular process	BP	3907	489	5.15964e-30	29.2874
GO:0048519	negative regulation of biological process	BP	4324	527	6.39787e-30	29.194
GO:0048522	positive regulation of cellular process	BP	4323	526	1.19714e-29	28.9219
GO:0010033	response to organic substance	BP	2164	317	1.59229e-29	28.798
GO:0032879	regulation of localization	BP	2337	334	3.22255e-29	28.4918
GO:0048646	anatomical structure formation involved in morphogenesis	BP	951	178	4.05352e-28	27.3922
GO:0035295	tube development	BP	939	175	2.07361e-27	26.6833
GO:0070887	cellular response to chemical stimulus	BP	2176	312	2.54108e-27	26.595
GO:0002376	immune system process	BP	1714	262	7.77279e-27	26.1094
GO:0048584	positive regulation of response to stimulus	BP	1670	257	9.6263e-27	26.0165
GO:0042221	response to chemical	BP	2938	386	1.29589e-26	25.8874
GO:0005886	plasma membrane	CC	3546	443	2.62144e-26	25.5815
GO:0051094	positive regulation of developmental process	BP	1253	209	4.43991e-26	25.3526
GO:0030334	regulation of cell migration	BP	757	149	7.62208e-26	25.1179
GO:0071944	cell periphery	CC	3663	452	9.58964e-26	25.0182
GO:0051270	regulation of cellular component movement	BP	863	162	1.02236e-25	24.9904
GO:0035239	tube morphogenesis	BP	775	151	1.04283e-25	24.9818
GO:0040012	regulation of locomotion	BP	857	161	1.34883e-25	24.87
GO:0009605	response to external stimulus	BP	1592	245	2.01971e-25	24.6947
GO:0016477	cell migration	BP	1175	197	7.93857e-25	24.1003
GO:2000145	regulation of cell motility	BP	791	151	9.42218e-25	24.0258
GO:0048870	cell motility	BP	1267	206	3.06086e-24	23.5142
GO:0051674	localization of cell	BP	1267	206	3.06086e-24	23.5142
GO:0040011	locomotion	BP	1433	224	4.617e-24	23.3356
GO:0010647	positive regulation of cell communication	BP	1383	218	7.0678e-24	23.1507
GO:0006357	regulation of transcription by RNA polymerase II	BP	1622	244	7.08098e-24	23.1499
GO:0060429	epithelium development	BP	941	167	1.01623e-23	22.993
GO:0023056	positive regulation of signaling	BP	1390	218	1.38278e-23	22.8592
GO:0071495	cellular response to endogenous stimulus	BP	946	167	1.83699e-23	22.7359
GO:0009893	positive regulation of metabolic process	BP	2905	372	2.42799e-23	22.6148
GO:0009719	response to endogenous stimulus	BP	1082	182	4.47449e-23	22.3493
GO:0009887	animal organ morphogenesis	BP	847	154	5.62972e-23	22.2495
GO:0005515	protein binding	MF	7360	760	6.4843e-23	22.1881
GO:0031325	positive regulation of cellular metabolic process	BP	2683	349	6.70183e-23	22.1738
GO:0048585	negative regulation of response to stimulus	BP	1362	213	7.21317e-23	22.1419
GO:0035556	intracellular signal transduction	BP	2135	292	4.29775e-22	21.3668
GO:0006366	transcription by RNA polymerase II	BP	1675	244	6.57524e-22	21.1821
GO:0009967	positive regulation of signal transduction	BP	1208	193	8.99332e-22	21.0461
GO:0005102	signaling receptor binding	MF	1221	194	1.33497e-21	20.8745
GO:0070848	response to growth factor	BP	509	108	1.72239e-21	20.7639
GO:0010604	positive regulation of macromolecule metabolic process	BP	2687	344	2.53343e-21	20.5963
GO:0071363	cellular response to growth factor stimulus	BP	497	106	2.74447e-21	20.5615
GO:0051241	negative regulation of multicellular organismal process	BP	1069	176	2.85602e-21	20.5442
GO:0072359	circulatory system development	BP	957	163	3.07869e-21	20.5116
GO:1902531	regulation of intracellular signal transduction	BP	1397	212	4.15196e-21	20.3817
GO:0006928	movement of cell or subcellular component	BP	1603	234	4.30241e-21	20.3663
GO:0002682	regulation of immune system process	BP	952	162	4.56116e-21	20.3409
GO:0042127	regulation of cell proliferation	BP	1325	204	4.73923e-21	20.3243
GO:0031323	regulation of cellular metabolic process	BP	4486	509	5.45805e-21	20.263
GO:0007155	cell adhesion	BP	1058	174	5.60617e-21	20.2513
GO:0006355	regulation of transcription, DNA-templated	BP	2303	305	6.39333e-21	20.1943
GO:1903506	regulation of nucleic acid-templated transcription	BP	2309	305	9.62188e-21	20.0167
GO:2001141	regulation of RNA biosynthetic process	BP	2315	305	1.44439e-20	19.8403
GO:0022610	biological adhesion	BP	1069	174	1.72505e-20	19.7632
GO:0045597	positive regulation of cell differentiation	BP	930	158	1.75771e-20	19.7551
GO:0002521	leukocyte differentiation	BP	406	92	1.80089e-20	19.7445
GO:0051173	positive regulation of nitrogen compound metabolic process	BP	2568	329	2.47257e-20	19.6069
GO:0008283	cell proliferation	BP	1611	232	3.86964e-20	19.4123
GO:0051093	negative regulation of developmental process	BP	881	151	5.81372e-20	19.2355
GO:0001944	vasculature development	BP	642	122	6.37817e-20	19.1953
GO:0080090	regulation of primary metabolic process	BP	4348	492	7.9682e-20	19.0986
GO:0032101	regulation of response to external stimulus	BP	558	111	9.16452e-20	19.0379
GO:0001568	blood vessel development	BP	613	118	9.31519e-20	19.0308
GO:0001775	cell activation	BP	667	124	2.04166e-19	18.69
GO:0045596	negative regulation of cell differentiation	BP	659	123	2.06362e-19	18.6854
GO:0048534	hematopoietic or lymphoid organ development	BP	733	132	2.19726e-19	18.6581
GO:0006351	transcription, DNA-templated	BP	2389	308	2.52708e-19	18.5974
GO:0051171	regulation of nitrogen compound metabolic process	BP	4229	479	3.02403e-19	18.5194
GO:0072358	cardiovascular system development	BP	654	122	3.06549e-19	18.5135
GO:0097659	nucleic acid-templated transcription	BP	2395	308	3.70761e-19	18.4309
GO:0010648	negative regulation of cell communication	BP	1164	181	3.98494e-19	18.3996
GO:0023057	negative regulation of signaling	BP	1167	181	5.25581e-19	18.2794
GO:0019222	regulation of metabolic process	BP	4821	530	6.00482e-19	18.2215
GO:0048729	tissue morphogenesis	BP	564	110	6.44365e-19	18.1909
GO:0048514	blood vessel morphogenesis	BP	533	106	6.62942e-19	18.1785
GO:0032774	RNA biosynthetic process	BP	2405	308	6.98615e-19	18.1558
GO:0030097	hemopoiesis	BP	694	126	7.79647e-19	18.1081
GO:0007169	transmembrane receptor protein tyrosine kinase signaling pathway	BP	473	98	7.96064e-19	18.0991
GO:0045944	positive regulation of transcription by RNA polymerase II	BP	997	161	1.24107e-18	17.9062
GO:0060255	regulation of macromolecule metabolic process	BP	4436	494	1.92458e-18	17.7157
GO:0005488	binding	MF	10292	967	3.66181e-18	17.4363
GO:0048468	cell development	BP	1906	256	3.78109e-18	17.4224
GO:0031326	regulation of cellular biosynthetic process	BP	2869	349	6.1723e-18	17.2096
GO:0044459	plasma membrane part	CC	1973	262	6.22111e-18	17.2061
GO:0009889	regulation of biosynthetic process	BP	2929	354	9.10652e-18	17.0406
GO:0007178	transmembrane receptor protein serine/threonine kinase signaling pathway	BP	279	69	9.38531e-18	17.0276
GO:0042325	regulation of phosphorylation	BP	1283	190	9.78787e-18	17.0093
GO:0002520	immune system development	BP	775	133	1.07591e-17	16.9682
GO:0045893	positive regulation of transcription, DNA-templated	BP	1276	189	1.18766e-17	16.9253
GO:0030335	positive regulation of cell migration	BP	462	94	1.49211e-17	16.8262
GO:1903508	positive regulation of nucleic acid-templated transcription	BP	1279	189	1.5262e-17	16.8164
GO:1902680	positive regulation of RNA biosynthetic process	BP	1280	189	1.65881e-17	16.7802
GO:0009968	negative regulation of signal transduction	BP	1061	165	1.85053e-17	16.7327
GO:0051272	positive regulation of cellular component movement	BP	488	97	2.29223e-17	16.6397
GO:0022603	regulation of anatomical structure morphogenesis	BP	921	149	2.38256e-17	16.623
GO:0034654	nucleobase-containing compound biosynthetic process	BP	2767	337	2.49428e-17	16.6031
GO:0016020	membrane	CC	6330	650	4.44823e-17	16.3518
GO:0045321	leukocyte activation	BP	582	108	5.84194e-17	16.2334
GO:0031324	negative regulation of cellular metabolic process	BP	2069	268	6.43716e-17	16.1913
GO:0008285	negative regulation of cell proliferation	BP	567	106	6.73999e-17	16.1713
GO:2000147	positive regulation of cell motility	BP	474	94	8.56886e-17	16.0671
GO:0001932	regulation of protein phosphorylation	BP	1179	176	8.6791e-17	16.0615
GO:0002684	positive regulation of immune system process	BP	668	118	9.43693e-17	16.0252
GO:0018130	heterocycle biosynthetic process	BP	2823	340	9.52426e-17	16.0212
GO:0010556	regulation of macromolecule biosynthetic process	BP	2750	333	1.01617e-16	15.993
GO:0019438	aromatic compound biosynthetic process	BP	2827	340	1.18381e-16	15.9267
GO:0031328	positive regulation of cellular biosynthetic process	BP	1572	217	1.1885e-16	15.925
GO:0030155	regulation of cell adhesion	BP	556	104	1.29517e-16	15.8877
GO:0009891	positive regulation of biosynthetic process	BP	1604	220	1.45549e-16	15.837
GO:0031399	regulation of protein modification process	BP	1501	209	1.90297e-16	15.7206
GO:0010557	positive regulation of macromolecule biosynthetic process	BP	1492	208	1.99607e-16	15.6998
GO:0010628	positive regulation of gene expression	BP	1638	223	2.03041e-16	15.6924
GO:1901362	organic cyclic compound biosynthetic process	BP	2914	347	2.30283e-16	15.6377
GO:1901700	response to oxygen-containing compound	BP	1126	169	2.32878e-16	15.6329
GO:0051252	regulation of RNA metabolic process	BP	2531	310	3.67942e-16	15.4342
GO:0051254	positive regulation of RNA metabolic process	BP	1367	194	3.99146e-16	15.3989
GO:0009987	cellular process	BP	11369	1037	4.2398e-16	15.3727
GO:0019220	regulation of phosphate metabolic process	BP	1420	199	5.89542e-16	15.2295
GO:0000977	RNA polymerase II regulatory region sequence-specific DNA binding	MF	626	111	6.23769e-16	15.205
GO:0051174	regulation of phosphorus metabolic process	BP	1421	199	6.35077e-16	15.1972
GO:2000112	regulation of cellular macromolecule biosynthetic process	BP	2689	324	6.58194e-16	15.1816
GO:1901701	cellular response to oxygen-containing compound	BP	828	134	1.11259e-15	14.9537
GO:0002009	morphogenesis of an epithelium	BP	470	91	1.2832e-15	14.8917
GO:0040017	positive regulation of locomotion	BP	503	95	1.53349e-15	14.8143
GO:0051246	regulation of protein metabolic process	BP	2244	280	1.5459e-15	14.8108
GO:0098609	cell-cell adhesion	BP	576	104	1.56763e-15	14.8048
GO:0001012	RNA polymerase II regulatory region DNA binding	MF	634	111	1.57237e-15	14.8034
GO:0008219	cell death	BP	1758	232	1.67734e-15	14.7754
GO:0051179	localization	BP	4818	514	1.78816e-15	14.7476
GO:0006468	protein phosphorylation	BP	1515	207	2.11086e-15	14.6755
GO:0140110	transcription regulator activity	MF	1097	163	2.16596e-15	14.6643
GO:0016310	phosphorylation	BP	1832	239	2.17486e-15	14.6626
GO:0051172	negative regulation of nitrogen compound metabolic process	BP	1915	247	2.53829e-15	14.5955
GO:0001503	ossification	BP	310	69	3.18973e-15	14.4962
GO:0012501	programmed cell death	BP	1619	217	3.19036e-15	14.4962
GO:0000976	transcription regulatory region sequence-specific DNA binding	MF	667	114	3.73139e-15	14.4281
GO:0051247	positive regulation of protein metabolic process	BP	1378	192	3.81392e-15	14.4186
GO:0001525	angiogenesis	BP	439	86	3.93209e-15	14.4054
GO:0000981	DNA-binding transcription factor activity, RNA polymerase II-specific	MF	617	108	3.95178e-15	14.4032
GO:0051049	regulation of transport	BP	1573	212	3.96536e-15	14.4017
GO:0050865	regulation of cell activation	BP	393	80	4.05787e-15	14.3917
GO:0045785	positive regulation of cell adhesion	BP	326	71	4.1213e-15	14.385
GO:1902105	regulation of leukocyte differentiation	BP	215	55	4.35241e-15	14.3613
GO:0006915	apoptotic process	BP	1586	213	4.92005e-15	14.308
GO:0010562	positive regulation of phosphorus metabolic process	BP	909	141	6.58458e-15	14.1815
GO:0045937	positive regulation of phosphate metabolic process	BP	909	141	6.58458e-15	14.1815
GO:0072001	renal system development	BP	258	61	7.18577e-15	14.1435
GO:0031401	positive regulation of protein modification process	BP	1011	152	7.89212e-15	14.1028
GO:0006954	inflammatory response	BP	438	85	1.00748e-14	13.9968
GO:0001816	cytokine production	BP	526	96	1.01904e-14	13.9918
GO:0044212	transcription regulatory region DNA binding	MF	764	124	1.15056e-14	13.9391
GO:1903706	regulation of hemopoiesis	BP	311	68	1.29289e-14	13.8884
GO:0001067	regulatory region nucleic acid binding	MF	768	124	1.70633e-14	13.7679
GO:0001655	urogenital system development	BP	291	65	1.71866e-14	13.7648
GO:0002694	regulation of leukocyte activation	BP	361	74	3.07003e-14	13.5129
GO:0060389	pathway-restricted SMAD protein phosphorylation	BP	53	25	3.09671e-14	13.5091
GO:0038023	signaling receptor activity	MF	585	102	3.11135e-14	13.5071
GO:0060089	molecular transducer activity	MF	636	108	3.24714e-14	13.4885
GO:0065008	regulation of biological quality	BP	3178	362	3.68549e-14	13.4335
GO:0032270	positive regulation of cellular protein metabolic process	BP	1294	180	3.76152e-14	13.4246
GO:0009986	cell surface	CC	612	105	3.79231e-14	13.4211
GO:0006952	defense response	BP	949	143	4.52206e-14	13.3447
GO:0007399	nervous system development	BP	1925	243	5.45211e-14	13.2634
GO:0045892	negative regulation of transcription, DNA-templated	BP	998	148	5.84643e-14	13.2331
GO:0019219	regulation of nucleobase-containing compound metabolic process	BP	2801	326	7.01259e-14	13.1541
GO:1903507	negative regulation of nucleic acid-templated transcription	BP	1001	148	7.48954e-14	13.1255
GO:0006955	immune response	BP	910	138	7.99966e-14	13.0969
GO:1902679	negative regulation of RNA biosynthetic process	BP	1002	148	8.13122e-14	13.0898
GO:0071559	response to transforming growth factor beta	BP	183	48	8.7967e-14	13.0557
GO:1990837	sequence-specific double-stranded DNA binding	MF	706	115	8.88009e-14	13.0516
GO:0030098	lymphocyte differentiation	BP	272	61	9.21398e-14	13.0356
GO:0090092	regulation of transmembrane receptor protein serine/threonine kinase signaling pathway	BP	190	49	9.81646e-14	13.008
GO:0032268	regulation of cellular protein metabolic process	BP	2090	258	1.01559e-13	12.9933
GO:0001934	positive regulation of protein phosphorylation	BP	805	126	1.06747e-13	12.9716
GO:0003700	DNA-binding transcription factor activity	MF	805	126	1.06747e-13	12.9716
GO:0001822	kidney development	BP	238	56	1.15214e-13	12.9385
GO:0001817	regulation of cytokine production	BP	474	87	1.37432e-13	12.8619
GO:0042326	negative regulation of phosphorylation	BP	411	79	1.54619e-13	12.8107
GO:0051050	positive regulation of transport	BP	855	131	1.68526e-13	12.7733
GO:0046631	alpha-beta T cell activation	BP	107	35	1.78759e-13	12.7477
GO:0004888	transmembrane signaling receptor activity	MF	452	84	1.81234e-13	12.7418
GO:0042327	positive regulation of phosphorylation	BP	847	130	1.84732e-13	12.7335
GO:0009892	negative regulation of metabolic process	BP	2331	280	1.88572e-13	12.7245
GO:0071560	cellular response to transforming growth factor beta stimulus	BP	180	47	1.91343e-13	12.7182
GO:0010468	regulation of gene expression	BP	3094	351	1.97851e-13	12.7037
GO:0000122	negative regulation of transcription by RNA polymerase II	BP	732	117	2.031e-13	12.6923
GO:0065009	regulation of molecular function	BP	2103	258	2.08709e-13	12.6805
GO:0022407	regulation of cell-cell adhesion	BP	293	63	2.75686e-13	12.5596
GO:0002819	regulation of adaptive immune response	BP	132	39	3.07394e-13	12.5123
GO:0045935	positive regulation of nucleobase-containing compound metabolic process	BP	1541	202	3.26354e-13	12.4863
GO:0010941	regulation of cell death	BP	1433	191	3.44745e-13	12.4625
GO:0022409	positive regulation of cell-cell adhesion	BP	170	45	3.68767e-13	12.4332
GO:0046649	lymphocyte activation	BP	491	88	4.01606e-13	12.3962
GO:0042981	regulation of apoptotic process	BP	1290	176	4.39453e-13	12.3571
GO:0005887	integral component of plasma membrane	CC	958	141	4.44828e-13	12.3518
GO:0043408	regulation of MAPK cascade	BP	610	102	4.70781e-13	12.3272
GO:0035710	CD4-positive, alpha-beta T cell activation	BP	68	27	5.1692e-13	12.2866
GO:0031327	negative regulation of cellular biosynthetic process	BP	1245	171	5.5703e-13	12.2541
GO:0048598	embryonic morphogenesis	BP	528	92	6.27217e-13	12.2026
GO:0060393	regulation of pathway-restricted SMAD protein phosphorylation	BP	50	23	6.49202e-13	12.1876
GO:0043067	regulation of programmed cell death	BP	1306	177	6.77191e-13	12.1693
GO:1902106	negative regulation of leukocyte differentiation	BP	79	29	7.6329e-13	12.1173
GO:0009890	negative regulation of biosynthetic process	BP	1280	174	8.41801e-13	12.0748
GO:0002683	negative regulation of immune system process	BP	347	69	1.05798e-12	11.9755
GO:0002250	adaptive immune response	BP	272	59	1.07076e-12	11.9703
GO:0000978	RNA polymerase II proximal promoter sequence-specific DNA binding	MF	434	80	1.08269e-12	11.9655
GO:0048732	gland development	BP	371	72	1.16869e-12	11.9323
GO:0030855	epithelial cell differentiation	BP	476	85	1.25919e-12	11.8999
GO:0060485	mesenchyme development	BP	238	54	1.50529e-12	11.8224
GO:0030278	regulation of ossification	BP	183	46	1.51172e-12	11.8205
GO:0009790	embryo development	BP	1011	145	1.53731e-12	11.8132
GO:0005160	transforming growth factor beta receptor binding	MF	39	20	1.59087e-12	11.7984
GO:0010605	negative regulation of macromolecule metabolic process	BP	2110	255	1.63176e-12	11.7873
GO:0002697	regulation of immune effector process	BP	282	60	1.64879e-12	11.7828
GO:0022008	neurogenesis	BP	1468	192	1.74062e-12	11.7593
GO:0002822	regulation of adaptive immune response based on somatic recombination of immune receptors built from immunoglobulin superfamily domains	BP	121	36	1.99259e-12	11.7006
GO:0044425	membrane part	CC	4664	485	2.26241e-12	11.6454
GO:0007179	transforming growth factor beta receptor signaling pathway	BP	146	40	2.27311e-12	11.6434
GO:0000982	transcription factor activity, RNA polymerase II proximal promoter sequence-specific DNA binding	MF	392	74	2.34612e-12	11.6296
GO:0006950	response to stress	BP	2724	312	2.38297e-12	11.6229
GO:0000165	MAPK cascade	BP	661	106	2.41056e-12	11.6179
GO:0080134	regulation of response to stress	BP	1036	147	2.45321e-12	11.6103
GO:0045667	regulation of osteoblast differentiation	BP	116	35	2.56931e-12	11.5902
GO:0006796	phosphate-containing compound metabolic process	BP	2493	290	3.10786e-12	11.5075
GO:0001649	osteoblast differentiation	BP	161	42	3.80006e-12	11.4202
GO:0051253	negative regulation of RNA metabolic process	BP	1081	151	4.11657e-12	11.3855
GO:0000987	proximal promoter sequence-specific DNA binding	MF	446	80	4.6627e-12	11.3314
GO:0023014	signal transduction by protein phosphorylation	BP	677	107	4.76417e-12	11.322
GO:0031226	intrinsic component of plasma membrane	CC	1009	143	5.52144e-12	11.2579
GO:0048699	generation of neurons	BP	1378	181	5.83541e-12	11.2339
GO:0003690	double-stranded DNA binding	MF	788	119	6.37197e-12	11.1957
GO:0051249	regulation of lymphocyte activation	BP	299	61	7.15443e-12	11.1454
GO:0006793	phosphorus metabolic process	BP	2514	290	8.40238e-12	11.0756
GO:0031347	regulation of defense response	BP	427	77	9.04504e-12	11.0436
GO:0010558	negative regulation of macromolecule biosynthetic process	BP	1200	162	1.01995e-11	10.9914
GO:0090287	regulation of cellular response to growth factor stimulus	BP	235	52	1.0761e-11	10.9681
GO:0030099	myeloid cell differentiation	BP	325	64	1.10579e-11	10.9563
GO:2000113	negative regulation of cellular macromolecule biosynthetic process	BP	1174	159	1.26283e-11	10.8987
GO:0007507	heart development	BP	531	89	1.36179e-11	10.8659
GO:0030182	neuron differentiation	BP	1234	165	1.39677e-11	10.8549
GO:0016021	integral component of membrane	CC	3515	380	1.42228e-11	10.847
GO:1901342	regulation of vasculature development	BP	281	58	1.4383e-11	10.8422
GO:0001819	positive regulation of cytokine production	BP	304	61	1.48971e-11	10.8269
GO:0045934	negative regulation of nucleobase-containing compound metabolic process	BP	1196	161	1.4986e-11	10.8243
GO:0050776	regulation of immune response	BP	516	87	1.68895e-11	10.7724
GO:0007159	leukocyte cell-cell adhesion	BP	224	50	1.9181e-11	10.7171
GO:0008284	positive regulation of cell proliferation	BP	765	115	1.99141e-11	10.7008
GO:0005126	cytokine receptor binding	MF	183	44	2.31196e-11	10.636
GO:1903039	positive regulation of leukocyte cell-cell adhesion	BP	137	37	2.40355e-11	10.6191
GO:0050866	negative regulation of cell activation	BP	137	37	2.40355e-11	10.6191
GO:0045619	regulation of lymphocyte differentiation	BP	131	36	2.58529e-11	10.5875
GO:1903707	negative regulation of hemopoiesis	BP	131	36	2.58529e-11	10.5875
GO:0003006	developmental process involved in reproduction	BP	546	90	2.6361e-11	10.579
GO:0002287	alpha-beta T cell activation involved in immune response	BP	44	20	2.75359e-11	10.5601
GO:0001933	negative regulation of protein phosphorylation	BP	372	69	3.01569e-11	10.5206
GO:0002703	regulation of leukocyte mediated immunity	BP	158	40	3.40339e-11	10.4681
GO:0060284	regulation of cell development	BP	939	133	3.4358e-11	10.464
GO:0030217	T cell differentiation	BP	192	45	3.4609e-11	10.4608
GO:0030509	BMP signaling pathway	BP	120	34	3.66851e-11	10.4355
GO:0002695	negative regulation of leukocyte activation	BP	120	34	3.66851e-11	10.4355
GO:0045580	regulation of T cell differentiation	BP	108	32	3.78091e-11	10.4224
GO:0002699	positive regulation of immune effector process	BP	172	42	3.86599e-11	10.4127
GO:0002252	immune effector process	BP	524	87	3.88645e-11	10.4104
GO:0046634	regulation of alpha-beta T cell activation	BP	69	25	4.05546e-11	10.392
GO:0001763	morphogenesis of a branching structure	BP	207	47	4.12984e-11	10.3841
GO:0061138	morphogenesis of a branching epithelium	BP	193	45	4.17058e-11	10.3798
GO:1903037	regulation of leukocyte cell-cell adhesion	BP	200	46	4.17212e-11	10.3796
GO:1902533	positive regulation of intracellular signal transduction	BP	785	116	4.8918e-11	10.3105
GO:0048762	mesenchymal cell differentiation	BP	194	45	5.01791e-11	10.2995
GO:0061448	connective tissue development	BP	230	50	5.29446e-11	10.2762
GO:0031224	intrinsic component of membrane	CC	3628	387	5.413e-11	10.2666
GO:2000514	regulation of CD4-positive, alpha-beta T cell activation	BP	41	19	5.681e-11	10.2456
GO:0042110	T cell activation	BP	338	64	6.41537e-11	10.1928
GO:0042330	taxis	BP	430	75	8.70787e-11	10.0601
GO:0003008	system process	BP	1243	163	8.81687e-11	10.0547
GO:0031400	negative regulation of protein modification process	BP	515	85	8.96448e-11	10.0475
GO:0071772	response to BMP	BP	130	35	9.11739e-11	10.0401
GO:0071773	cellular response to BMP stimulus	BP	130	35	9.11739e-11	10.0401
GO:0002460	adaptive immune response based on somatic recombination of immune receptors built from immunoglobulin superfamily domains	BP	205	46	1.01606e-10	9.99308
GO:0050867	positive regulation of cell activation	BP	234	50	1.0169e-10	9.99272
GO:0048568	embryonic organ development	BP	399	71	1.10952e-10	9.95486
GO:0002573	myeloid leukocyte differentiation	BP	164	40	1.16957e-10	9.93197
GO:0061458	reproductive system development	BP	359	66	1.21291e-10	9.91617
GO:0070372	regulation of ERK1 and ERK2 cascade	BP	258	53	1.31523e-10	9.881
GO:0090130	tissue migration	BP	258	53	1.31523e-10	9.881
GO:1902107	positive regulation of leukocyte differentiation	BP	119	33	1.33272e-10	9.87526
GO:0007423	sensory organ development	BP	451	77	1.38956e-10	9.85712
GO:0043565	sequence-specific DNA binding	MF	873	124	1.40364e-10	9.85274
GO:0002293	alpha-beta T cell differentiation involved in immune response	BP	43	19	1.5912e-10	9.79828
GO:0002294	CD4-positive, alpha-beta T cell differentiation involved in immune response	BP	43	19	1.5912e-10	9.79828
GO:0042093	T-helper cell differentiation	BP	43	19	1.5912e-10	9.79828
GO:0007389	pattern specification process	BP	362	66	1.754e-10	9.75597
GO:0006935	chemotaxis	BP	428	74	1.76875e-10	9.75233
GO:0045446	endothelial cell differentiation	BP	90	28	1.76907e-10	9.75225
GO:0045664	regulation of neuron differentiation	BP	691	104	1.80929e-10	9.74249
GO:0002696	positive regulation of leukocyte activation	BP	223	48	1.8445e-10	9.73412
GO:0022612	gland morphogenesis	BP	127	34	1.99377e-10	9.70033
GO:0050767	regulation of neurogenesis	BP	831	119	2.03914e-10	9.69055
GO:0002718	regulation of cytokine production involved in immune response	BP	58	22	2.12912e-10	9.6718
GO:0001667	ameboidal-type cell migration	BP	364	66	2.23609e-10	9.65051
GO:0048608	reproductive structure development	BP	356	65	2.26756e-10	9.64444
GO:1903708	positive regulation of hemopoiesis	BP	154	38	2.36421e-10	9.62631
GO:0061061	muscle structure development	BP	560	89	2.42232e-10	9.61577
GO:0002443	leukocyte mediated immunity	BP	247	51	2.42563e-10	9.61518
GO:0010631	epithelial cell migration	BP	256	52	3.01319e-10	9.52097
GO:0090100	positive regulation of transmembrane receptor protein serine/threonine kinase signaling pathway	BP	92	28	3.13963e-10	9.50312
GO:0090132	epithelium migration	BP	257	52	3.49064e-10	9.45709
GO:0010717	regulation of epithelial to mesenchymal transition	BP	81	26	3.65974e-10	9.43655
GO:0070371	ERK1 and ERK2 cascade	BP	273	54	3.8497e-10	9.41457
GO:0010862	positive regulation of pathway-restricted SMAD protein phosphorylation	BP	36	17	4.06361e-10	9.39109
GO:0002292	T cell differentiation involved in immune response	BP	45	19	4.14975e-10	9.38198
GO:0060562	epithelial tube morphogenesis	BP	329	61	4.34234e-10	9.36228
GO:0002237	response to molecule of bacterial origin	BP	221	47	4.36823e-10	9.35969
GO:0051251	positive regulation of lymphocyte activation	BP	192	43	4.40254e-10	9.3563
GO:0051271	negative regulation of cellular component movement	BP	274	54	4.43049e-10	9.35355
GO:0050778	positive regulation of immune response	BP	420	72	4.63623e-10	9.33383
GO:0032880	regulation of protein localization	BP	880	123	4.69784e-10	9.3281
GO:0010563	negative regulation of phosphorus metabolic process	BP	497	81	4.7017e-10	9.32775
GO:0045936	negative regulation of phosphate metabolic process	BP	497	81	4.7017e-10	9.32775
GO:0050673	epithelial cell proliferation	BP	363	65	5.25897e-10	9.2791
GO:0040007	growth	BP	931	128	5.92967e-10	9.22697
GO:0048589	developmental growth	BP	651	98	6.16365e-10	9.21016
GO:0050863	regulation of T cell activation	BP	209	45	6.74536e-10	9.17099
GO:0043367	CD4-positive, alpha-beta T cell differentiation	BP	56	21	7.02548e-10	9.15332
GO:0003158	endothelium development	BP	101	29	7.09004e-10	9.14935
GO:0051248	negative regulation of protein metabolic process	BP	905	125	7.16946e-10	9.14451
GO:0001837	epithelial to mesenchymal transition	BP	120	32	7.55061e-10	9.12202
GO:0070696	transmembrane receptor protein serine/threonine kinase binding	MF	15	11	8.37335e-10	9.0771
GO:0045582	positive regulation of T cell differentiation	BP	67	23	8.44211e-10	9.07355
GO:0002821	positive regulation of adaptive immune response	BP	90	27	9.29637e-10	9.03169
GO:1902532	negative regulation of intracellular signal transduction	BP	470	77	1.00055e-09	8.99976
GO:0006464	cellular protein modification process	BP	2943	319	1.00139e-09	8.99939
GO:0036211	protein modification process	BP	2943	319	1.00139e-09	8.99939
GO:0040013	negative regulation of locomotion	BP	288	55	1.0307e-09	8.98687
GO:0001501	skeletal system development	BP	428	72	1.0907e-09	8.9623
GO:0003007	heart morphogenesis	BP	227	47	1.11359e-09	8.95327
GO:0046632	alpha-beta T cell differentiation	BP	79	25	1.11587e-09	8.95239
GO:0045621	positive regulation of lymphocyte differentiation	BP	79	25	1.11587e-09	8.95239
GO:0072073	kidney epithelium development	BP	122	32	1.18901e-09	8.92481
GO:0002824	positive regulation of adaptive immune response based on somatic recombination of immune receptors built from immunoglobulin superfamily domains	BP	85	26	1.19016e-09	8.92439
GO:0044260	cellular macromolecule metabolic process	BP	5904	574	1.21051e-09	8.91703
GO:0009617	response to bacterium	BP	430	72	1.34435e-09	8.87149
GO:0043207	response to external biotic stimulus	BP	624	94	1.35244e-09	8.86888
GO:0050678	regulation of epithelial cell proliferation	BP	306	57	1.35807e-09	8.86708
GO:0044093	positive regulation of molecular function	BP	1250	159	1.48731e-09	8.8276
GO:0010942	positive regulation of cell death	BP	589	90	1.49196e-09	8.82624
GO:0051250	negative regulation of lymphocyte activation	BP	104	29	1.51084e-09	8.82078
GO:0050920	regulation of chemotaxis	BP	164	38	1.63566e-09	8.78631
GO:0010632	regulation of epithelial cell migration	BP	201	43	1.9861e-09	8.702
GO:0007548	sex differentiation	BP	201	43	1.9861e-09	8.702
GO:0002709	regulation of T cell mediated immunity	BP	59	21	2.14333e-09	8.66891
GO:0002367	cytokine production involved in immune response	BP	70	23	2.25484e-09	8.64688
GO:0060537	muscle tissue development	BP	376	65	2.32222e-09	8.6341
GO:0051960	regulation of nervous system development	BP	932	126	2.35562e-09	8.62789
GO:0006816	calcium ion transport	BP	319	58	2.50831e-09	8.60062
GO:0032269	negative regulation of cellular protein metabolic process	BP	847	117	2.60809e-09	8.58368
GO:0043410	positive regulation of MAPK cascade	BP	428	71	2.64037e-09	8.57833
GO:0042592	homeostatic process	BP	1515	184	2.65298e-09	8.57627
GO:0051707	response to other organism	BP	623	93	2.66029e-09	8.57507
GO:0001228	DNA-binding transcription activator activity, RNA polymerase II-specific	MF	362	63	3.13024e-09	8.50442
GO:0009607	response to biotic stimulus	BP	653	96	3.26589e-09	8.486
GO:0002700	regulation of production of molecular mediator of immune response	BP	101	28	3.33345e-09	8.47711
GO:1901699	cellular response to nitrogen compound	BP	448	73	3.48919e-09	8.45728
GO:0045765	regulation of angiogenesis	BP	251	49	3.94577e-09	8.40387
GO:0030856	regulation of epithelial cell differentiation	BP	121	31	3.99859e-09	8.39809
GO:0050870	positive regulation of T cell activation	BP	128	32	4.34006e-09	8.3625
GO:0044092	negative regulation of molecular function	BP	826	114	4.45014e-09	8.35163
GO:0032870	cellular response to hormone stimulus	BP	425	70	4.65339e-09	8.33223
GO:1904018	positive regulation of vasculature development	BP	163	37	4.8719e-09	8.3123
GO:0048562	embryonic organ morphogenesis	BP	253	49	5.18737e-09	8.28505
GO:0050727	regulation of inflammatory response	BP	230	46	5.32878e-09	8.27337
GO:0043068	positive regulation of programmed cell death	BP	542	83	5.95856e-09	8.22486
GO:0046332	SMAD binding	MF	79	24	5.9927e-09	8.22238
GO:0071417	cellular response to organonitrogen compound	BP	402	67	6.1341e-09	8.21225
GO:0005615	extracellular space	CC	976	129	6.16219e-09	8.21027
GO:0051480	regulation of cytosolic calcium ion concentration	BP	256	49	7.76432e-09	8.1099
GO:0032989	cellular component morphogenesis	BP	1012	132	9.24262e-09	8.0342
GO:0044249	cellular biosynthetic process	BP	4131	418	9.50531e-09	8.02203
GO:0031175	neuron projection development	BP	944	125	9.68349e-09	8.01397
GO:0010634	positive regulation of epithelial cell migration	BP	132	32	9.76572e-09	8.0103
GO:2000515	negative regulation of CD4-positive, alpha-beta T cell activation	BP	21	12	9.77877e-09	8.00972
GO:0098797	plasma membrane protein complex	CC	424	69	9.94849e-09	8.00224
GO:0007162	negative regulation of cell adhesion	BP	227	45	1.03772e-08	7.98392
GO:0044271	cellular nitrogen compound biosynthetic process	BP	3346	349	1.13212e-08	7.94611
GO:0033993	response to lipid	BP	560	84	1.28045e-08	7.89264
GO:0050868	negative regulation of T cell activation	BP	82	24	1.36071e-08	7.86623
GO:1901576	organic substance biosynthetic process	BP	4204	423	1.52241e-08	7.81747
GO:0072538	T-helper 17 type immune response	BP	18	11	1.55705e-08	7.8077
GO:0045620	negative regulation of lymphocyte differentiation	BP	39	16	1.66301e-08	7.77911
GO:0009725	response to hormone	BP	555	83	1.79939e-08	7.74487
GO:0002366	leukocyte activation involved in immune response	BP	178	38	1.81423e-08	7.74131
GO:0043065	positive regulation of apoptotic process	BP	537	81	1.82189e-08	7.73948
GO:0032496	response to lipopolysaccharide	BP	208	42	1.83235e-08	7.73699
GO:0050878	regulation of body fluid levels	BP	239	46	1.86099e-08	7.73026
GO:0050679	positive regulation of epithelial cell proliferation	BP	171	37	1.91216e-08	7.71848
GO:0009059	macromolecule biosynthetic process	BP	3455	357	2.08699e-08	7.68048
GO:0002705	positive regulation of leukocyte mediated immunity	BP	109	28	2.10302e-08	7.67716
GO:0007204	positive regulation of cytosolic calcium ion concentration	BP	217	43	2.22413e-08	7.65284
GO:0038065	collagen-activated signaling pathway	BP	12	9	2.31195e-08	7.63602
GO:2000146	negative regulation of cell motility	BP	241	46	2.42994e-08	7.6144
GO:0009058	biosynthetic process	BP	4278	428	2.47705e-08	7.60606
GO:0032102	negative regulation of response to external stimulus	BP	257	48	2.47902e-08	7.60572
GO:0000902	cell morphogenesis	BP	930	122	2.54221e-08	7.59479
GO:0048666	neuron development	BP	1039	133	2.56832e-08	7.59035
GO:0051223	regulation of protein transport	BP	587	86	2.60169e-08	7.58474
GO:0051216	cartilage development	BP	173	37	2.64751e-08	7.57716
GO:0002286	T cell activation involved in immune response	BP	67	21	2.87523e-08	7.54133
GO:0043069	negative regulation of programmed cell death	BP	816	110	3.06502e-08	7.51357
GO:0034645	cellular macromolecule biosynthetic process	BP	3387	350	3.06728e-08	7.51325
GO:0043412	macromolecule modification	BP	3095	324	3.322e-08	7.4786
GO:0090087	regulation of peptide transport	BP	618	89	3.35057e-08	7.47488
GO:0002263	cell activation involved in immune response	BP	182	38	3.40834e-08	7.46746
GO:0009611	response to wounding	BP	385	63	3.54656e-08	7.45019
GO:0019883	antigen processing and presentation of endogenous antigen	BP	27	13	3.60448e-08	7.44316
GO:0045766	positive regulation of angiogenesis	BP	146	33	3.64763e-08	7.43799
GO:0060993	kidney morphogenesis	BP	86	24	3.7906e-08	7.42129
GO:0048002	antigen processing and presentation of peptide antigen	BP	41	16	3.89733e-08	7.40923
GO:0030336	negative regulation of cell migration	BP	229	44	3.98255e-08	7.39984
GO:0043066	negative regulation of apoptotic process	BP	802	108	4.35438e-08	7.36107
GO:0002274	myeloid leukocyte activation	BP	126	30	4.35769e-08	7.36074
GO:0010959	regulation of metal ion transport	BP	336	57	4.45364e-08	7.35129
GO:0051046	regulation of secretion	BP	688	96	4.60867e-08	7.33642
GO:0050790	regulation of catalytic activity	BP	1532	180	4.75744e-08	7.32263
GO:0048754	branching morphogenesis of an epithelial tube	BP	162	35	4.78723e-08	7.31992
GO:0098552	side of membrane	CC	371	61	4.89423e-08	7.31032
GO:0043370	regulation of CD4-positive, alpha-beta T cell differentiation	BP	32	14	4.92236e-08	7.30783
GO:0048738	cardiac muscle tissue development	BP	215	42	4.95001e-08	7.30539
GO:0043542	endothelial cell migration	BP	177	37	4.98211e-08	7.30259
GO:0032944	regulation of mononuclear cell proliferation	BP	148	33	5.17288e-08	7.28627
GO:0001077	proximal promoter DNA-binding transcription activator activity, RNA polymerase II-specific	MF	255	47	5.27876e-08	7.27747
GO:0072539	T-helper 17 cell differentiation	BP	16	10	5.33558e-08	7.27282
GO:0048878	chemical homeostasis	BP	913	119	5.48081e-08	7.26116
GO:0006874	cellular calcium ion homeostasis	BP	338	57	5.50543e-08	7.25921
GO:0003197	endocardial cushion development	BP	42	16	5.82973e-08	7.23435
GO:0048660	regulation of smooth muscle cell proliferation	BP	142	32	6.30524e-08	7.2003
GO:0002440	production of molecular mediator of immune response	BP	142	32	6.30524e-08	7.2003
GO:0010975	regulation of neuron projection development	BP	543	80	6.32056e-08	7.19924
GO:0072511	divalent inorganic cation transport	BP	365	60	6.35263e-08	7.19705
GO:0042060	wound healing	BP	281	50	6.42631e-08	7.19204
GO:0032943	mononuclear cell proliferation	BP	194	39	6.64644e-08	7.17741
GO:0014706	striated muscle tissue development	BP	357	59	6.73906e-08	7.1714
GO:0003002	regionalization	BP	290	51	7.01966e-08	7.15368
GO:0002483	antigen processing and presentation of endogenous peptide antigen	BP	24	12	7.16806e-08	7.1446
GO:0060548	negative regulation of cell death	BP	908	118	7.3593e-08	7.13316
GO:0042692	muscle cell differentiation	BP	324	55	7.49503e-08	7.12523
GO:0001657	ureteric bud development	BP	89	24	7.79849e-08	7.10799
GO:0072163	mesonephric epithelium development	BP	89	24	7.79849e-08	7.10799
GO:0072164	mesonephric tubule development	BP	89	24	7.79849e-08	7.10799
GO:0046637	regulation of alpha-beta T cell differentiation	BP	48	17	7.94445e-08	7.09994
GO:0005576	extracellular region	CC	1470	173	8.0779e-08	7.0927
GO:0019955	cytokine binding	MF	83	23	8.37559e-08	7.07698
GO:0044421	extracellular region part	CC	1182	145	8.65357e-08	7.0628
GO:0032609	interferon-gamma production	BP	65	20	8.66505e-08	7.06223
GO:0018108	peptidyl-tyrosine phosphorylation	BP	251	46	8.71212e-08	7.05988
GO:0055074	calcium ion homeostasis	BP	351	58	8.74593e-08	7.05819
GO:0050731	positive regulation of peptidyl-tyrosine phosphorylation	BP	144	32	8.926e-08	7.04934
GO:0043269	regulation of ion transport	BP	567	82	9.79183e-08	7.00914
GO:0051924	regulation of calcium ion transport	BP	205	40	1.06006e-07	6.97467
GO:0070661	leukocyte proliferation	BP	205	40	1.06006e-07	6.97467
GO:0051090	regulation of DNA-binding transcription factor activity	BP	336	56	1.08388e-07	6.96502
GO:0070201	regulation of establishment of protein localization	BP	616	87	1.16803e-07	6.93255
GO:0010629	negative regulation of gene expression	BP	1447	170	1.1965e-07	6.92209
GO:0070663	regulation of leukocyte proliferation	BP	153	33	1.1986e-07	6.92133
GO:0060841	venous blood vessel development	BP	17	10	1.20251e-07	6.91991
GO:0051338	regulation of transferase activity	BP	750	101	1.21658e-07	6.91486
GO:0070838	divalent metal ion transport	BP	363	59	1.226e-07	6.91151
GO:0001654	eye development	BP	295	51	1.23074e-07	6.90983
GO:0150063	visual system development	BP	295	51	1.23074e-07	6.90983
GO:0045581	negative regulation of T cell differentiation	BP	34	14	1.24756e-07	6.90394
GO:0002711	positive regulation of T cell mediated immunity	BP	44	16	1.25109e-07	6.90271
GO:0050670	regulation of lymphocyte proliferation	BP	146	32	1.25373e-07	6.9018
GO:0018212	peptidyl-tyrosine modification	BP	254	46	1.25545e-07	6.9012
GO:0022408	negative regulation of cell-cell adhesion	BP	139	31	1.29657e-07	6.88721
GO:0019933	cAMP-mediated signaling	BP	125	29	1.33106e-07	6.8758
GO:0033612	receptor serine/threonine kinase binding	MF	21	11	1.37695e-07	6.86108
GO:0051704	multi-organism process	BP	1471	172	1.37814e-07	6.86071
GO:0048844	artery morphogenesis	BP	61	19	1.46226e-07	6.83498
GO:0048659	smooth muscle cell proliferation	BP	147	32	1.4816e-07	6.82927
GO:0046651	lymphocyte proliferation	BP	192	38	1.49455e-07	6.82549
GO:0043085	positive regulation of catalytic activity	BP	920	118	1.50193e-07	6.82335
GO:0048880	sensory system development	BP	297	51	1.53302e-07	6.81445
GO:0017015	regulation of transforming growth factor beta receptor signaling pathway	BP	92	24	1.54648e-07	6.81066
GO:0001823	mesonephros development	BP	92	24	1.54648e-07	6.81066
GO:1901564	organonitrogen compound metabolic process	BP	5038	487	1.63139e-07	6.78744
GO:0019538	protein metabolic process	BP	4308	425	1.66881e-07	6.77759
GO:0046982	protein heterodimerization activity	MF	482	72	1.68416e-07	6.77362
GO:0046636	negative regulation of alpha-beta T cell activation	BP	30	13	1.71313e-07	6.76621
GO:0007267	cell-cell signaling	BP	1206	146	1.75631e-07	6.7554
GO:0003206	cardiac chamber morphogenesis	BP	120	28	1.91882e-07	6.71696
GO:0046660	female sex differentiation	BP	100	25	2.0986e-07	6.67807
GO:0006811	ion transport	BP	1220	147	2.11606e-07	6.67447
GO:0070700	BMP receptor binding	MF	11	8	2.18479e-07	6.66059
GO:0008015	blood circulation	BP	378	60	2.23947e-07	6.64986
GO:0072006	nephron development	BP	121	28	2.3086e-07	6.63665
GO:0044057	regulation of system process	BP	477	71	2.3596e-07	6.62716
GO:0090101	negative regulation of transmembrane receptor protein serine/threonine kinase signaling pathway	BP	94	24	2.39493e-07	6.62071
GO:1903844	regulation of cellular response to transforming growth factor beta stimulus	BP	94	24	2.39493e-07	6.62071
GO:1903038	negative regulation of leukocyte cell-cell adhesion	BP	94	24	2.39493e-07	6.62071
GO:0046903	secretion	BP	949	120	2.52624e-07	6.59753
GO:0010243	response to organonitrogen compound	BP	665	91	2.55494e-07	6.59262
GO:0005587	collagen type IV trimer	CC	6	6	2.59945e-07	6.58512
GO:0098642	network-forming collagen trimer	CC	6	6	2.59945e-07	6.58512
GO:0098645	collagen network	CC	6	6	2.59945e-07	6.58512
GO:0098651	basement membrane collagen trimer	CC	6	6	2.59945e-07	6.58512
GO:0007186	G protein-coupled receptor signaling pathway	BP	460	69	2.5995e-07	6.58511
GO:0060840	artery development	BP	88	23	2.69124e-07	6.57005
GO:0002456	T cell mediated immunity	BP	88	23	2.69124e-07	6.57005
GO:0030879	mammary gland development	BP	122	28	2.77074e-07	6.5574
GO:0050708	regulation of protein secretion	BP	372	59	2.90268e-07	6.5372
GO:0019899	enzyme binding	MF	2112	230	2.98882e-07	6.5245
GO:0071407	cellular response to organic cyclic compound	BP	355	57	3.0397e-07	6.51717
GO:0050730	regulation of peptidyl-tyrosine phosphorylation	BP	205	39	3.04094e-07	6.51699
GO:0051051	negative regulation of transport	BP	426	65	3.10141e-07	6.50844
GO:0002706	regulation of lymphocyte mediated immunity	BP	116	27	3.33046e-07	6.4775
GO:0010595	positive regulation of endothelial cell migration	BP	89	23	3.35734e-07	6.47401
GO:0008134	transcription factor binding	MF	631	87	3.39908e-07	6.46864
GO:1903530	regulation of secretion by cell	BP	651	89	3.62036e-07	6.44125
GO:0002791	regulation of peptide secretion	BP	401	62	3.63718e-07	6.43924
GO:0008083	growth factor activity	MF	96	24	3.65598e-07	6.437
GO:0030001	metal ion transport	BP	671	91	3.82811e-07	6.41702
GO:1901698	response to nitrogen compound	BP	729	97	3.83594e-07	6.41613
GO:0061041	regulation of wound healing	BP	103	25	3.86039e-07	6.41337
GO:0032940	secretion by cell	BP	848	109	4.1345e-07	6.38358
GO:0010720	positive regulation of cell development	BP	568	80	4.26893e-07	6.36968
GO:0051234	establishment of localization	BP	3679	368	4.36727e-07	6.35979
GO:0032649	regulation of interferon-gamma production	BP	59	18	4.39617e-07	6.35693
GO:0072503	cellular divalent inorganic cation homeostasis	BP	359	57	4.43987e-07	6.35263
GO:0001227	DNA-binding transcription repressor activity, RNA polymerase II-specific	MF	224	41	4.48263e-07	6.34847
GO:0045622	regulation of T-helper cell differentiation	BP	23	11	4.54169e-07	6.34278
GO:0014070	response to organic cyclic compound	BP	541	77	4.6322e-07	6.33421
GO:0045778	positive regulation of ossification	BP	84	22	4.68496e-07	6.32929
GO:0002708	positive regulation of lymphocyte mediated immunity	BP	84	22	4.68496e-07	6.32929
GO:2000027	regulation of animal organ morphogenesis	BP	177	35	4.68736e-07	6.32907
GO:0003231	cardiac ventricle development	BP	125	28	4.72209e-07	6.32587
GO:0043549	regulation of kinase activity	BP	646	88	4.93248e-07	6.30693
GO:0033002	muscle cell proliferation	BP	201	38	5.06686e-07	6.29526
GO:0003013	circulatory system process	BP	387	60	5.09809e-07	6.29259
GO:0030316	osteoclast differentiation	BP	78	21	5.15892e-07	6.28744
GO:0060411	cardiac septum morphogenesis	BP	72	20	5.54628e-07	6.256
GO:0030279	negative regulation of ossification	BP	72	20	5.54628e-07	6.256
GO:0002449	lymphocyte mediated immunity	BP	186	36	5.5715e-07	6.25403
GO:0071396	cellular response to lipid	BP	397	61	5.6127e-07	6.25083
GO:0019935	cyclic-nucleotide-mediated signaling	BP	148	31	5.67841e-07	6.24577
GO:0009897	external side of plasma membrane	CC	218	40	5.77685e-07	6.23831
GO:0060395	SMAD protein signal transduction	BP	66	19	5.78728e-07	6.23753
GO:0003179	heart valve morphogenesis	BP	43	15	5.79305e-07	6.23709
GO:0006810	transport	BP	3562	357	5.82705e-07	6.23455
GO:0031349	positive regulation of defense response	BP	243	43	6.18758e-07	6.20848
GO:0098590	plasma membrane region	CC	1006	124	6.27235e-07	6.20257
GO:0070374	positive regulation of ERK1 and ERK2 cascade	BP	187	36	6.37826e-07	6.1953
GO:0002764	immune response-regulating signaling pathway	BP	227	41	6.45279e-07	6.19025
GO:0043010	camera-type eye development	BP	260	45	6.50081e-07	6.18703
GO:0003205	cardiac chamber development	BP	164	33	6.53822e-07	6.18454
GO:0071375	cellular response to peptide hormone stimulus	BP	203	38	6.56041e-07	6.18307
GO:0032963	collagen metabolic process	BP	86	22	7.2715e-07	6.13838
GO:0002757	immune response-activating signal transduction	BP	220	40	7.38006e-07	6.13194
GO:0045669	positive regulation of osteoblast differentiation	BP	61	18	7.63572e-07	6.11715
GO:1903555	regulation of tumor necrosis factor superfamily cytokine production	BP	107	25	8.33783e-07	6.07895
GO:0035051	cardiocyte differentiation	BP	151	31	8.98995e-07	6.04624
GO:0043405	regulation of MAP kinase activity	BP	263	45	9.03232e-07	6.0442
GO:0000904	cell morphogenesis involved in differentiation	BP	685	91	9.51814e-07	6.02145
GO:0002064	epithelial cell development	BP	198	37	9.58032e-07	6.01862
GO:0019932	second-messenger-mediated signaling	BP	315	51	9.8128e-07	6.00821
GO:0010594	regulation of endothelial cell migration	BP	137	29	1.03693e-06	5.98425
GO:0098802	plasma membrane receptor complex	CC	137	29	1.03693e-06	5.98425
GO:0043235	receptor complex	CC	307	50	1.04587e-06	5.98052
GO:0008150	biological_process	BP	14760	1231	1.05203e-06	5.97797
GO:0002793	positive regulation of peptide secretion	BP	248	43	1.0906e-06	5.96234
GO:0051222	positive regulation of protein transport	BP	360	56	1.09299e-06	5.96138
GO:0003018	vascular process in circulatory system	BP	160	32	1.10637e-06	5.9561
GO:0042089	cytokine biosynthetic process	BP	75	20	1.13168e-06	5.94627
GO:0006812	cation transport	BP	866	109	1.15554e-06	5.93721
GO:0051056	regulation of small GTPase mediated signal transduction	BP	232	41	1.1618e-06	5.93487
GO:0009612	response to mechanical stimulus	BP	116	26	1.18557e-06	5.92607
GO:0071706	tumor necrosis factor superfamily cytokine production	BP	109	25	1.20459e-06	5.91916
GO:0097028	dendritic cell differentiation	BP	25	11	1.28853e-06	5.8899
GO:1903034	regulation of response to wounding	BP	131	28	1.29107e-06	5.88905
GO:0003823	antigen binding	MF	40	14	1.31641e-06	5.88061
GO:0051962	positive regulation of nervous system development	BP	565	78	1.32065e-06	5.87921
GO:0072507	divalent inorganic cation homeostasis	BP	380	58	1.32267e-06	5.87855
GO:0007498	mesoderm development	BP	89	22	1.36557e-06	5.86469
GO:0043433	negative regulation of DNA-binding transcription factor activity	BP	139	29	1.41864e-06	5.84813
GO:0042107	cytokine metabolic process	BP	76	20	1.4215e-06	5.84725
GO:0045137	development of primary sexual characteristics	BP	162	32	1.47101e-06	5.83239
GO:0005024	transforming growth factor beta-activated receptor activity	MF	13	8	1.47228e-06	5.83201
GO:0050801	ion homeostasis	BP	615	83	1.53126e-06	5.81495
GO:0045668	negative regulation of osteoblast differentiation	BP	46	15	1.55542e-06	5.80815
GO:0060541	respiratory system development	BP	210	38	1.56499e-06	5.80549
GO:0030323	respiratory tube development	BP	186	35	1.58096e-06	5.80108
GO:1901653	cellular response to peptide	BP	235	41	1.63514e-06	5.78644
GO:0003170	heart valve development	BP	52	16	1.68394e-06	5.77367
GO:0055065	metal ion homeostasis	BP	493	70	1.68421e-06	5.7736
GO:0090596	sensory organ morphogenesis	BP	227	40	1.68611e-06	5.77311
GO:0002724	regulation of T cell cytokine production	BP	17	9	1.76482e-06	5.7533
GO:0002474	antigen processing and presentation of peptide antigen via MHC class I	BP	17	9	1.76482e-06	5.7533
GO:0046578	regulation of Ras protein signal transduction	BP	203	37	1.78852e-06	5.74751
GO:0030545	receptor regulator activity	MF	278	46	1.79265e-06	5.7465
GO:0016070	RNA metabolic process	BP	3188	321	1.84469e-06	5.73408
GO:0034101	erythrocyte homeostasis	BP	126	27	1.88567e-06	5.72453
GO:0022414	reproductive process	BP	997	121	1.909e-06	5.71919
GO:0070588	calcium ion transmembrane transport	BP	212	38	1.98722e-06	5.70175
GO:0038063	collagen-activated tyrosine kinase receptor signaling pathway	BP	10	7	2.00212e-06	5.69851
GO:0000003	reproduction	BP	998	121	2.00773e-06	5.6973
GO:0051047	positive regulation of secretion	BP	385	58	2.02567e-06	5.69343
GO:0002698	negative regulation of immune effector process	BP	91	22	2.04092e-06	5.69017
GO:0003279	cardiac septum development	BP	112	25	2.05029e-06	5.68818
GO:0043009	chordate embryonic development	BP	678	89	2.0786e-06	5.68223
GO:0032680	regulation of tumor necrosis factor production	BP	105	24	2.08953e-06	5.67995
GO:0043949	regulation of cAMP-mediated signaling	BP	47	15	2.1165e-06	5.67438
GO:0006875	cellular metal ion homeostasis	BP	422	62	2.12886e-06	5.67185
GO:0031589	cell-substrate adhesion	BP	297	48	2.13783e-06	5.67003
GO:0071216	cellular response to biotic stimulus	BP	173	33	2.28154e-06	5.64177
GO:0043583	ear development	BP	189	35	2.31761e-06	5.63496
GO:0050769	positive regulation of neurogenesis	BP	507	71	2.35743e-06	5.62756
GO:1904951	positive regulation of establishment of protein localization	BP	378	57	2.40293e-06	5.61926
GO:0030003	cellular cation homeostasis	BP	470	67	2.44209e-06	5.61224
GO:0002702	positive regulation of production of molecular mediator of immune response	BP	72	19	2.47795e-06	5.60591
GO:0048771	tissue remodeling	BP	158	31	2.47815e-06	5.60587
GO:0008406	gonad development	BP	158	31	2.47815e-06	5.60587
GO:0051128	regulation of cellular component organization	BP	2260	238	2.48397e-06	5.60485
GO:0055080	cation homeostasis	BP	546	75	2.54954e-06	5.59354
GO:0042493	response to drug	BP	663	87	2.75067e-06	5.56056
GO:0090288	negative regulation of cellular response to growth factor stimulus	BP	121	26	2.75413e-06	5.56002
GO:0002369	T cell cytokine production	BP	22	10	2.75419e-06	5.56001
GO:0046983	protein dimerization activity	MF	1170	137	2.75425e-06	5.56
GO:0006873	cellular ion homeostasis	BP	481	68	2.76011e-06	5.55907
GO:0042098	T cell proliferation	BP	136	28	2.82059e-06	5.54966
GO:0060560	developmental growth involved in morphogenesis	BP	240	41	2.83947e-06	5.54676
GO:0046545	development of primary female sexual characteristics	BP	86	21	2.91715e-06	5.53504
GO:0060326	cell chemotaxis	BP	199	36	2.94109e-06	5.53149
GO:0032640	tumor necrosis factor production	BP	107	24	2.98041e-06	5.52572
GO:0030324	lung development	BP	183	34	2.98238e-06	5.52544
GO:0043548	phosphatidylinositol 3-kinase binding	MF	37	13	2.99625e-06	5.52342
GO:0002761	regulation of myeloid leukocyte differentiation	BP	93	22	3.00853e-06	5.52165
GO:0051146	striated muscle cell differentiation	BP	249	42	3.01872e-06	5.52018
GO:0009306	protein secretion	BP	464	66	3.12838e-06	5.50468
GO:0071219	cellular response to molecule of bacterial origin	BP	152	30	3.15519e-06	5.50098
GO:0045926	negative regulation of growth	BP	241	41	3.16266e-06	5.49995
GO:0098771	inorganic ion homeostasis	BP	559	76	3.22134e-06	5.49196
GO:0060317	cardiac epithelial to mesenchymal transition	BP	27	11	3.24414e-06	5.4889
GO:0030054	cell junction	CC	977	118	3.26679e-06	5.48588
GO:0090066	regulation of anatomical structure size	BP	484	68	3.43312e-06	5.46431
GO:0010718	positive regulation of epithelial to mesenchymal transition	BP	43	14	3.53855e-06	5.45117
GO:0060412	ventricular septum morphogenesis	BP	43	14	3.53855e-06	5.45117
GO:0035296	regulation of tube diameter	BP	130	27	3.54545e-06	5.45033
GO:0097746	regulation of blood vessel diameter	BP	130	27	3.54545e-06	5.45033
GO:0005125	cytokine activity	MF	101	23	3.62495e-06	5.4407
GO:0050900	leukocyte migration	BP	234	40	3.68e-06	5.43415
GO:0002088	lens development in camera-type eye	BP	55	16	3.84156e-06	5.41549
GO:0044238	primary metabolic process	BP	7666	692	3.88349e-06	5.41078
GO:0045444	fat cell differentiation	BP	210	37	4.0961e-06	5.38763
GO:0034762	regulation of transmembrane transport	BP	449	64	4.10545e-06	5.38664
GO:0002790	peptide secretion	BP	496	69	4.12654e-06	5.38441
GO:0048018	receptor ligand activity	MF	252	42	4.12922e-06	5.38413
GO:0019838	growth factor binding	MF	131	27	4.13072e-06	5.38397
GO:0002720	positive regulation of cytokine production involved in immune response	BP	38	13	4.22214e-06	5.37447
GO:0034097	response to cytokine	BP	631	83	4.25352e-06	5.37125
GO:0050714	positive regulation of protein secretion	BP	227	39	4.27686e-06	5.36888
GO:0035690	cellular response to drug	BP	261	43	4.32522e-06	5.36399
GO:0007517	muscle organ development	BP	331	51	4.3255e-06	5.36396
GO:0061326	renal tubule development	BP	88	21	4.32602e-06	5.36391
GO:0035150	regulation of tube size	BP	139	28	4.40616e-06	5.35594
GO:0050880	regulation of blood vessel size	BP	139	28	4.40616e-06	5.35594
GO:0042605	peptide antigen binding	MF	23	10	4.52343e-06	5.34453
GO:0044267	cellular protein metabolic process	BP	3834	374	4.56093e-06	5.34095
GO:0002704	negative regulation of leukocyte mediated immunity	BP	33	12	4.76708e-06	5.32175
GO:0003281	ventricular septum development	BP	75	19	4.78913e-06	5.31974
GO:0033673	negative regulation of kinase activity	BP	195	35	4.825e-06	5.3165
GO:0045637	regulation of myeloid cell differentiation	BP	171	32	4.93236e-06	5.30695
GO:0110110	positive regulation of animal organ morphogenesis	BP	82	20	5.09163e-06	5.29314
GO:0009792	embryo development ending in birth or egg hatching	BP	693	89	5.11e-06	5.29158
GO:0062023	collagen-containing extracellular matrix	CC	298	47	5.37894e-06	5.2693
GO:0055082	cellular chemical homeostasis	BP	606	80	5.53536e-06	5.25685
GO:0098772	molecular function regulator	MF	1281	146	5.65265e-06	5.24775
GO:0031344	regulation of cell projection organization	BP	695	89	5.73998e-06	5.24109
GO:0002476	antigen processing and presentation of endogenous peptide antigen via MHC class Ib	BP	19	9	5.78643e-06	5.23759
GO:0043616	keratinocyte proliferation	BP	39	13	5.87152e-06	5.23125
GO:0046661	male sex differentiation	BP	111	24	5.87564e-06	5.23095
GO:0030510	regulation of BMP signaling pathway	BP	76	19	5.91168e-06	5.22829
GO:0009628	response to abiotic stimulus	BP	796	99	6.10377e-06	5.2144
GO:0002262	myeloid cell homeostasis	BP	149	29	6.10528e-06	5.21429
GO:0008585	female gonad development	BP	83	20	6.20934e-06	5.20695
GO:0043170	macromolecule metabolic process	BP	6798	620	6.20982e-06	5.20692
GO:0007264	small GTPase mediated signal transduction	BP	436	62	6.25071e-06	5.20407
GO:0005773	vacuole	CC	436	62	6.25071e-06	5.20407
GO:0042277	peptide binding	MF	239	40	6.25928e-06	5.20348
GO:0019885	antigen processing and presentation of endogenous peptide antigen via MHC class I	BP	8	6	6.31873e-06	5.19937
GO:0004675	transmembrane receptor protein serine/threonine kinase activity	MF	15	8	6.36166e-06	5.19643
GO:0001974	blood vessel remodeling	BP	45	14	6.47112e-06	5.18902
GO:0046635	positive regulation of alpha-beta T cell activation	BP	45	14	6.47112e-06	5.18902
GO:0034765	regulation of ion transmembrane transport	BP	372	55	6.55181e-06	5.18364
GO:0043062	extracellular structure organization	BP	266	43	7.09851e-06	5.14883
GO:0002475	antigen processing and presentation via MHC class Ib	BP	24	10	7.19887e-06	5.14274
GO:0042092	type 2 immune response	BP	24	10	7.19887e-06	5.14274
GO:0032103	positive regulation of response to external stimulus	BP	207	36	7.45211e-06	5.12772
GO:0044237	cellular metabolic process	BP	7773	698	7.70659e-06	5.11314
GO:0003712	transcription coregulator activity	MF	411	59	7.77694e-06	5.10919
GO:1903532	positive regulation of secretion by cell	BP	365	54	7.77905e-06	5.10907
GO:0045165	cell fate commitment	BP	191	34	7.89589e-06	5.1026
GO:0048858	cell projection morphogenesis	BP	602	79	7.90517e-06	5.10209
GO:1902667	regulation of axon guidance	BP	40	13	8.06473e-06	5.09341
GO:0050663	cytokine secretion	BP	159	30	8.14142e-06	5.0893
GO:0048736	appendage development	BP	159	30	8.14142e-06	5.0893
GO:0060173	limb development	BP	159	30	8.14142e-06	5.0893
GO:0046677	response to antibiotic	BP	208	36	8.33175e-06	5.07926
GO:0003674	molecular_function	MF	14664	1220	8.74789e-06	5.0581
GO:0051347	positive regulation of transferase activity	BP	488	67	8.84956e-06	5.05308
GO:0097553	calcium ion transmembrane import into cytosol	BP	99	22	8.93026e-06	5.04914
GO:0004930	G protein-coupled receptor activity	MF	209	36	9.30595e-06	5.03124
GO:0002428	antigen processing and presentation of peptide antigen via MHC class Ib	BP	20	9	9.77353e-06	5.00995
GO:0060341	regulation of cellular localization	BP	856	104	9.9154e-06	5.00369
GO:0002685	regulation of leukocyte migration	BP	137	27	9.92732e-06	5.00317
GO:0001656	metanephros development	BP	72	18	1.03371e-05	4.9856
GO:0019882	antigen processing and presentation	BP	72	18	1.03371e-05	4.9856
GO:0030198	extracellular matrix organization	BP	227	38	1.05257e-05	4.97775
GO:0051348	negative regulation of transferase activity	BP	227	38	1.05257e-05	4.97775
GO:0003203	endocardial cushion morphogenesis	BP	30	11	1.08585e-05	4.96423
GO:0001916	positive regulation of T cell mediated cytotoxicity	BP	30	11	1.08585e-05	4.96423
GO:1901652	response to peptide	BP	306	47	1.10585e-05	4.9563
GO:0045859	regulation of protein kinase activity	BP	588	77	1.11048e-05	4.95449
GO:0051926	negative regulation of calcium ion transport	BP	47	14	1.13815e-05	4.9438
GO:0004896	cytokine receptor activity	MF	47	14	1.13815e-05	4.9438
GO:2000316	regulation of T-helper 17 type immune response	BP	12	7	1.14435e-05	4.94144
GO:0034713	type I transforming growth factor beta receptor binding	MF	12	7	1.14435e-05	4.94144
GO:0071222	cellular response to lipopolysaccharide	BP	146	28	1.17336e-05	4.93057
GO:0002719	negative regulation of cytokine production involved in immune response	BP	16	8	1.18292e-05	4.92705
GO:0043371	negative regulation of CD4-positive, alpha-beta T cell differentiation	BP	16	8	1.18292e-05	4.92705
GO:0120039	plasma membrane bounded cell projection morphogenesis	BP	599	78	1.19531e-05	4.92252
GO:0007596	blood coagulation	BP	123	25	1.19795e-05	4.92156
GO:0120036	plasma membrane bounded cell projection organization	BP	1321	148	1.22078e-05	4.91336
GO:0043434	response to peptide hormone	BP	263	42	1.2275e-05	4.91098
GO:0120035	regulation of plasma membrane bounded cell projection organization	BP	689	87	1.26425e-05	4.89817
GO:0006939	smooth muscle contraction	BP	94	21	1.30081e-05	4.88578
GO:0050768	negative regulation of neurogenesis	BP	299	46	1.30911e-05	4.88302
GO:0016043	cellular component organization	BP	5097	477	1.31124e-05	4.88232
GO:0098857	membrane microdomain	CC	308	47	1.31631e-05	4.88064
GO:0009952	anterior/posterior pattern specification	BP	179	32	1.32016e-05	4.87937
GO:0051345	positive regulation of hydrolase activity	BP	447	62	1.38283e-05	4.85923
GO:0005764	lysosome	CC	354	52	1.39592e-05	4.85514
GO:0002275	myeloid cell activation involved in immune response	BP	54	15	1.42882e-05	4.84502
GO:0051145	smooth muscle cell differentiation	BP	67	17	1.46506e-05	4.83414
GO:0001653	peptide receptor activity	MF	67	17	1.46506e-05	4.83414
GO:0045576	mast cell activation	BP	42	13	1.47028e-05	4.8326
GO:0050777	negative regulation of immune response	BP	102	22	1.47936e-05	4.82993
GO:0042471	ear morphogenesis	BP	102	22	1.47936e-05	4.82993
GO:0001912	positive regulation of leukocyte mediated cytotoxicity	BP	48	14	1.48936e-05	4.827
GO:0070988	demethylation	BP	48	14	1.48936e-05	4.827
GO:0019725	cellular homeostasis	BP	712	89	1.49083e-05	4.82657
GO:0000323	lytic vacuole	CC	355	52	1.51149e-05	4.8206
GO:0071496	cellular response to external stimulus	BP	222	37	1.51446e-05	4.81974
GO:0030030	cell projection organization	BP	1359	151	1.53948e-05	4.81262
GO:0032990	cell part morphogenesis	BP	623	80	1.54399e-05	4.81136
GO:0048661	positive regulation of smooth muscle cell proliferation	BP	95	21	1.54575e-05	4.81086
GO:0003272	endocardial cushion formation	BP	21	9	1.58899e-05	4.79888
GO:0031065	positive regulation of histone deacetylation	BP	21	9	1.58899e-05	4.79888
GO:0046640	regulation of alpha-beta T cell proliferation	BP	21	9	1.58899e-05	4.79888
GO:0048705	skeletal system morphogenesis	BP	214	36	1.59429e-05	4.79743
GO:0031012	extracellular matrix	CC	402	57	1.59688e-05	4.79673
GO:2000241	regulation of reproductive process	BP	125	25	1.60549e-05	4.79439
GO:0007599	hemostasis	BP	125	25	1.60549e-05	4.79439
GO:0051961	negative regulation of nervous system development	BP	320	48	1.69832e-05	4.76998
GO:1905330	regulation of morphogenesis of an epithelium	BP	103	22	1.74104e-05	4.75919
GO:1903169	regulation of calcium ion transmembrane transport	BP	118	24	1.75708e-05	4.75521
GO:0070486	leukocyte aggregation	BP	9	6	1.76652e-05	4.75288
GO:2000319	regulation of T-helper 17 cell differentiation	BP	9	6	1.76652e-05	4.75288
GO:0048008	platelet-derived growth factor receptor signaling pathway	BP	55	15	1.82057e-05	4.73979
GO:0048332	mesoderm morphogenesis	BP	55	15	1.82057e-05	4.73979
GO:0050817	coagulation	BP	126	25	1.85312e-05	4.7321
GO:0072080	nephron tubule development	BP	82	19	1.91912e-05	4.7169
GO:0040008	regulation of growth	BP	627	80	1.94577e-05	4.71091
GO:0036037	CD8-positive, alpha-beta T cell activation	BP	17	8	2.07752e-05	4.68245
GO:0097190	apoptotic signaling pathway	BP	530	70	2.09119e-05	4.67961
GO:0071704	organic substance metabolic process	BP	7999	712	2.188e-05	4.65995
GO:0045601	regulation of endothelial cell differentiation	BP	32	11	2.20857e-05	4.65589
GO:0032757	positive regulation of interleukin-8 production	BP	32	11	2.20857e-05	4.65589
GO:0009593	detection of chemical stimulus	BP	32	11	2.20857e-05	4.65589
GO:0016052	carbohydrate catabolic process	BP	112	23	2.21893e-05	4.65386
GO:0045087	innate immune response	BP	473	64	2.22138e-05	4.65338
GO:0001078	proximal promoter DNA-binding transcription repressor activity, RNA polymerase II-specific	MF	159	29	2.23807e-05	4.65013
GO:0043491	protein kinase B signaling	BP	151	28	2.24991e-05	4.64784
GO:1903522	regulation of blood circulation	BP	192	33	2.26189e-05	4.64553
GO:0045603	positive regulation of endothelial cell differentiation	BP	13	7	2.30765e-05	4.63683
GO:0002478	antigen processing and presentation of exogenous peptide antigen	BP	13	7	2.30765e-05	4.63683
GO:0060394	negative regulation of pathway-restricted SMAD protein phosphorylation	BP	13	7	2.30765e-05	4.63683
GO:0055007	cardiac muscle cell differentiation	BP	120	24	2.35567e-05	4.62788
GO:0050728	negative regulation of inflammatory response	BP	105	22	2.39291e-05	4.62107
GO:0002285	lymphocyte activation involved in immune response	BP	128	25	2.45465e-05	4.61001
GO:0048015	phosphatidylinositol-mediated signaling	BP	128	25	2.45465e-05	4.61001
GO:0010719	negative regulation of epithelial to mesenchymal transition	BP	27	10	2.47835e-05	4.60584
GO:0045670	regulation of osteoclast differentiation	BP	50	14	2.48836e-05	4.60409
GO:1904705	regulation of vascular smooth muscle cell proliferation	BP	50	14	2.48836e-05	4.60409
GO:1990874	vascular smooth muscle cell proliferation	BP	50	14	2.48836e-05	4.60409
GO:0048871	multicellular organismal homeostasis	BP	380	54	2.48914e-05	4.60395
GO:0007431	salivary gland development	BP	38	12	2.4973e-05	4.60253
GO:0035024	negative regulation of Rho protein signal transduction	BP	22	9	2.49838e-05	4.60234
GO:0060037	pharyngeal system development	BP	22	9	2.49838e-05	4.60234
GO:0032620	interleukin-17 production	BP	22	9	2.49838e-05	4.60234
GO:0031348	negative regulation of defense response	BP	152	28	2.55116e-05	4.59326
GO:0008528	G protein-coupled peptide receptor activity	MF	63	16	2.56662e-05	4.59064
GO:0098589	membrane region	CC	316	47	2.58284e-05	4.5879
GO:0045121	membrane raft	CC	307	46	2.59753e-05	4.58544
GO:0071900	regulation of protein serine/threonine kinase activity	BP	381	54	2.68029e-05	4.57182
GO:0072028	nephron morphogenesis	BP	70	17	2.72067e-05	4.56532
GO:0048638	regulation of developmental growth	BP	335	49	2.74094e-05	4.5621
GO:0032869	cellular response to insulin stimulus	BP	161	29	2.85245e-05	4.54478
GO:0045665	negative regulation of neuron differentiation	BP	237	38	2.86111e-05	4.54347
GO:0019900	kinase binding	MF	745	91	2.93031e-05	4.53309
GO:0048872	homeostasis of number of cells	BP	255	40	2.99192e-05	4.52405
GO:0048812	neuron projection morphogenesis	BP	585	75	2.99817e-05	4.52314
GO:0051098	regulation of binding	BP	364	52	3.02758e-05	4.5189
GO:0045666	positive regulation of neuron differentiation	BP	411	57	3.05254e-05	4.51534
GO:0001707	mesoderm formation	BP	51	14	3.17954e-05	4.49764
GO:0010463	mesenchymal cell proliferation	BP	51	14	3.17954e-05	4.49764
GO:0051224	negative regulation of protein transport	BP	162	29	3.21374e-05	4.49299
GO:0014065	phosphatidylinositol 3-kinase signaling	BP	107	22	3.25638e-05	4.48727
GO:0007411	axon guidance	BP	187	32	3.27201e-05	4.48519
GO:0010817	regulation of hormone levels	BP	431	59	3.276e-05	4.48466
GO:0001784	phosphotyrosine residue binding	MF	39	12	3.34625e-05	4.47544
GO:0032677	regulation of interleukin-8 production	BP	45	13	3.35372e-05	4.47447
GO:0008544	epidermis development	BP	230	37	3.36889e-05	4.47251
GO:0030218	erythrocyte differentiation	BP	115	23	3.45799e-05	4.46118
GO:0010721	negative regulation of cell development	BP	338	49	3.46736e-05	4.46
GO:0050715	positive regulation of cytokine secretion	BP	100	21	3.50943e-05	4.45476
GO:0032675	regulation of interleukin-6 production	BP	100	21	3.50943e-05	4.45476
GO:0005604	basement membrane	CC	100	21	3.50943e-05	4.45476
GO:0050770	regulation of axonogenesis	BP	188	32	3.6467e-05	4.4381
GO:0097485	neuron projection guidance	BP	188	32	3.6467e-05	4.4381
GO:0048017	inositol lipid-mediated signaling	BP	131	25	3.69045e-05	4.43292
GO:0035257	nuclear hormone receptor binding	MF	139	26	3.73041e-05	4.42824
GO:0072009	nephron epithelium development	BP	93	20	3.73327e-05	4.42791
GO:0042129	regulation of T cell proliferation	BP	108	22	3.78513e-05	4.42192
GO:0043112	receptor metabolic process	BP	180	31	3.80269e-05	4.41991
GO:0048535	lymph node development	BP	23	9	3.8137e-05	4.41865
GO:0005911	cell-cell junction	CC	405	56	3.8893e-05	4.41013
GO:0060402	calcium ion transport into cytosol	BP	116	23	3.99182e-05	4.39883
GO:0003014	renal system process	BP	79	18	4.01273e-05	4.39656
GO:0001704	formation of primary germ layer	BP	79	18	4.01273e-05	4.39656
GO:0019199	transmembrane receptor protein kinase activity	MF	72	17	4.01829e-05	4.39596
GO:0070487	monocyte aggregation	BP	4	4	4.0844e-05	4.38887
GO:0002768	immune response-regulating cell surface receptor signaling pathway	BP	124	24	4.13255e-05	4.38378
GO:0045834	positive regulation of lipid metabolic process	BP	132	25	4.21263e-05	4.37545
GO:0001914	regulation of T cell mediated cytotoxicity	BP	34	11	4.21813e-05	4.37488
GO:0007435	salivary gland morphogenesis	BP	34	11	4.21813e-05	4.37488
GO:0045623	negative regulation of T-helper cell differentiation	BP	14	7	4.29597e-05	4.36694
GO:2001185	regulation of CD8-positive, alpha-beta T cell activation	BP	14	7	4.29597e-05	4.36694
GO:0042611	MHC protein complex	CC	14	7	4.29597e-05	4.36694
GO:0005161	platelet-derived growth factor receptor binding	MF	14	7	4.29597e-05	4.36694
GO:0002762	negative regulation of myeloid leukocyte differentiation	BP	40	12	4.43473e-05	4.35313
GO:0010977	negative regulation of neuron projection development	BP	165	29	4.56003e-05	4.34103
GO:0005912	adherens junction	CC	260	40	4.6913e-05	4.32871
GO:1904062	regulation of cation transmembrane transport	BP	269	41	4.71718e-05	4.32632
GO:0001818	negative regulation of cytokine production	BP	182	31	4.73093e-05	4.32505
GO:0042035	regulation of cytokine biosynthetic process	BP	66	16	4.76636e-05	4.32181
GO:0030183	B cell differentiation	BP	102	21	4.78138e-05	4.32045
GO:0061333	renal tubule morphogenesis	BP	73	17	4.85244e-05	4.31404
GO:0010769	regulation of cell morphogenesis involved in differentiation	BP	315	46	4.97008e-05	4.30364
GO:0042088	T-helper 1 type immune response	BP	29	10	5.07383e-05	4.29466
GO:0010837	regulation of keratinocyte proliferation	BP	29	10	5.07383e-05	4.29466
GO:0048286	lung alveolus development	BP	53	14	5.08165e-05	4.294
GO:1904950	negative regulation of establishment of protein localization	BP	166	29	5.11099e-05	4.29149
GO:0002244	hematopoietic progenitor cell differentiation	BP	118	23	5.28631e-05	4.27685
GO:0008152	metabolic process	BP	8408	741	5.2991e-05	4.2758
GO:0005201	extracellular matrix structural constituent	MF	126	24	5.41067e-05	4.26675
GO:0048667	cell morphogenesis involved in neuron differentiation	BP	536	69	5.44279e-05	4.26418
GO:0007265	Ras protein signal transduction	BP	372	52	5.44315e-05	4.26415
GO:0005667	transcription factor complex	CC	344	49	5.47545e-05	4.26158
GO:0070851	growth factor receptor binding	MF	103	21	5.56001e-05	4.25492
GO:0060425	lung morphogenesis	BP	60	15	5.56384e-05	4.25462
GO:0019884	antigen processing and presentation of exogenous antigen	BP	19	8	5.58535e-05	4.25295
GO:0045589	regulation of regulatory T cell differentiation	BP	19	8	5.58535e-05	4.25295
GO:0035259	glucocorticoid receptor binding	MF	19	8	5.58535e-05	4.25295
GO:0002823	negative regulation of adaptive immune response based on somatic recombination of immune receptors built from immunoglobulin superfamily domains	BP	24	9	5.66998e-05	4.24642
GO:0046633	alpha-beta T cell proliferation	BP	24	9	5.66998e-05	4.24642
GO:0060325	face morphogenesis	BP	35	11	5.70942e-05	4.24341
GO:0098662	inorganic cation transmembrane transport	BP	488	64	5.788e-05	4.23747
GO:0060323	head morphogenesis	BP	41	12	5.81673e-05	4.23532
GO:0009798	axis specification	BP	74	17	5.83596e-05	4.23389
GO:0048640	negative regulation of developmental growth	BP	111	22	5.86327e-05	4.23186
GO:0035739	CD4-positive, alpha-beta T cell proliferation	BP	7	5	5.96629e-05	4.2243
GO:2000561	regulation of CD4-positive, alpha-beta T cell proliferation	BP	7	5	5.96629e-05	4.2243
GO:0005114	type II transforming growth factor beta receptor binding	MF	7	5	5.96629e-05	4.2243
GO:0007417	central nervous system development	BP	688	84	6.01893e-05	4.22048
GO:0002429	immune response-activating cell surface receptor signaling pathway	BP	119	23	6.06489e-05	4.21718
GO:0051606	detection of stimulus	BP	119	23	6.06489e-05	4.21718
GO:0055123	digestive system development	BP	119	23	6.06489e-05	4.21718
GO:0007369	gastrulation	BP	143	26	6.15879e-05	4.2105
GO:0031345	negative regulation of cell projection organization	BP	193	32	6.17217e-05	4.20956
GO:0062013	positive regulation of small molecule metabolic process	BP	127	24	6.17397e-05	4.20944
GO:0051896	regulation of protein kinase B signaling	BP	127	24	6.17397e-05	4.20944
GO:1900180	regulation of protein localization to nucleus	BP	127	24	6.17397e-05	4.20944
GO:0031343	positive regulation of cell killing	BP	54	14	6.36014e-05	4.19653
GO:0060324	face development	BP	54	14	6.36014e-05	4.19653
GO:0097756	negative regulation of blood vessel diameter	BP	89	19	6.43971e-05	4.19113
GO:0045088	regulation of innate immune response	BP	202	33	6.44205e-05	4.19098
GO:0032635	interleukin-6 production	BP	104	21	6.44968e-05	4.19046
GO:0035270	endocrine system development	BP	104	21	6.44968e-05	4.19046
GO:0018193	peptidyl-amino acid modification	BP	959	110	6.61596e-05	4.17941
GO:0002253	activation of immune response	BP	273	41	6.63267e-05	4.17831
GO:0006807	nitrogen compound metabolic process	BP	7262	648	6.76624e-05	4.16965
GO:0006469	negative regulation of protein kinase activity	BP	177	30	6.83688e-05	4.16514
GO:0050818	regulation of coagulation	BP	61	15	6.83844e-05	4.16504
GO:0043303	mast cell degranulation	BP	30	10	7.06781e-05	4.15071
GO:0032613	interleukin-10 production	BP	30	10	7.06781e-05	4.15071
GO:0042130	negative regulation of T cell proliferation	BP	48	13	7.06873e-05	4.15066
GO:0046434	organophosphate catabolic process	BP	169	29	7.14293e-05	4.14612
GO:0019216	regulation of lipid metabolic process	BP	283	42	7.16645e-05	4.1447
GO:0031331	positive regulation of cellular catabolic process	BP	320	46	7.32602e-05	4.13513
GO:0005975	carbohydrate metabolic process	BP	453	60	7.37836e-05	4.13204
GO:0002507	tolerance induction	BP	15	7	7.49829e-05	4.12504
GO:1905939	regulation of gonad development	BP	15	7	7.49829e-05	4.12504
GO:0042608	T cell receptor binding	MF	15	7	7.49829e-05	4.12504
GO:0043406	positive regulation of MAP kinase activity	BP	195	32	7.5637e-05	4.12127
GO:0046638	positive regulation of alpha-beta T cell differentiation	BP	36	11	7.63118e-05	4.11741
GO:0031076	embryonic camera-type eye development	BP	36	11	7.63118e-05	4.11741
GO:0051427	hormone receptor binding	MF	153	27	7.65622e-05	4.11599
GO:0001659	temperature homeostasis	BP	145	26	7.84046e-05	4.10566
GO:0001885	endothelial cell development	BP	55	14	7.91024e-05	4.10181
GO:0032945	negative regulation of mononuclear cell proliferation	BP	55	14	7.91024e-05	4.10181
GO:0050672	negative regulation of lymphocyte proliferation	BP	55	14	7.91024e-05	4.10181
GO:0071248	cellular response to metal ion	BP	129	24	7.99574e-05	4.09714
GO:0042310	vasoconstriction	BP	83	18	8.01564e-05	4.09606
GO:0001938	positive regulation of endothelial cell proliferation	BP	83	18	8.01564e-05	4.09606
GO:0070997	neuron death	BP	340	48	8.12376e-05	4.09024
GO:0071345	cellular response to cytokine stimulus	BP	553	70	8.18381e-05	4.08704
GO:0009896	positive regulation of catabolic process	BP	378	52	8.29861e-05	4.08099
GO:0001910	regulation of leukocyte mediated cytotoxicity	BP	62	15	8.36134e-05	4.07772
GO:0042533	tumor necrosis factor biosynthetic process	BP	11	6	8.44033e-05	4.07364
GO:0042534	regulation of tumor necrosis factor biosynthetic process	BP	11	6	8.44033e-05	4.07364
GO:0032753	positive regulation of interleukin-4 production	BP	11	6	8.44033e-05	4.07364
GO:0030881	beta-2-microglobulin binding	MF	11	6	8.44033e-05	4.07364
GO:0046977	TAP binding	MF	11	6	8.44033e-05	4.07364
GO:0070167	regulation of biomineral tissue development	BP	69	16	8.48168e-05	4.07152
GO:0072088	nephron epithelium morphogenesis	BP	69	16	8.48168e-05	4.07152
GO:0043534	blood vessel endothelial cell migration	BP	106	21	8.61739e-05	4.06462
GO:0048565	digestive tract development	BP	106	21	8.61739e-05	4.06462
GO:0010508	positive regulation of autophagy	BP	106	21	8.61739e-05	4.06462
GO:0022604	regulation of cell morphogenesis	BP	475	62	8.62758e-05	4.06411
GO:0002828	regulation of type 2 immune response	BP	20	8	8.65734e-05	4.06262
GO:0046639	negative regulation of alpha-beta T cell differentiation	BP	20	8	8.65734e-05	4.06262
GO:0038191	neuropilin binding	MF	20	8	8.65734e-05	4.06262
GO:0070665	positive regulation of leukocyte proliferation	BP	91	19	8.84849e-05	4.05313
GO:0008584	male gonad development	BP	91	19	8.84849e-05	4.05313
GO:0032868	response to insulin	BP	188	31	8.87404e-05	4.05188
GO:0001936	regulation of endothelial cell proliferation	BP	114	22	8.90538e-05	4.05035
GO:0070228	regulation of lymphocyte apoptotic process	BP	49	13	8.92338e-05	4.04947
GO:0090183	regulation of kidney development	BP	49	13	8.92338e-05	4.04947
GO:0032637	interleukin-8 production	BP	49	13	8.92338e-05	4.04947
GO:0009880	embryonic pattern specification	BP	49	13	8.92338e-05	4.04947
GO:0050707	regulation of cytokine secretion	BP	138	25	8.9942e-05	4.04604
GO:0051147	regulation of muscle cell differentiation	BP	138	25	8.9942e-05	4.04604
GO:0097529	myeloid leukocyte migration	BP	130	24	9.07539e-05	4.04213
GO:0005901	caveola	CC	84	18	9.44964e-05	4.02458
GO:0002279	mast cell activation involved in immune response	BP	31	10	9.68972e-05	4.01369
GO:0002448	mast cell mediated immunity	BP	31	10	9.68972e-05	4.01369
GO:0062012	regulation of small molecule metabolic process	BP	296	43	9.7489e-05	4.01104
GO:0045923	positive regulation of fatty acid metabolic process	BP	37	11	0.000100804	3.99652
GO:0030020	extracellular matrix structural constituent conferring tensile strength	MF	37	11	0.000100804	3.99652
GO:0070161	anchoring junction	CC	269	40	0.000100982	3.99576
GO:0019229	regulation of vasoconstriction	BP	63	15	0.000101722	3.99259
GO:0046546	development of primary male sexual characteristics	BP	92	19	0.000103277	3.986
GO:0042476	odontogenesis	BP	92	19	0.000103277	3.986
GO:0007219	Notch signaling pathway	BP	164	28	0.000103415	3.98541
GO:0009914	hormone transport	BP	306	44	0.000103448	3.98528
GO:0019901	protein kinase binding	MF	669	81	0.000107688	3.96783
GO:0098655	cation transmembrane transport	BP	548	69	0.000107959	3.96674
GO:0007189	adenylate cyclase-activating G protein-coupled receptor signaling pathway	BP	85	18	0.000111049	3.95449
GO:0001913	T cell mediated cytotoxicity	BP	50	13	0.000111843	3.95139
GO:0009166	nucleotide catabolic process	BP	108	21	0.000114089	3.94276
GO:0001701	in utero embryonic development	BP	431	57	0.000115342	3.93801
GO:0031063	regulation of histone deacetylation	BP	26	9	0.000117016	3.93176
GO:0061082	myeloid leukocyte cytokine production	BP	26	9	0.000117016	3.93176
GO:0060445	branching involved in salivary gland morphogenesis	BP	26	9	0.000117016	3.93176
GO:0030193	regulation of blood coagulation	BP	57	14	0.000120191	3.92013
GO:1900046	regulation of hemostasis	BP	57	14	0.000120191	3.92013
GO:0010467	gene expression	BP	3937	371	0.00012108	3.91693
GO:0071774	response to fibroblast growth factor	BP	71	16	0.000121887	3.91404
GO:0046879	hormone secretion	BP	299	43	0.000122935	3.91033
GO:0032755	positive regulation of interleukin-6 production	BP	64	15	0.000123155	3.90955
GO:0043588	skin development	BP	200	32	0.000123604	3.90797
GO:0048662	negative regulation of smooth muscle cell proliferation	BP	44	12	0.000124054	3.90639
GO:0090311	regulation of protein deacetylation	BP	44	12	0.000124054	3.90639
GO:0051195	negative regulation of cofactor metabolic process	BP	16	7	0.000124102	3.90622
GO:0046184	aldehyde biosynthetic process	BP	16	7	0.000124102	3.90622
GO:0002062	chondrocyte differentiation	BP	101	20	0.00012674	3.89708
GO:0019904	protein domain specific binding	MF	734	87	0.000127406	3.89481
GO:0045066	regulatory T cell differentiation	BP	21	8	0.000130071	3.88582
GO:0045671	negative regulation of osteoclast differentiation	BP	21	8	0.000130071	3.88582
GO:0050431	transforming growth factor beta binding	MF	21	8	0.000130071	3.88582
GO:0031690	adrenergic receptor binding	MF	21	8	0.000130071	3.88582
GO:0048566	embryonic digestive tract development	BP	32	10	0.000130902	3.88305
GO:0031668	cellular response to extracellular stimulus	BP	192	31	0.000132188	3.87881
GO:0071236	cellular response to antibiotic	BP	117	22	0.000132776	3.87688
GO:0097305	response to alcohol	BP	117	22	0.000132776	3.87688
GO:0045598	regulation of fat cell differentiation	BP	117	22	0.000132776	3.87688
GO:0033674	positive regulation of kinase activity	BP	414	55	0.000134061	3.8727
GO:0009135	purine nucleoside diphosphate metabolic process	BP	79	17	0.000138741	3.85779
GO:0009179	purine ribonucleoside diphosphate metabolic process	BP	79	17	0.000138741	3.85779
GO:0035272	exocrine system development	BP	51	13	0.000139228	3.85627
GO:0071241	cellular response to inorganic substance	BP	150	26	0.000139757	3.85463
GO:0016773	phosphotransferase activity, alcohol group as acceptor	MF	644	78	0.000142265	3.8469
GO:0043167	ion binding	MF	4683	433	0.000143669	3.84264
GO:0031056	regulation of histone modification	BP	142	25	0.000144455	3.84027
GO:2000106	regulation of leukocyte apoptotic process	BP	72	16	0.000145231	3.83794
GO:0061180	mammary gland epithelium development	BP	72	16	0.000145231	3.83794
GO:0008286	insulin receptor signaling pathway	BP	102	20	0.000145991	3.83567
GO:0070664	negative regulation of leukocyte proliferation	BP	58	14	0.000146906	3.83296
GO:0030168	platelet activation	BP	65	15	0.00014841	3.82854
GO:0032740	positive regulation of interleukin-17 production	BP	8	5	0.00014857	3.82807
GO:0045638	negative regulation of myeloid cell differentiation	BP	87	18	0.000151954	3.81829
GO:0044464	cell part	CC	12563	1059	0.000153317	3.81441
GO:0051129	negative regulation of cellular component organization	BP	666	80	0.000153785	3.81308
GO:0042113	B cell activation	BP	185	30	0.000155576	3.80806
GO:0010875	positive regulation of cholesterol efflux	BP	12	6	0.000157363	3.8031
GO:0048185	activin binding	MF	12	6	0.000157363	3.8031
GO:0005623	cell	CC	12565	1059	0.000159609	3.79694
GO:0032653	regulation of interleukin-10 production	BP	27	9	0.000163132	3.78746
GO:0002820	negative regulation of adaptive immune response	BP	27	9	0.000163132	3.78746
GO:0090312	positive regulation of protein deacetylation	BP	27	9	0.000163132	3.78746
GO:0050729	positive regulation of inflammatory response	BP	80	17	0.000163239	3.78718
GO:1904589	regulation of protein import	BP	80	17	0.000163239	3.78718
GO:0034220	ion transmembrane transport	BP	688	82	0.000165228	3.78192
GO:0048839	inner ear development	BP	160	27	0.000166591	3.77835
GO:0042303	molting cycle	BP	103	20	0.000167772	3.77528
GO:0042633	hair cycle	BP	103	20	0.000167772	3.77528
GO:0043393	regulation of protein binding	BP	221	34	0.000168554	3.77326
GO:0006937	regulation of muscle contraction	BP	127	23	0.000170048	3.76943
GO:0098657	import into cell	BP	607	74	0.000171269	3.76632
GO:0003151	outflow tract morphogenesis	BP	73	16	0.000172376	3.76352
GO:0032946	positive regulation of mononuclear cell proliferation	BP	88	18	0.000176964	3.75211
GO:0003705	transcription factor activity, RNA polymerase II distal enhancer sequence-specific binding	MF	88	18	0.000176964	3.75211
GO:0070373	negative regulation of ERK1 and ERK2 cascade	BP	66	15	0.000178042	3.74948
GO:0003208	cardiac ventricle morphogenesis	BP	66	15	0.000178042	3.74948
GO:0006940	regulation of smooth muscle contraction	BP	59	14	0.000178603	3.74811
GO:0002701	negative regulation of production of molecular mediator of immune response	BP	22	8	0.000190121	3.72097
GO:2000516	positive regulation of CD4-positive, alpha-beta T cell activation	BP	22	8	0.000190121	3.72097
GO:1904467	regulation of tumor necrosis factor secretion	BP	22	8	0.000190121	3.72097
GO:1990774	tumor necrosis factor secretion	BP	22	8	0.000190121	3.72097
GO:1901723	negative regulation of cell proliferation involved in kidney development	BP	5	4	0.000191182	3.71855
GO:2000562	negative regulation of CD4-positive, alpha-beta T cell proliferation	BP	5	4	0.000191182	3.71855
GO:2001186	negative regulation of CD8-positive, alpha-beta T cell activation	BP	5	4	0.000191182	3.71855
GO:0060665	regulation of branching involved in salivary gland morphogenesis by mesenchymal-epithelial signaling	BP	5	4	0.000191182	3.71855
GO:1901842	negative regulation of high voltage-gated calcium channel activity	BP	5	4	0.000191182	3.71855
GO:0097070	ductus arteriosus closure	BP	5	4	0.000191182	3.71855
GO:2000318	positive regulation of T-helper 17 type immune response	BP	5	4	0.000191182	3.71855
GO:0035976	transcription factor AP-1 complex	CC	5	4	0.000191182	3.71855
GO:0060401	cytosolic calcium ion transport	BP	128	23	0.000191893	3.71694
GO:0001935	endothelial cell proliferation	BP	128	23	0.000191893	3.71694
GO:0045089	positive regulation of innate immune response	BP	170	28	0.000194409	3.71128
GO:0032660	regulation of interleukin-17 production	BP	17	7	0.000196432	3.70679
GO:0072111	cell proliferation involved in kidney development	BP	17	7	0.000196432	3.70679
GO:0002825	regulation of T-helper 1 type immune response	BP	17	7	0.000196432	3.70679
GO:0050877	nervous system process	BP	733	86	0.000196438	3.70677
GO:0072132	mesenchyme morphogenesis	BP	46	12	0.00019707	3.70538
GO:0010712	regulation of collagen metabolic process	BP	46	12	0.00019707	3.70538
GO:1902041	regulation of extrinsic apoptotic signaling pathway via death domain receptors	BP	46	12	0.00019707	3.70538
GO:0005539	glycosaminoglycan binding	MF	162	27	0.000205652	3.68687
GO:0098660	inorganic ion transmembrane transport	BP	520	65	0.0002084	3.6811
GO:0072078	nephron tubule morphogenesis	BP	67	15	0.000212663	3.67231
GO:1901136	carbohydrate derivative catabolic process	BP	97	19	0.000214883	3.6678
GO:0002687	positive regulation of leukocyte migration	BP	97	19	0.000214883	3.6678
GO:0005913	cell-cell adherens junction	CC	97	19	0.000214883	3.6678
GO:0060688	regulation of morphogenesis of a branching structure	BP	60	14	0.000216026	3.66549
GO:0005518	collagen binding	MF	60	14	0.000216026	3.66549
GO:0030514	negative regulation of BMP signaling pathway	BP	40	11	0.000218063	3.66142
GO:0032729	positive regulation of interferon-gamma production	BP	40	11	0.000218063	3.66142
GO:0002886	regulation of myeloid leukocyte mediated immunity	BP	40	11	0.000218063	3.66142
GO:0032965	regulation of collagen biosynthetic process	BP	40	11	0.000218063	3.66142
GO:0038179	neurotrophin signaling pathway	BP	40	11	0.000218063	3.66142
GO:0060612	adipose tissue development	BP	40	11	0.000218063	3.66142
GO:0098801	regulation of renal system process	BP	28	9	0.000223448	3.65082
GO:0060292	long-term synaptic depression	BP	28	9	0.000223448	3.65082
GO:0008217	regulation of blood pressure	BP	146	25	0.000226589	3.64476
GO:0003714	transcription corepressor activity	MF	163	27	0.000228077	3.64192
GO:0060322	head development	BP	562	69	0.000228933	3.64029
GO:0038084	vascular endothelial growth factor signaling pathway	BP	34	10	0.000229561	3.6391
GO:0007409	axonogenesis	BP	394	52	0.000237769	3.62385
GO:0035282	segmentation	BP	90	18	0.000237979	3.62346
GO:0043409	negative regulation of MAPK cascade	BP	155	26	0.000240713	3.6185
GO:0048863	stem cell differentiation	BP	181	29	0.000245477	3.60999
GO:0061383	trabecula morphogenesis	BP	47	12	0.000245582	3.6098
GO:0043299	leukocyte degranulation	BP	47	12	0.000245582	3.6098
GO:0001158	enhancer sequence-specific DNA binding	MF	98	19	0.000246909	3.60746
GO:0106106	cold-induced thermogenesis	BP	122	22	0.000248643	3.60442
GO:0120161	regulation of cold-induced thermogenesis	BP	122	22	0.000248643	3.60442
GO:0050851	antigen receptor-mediated signaling pathway	BP	106	20	0.000251197	3.59999
GO:0031214	biomineral tissue development	BP	114	21	0.000251544	3.59939
GO:0051592	response to calcium ion	BP	114	21	0.000251544	3.59939
GO:0043270	positive regulation of ion transport	BP	253	37	0.000253573	3.5959
GO:0019221	cytokine-mediated signaling pathway	BP	244	36	0.000256586	3.59077
GO:0051155	positive regulation of striated muscle cell differentiation	BP	54	13	0.000258579	3.58741
GO:0072593	reactive oxygen species metabolic process	BP	226	34	0.000259813	3.58534
GO:0009185	ribonucleoside diphosphate metabolic process	BP	83	17	0.000260764	3.58375
GO:0001570	vasculogenesis	BP	83	17	0.000260764	3.58375
GO:0001909	leukocyte mediated cytotoxicity	BP	83	17	0.000260764	3.58375
GO:0007249	I-kappaB kinase/NF-kappaB signaling	BP	156	26	0.000267319	3.57297
GO:0043086	negative regulation of catalytic activity	BP	545	67	0.000270494	3.56784
GO:0045662	negative regulation of myoblast differentiation	BP	23	8	0.000271179	3.56674
GO:0045064	T-helper 2 cell differentiation	BP	13	6	0.000272466	3.56469
GO:0001886	endothelial cell morphogenesis	BP	13	6	0.000272466	3.56469
GO:0071840	cellular component organization or biogenesis	BP	5258	478	0.000273743	3.56266
GO:0022404	molting cycle process	BP	91	18	0.000274841	3.56092
GO:0022405	hair cycle process	BP	91	18	0.000274841	3.56092
GO:0098773	skin epidermis development	BP	91	18	0.000274841	3.56092
GO:1903556	negative regulation of tumor necrosis factor superfamily cytokine production	BP	41	11	0.000276692	3.558
GO:0031663	lipopolysaccharide-mediated signaling pathway	BP	41	11	0.000276692	3.558
GO:0007610	behavior	BP	566	69	0.000281238	3.55093
GO:0042306	regulation of protein import into nucleus	BP	76	16	0.000281936	3.54985
GO:0051153	regulation of striated muscle cell differentiation	BP	99	19	0.000283027	3.54817
GO:0048511	rhythmic process	BP	218	33	0.000283144	3.54799
GO:0098805	whole membrane	CC	963	107	0.000283901	3.54683
GO:0030595	leukocyte chemotaxis	BP	140	24	0.0002945	3.53091
GO:0045211	postsynaptic membrane	CC	311	43	0.000296066	3.52861
GO:0050701	interleukin-1 secretion	BP	35	10	0.000298547	3.52499
GO:2000826	regulation of heart morphogenesis	BP	35	10	0.000298547	3.52499
GO:0071385	cellular response to glucocorticoid stimulus	BP	35	10	0.000298547	3.52499
GO:0032689	negative regulation of interferon-gamma production	BP	18	7	0.000299305	3.52389
GO:0051149	positive regulation of muscle cell differentiation	BP	69	15	0.000299658	3.52337
GO:0031341	regulation of cell killing	BP	69	15	0.000299658	3.52337
GO:0044344	cellular response to fibroblast growth factor stimulus	BP	69	15	0.000299658	3.52337
GO:0031128	developmental induction	BP	29	9	0.000301167	3.52119
GO:0090257	regulation of muscle system process	BP	201	31	0.000306213	3.51398
GO:2001233	regulation of apoptotic signaling pathway	BP	369	49	0.000307593	3.51202
GO:0032147	activation of protein kinase activity	BP	210	32	0.000308083	3.51133
GO:0016331	morphogenesis of embryonic epithelium	BP	166	27	0.000308918	3.51016
GO:2000377	regulation of reactive oxygen species metabolic process	BP	166	27	0.000308918	3.51016
GO:0032760	positive regulation of tumor necrosis factor production	BP	62	14	0.000311452	3.50661
GO:0046642	negative regulation of alpha-beta T cell proliferation	BP	9	5	0.000312201	3.50557
GO:0060638	mesenchymal-epithelial cell signaling	BP	9	5	0.000312201	3.50557
GO:0002830	positive regulation of type 2 immune response	BP	9	5	0.000312201	3.50557
GO:0060426	lung vasculature development	BP	9	5	0.000312201	3.50557
GO:0015368	calcium:cation antiporter activity	MF	9	5	0.000312201	3.50557
GO:0006897	endocytosis	BP	508	63	0.000321858	3.49234
GO:0035326	enhancer binding	MF	108	20	0.000325223	3.48782
GO:0046883	regulation of hormone secretion	BP	247	36	0.000326256	3.48644
GO:0035107	appendage morphogenesis	BP	141	24	0.000328529	3.48343
GO:0035108	limb morphogenesis	BP	141	24	0.000328529	3.48343
GO:0034330	cell junction organization	BP	238	35	0.000330557	3.48075
GO:0006936	muscle contraction	BP	229	34	0.000333719	3.47662
GO:0010035	response to inorganic substance	BP	380	50	0.000333831	3.47647
GO:0045860	positive regulation of protein kinase activity	BP	380	50	0.000333831	3.47647
GO:0061564	axon development	BP	429	55	0.000334225	3.47596
GO:0005794	Golgi apparatus	CC	1239	132	0.000347067	3.45959
GO:0060760	positive regulation of response to cytokine stimulus	BP	42	11	0.000348064	3.45834
GO:0000768	syncytium formation by plasma membrane fusion	BP	42	11	0.000348064	3.45834
GO:0140253	cell-cell fusion	BP	42	11	0.000348064	3.45834
GO:0014902	myotube differentiation	BP	93	18	0.0003637	3.43926
GO:0001890	placenta development	BP	142	24	0.000365968	3.43656
GO:0004672	protein kinase activity	MF	551	67	0.000368166	3.43396
GO:0002444	myeloid leukocyte mediated immunity	BP	63	14	0.000371375	3.43019
GO:0032410	negative regulation of transporter activity	BP	63	14	0.000371375	3.43019
GO:1903557	positive regulation of tumor necrosis factor superfamily cytokine production	BP	63	14	0.000371375	3.43019
GO:0032964	collagen biosynthetic process	BP	49	12	0.000373495	3.42772
GO:0045309	protein phosphorylated amino acid binding	MF	49	12	0.000373495	3.42772
GO:2001238	positive regulation of extrinsic apoptotic signaling pathway	BP	56	13	0.000379537	3.42075
GO:0045907	positive regulation of vasoconstriction	BP	36	10	0.000384023	3.41564
GO:0071384	cellular response to corticosteroid stimulus	BP	36	10	0.000384023	3.41564
GO:0046889	positive regulation of lipid biosynthetic process	BP	78	16	0.000384665	3.41492
GO:0120162	positive regulation of cold-induced thermogenesis	BP	78	16	0.000384665	3.41492
GO:0014910	regulation of smooth muscle cell migration	BP	78	16	0.000384665	3.41492
GO:0016301	kinase activity	MF	696	81	0.000385581	3.41388
GO:0097193	intrinsic apoptotic signaling pathway	BP	268	38	0.000394658	3.40378
GO:0070302	regulation of stress-activated protein kinase signaling cascade	BP	204	31	0.000398583	3.39948
GO:0050702	interleukin-1 beta secretion	BP	30	9	0.000399948	3.398
GO:0045987	positive regulation of smooth muscle contraction	BP	30	9	0.000399948	3.398
GO:0010714	positive regulation of collagen metabolic process	BP	30	9	0.000399948	3.398
GO:0050671	positive regulation of lymphocyte proliferation	BP	86	17	0.000405335	3.39219
GO:0055024	regulation of cardiac muscle tissue development	BP	86	17	0.000405335	3.39219
GO:0006476	protein deacetylation	BP	86	17	0.000405335	3.39219
GO:1901292	nucleoside phosphate catabolic process	BP	118	21	0.000409675	3.38756
GO:0002221	pattern recognition receptor signaling pathway	BP	110	20	0.00041761	3.37923
GO:0002758	innate immune response-activating signal transduction	BP	110	20	0.00041761	3.37923
GO:0050921	positive regulation of chemotaxis	BP	102	19	0.000420417	3.37632
GO:0042802	identical protein binding	MF	1623	166	0.000439558	3.35698
GO:0010874	regulation of cholesterol efflux	BP	19	7	0.000441319	3.35525
GO:0043372	positive regulation of CD4-positive, alpha-beta T cell differentiation	BP	19	7	0.000441319	3.35525
GO:2000696	regulation of epithelial cell differentiation involved in kidney development	BP	14	6	0.000444596	3.35203
GO:1904469	positive regulation of tumor necrosis factor secretion	BP	14	6	0.000444596	3.35203
GO:0036314	response to sterol	BP	14	6	0.000444596	3.35203
GO:0045624	positive regulation of T-helper cell differentiation	BP	14	6	0.000444596	3.35203
GO:0062014	negative regulation of small molecule metabolic process	BP	79	16	0.000447122	3.34957
GO:0070304	positive regulation of stress-activated protein kinase signaling cascade	BP	144	24	0.000452234	3.34464
GO:0046580	negative regulation of Ras protein signal transduction	BP	50	12	0.000456122	3.34092
GO:0043620	regulation of DNA-templated transcription in response to stress	BP	50	12	0.000456122	3.34092
GO:0030512	negative regulation of transforming growth factor beta receptor signaling pathway	BP	57	13	0.000456162	3.34088
GO:1901862	negative regulation of muscle tissue development	BP	57	13	0.000456162	3.34088
GO:0061035	regulation of cartilage development	BP	57	13	0.000456162	3.34088
GO:0010171	body morphogenesis	BP	57	13	0.000456162	3.34088
GO:0006979	response to oxidative stress	BP	356	47	0.000460527	3.33675
GO:0035023	regulation of Rho protein signal transduction	BP	119	21	0.00046069	3.33659
GO:0010876	lipid localization	BP	308	42	0.000463677	3.33378
GO:0030282	bone mineralization	BP	87	17	0.00046687	3.3308
GO:0061008	hepaticobiliary system development	BP	111	20	0.000471814	3.32623
GO:1901343	negative regulation of vasculature development	BP	111	20	0.000471814	3.32623
GO:0007188	adenylate cyclase-modulating G protein-coupled receptor signaling pathway	BP	136	23	0.000476156	3.32225
GO:0099055	integral component of postsynaptic membrane	CC	136	23	0.000476156	3.32225
GO:0000187	activation of MAPK activity	BP	95	18	0.000476457	3.32198
GO:0033218	amide binding	MF	299	41	0.000480411	3.31839
GO:0045639	positive regulation of myeloid cell differentiation	BP	72	15	0.000486826	3.31263
GO:2001235	positive regulation of apoptotic signaling pathway	BP	162	26	0.000488679	3.31098
GO:1900744	regulation of p38MAPK cascade	BP	37	10	0.000488918	3.31076
GO:0034599	cellular response to oxidative stress	BP	234	34	0.000499038	3.30187
GO:1903531	negative regulation of secretion by cell	BP	171	27	0.000500692	3.30043
GO:1900133	regulation of renin secretion into blood stream	BP	3	3	0.000511444	3.2912
GO:0032763	regulation of mast cell cytokine production	BP	3	3	0.000511444	3.2912
GO:0010159	specification of animal organ position	BP	3	3	0.000511444	3.2912
GO:1905292	regulation of neural crest cell differentiation	BP	3	3	0.000511444	3.2912
GO:1905294	positive regulation of neural crest cell differentiation	BP	3	3	0.000511444	3.2912
GO:1905310	regulation of cardiac neural crest cell migration involved in outflow tract morphogenesis	BP	3	3	0.000511444	3.2912
GO:1905312	positive regulation of cardiac neural crest cell migration involved in outflow tract morphogenesis	BP	3	3	0.000511444	3.2912
GO:1900623	regulation of monocyte aggregation	BP	3	3	0.000511444	3.2912
GO:1900625	positive regulation of monocyte aggregation	BP	3	3	0.000511444	3.2912
GO:0002484	antigen processing and presentation of endogenous peptide antigen via MHC class I via ER pathway	BP	3	3	0.000511444	3.2912
GO:0002485	antigen processing and presentation of endogenous peptide antigen via MHC class I via ER pathway, TAP-dependent	BP	3	3	0.000511444	3.2912
GO:0002589	regulation of antigen processing and presentation of peptide antigen via MHC class I	BP	3	3	0.000511444	3.2912
GO:0002513	tolerance induction to self antigen	BP	3	3	0.000511444	3.2912
GO:0002238	response to molecule of fungal origin	BP	3	3	0.000511444	3.2912
GO:1904217	regulation of CDP-diacylglycerol-serine O-phosphatidyltransferase activity	BP	3	3	0.000511444	3.2912
GO:1904219	positive regulation of CDP-diacylglycerol-serine O-phosphatidyltransferase activity	BP	3	3	0.000511444	3.2912
GO:1904222	positive regulation of serine C-palmitoyltransferase activity	BP	3	3	0.000511444	3.2912
GO:2000321	positive regulation of T-helper 17 cell differentiation	BP	3	3	0.000511444	3.2912
GO:0043259	laminin-10 complex	CC	3	3	0.000511444	3.2912
GO:0015057	thrombin-activated receptor activity	MF	3	3	0.000511444	3.2912
GO:0072330	monocarboxylic acid biosynthetic process	BP	207	31	0.000514814	3.28835
GO:0001945	lymph vessel development	BP	25	8	0.000517755	3.28588
GO:0048596	embryonic camera-type eye morphogenesis	BP	25	8	0.000517755	3.28588
GO:0061036	positive regulation of cartilage development	BP	25	8	0.000517755	3.28588
GO:0003148	outflow tract septum morphogenesis	BP	25	8	0.000517755	3.28588
GO:0002224	toll-like receptor signaling pathway	BP	80	16	0.000518093	3.28559
GO:0051384	response to glucocorticoid	BP	65	14	0.000521162	3.28303
GO:1903827	regulation of cellular protein localization	BP	487	60	0.000523871	3.28078
GO:0033003	regulation of mast cell activation	BP	31	9	0.000523923	3.28073
GO:0035035	histone acetyltransferase binding	MF	31	9	0.000523923	3.28073
GO:0046890	regulation of lipid biosynthetic process	BP	137	23	0.000529796	3.27589
GO:0050709	negative regulation of protein secretion	BP	112	20	0.000532022	3.27407
GO:0060839	endothelial cell fate commitment	BP	6	4	0.00053703	3.27
GO:1905005	regulation of epithelial to mesenchymal transition involved in endocardial cushion formation	BP	6	4	0.00053703	3.27
GO:0035633	maintenance of permeability of blood-brain barrier	BP	6	4	0.00053703	3.27
GO:0060437	lung growth	BP	6	4	0.00053703	3.27
GO:0038033	positive regulation of endothelial cell chemotaxis by VEGF-activated vascular endothelial growth factor receptor signaling pathway	BP	6	4	0.00053703	3.27
GO:1901727	positive regulation of histone deacetylase activity	BP	6	4	0.00053703	3.27
GO:0010887	negative regulation of cholesterol storage	BP	6	4	0.00053703	3.27
GO:0045646	regulation of erythrocyte differentiation	BP	44	11	0.000537697	3.26946
GO:0006949	syncytium formation	BP	44	11	0.000537697	3.26946
GO:0038066	p38MAPK cascade	BP	44	11	0.000537697	3.26946
GO:0030850	prostate gland development	BP	44	11	0.000537697	3.26946
GO:0061005	cell differentiation involved in kidney development	BP	44	11	0.000537697	3.26946
GO:0010771	negative regulation of cell morphogenesis involved in differentiation	BP	96	18	0.000543358	3.26491
GO:0032368	regulation of lipid transport	BP	96	18	0.000543358	3.26491
GO:0042063	gliogenesis	BP	263	37	0.000543986	3.26441
GO:0051403	stress-activated MAPK cascade	BP	226	33	0.000548315	3.26097
GO:0060443	mammary gland morphogenesis	BP	51	12	0.000553627	3.25678
GO:0046872	metal ion binding	MF	2974	283	0.000560332	3.25155
GO:0034116	positive regulation of heterotypic cell-cell adhesion	BP	10	5	0.000583241	3.23415
GO:0060513	prostatic bud formation	BP	10	5	0.000583241	3.23415
GO:1905941	positive regulation of gonad development	BP	10	5	0.000583241	3.23415
GO:0044130	negative regulation of growth of symbiont in host	BP	10	5	0.000583241	3.23415
GO:0048845	venous blood vessel morphogenesis	BP	10	5	0.000583241	3.23415
GO:0051130	positive regulation of cellular component organization	BP	1124	120	0.000596883	3.22411
GO:0048864	stem cell development	BP	81	16	0.000598503	3.22293
GO:1900182	positive regulation of protein localization to nucleus	BP	81	16	0.000598503	3.22293
GO:0042472	inner ear morphogenesis	BP	81	16	0.000598503	3.22293
GO:0044853	plasma membrane raft	CC	105	19	0.000612289	3.21304
GO:0032612	interleukin-1 production	BP	66	14	0.00061354	3.21216
GO:0071277	cellular response to calcium ion	BP	66	14	0.00061354	3.21216
GO:0001942	hair follicle development	BP	89	17	0.000614385	3.21156
GO:2001236	regulation of extrinsic apoptotic signaling pathway	BP	147	24	0.000614951	3.21116
GO:0032373	positive regulation of sterol transport	BP	20	7	0.000632336	3.19905
GO:0032376	positive regulation of cholesterol transport	BP	20	7	0.000632336	3.19905
GO:0032633	interleukin-4 production	BP	20	7	0.000632336	3.19905
GO:0035148	tube formation	BP	156	25	0.000635387	3.19696
GO:0043169	cation binding	MF	3039	288	0.000644422	3.19083
GO:0031098	stress-activated protein kinase signaling cascade	BP	256	36	0.000647029	3.18908
GO:0030500	regulation of bone mineralization	BP	59	13	0.000649192	3.18763
GO:1903845	negative regulation of cellular response to transforming growth factor beta stimulus	BP	59	13	0.000649192	3.18763
GO:0097755	positive regulation of blood vessel diameter	BP	59	13	0.000649192	3.18763
GO:0046031	ADP metabolic process	BP	74	15	0.000660773	3.17995
GO:0033613	activating transcription factor binding	MF	74	15	0.000660773	3.17995
GO:0032623	interleukin-2 production	BP	45	11	0.000660873	3.17988
GO:0045661	regulation of myoblast differentiation	BP	45	11	0.000660873	3.17988
GO:0051099	positive regulation of binding	BP	192	29	0.000667257	3.17571
GO:0032611	interleukin-1 beta production	BP	52	12	0.000668058	3.17519
GO:0032924	activin receptor signaling pathway	BP	32	9	0.000677714	3.16895
GO:0045058	T cell selection	BP	32	9	0.000677714	3.16895
GO:0048841	regulation of axon extension involved in axon guidance	BP	32	9	0.000677714	3.16895
GO:2000758	positive regulation of peptidyl-lysine acetylation	BP	32	9	0.000677714	3.16895
GO:0071675	regulation of mononuclear cell migration	BP	32	9	0.000677714	3.16895
GO:0014033	neural crest cell differentiation	BP	82	16	0.000689346	3.16156
GO:1990845	adaptive thermogenesis	BP	131	22	0.000689844	3.16125
GO:0043271	negative regulation of ion transport	BP	131	22	0.000689844	3.16125
GO:0010888	negative regulation of lipid storage	BP	15	6	0.000691004	3.16052
GO:2001170	negative regulation of ATP biosynthetic process	BP	15	6	0.000691004	3.16052
GO:0003198	epithelial to mesenchymal transition involved in endocardial cushion formation	BP	15	6	0.000691004	3.16052
GO:0003180	aortic valve morphogenesis	BP	15	6	0.000691004	3.16052
GO:0032673	regulation of interleukin-4 production	BP	15	6	0.000691004	3.16052
GO:0046697	decidualization	BP	15	6	0.000691004	3.16052
GO:0002707	negative regulation of lymphocyte mediated immunity	BP	26	8	0.000695861	3.15748
GO:0060759	regulation of response to cytokine stimulus	BP	98	18	0.000701741	3.15382
GO:0033554	cellular response to stress	BP	1550	158	0.000707199	3.15046
GO:0006096	glycolytic process	BP	67	14	0.000719432	3.14301
GO:0006757	ATP generation from ADP	BP	67	14	0.000719432	3.14301
GO:0042475	odontogenesis of dentin-containing tooth	BP	67	14	0.000719432	3.14301
GO:0031960	response to corticosteroid	BP	67	14	0.000719432	3.14301
GO:0005776	autophagosome	CC	67	14	0.000719432	3.14301
GO:1901214	regulation of neuron death	BP	305	41	0.000719715	3.14284
GO:0032872	regulation of stress-activated MAPK cascade	BP	202	30	0.000722813	3.14097
GO:0010001	glial cell differentiation	BP	193	29	0.000726634	3.13868
GO:0010810	regulation of cell-substrate adhesion	BP	193	29	0.000726634	3.13868
GO:0003713	transcription coactivator activity	MF	239	34	0.000733093	3.13484
GO:0010038	response to metal ion	BP	230	33	0.000749404	3.12528
GO:0009991	response to extracellular stimulus	BP	306	41	0.000768513	3.11435
GO:0051279	regulation of release of sequestered calcium ion into cytosol	BP	60	13	0.000769003	3.11407
GO:0060675	ureteric bud morphogenesis	BP	60	13	0.000769003	3.11407
GO:0042108	positive regulation of cytokine biosynthetic process	BP	39	10	0.00077036	3.11331
GO:0001102	RNA polymerase II activating transcription factor binding	MF	39	10	0.00077036	3.11331
GO:0002831	regulation of response to biotic stimulus	BP	107	19	0.000778596	3.10869
GO:0051209	release of sequestered calcium ion into cytosol	BP	83	16	0.000791694	3.10144
GO:0071901	negative regulation of protein serine/threonine kinase activity	BP	99	18	0.000794789	3.09975
GO:0001085	RNA polymerase II transcription factor binding	MF	141	23	0.000800561	3.09661
GO:0043536	positive regulation of blood vessel endothelial cell migration	BP	53	12	0.000801644	3.09602
GO:0042116	macrophage activation	BP	53	12	0.000801644	3.09602
GO:2000736	regulation of stem cell differentiation	BP	53	12	0.000801644	3.09602
GO:0043618	regulation of transcription from RNA polymerase II promoter in response to stress	BP	46	11	0.00080664	3.09332
GO:0032481	positive regulation of type I interferon production	BP	46	11	0.00080664	3.09332
GO:0032409	regulation of transporter activity	BP	222	32	0.000825593	3.08323
GO:0051402	neuron apoptotic process	BP	250	35	0.000827895	3.08202
GO:0006629	lipid metabolic process	BP	1014	109	0.000833958	3.07886
GO:0090304	nucleic acid metabolic process	BP	3653	339	0.000838702	3.07639
GO:0022898	regulation of transmembrane transporter activity	BP	213	31	0.000839938	3.07575
GO:0016575	histone deacetylation	BP	68	14	0.000840371	3.07553
GO:0016055	Wnt signaling pathway	BP	366	47	0.00084594	3.07266
GO:0043300	regulation of leukocyte degranulation	BP	33	9	0.000866438	3.06226
GO:0051150	regulation of smooth muscle cell differentiation	BP	33	9	0.000866438	3.06226
GO:0002089	lens morphogenesis in camera-type eye	BP	21	7	0.000883468	3.05381
GO:2000738	positive regulation of stem cell differentiation	BP	21	7	0.000883468	3.05381
GO:0030215	semaphorin receptor binding	MF	21	7	0.000883468	3.05381
GO:0198738	cell-cell signaling by wnt	BP	367	47	0.000896992	3.04721
GO:0051928	positive regulation of calcium ion transport	BP	100	18	0.000898206	3.04662
GO:0072171	mesonephric tubule morphogenesis	BP	61	13	0.000906857	3.04246
GO:0007600	sensory perception	BP	328	43	0.000908779	3.04154
GO:0006606	protein import into nucleus	BP	151	24	0.000909827	3.04104
GO:0032386	regulation of intracellular transport	BP	407	51	0.000912146	3.03994
GO:0044389	ubiquitin-like protein ligase binding	MF	299	40	0.000912326	3.03985
GO:0030511	positive regulation of transforming growth factor beta receptor signaling pathway	BP	27	8	0.000920169	3.03613
GO:1903846	positive regulation of cellular response to transforming growth factor beta stimulus	BP	27	8	0.000920169	3.03613
GO:0048048	embryonic eye morphogenesis	BP	27	8	0.000920169	3.03613
GO:0032412	regulation of ion transmembrane transporter activity	BP	205	30	0.000922861	3.03486
GO:0034764	positive regulation of transmembrane transport	BP	187	28	0.000939807	3.02696
GO:0030177	positive regulation of Wnt signaling pathway	BP	117	20	0.000943388	3.02531
GO:0003012	muscle system process	BP	319	42	0.000951	3.02182
GO:0032720	negative regulation of tumor necrosis factor production	BP	40	10	0.000954459	3.02024
GO:0048806	genitalia development	BP	40	10	0.000954459	3.02024
GO:0032370	positive regulation of lipid transport	BP	54	12	0.000956805	3.01918
GO:0032413	negative regulation of ion transmembrane transporter activity	BP	54	12	0.000956805	3.01918
GO:0001755	neural crest cell migration	BP	54	12	0.000956805	3.01918
GO:0035904	aorta development	BP	54	12	0.000956805	3.01918
GO:0045843	negative regulation of striated muscle tissue development	BP	54	12	0.000956805	3.01918
GO:1904591	positive regulation of protein import	BP	54	12	0.000956805	3.01918
GO:0032874	positive regulation of stress-activated MAPK cascade	BP	143	23	0.000976071	3.01052
GO:0008625	extrinsic apoptotic signaling pathway via death domain receptors	BP	69	14	0.000978007	3.00966
GO:0001889	liver development	BP	109	19	0.000982307	3.00775
GO:0045820	negative regulation of glycolytic process	BP	11	5	0.00099894	3.00046
GO:0061615	glycolytic process through fructose-6-phosphate	BP	11	5	0.00099894	3.00046
GO:0045591	positive regulation of regulatory T cell differentiation	BP	11	5	0.00099894	3.00046
GO:1901722	regulation of cell proliferation involved in kidney development	BP	11	5	0.00099894	3.00046
GO:0044126	regulation of growth of symbiont in host	BP	11	5	0.00099894	3.00046
GO:0044146	negative regulation of growth of symbiont involved in interaction with host	BP	11	5	0.00099894	3.00046
GO:0060693	regulation of branching involved in salivary gland morphogenesis	BP	11	5	0.00099894	3.00046
GO:0070723	response to cholesterol	BP	11	5	0.00099894	3.00046
GO:0002577	regulation of antigen processing and presentation	BP	11	5	0.00099894	3.00046
GO:0002730	regulation of dendritic cell cytokine production	BP	11	5	0.00099894	3.00046
GO:0042612	MHC class I protein complex	CC	11	5	0.00099894	3.00046
GO:0044754	autolysosome	CC	11	5	0.00099894	3.00046
GO:0008525	phosphatidylcholine transporter activity	MF	11	5	0.00099894	3.00046
GO:0031681	G-protein beta-subunit binding	MF	11	5	0.00099894	3.00046
GO:0014032	neural crest cell development	BP	77	15	0.00101924	2.99172
GO:0000302	response to reactive oxygen species	BP	170	26	0.00102445	2.98951
GO:0030809	negative regulation of nucleotide biosynthetic process	BP	16	6	0.00103115	2.98668
GO:1900372	negative regulation of purine nucleotide biosynthetic process	BP	16	6	0.00103115	2.98668
GO:0070243	regulation of thymocyte apoptotic process	BP	16	6	0.00103115	2.98668
GO:0060416	response to growth hormone	BP	16	6	0.00103115	2.98668
GO:1904706	negative regulation of vascular smooth muscle cell proliferation	BP	16	6	0.00103115	2.98668
GO:0060644	mammary gland epithelial cell differentiation	BP	16	6	0.00103115	2.98668
GO:2001028	positive regulation of endothelial cell chemotaxis	BP	16	6	0.00103115	2.98668
GO:0098644	complex of collagen trimers	CC	16	6	0.00103115	2.98668
GO:0051283	negative regulation of sequestering of calcium ion	BP	85	16	0.00103557	2.98482
GO:0014909	smooth muscle cell migration	BP	85	16	0.00103557	2.98482
GO:0071887	leukocyte apoptotic process	BP	85	16	0.00103557	2.98482
GO:0002792	negative regulation of peptide secretion	BP	118	20	0.00105231	2.97786
GO:0044262	cellular carbohydrate metabolic process	BP	244	34	0.0010588	2.97519
GO:0071902	positive regulation of protein serine/threonine kinase activity	BP	244	34	0.0010588	2.97519
GO:0030100	regulation of endocytosis	BP	244	34	0.0010588	2.97519
GO:0046777	protein autophosphorylation	BP	216	31	0.00106149	2.97409
GO:0051336	regulation of hydrolase activity	BP	805	89	0.00106154	2.97407
GO:0070227	lymphocyte apoptotic process	BP	62	13	0.00106482	2.97272
GO:0098542	defense response to other organism	BP	321	42	0.00107701	2.96778
GO:0038083	peptidyl-tyrosine autophosphorylation	BP	34	9	0.00109571	2.9603
GO:0060441	epithelial tube branching involved in lung morphogenesis	BP	34	9	0.00109571	2.9603
GO:0034614	cellular response to reactive oxygen species	BP	127	21	0.00110865	2.95521
GO:0002218	activation of innate immune response	BP	127	21	0.00110865	2.95521
GO:0042866	pyruvate biosynthetic process	BP	70	14	0.00113411	2.94534
GO:1901863	positive regulation of muscle tissue development	BP	70	14	0.00113411	2.94534
GO:0048635	negative regulation of muscle organ development	BP	55	12	0.00113616	2.94456
GO:0008630	intrinsic apoptotic signaling pathway in response to DNA damage	BP	102	18	0.00113987	2.94314
GO:1901861	regulation of muscle tissue development	BP	136	22	0.00115215	2.93849
GO:0051219	phosphoprotein binding	MF	94	17	0.00116777	2.93264
GO:0008593	regulation of Notch signaling pathway	BP	78	15	0.00117033	2.93169
GO:0042698	ovulation cycle	BP	41	10	0.00117309	2.93067
GO:0045912	negative regulation of carbohydrate metabolic process	BP	41	10	0.00117309	2.93067
GO:0045933	positive regulation of muscle contraction	BP	41	10	0.00117309	2.93067
GO:0010464	regulation of mesenchymal cell proliferation	BP	41	10	0.00117309	2.93067
GO:1901985	positive regulation of protein acetylation	BP	41	10	0.00117309	2.93067
GO:0004879	nuclear receptor activity	MF	41	10	0.00117309	2.93067
GO:0098531	transcription factor activity, direct ligand regulated sequence-specific DNA binding	MF	41	10	0.00117309	2.93067
GO:0060836	lymphatic endothelial cell differentiation	BP	7	4	0.00117352	2.93051
GO:0060449	bud elongation involved in lung branching	BP	7	4	0.00117352	2.93051
GO:1901725	regulation of histone deacetylase activity	BP	7	4	0.00117352	2.93051
GO:0005025	transforming growth factor beta receptor activity, type I	MF	7	4	0.00117352	2.93051
GO:0036122	BMP binding	MF	7	4	0.00117352	2.93051
GO:0097530	granulocyte migration	BP	86	16	0.00117962	2.92826
GO:0007187	G protein-coupled receptor signaling pathway, coupled to cyclic nucleotide second messenger	BP	145	23	0.00118385	2.9267
GO:0098936	intrinsic component of postsynaptic membrane	CC	145	23	0.00118385	2.9267
GO:0097191	extrinsic apoptotic signaling pathway	BP	199	29	0.00118971	2.92456
GO:0035909	aorta morphogenesis	BP	28	8	0.00119886	2.92123
GO:0010922	positive regulation of phosphatase activity	BP	28	8	0.00119886	2.92123
GO:0050704	regulation of interleukin-1 secretion	BP	28	8	0.00119886	2.92123
GO:0060512	prostate gland morphogenesis	BP	28	8	0.00119886	2.92123
GO:0060740	prostate gland epithelium morphogenesis	BP	28	8	0.00119886	2.92123
GO:0032967	positive regulation of collagen biosynthetic process	BP	28	8	0.00119886	2.92123
GO:0035066	positive regulation of histone acetylation	BP	28	8	0.00119886	2.92123
GO:0006482	protein demethylation	BP	28	8	0.00119886	2.92123
GO:0008214	protein dealkylation	BP	28	8	0.00119886	2.92123
GO:0045499	chemorepellent activity	MF	28	8	0.00119886	2.92123
GO:0061311	cell surface receptor signaling pathway involved in heart development	BP	22	7	0.00120703	2.91828
GO:0043304	regulation of mast cell degranulation	BP	22	7	0.00120703	2.91828
GO:2000778	positive regulation of interleukin-6 secretion	BP	22	7	0.00120703	2.91828
GO:0071702	organic substance transport	BP	2151	209	0.00122934	2.91033
GO:0045807	positive regulation of endocytosis	BP	137	22	0.00127121	2.89578
GO:0032092	positive regulation of protein binding	BP	103	18	0.00128012	2.89275
GO:0023061	signal release	BP	444	54	0.00130795	2.88341
GO:0051170	import into nucleus	BP	155	24	0.00132003	2.87942
GO:0008361	regulation of cell size	BP	182	27	0.00132119	2.87903
GO:1902275	regulation of chromatin organization	BP	173	26	0.00132875	2.87656
GO:0035258	steroid hormone receptor binding	MF	79	15	0.00133983	2.87295
GO:0051282	regulation of sequestering of calcium ion	BP	87	16	0.00134024	2.87282
GO:0051058	negative regulation of small GTPase mediated signal transduction	BP	56	12	0.00134251	2.87208
GO:1905207	regulation of cardiocyte differentiation	BP	56	12	0.00134251	2.87208
GO:0050840	extracellular matrix binding	MF	56	12	0.00134251	2.87208
GO:0016049	cell growth	BP	455	55	0.00136441	2.86505
GO:1905209	positive regulation of cardiocyte differentiation	BP	35	9	0.00137166	2.86275
GO:0050919	negative chemotaxis	BP	35	9	0.00137166	2.86275
GO:0031674	I band	CC	112	19	0.00137258	2.86246
GO:0004674	protein serine/threonine kinase activity	MF	405	50	0.0014084	2.85127
GO:0030162	regulation of proteolysis	BP	569	66	0.00140945	2.85095
GO:0002067	glandular epithelial cell differentiation	BP	49	11	0.00141154	2.85031
GO:0002763	positive regulation of myeloid leukocyte differentiation	BP	42	10	0.00143092	2.84439
GO:0030018	Z disc	CC	104	18	0.00143476	2.84322
GO:1905952	regulation of lipid localization	BP	121	20	0.00144598	2.83984
GO:0050771	negative regulation of axonogenesis	BP	64	13	0.00145012	2.8386
GO:1902043	positive regulation of extrinsic apoptotic signaling pathway via death domain receptors	BP	17	6	0.00148644	2.82785
GO:0009267	cellular response to starvation	BP	130	21	0.00150166	2.82343
GO:0021700	developmental maturation	BP	249	34	0.00150464	2.82257
GO:0051208	sequestering of calcium ion	BP	88	16	0.00151889	2.81847
GO:0009100	glycoprotein metabolic process	BP	278	37	0.00152685	2.8162
GO:0010522	regulation of calcium ion transport into cytosol	BP	80	15	0.00152946	2.81546
GO:0050852	T cell receptor signaling pathway	BP	80	15	0.00152946	2.81546
GO:0000980	RNA polymerase II distal enhancer sequence-specific DNA binding	MF	80	15	0.00152946	2.81546
GO:0090276	regulation of peptide hormone secretion	BP	193	28	0.00153351	2.81431
GO:0000578	embryonic axis specification	BP	29	8	0.00154083	2.81224
GO:0030308	negative regulation of cell growth	BP	175	26	0.00157243	2.80343
GO:0032652	regulation of interleukin-1 production	BP	57	12	0.00157886	2.80166
GO:0060538	skeletal muscle organ development	BP	157	24	0.00157894	2.80164
GO:0006007	glucose catabolic process	BP	12	5	0.00160007	2.79586
GO:0030812	negative regulation of nucleotide catabolic process	BP	12	5	0.00160007	2.79586
GO:0051198	negative regulation of coenzyme metabolic process	BP	12	5	0.00160007	2.79586
GO:0003174	mitral valve development	BP	12	5	0.00160007	2.79586
GO:0003183	mitral valve morphogenesis	BP	12	5	0.00160007	2.79586
GO:0002726	positive regulation of T cell cytokine production	BP	12	5	0.00160007	2.79586
GO:0043369	CD4-positive or CD8-positive, alpha-beta T cell lineage commitment	BP	12	5	0.00160007	2.79586
GO:0044117	growth of symbiont in host	BP	12	5	0.00160007	2.79586
GO:0044144	modulation of growth of symbiont involved in interaction with host	BP	12	5	0.00160007	2.79586
GO:0033169	histone H3-K9 demethylation	BP	12	5	0.00160007	2.79586
GO:0002371	dendritic cell cytokine production	BP	12	5	0.00160007	2.79586
GO:0005916	fascia adherens	CC	12	5	0.00160007	2.79586
GO:0004861	cyclin-dependent protein serine/threonine kinase inhibitor activity	MF	12	5	0.00160007	2.79586
GO:0032454	histone demethylase activity (H3-K9 specific)	MF	12	5	0.00160007	2.79586
GO:0004115	3',5'-cyclic-AMP phosphodiesterase activity	MF	12	5	0.00160007	2.79586
GO:0003181	atrioventricular valve morphogenesis	BP	23	7	0.00161647	2.79143
GO:0033006	regulation of mast cell activation involved in immune response	BP	23	7	0.00161647	2.79143
GO:0032735	positive regulation of interleukin-12 production	BP	23	7	0.00161647	2.79143
GO:0009620	response to fungus	BP	23	7	0.00161647	2.79143
GO:1901135	carbohydrate derivative metabolic process	BP	849	92	0.00163616	2.78617
GO:0014812	muscle cell migration	BP	97	17	0.00166947	2.77742
GO:0009132	nucleoside diphosphate metabolic process	BP	97	17	0.00166947	2.77742
GO:0035601	protein deacylation	BP	97	17	0.00166947	2.77742
GO:0098732	macromolecule deacylation	BP	97	17	0.00166947	2.77742
GO:0035306	positive regulation of dephosphorylation	BP	50	11	0.00168102	2.77443
GO:0035924	cellular response to vascular endothelial growth factor stimulus	BP	50	11	0.00168102	2.77443
GO:0034121	regulation of toll-like receptor signaling pathway	BP	50	11	0.00168102	2.77443
GO:0042307	positive regulation of protein import into nucleus	BP	50	11	0.00168102	2.77443
GO:0007260	tyrosine phosphorylation of STAT protein	BP	50	11	0.00168102	2.77443
GO:0097060	synaptic membrane	CC	439	53	0.00169749	2.77019
GO:1905953	negative regulation of lipid localization	BP	36	9	0.00170087	2.76933
GO:0070169	positive regulation of biomineral tissue development	BP	36	9	0.00170087	2.76933
GO:0030857	negative regulation of epithelial cell differentiation	BP	36	9	0.00170087	2.76933
GO:0001961	positive regulation of cytokine-mediated signaling pathway	BP	36	9	0.00170087	2.76933
GO:0034113	heterotypic cell-cell adhesion	BP	36	9	0.00170087	2.76933
GO:0010559	regulation of glycoprotein biosynthetic process	BP	36	9	0.00170087	2.76933
GO:0048846	axon extension involved in axon guidance	BP	36	9	0.00170087	2.76933
GO:1902284	neuron projection extension involved in neuron projection guidance	BP	36	9	0.00170087	2.76933
GO:0098794	postsynapse	CC	647	73	0.00171067	2.76683
GO:0007519	skeletal muscle tissue development	BP	149	23	0.00171547	2.76562
GO:0046822	regulation of nucleocytoplasmic transport	BP	123	20	0.00177293	2.75131
GO:0043900	regulation of multi-organism process	BP	310	40	0.00181381	2.74141
GO:0140096	catalytic activity, acting on a protein	MF	1881	184	0.00183091	2.73733
GO:0002066	columnar/cuboidal epithelial cell development	BP	58	12	0.00184844	2.7332
GO:1905114	cell surface receptor signaling pathway involved in cell-cell signaling	BP	451	54	0.0018546	2.73175
GO:0061387	regulation of extent of cell growth	BP	115	19	0.00188748	2.72412
GO:0002001	renin secretion into blood stream	BP	4	3	0.00192324	2.71597
GO:0002725	negative regulation of T cell cytokine production	BP	4	3	0.00192324	2.71597
GO:0048289	isotype switching to IgE isotypes	BP	4	3	0.00192324	2.71597
GO:0048293	regulation of isotype switching to IgE isotypes	BP	4	3	0.00192324	2.71597
GO:0061209	cell proliferation involved in mesonephros development	BP	4	3	0.00192324	2.71597
GO:0018076	N-terminal peptidyl-lysine acetylation	BP	4	3	0.00192324	2.71597
GO:1990839	response to endothelin	BP	4	3	0.00192324	2.71597
GO:1904475	regulation of Ras GTPase binding	BP	4	3	0.00192324	2.71597
GO:2001106	regulation of Rho guanyl-nucleotide exchange factor activity	BP	4	3	0.00192324	2.71597
GO:2001199	negative regulation of dendritic cell differentiation	BP	4	3	0.00192324	2.71597
GO:0035771	interleukin-4-mediated signaling pathway	BP	4	3	0.00192324	2.71597
GO:0010991	negative regulation of SMAD protein complex assembly	BP	4	3	0.00192324	2.71597
GO:0089700	protein kinase D signaling	BP	4	3	0.00192324	2.71597
GO:0015734	taurine transport	BP	4	3	0.00192324	2.71597
GO:1904220	regulation of serine C-palmitoyltransferase activity	BP	4	3	0.00192324	2.71597
GO:0016361	activin receptor activity, type I	MF	4	3	0.00192324	2.71597
GO:0031694	alpha-2A adrenergic receptor binding	MF	4	3	0.00192324	2.71597
GO:0070697	activin receptor binding	MF	4	3	0.00192324	2.71597
GO:0034714	type III transforming growth factor beta receptor binding	MF	4	3	0.00192324	2.71597
GO:0055006	cardiac cell development	BP	90	16	0.00193662	2.71295
GO:0097458	neuron part	CC	1678	166	0.00193889	2.71245
GO:0034754	cellular hormone metabolic process	BP	66	13	0.00194452	2.71119
GO:0007520	myoblast fusion	BP	30	8	0.0019557	2.7087
GO:0032728	positive regulation of interferon-beta production	BP	30	8	0.0019557	2.7087
GO:0014031	mesenchymal cell development	BP	82	15	0.0019765	2.7041
GO:0030858	positive regulation of epithelial cell differentiation	BP	51	11	0.00199105	2.70092
GO:0032418	lysosome localization	BP	51	11	0.00199105	2.70092
GO:0035065	regulation of histone acetylation	BP	51	11	0.00199105	2.70092
GO:0002040	sprouting angiogenesis	BP	107	18	0.00199676	2.69967
GO:0014020	primary neural tube formation	BP	107	18	0.00199676	2.69967
GO:0048593	camera-type eye morphogenesis	BP	107	18	0.00199676	2.69967
GO:0055085	transmembrane transport	BP	1019	107	0.00203373	2.69171
GO:0072175	epithelial tube formation	BP	142	22	0.00203741	2.69092
GO:0016570	histone modification	BP	392	48	0.00205371	2.68746
GO:0060627	regulation of vesicle-mediated transport	BP	484	57	0.00205657	2.68686
GO:0001946	lymphangiogenesis	BP	18	6	0.00208001	2.68193
GO:0051546	keratinocyte migration	BP	18	6	0.00208001	2.68193
GO:0046321	positive regulation of fatty acid oxidation	BP	18	6	0.00208001	2.68193
GO:0034114	regulation of heterotypic cell-cell adhesion	BP	18	6	0.00208001	2.68193
GO:0003176	aortic valve development	BP	18	6	0.00208001	2.68193
GO:0032651	regulation of interleukin-1 beta production	BP	44	10	0.00208446	2.68101
GO:0010677	negative regulation of cellular carbohydrate metabolic process	BP	37	9	0.00209042	2.67977
GO:0090184	positive regulation of kidney development	BP	37	9	0.00209042	2.67977
GO:0031625	ubiquitin protein ligase binding	MF	283	37	0.00209496	2.67882
GO:0019320	hexose catabolic process	BP	24	7	0.00212625	2.67239
GO:1903579	negative regulation of ATP metabolic process	BP	24	7	0.00212625	2.67239
GO:0003171	atrioventricular valve development	BP	24	7	0.00212625	2.67239
GO:0048745	smooth muscle tissue development	BP	24	7	0.00212625	2.67239
GO:0001893	maternal placenta development	BP	24	7	0.00212625	2.67239
GO:0050706	regulation of interleukin-1 beta secretion	BP	24	7	0.00212625	2.67239
GO:0004114	3',5'-cyclic-nucleotide phosphodiesterase activity	MF	24	7	0.00212625	2.67239
GO:0051048	negative regulation of secretion	BP	188	27	0.00213644	2.67031
GO:0030111	regulation of Wnt signaling pathway	BP	264	35	0.00215309	2.66694
GO:0060070	canonical Wnt signaling pathway	BP	245	33	0.00219258	2.65905
GO:0006869	lipid transport	BP	274	36	0.00219394	2.65877
GO:0048102	autophagic cell death	BP	8	4	0.00219847	2.65788
GO:0032693	negative regulation of interleukin-10 production	BP	8	4	0.00219847	2.65788
GO:0006705	mineralocorticoid biosynthetic process	BP	8	4	0.00219847	2.65788
GO:0032342	aldosterone biosynthetic process	BP	8	4	0.00219847	2.65788
GO:0038089	positive regulation of cell migration by vascular endothelial growth factor signaling pathway	BP	8	4	0.00219847	2.65788
GO:0061620	glycolytic process through glucose-6-phosphate	BP	8	4	0.00219847	2.65788
GO:0002295	T-helper cell lineage commitment	BP	8	4	0.00219847	2.65788
GO:0043373	CD4-positive, alpha-beta T cell lineage commitment	BP	8	4	0.00219847	2.65788
GO:1904415	regulation of xenophagy	BP	8	4	0.00219847	2.65788
GO:1904417	positive regulation of xenophagy	BP	8	4	0.00219847	2.65788
GO:0039706	co-receptor binding	MF	8	4	0.00219847	2.65788
GO:0043901	negative regulation of multi-organism process	BP	134	21	0.00220569	2.65645
GO:0043535	regulation of blood vessel endothelial cell migration	BP	83	15	0.00223785	2.65017
GO:0060021	roof of mouth development	BP	83	15	0.00223785	2.65017
GO:1903035	negative regulation of response to wounding	BP	67	13	0.00223945	2.64986
GO:0005581	collagen trimer	CC	67	13	0.00223945	2.64986
GO:0019318	hexose metabolic process	BP	198	28	0.00225225	2.64738
GO:0002688	regulation of leukocyte chemotaxis	BP	75	14	0.00226219	2.64547
GO:0042803	protein homodimerization activity	MF	783	85	0.00230455	2.63741
GO:0001906	cell killing	BP	100	17	0.00234136	2.63053
GO:0002011	morphogenesis of an epithelial sheet	BP	52	11	0.002346	2.62967
GO:0003229	ventricular cardiac muscle tissue development	BP	52	11	0.002346	2.62967
GO:0007160	cell-matrix adhesion	BP	180	26	0.00235559	2.6279
GO:0008610	lipid biosynthetic process	BP	456	54	0.00235899	2.62727
GO:0033036	macromolecule localization	BP	2564	242	0.00237676	2.62401
GO:0060601	lateral sprouting from an epithelium	BP	13	5	0.00242982	2.61443
GO:0061308	cardiac neural crest cell development involved in heart development	BP	13	5	0.00242982	2.61443
GO:0072189	ureter development	BP	13	5	0.00242982	2.61443
GO:0043011	myeloid dendritic cell differentiation	BP	13	5	0.00242982	2.61443
GO:0044110	growth involved in symbiotic interaction	BP	13	5	0.00242982	2.61443
GO:0044116	growth of symbiont involved in interaction with host	BP	13	5	0.00242982	2.61443
GO:0006027	glycosaminoglycan catabolic process	BP	13	5	0.00242982	2.61443
GO:0061430	bone trabecula morphogenesis	BP	13	5	0.00242982	2.61443
GO:0007379	segment specification	BP	13	5	0.00242982	2.61443
GO:0060396	growth hormone receptor signaling pathway	BP	13	5	0.00242982	2.61443
GO:0071378	cellular response to growth hormone stimulus	BP	13	5	0.00242982	2.61443
GO:0002827	positive regulation of T-helper 1 type immune response	BP	13	5	0.00242982	2.61443
GO:0005767	secondary lysosome	CC	13	5	0.00242982	2.61443
GO:0006109	regulation of carbohydrate metabolic process	BP	153	23	0.00243883	2.61282
GO:0050864	regulation of B cell activation	BP	92	16	0.00244628	2.61149
GO:0006090	pyruvate metabolic process	BP	92	16	0.00244628	2.61149
GO:0031058	positive regulation of histone modification	BP	92	16	0.00244628	2.61149
GO:0050853	B cell receptor signaling pathway	BP	31	8	0.00245371	2.61018
GO:0050856	regulation of T cell receptor signaling pathway	BP	31	8	0.00245371	2.61018
GO:0070232	regulation of T cell apoptotic process	BP	31	8	0.00245371	2.61018
GO:0048011	neurotrophin TRK receptor signaling pathway	BP	31	8	0.00245371	2.61018
GO:0048147	negative regulation of fibroblast proliferation	BP	31	8	0.00245371	2.61018
GO:0046875	ephrin receptor binding	MF	31	8	0.00245371	2.61018
GO:2000725	regulation of cardiac muscle cell differentiation	BP	45	10	0.0024912	2.60359
GO:0097306	cellular response to alcohol	BP	60	12	0.00250103	2.60188
GO:0006970	response to osmotic stress	BP	60	12	0.00250103	2.60188
GO:2000756	regulation of peptidyl-lysine acetylation	BP	60	12	0.00250103	2.60188
GO:0051897	positive regulation of protein kinase B signaling	BP	84	15	0.00252723	2.59735
GO:0032371	regulation of sterol transport	BP	38	9	0.00254785	2.59383
GO:0032374	regulation of cholesterol transport	BP	38	9	0.00254785	2.59383
GO:2000107	negative regulation of leukocyte apoptotic process	BP	38	9	0.00254785	2.59383
GO:0044058	regulation of digestive system process	BP	38	9	0.00254785	2.59383
GO:0046330	positive regulation of JNK cascade	BP	118	19	0.00255671	2.59232
GO:0006644	phospholipid metabolic process	BP	306	39	0.00256226	2.59138
GO:1990266	neutrophil migration	BP	68	13	0.00257014	2.59004
GO:0044291	cell-cell contact zone	CC	76	14	0.00257318	2.58953
GO:0030516	regulation of axon extension	BP	101	17	0.00261021	2.58332
GO:0080135	regulation of cellular response to stress	BP	594	67	0.00261446	2.58262
GO:0034329	cell junction assembly	BP	191	27	0.00268475	2.5711
GO:0043005	neuron projection	CC	1273	129	0.00271305	2.56654
GO:0010976	positive regulation of neuron projection development	BP	327	41	0.00273285	2.56338
GO:0031329	regulation of cellular catabolic process	BP	627	70	0.00274522	2.56142
GO:0061045	negative regulation of wound healing	BP	53	11	0.00275047	2.56059
GO:0032835	glomerulus development	BP	53	11	0.00275047	2.56059
GO:0010658	striated muscle cell apoptotic process	BP	53	11	0.00275047	2.56059
GO:0005085	guanyl-nucleotide exchange factor activity	MF	182	26	0.00275108	2.5605
GO:1900543	negative regulation of purine nucleotide metabolic process	BP	25	7	0.00275178	2.56039
GO:1902622	regulation of neutrophil migration	BP	25	7	0.00275178	2.56039
GO:0009954	proximal/distal pattern formation	BP	25	7	0.00275178	2.56039
GO:0031069	hair follicle morphogenesis	BP	25	7	0.00275178	2.56039
GO:0070076	histone lysine demethylation	BP	25	7	0.00275178	2.56039
GO:0004112	cyclic-nucleotide phosphodiesterase activity	MF	25	7	0.00275178	2.56039
GO:0005158	insulin receptor binding	MF	25	7	0.00275178	2.56039
GO:0032452	histone demethylase activity	MF	25	7	0.00275178	2.56039
GO:0036303	lymph vessel morphogenesis	BP	19	6	0.00283633	2.54724
GO:0061298	retina vasculature development in camera-type eye	BP	19	6	0.00283633	2.54724
GO:0060602	branch elongation of an epithelium	BP	19	6	0.00283633	2.54724
GO:0032733	positive regulation of interleukin-10 production	BP	19	6	0.00283633	2.54724
GO:0050718	positive regulation of interleukin-1 beta secretion	BP	19	6	0.00283633	2.54724
GO:0048557	embryonic digestive tract morphogenesis	BP	19	6	0.00283633	2.54724
GO:0042180	cellular ketone metabolic process	BP	155	23	0.00288816	2.53938
GO:0060350	endochondral bone morphogenesis	BP	61	12	0.00289144	2.53889
GO:0043407	negative regulation of MAP kinase activity	BP	61	12	0.00289144	2.53889
GO:0046887	positive regulation of hormone secretion	BP	137	21	0.00290128	2.53741
GO:0060606	tube closure	BP	102	17	0.00290428	2.53696
GO:0042594	response to starvation	BP	146	22	0.00290464	2.53691
GO:0051213	dioxygenase activity	MF	77	14	0.00291849	2.53484
GO:0031982	vesicle	CC	1615	159	0.00293026	2.53309
GO:0016569	covalent chromatin modification	BP	399	48	0.00293252	2.53276
GO:0045844	positive regulation of striated muscle tissue development	BP	69	13	0.00293975	2.53169
GO:0048636	positive regulation of muscle organ development	BP	69	13	0.00293975	2.53169
GO:0050922	negative regulation of chemotaxis	BP	46	10	0.00295914	2.52883
GO:0042509	regulation of tyrosine phosphorylation of STAT protein	BP	46	10	0.00295914	2.52883
GO:0044420	extracellular matrix component	CC	46	10	0.00295914	2.52883
GO:0001540	amyloid-beta binding	MF	46	10	0.00295914	2.52883
GO:0045862	positive regulation of proteolysis	BP	289	37	0.00301048	2.52136
GO:0031099	regeneration	BP	111	18	0.00302425	2.51938
GO:0007266	Rho protein signal transduction	BP	174	25	0.00303724	2.51752
GO:0030501	positive regulation of bone mineralization	BP	32	8	0.00304571	2.51631
GO:0033598	mammary gland epithelial cell proliferation	BP	32	8	0.00304571	2.51631
GO:0014074	response to purine-containing compound	BP	94	16	0.0030627	2.51389
GO:0005768	endosome	CC	737	80	0.00306464	2.51362
GO:1903672	positive regulation of sprouting angiogenesis	BP	39	9	0.0030811	2.51129
GO:0032881	regulation of polysaccharide metabolic process	BP	39	9	0.0030811	2.51129
GO:0000060	protein import into nucleus, translocation	BP	39	9	0.0030811	2.51129
GO:0052548	regulation of endopeptidase activity	BP	260	34	0.00308989	2.51006
GO:0004713	protein tyrosine kinase activity	MF	120	19	0.00310523	2.50791
GO:0005509	calcium ion binding	MF	483	56	0.00315138	2.5015
GO:0046394	carboxylic acid biosynthetic process	BP	290	37	0.00319242	2.49588
GO:0001658	branching involved in ureteric bud morphogenesis	BP	54	11	0.00320932	2.49359
GO:0043621	protein self-association	MF	54	11	0.00320932	2.49359
GO:0031016	pancreas development	BP	78	14	0.00330091	2.48137
GO:0014066	regulation of phosphatidylinositol 3-kinase signaling	BP	78	14	0.00330091	2.48137
GO:0003677	DNA binding	MF	1700	166	0.00331327	2.47974
GO:1901215	negative regulation of neuron death	BP	194	27	0.00334846	2.47516
GO:0050886	endocrine process	BP	70	13	0.00335156	2.47475
GO:0016053	organic acid biosynthetic process	BP	291	37	0.00338369	2.47061
GO:0001841	neural tube formation	BP	121	19	0.00341431	2.4667
GO:0005976	polysaccharide metabolic process	BP	95	16	0.00341597	2.46649
GO:0043524	negative regulation of neuron apoptotic process	BP	148	22	0.00344344	2.46301
GO:0060348	bone development	BP	185	26	0.00344926	2.46227
GO:0001558	regulation of cell growth	BP	382	46	0.00347354	2.45923
GO:0034504	protein localization to nucleus	BP	262	34	0.00349547	2.45649
GO:0045980	negative regulation of nucleotide metabolic process	BP	26	7	0.00350922	2.45479
GO:0070229	negative regulation of lymphocyte apoptotic process	BP	26	7	0.00350922	2.45479
GO:0010543	regulation of platelet activation	BP	26	7	0.00350922	2.45479
GO:1905314	semi-lunar valve development	BP	26	7	0.00350922	2.45479
GO:0016577	histone demethylation	BP	26	7	0.00350922	2.45479
GO:0048843	negative regulation of axon extension involved in axon guidance	BP	26	7	0.00350922	2.45479
GO:0008305	integrin complex	CC	26	7	0.00350922	2.45479
GO:0098636	protein complex involved in cell adhesion	CC	26	7	0.00350922	2.45479
GO:0072643	interferon-gamma secretion	BP	14	5	0.00353272	2.45189
GO:0031649	heat generation	BP	14	5	0.00353272	2.45189
GO:0030949	positive regulation of vascular endothelial growth factor receptor signaling pathway	BP	14	5	0.00353272	2.45189
GO:0050765	negative regulation of phagocytosis	BP	14	5	0.00353272	2.45189
GO:0006700	C21-steroid hormone biosynthetic process	BP	14	5	0.00353272	2.45189
GO:0061307	cardiac neural crest cell differentiation involved in heart development	BP	14	5	0.00353272	2.45189
GO:0090185	negative regulation of kidney development	BP	14	5	0.00353272	2.45189
GO:0045647	negative regulation of erythrocyte differentiation	BP	14	5	0.00353272	2.45189
GO:0045651	positive regulation of macrophage differentiation	BP	14	5	0.00353272	2.45189
GO:0007350	blastoderm segmentation	BP	14	5	0.00353272	2.45189
GO:0030159	receptor signaling complex scaffold activity	MF	14	5	0.00353272	2.45189
GO:0035265	organ growth	BP	176	25	0.00354186	2.45077
GO:0018209	peptidyl-serine modification	BP	282	36	0.00356406	2.44806
GO:0042542	response to hydrogen peroxide	BP	104	17	0.00357522	2.4467
GO:0015085	calcium ion transmembrane transporter activity	MF	104	17	0.00357522	2.4467
GO:0001959	regulation of cytokine-mediated signaling pathway	BP	87	15	0.00358638	2.44534
GO:0001664	G protein-coupled receptor binding	MF	195	27	0.00359846	2.44388
GO:0007416	synapse assembly	BP	158	23	0.00369185	2.43276
GO:0007623	circadian rhythm	BP	158	23	0.00369185	2.43276
GO:0032663	regulation of interleukin-2 production	BP	40	9	0.00369851	2.43197
GO:0050854	regulation of antigen receptor-mediated signaling pathway	BP	40	9	0.00369851	2.43197
GO:0003382	epithelial cell morphogenesis	BP	40	9	0.00369851	2.43197
GO:0062042	regulation of cardiac epithelial to mesenchymal transition	BP	9	4	0.00370748	2.43092
GO:0070244	negative regulation of thymocyte apoptotic process	BP	9	4	0.00370748	2.43092
GO:0030388	fructose 1,6-bisphosphate metabolic process	BP	9	4	0.00370748	2.43092
GO:0002710	negative regulation of T cell mediated immunity	BP	9	4	0.00370748	2.43092
GO:0043374	CD8-positive, alpha-beta T cell differentiation	BP	9	4	0.00370748	2.43092
GO:0008212	mineralocorticoid metabolic process	BP	9	4	0.00370748	2.43092
GO:0032341	aldosterone metabolic process	BP	9	4	0.00370748	2.43092
GO:0072178	nephric duct morphogenesis	BP	9	4	0.00370748	2.43092
GO:0034770	histone H4-K20 methylation	BP	9	4	0.00370748	2.43092
GO:2000194	regulation of female gonad development	BP	9	4	0.00370748	2.43092
GO:0010838	positive regulation of keratinocyte proliferation	BP	9	4	0.00370748	2.43092
GO:0032836	glomerular basement membrane development	BP	9	4	0.00370748	2.43092
GO:0090045	positive regulation of deacetylase activity	BP	9	4	0.00370748	2.43092
GO:0002281	macrophage activation involved in immune response	BP	9	4	0.00370748	2.43092
GO:0032736	positive regulation of interleukin-13 production	BP	9	4	0.00370748	2.43092
GO:0043117	positive regulation of vascular permeability	BP	9	4	0.00370748	2.43092
GO:0018105	peptidyl-serine phosphorylation	BP	263	34	0.00371473	2.43007
GO:0006165	nucleoside diphosphate phosphorylation	BP	79	14	0.00372329	2.42907
GO:0019359	nicotinamide nucleotide biosynthetic process	BP	79	14	0.00372329	2.42907
GO:0014068	positive regulation of phosphatidylinositol 3-kinase signaling	BP	55	11	0.00372761	2.42857
GO:0048645	animal organ formation	BP	55	11	0.00372761	2.42857
GO:0051091	positive regulation of DNA-binding transcription factor activity	BP	205	28	0.00372966	2.42833
GO:0022602	ovulation cycle process	BP	33	8	0.00374308	2.42677
GO:0030513	positive regulation of BMP signaling pathway	BP	33	8	0.00374308	2.42677
GO:0030225	macrophage differentiation	BP	33	8	0.00374308	2.42677
GO:0002053	positive regulation of mesenchymal cell proliferation	BP	33	8	0.00374308	2.42677
GO:0042531	positive regulation of tyrosine phosphorylation of STAT protein	BP	33	8	0.00374308	2.42677
GO:0001838	embryonic epithelial tube formation	BP	140	21	0.00377241	2.42338
GO:0060004	reflex	BP	20	6	0.0037809	2.4224
GO:0030325	adrenal gland development	BP	20	6	0.0037809	2.4224
GO:0010894	negative regulation of steroid biosynthetic process	BP	20	6	0.0037809	2.4224
GO:0045939	negative regulation of steroid metabolic process	BP	20	6	0.0037809	2.4224
GO:0043368	positive T cell selection	BP	20	6	0.0037809	2.4224
GO:0050716	positive regulation of interleukin-1 secretion	BP	20	6	0.0037809	2.4224
GO:2001026	regulation of endothelial cell chemotaxis	BP	20	6	0.0037809	2.4224
GO:0000421	autophagosome membrane	CC	20	6	0.0037809	2.4224
GO:0034103	regulation of tissue remodeling	BP	71	13	0.00380902	2.41919
GO:1901983	regulation of protein acetylation	BP	71	13	0.00380902	2.41919
GO:0006814	sodium ion transport	BP	177	25	0.00381954	2.41799
GO:0000271	polysaccharide biosynthetic process	BP	63	12	0.00382036	2.4179
GO:2000116	regulation of cysteine-type endopeptidase activity	BP	196	27	0.00386405	2.41296
GO:0043523	regulation of neuron apoptotic process	BP	225	30	0.00394134	2.40436
GO:0099536	synaptic signaling	BP	594	66	0.00399208	2.3988
GO:0099699	integral component of synaptic membrane	CC	187	26	0.00399335	2.39866
GO:0071229	cellular response to acid chemical	BP	159	23	0.00399824	2.39813
GO:0050796	regulation of insulin secretion	BP	159	23	0.00399824	2.39813
GO:0044706	multi-multicellular organism process	BP	114	18	0.00405567	2.39194
GO:0071695	anatomical structure maturation	BP	150	22	0.00406354	2.3911
GO:0048546	digestive tract morphogenesis	BP	48	10	0.00410405	2.38679
GO:0034404	nucleobase-containing small molecule biosynthetic process	BP	141	21	0.00410729	2.38644
GO:0032535	regulation of cellular component size	BP	355	43	0.00415207	2.38174
GO:0034333	adherens junction assembly	BP	80	14	0.00418865	2.37793
GO:0034766	negative regulation of ion transmembrane transport	BP	80	14	0.00418865	2.37793
GO:0019363	pyridine nucleotide biosynthetic process	BP	80	14	0.00418865	2.37793
GO:0007565	female pregnancy	BP	97	16	0.00422339	2.37434
GO:1901654	response to ketone	BP	97	16	0.00422339	2.37434
GO:0021915	neural tube development	BP	169	24	0.0042271	2.37396
GO:0045600	positive regulation of fat cell differentiation	BP	56	11	0.00431064	2.36546
GO:0072332	intrinsic apoptotic signaling pathway by p53 class mediator	BP	72	13	0.00431572	2.36495
GO:1903670	regulation of sprouting angiogenesis	BP	64	12	0.00436733	2.35978
GO:0070509	calcium ion import	BP	64	12	0.00436733	2.35978
GO:2000243	positive regulation of reproductive process	BP	64	12	0.00436733	2.35978
GO:0031952	regulation of protein autophosphorylation	BP	41	9	0.00440878	2.35568
GO:0032941	secretion by tissue	BP	41	9	0.00440878	2.35568
GO:0090303	positive regulation of wound healing	BP	41	9	0.00440878	2.35568
GO:1903018	regulation of glycoprotein metabolic process	BP	41	9	0.00440878	2.35568
GO:0042771	intrinsic apoptotic signaling pathway in response to DNA damage by p53 class mediator	BP	41	9	0.00440878	2.35568
GO:2000727	positive regulation of cardiac muscle cell differentiation	BP	27	7	0.00441539	2.35503
GO:0032731	positive regulation of interleukin-1 beta production	BP	27	7	0.00441539	2.35503
GO:1902668	negative regulation of axon guidance	BP	27	7	0.00441539	2.35503
GO:0099537	trans-synaptic signaling	BP	586	65	0.00442586	2.354
GO:0034767	positive regulation of ion transmembrane transport	BP	142	21	0.00446652	2.35003
GO:0050680	negative regulation of epithelial cell proliferation	BP	124	19	0.00449868	2.34692
GO:0010821	regulation of mitochondrion organization	BP	124	19	0.00449868	2.34692
GO:0045216	cell-cell junction organization	BP	133	20	0.00449916	2.34687
GO:0016202	regulation of striated muscle tissue development	BP	133	20	0.00449916	2.34687
GO:0048592	eye morphogenesis	BP	133	20	0.00449916	2.34687
GO:0061312	BMP signaling pathway involved in heart development	BP	5	3	0.00452134	2.34473
GO:1905007	positive regulation of epithelial to mesenchymal transition involved in endocardial cushion formation	BP	5	3	0.00452134	2.34473
GO:0010990	regulation of SMAD protein complex assembly	BP	5	3	0.00452134	2.34473
GO:0001999	renal response to blood flow involved in circulatory renin-angiotensin regulation of systemic arterial blood pressure	BP	5	3	0.00452134	2.34473
GO:2001198	regulation of dendritic cell differentiation	BP	5	3	0.00452134	2.34473
GO:0032762	mast cell cytokine production	BP	5	3	0.00452134	2.34473
GO:0051133	regulation of NK T cell activation	BP	5	3	0.00452134	2.34473
GO:0007494	midgut development	BP	5	3	0.00452134	2.34473
GO:0010727	negative regulation of hydrogen peroxide metabolic process	BP	5	3	0.00452134	2.34473
GO:0071442	positive regulation of histone H3-K14 acetylation	BP	5	3	0.00452134	2.34473
GO:0006735	NADH regeneration	BP	5	3	0.00452134	2.34473
GO:0061621	canonical glycolysis	BP	5	3	0.00452134	2.34473
GO:0061718	glucose catabolic process to pyruvate	BP	5	3	0.00452134	2.34473
GO:0042590	antigen processing and presentation of exogenous peptide antigen via MHC class I	BP	5	3	0.00452134	2.34473
GO:0042270	protection from natural killer cell mediated cytotoxicity	BP	5	3	0.00452134	2.34473
GO:0002583	regulation of antigen processing and presentation of peptide antigen	BP	5	3	0.00452134	2.34473
GO:0032484	Ral protein signal transduction	BP	5	3	0.00452134	2.34473
GO:0005899	insulin receptor complex	CC	5	3	0.00452134	2.34473
GO:0017002	activin-activated receptor activity	MF	5	3	0.00452134	2.34473
GO:0001758	retinal dehydrogenase activity	MF	5	3	0.00452134	2.34473
GO:0098639	collagen binding involved in cell-matrix adhesion	MF	5	3	0.00452134	2.34473
GO:0005432	calcium:sodium antiporter activity	MF	5	3	0.00452134	2.34473
GO:0005575	cellular_component	CC	15014	1228	0.00454382	2.34258
GO:1905332	positive regulation of morphogenesis of an epithelium	BP	34	8	0.00455765	2.34126
GO:1904707	positive regulation of vascular smooth muscle cell proliferation	BP	34	8	0.00455765	2.34126
GO:0032885	regulation of polysaccharide biosynthetic process	BP	34	8	0.00455765	2.34126
GO:0055026	negative regulation of cardiac muscle tissue development	BP	34	8	0.00455765	2.34126
GO:0035850	epithelial cell differentiation involved in kidney development	BP	34	8	0.00455765	2.34126
GO:0031669	cellular response to nutrient levels	BP	170	24	0.00455897	2.34113
GO:0007420	brain development	BP	513	58	0.00464708	2.33282
GO:0046939	nucleotide phosphorylation	BP	81	14	0.00470009	2.32789
GO:0002532	production of molecular mediator involved in inflammatory response	BP	49	10	0.00479443	2.31926
GO:0046850	regulation of bone remodeling	BP	49	10	0.00479443	2.31926
GO:0010565	regulation of cellular ketone metabolic process	BP	107	17	0.00481732	2.31719
GO:0019233	sensory perception of pain	BP	107	17	0.00481732	2.31719
GO:0006754	ATP biosynthetic process	BP	107	17	0.00481732	2.31719
GO:0005769	early endosome	CC	238	31	0.00485881	2.31347
GO:0008081	phosphoric diester hydrolase activity	MF	73	13	0.00487536	2.31199
GO:0043122	regulation of I-kappaB kinase/NF-kappaB signaling	BP	134	20	0.00490152	2.30967
GO:0048634	regulation of muscle organ development	BP	134	20	0.00490152	2.30967
GO:0048799	animal organ maturation	BP	21	6	0.00493988	2.30628
GO:0070242	thymocyte apoptotic process	BP	21	6	0.00493988	2.30628
GO:0045723	positive regulation of fatty acid biosynthetic process	BP	21	6	0.00493988	2.30628
GO:0045736	negative regulation of cyclin-dependent protein serine/threonine kinase activity	BP	21	6	0.00493988	2.30628
GO:0060749	mammary gland alveolus development	BP	21	6	0.00493988	2.30628
GO:0061377	mammary gland lobule development	BP	21	6	0.00493988	2.30628
GO:0021533	cell differentiation in hindbrain	BP	21	6	0.00493988	2.30628
GO:0042056	chemoattractant activity	MF	21	6	0.00493988	2.30628
GO:0051547	regulation of keratinocyte migration	BP	15	5	0.00495357	2.30508
GO:0060044	negative regulation of cardiac muscle cell proliferation	BP	15	5	0.00495357	2.30508
GO:0090030	regulation of steroid hormone biosynthetic process	BP	15	5	0.00495357	2.30508
GO:0061081	positive regulation of myeloid leukocyte cytokine production involved in immune response	BP	15	5	0.00495357	2.30508
GO:0006026	aminoglycan catabolic process	BP	15	5	0.00495357	2.30508
GO:0034109	homotypic cell-cell adhesion	BP	57	11	0.00496389	2.30418
GO:0051591	response to cAMP	BP	57	11	0.00496389	2.30418
GO:0008543	fibroblast growth factor receptor signaling pathway	BP	57	11	0.00496389	2.30418
GO:0050805	negative regulation of synaptic transmission	BP	65	12	0.00497525	2.30318
GO:0048029	monosaccharide binding	MF	65	12	0.00497525	2.30318
GO:0010506	regulation of autophagy	BP	219	29	0.00500398	2.30068
GO:1903829	positive regulation of cellular protein localization	BP	288	36	0.00502057	2.29925
GO:0009894	regulation of catabolic process	BP	741	79	0.00514078	2.28897
GO:0043467	regulation of generation of precursor metabolites and energy	BP	99	16	0.0051806	2.28562
GO:0048483	autonomic nervous system development	BP	42	9	0.00522092	2.28225
GO:0033157	regulation of intracellular protein transport	BP	210	28	0.00522775	2.28168
GO:0046365	monosaccharide catabolic process	BP	28	7	0.00548756	2.26062
GO:2000108	positive regulation of leukocyte apoptotic process	BP	28	7	0.00548756	2.26062
GO:0035767	endothelial cell chemotaxis	BP	28	7	0.00548756	2.26062
GO:0001968	fibronectin binding	MF	28	7	0.00548756	2.26062
GO:0045685	regulation of glial cell differentiation	BP	74	13	0.00549179	2.26029
GO:0007200	phospholipase C-activating G protein-coupled receptor signaling pathway	BP	50	10	0.00557279	2.25393
GO:0001541	ovarian follicle development	BP	50	10	0.00557279	2.25393
GO:0010659	cardiac muscle cell apoptotic process	BP	50	10	0.00557279	2.25393
GO:0010662	regulation of striated muscle cell apoptotic process	BP	50	10	0.00557279	2.25393
GO:0071214	cellular response to abiotic stimulus	BP	211	28	0.00558095	2.25329
GO:0104004	cellular response to environmental stimulus	BP	211	28	0.00558095	2.25329
GO:1904063	negative regulation of cation transmembrane transport	BP	66	12	0.00564875	2.24805
GO:0044703	multi-organism reproductive process	BP	657	71	0.00565723	2.2474
GO:0035914	skeletal muscle cell differentiation	BP	58	11	0.00569303	2.24466
GO:0048469	cell maturation	BP	145	21	0.00570376	2.24384
GO:0050954	sensory perception of mechanical stimulus	BP	145	21	0.00570376	2.24384
GO:2000181	negative regulation of blood vessel morphogenesis	BP	100	16	0.0057214	2.2425
GO:1905269	positive regulation of chromatin organization	BP	100	16	0.0057214	2.2425
GO:0006508	proteolysis	BP	1324	131	0.00574212	2.24093
GO:0045602	negative regulation of endothelial cell differentiation	BP	10	4	0.00579031	2.2373
GO:0097084	vascular smooth muscle cell development	BP	10	4	0.00579031	2.2373
GO:0032000	positive regulation of fatty acid beta-oxidation	BP	10	4	0.00579031	2.2373
GO:0035743	CD4-positive, alpha-beta T cell cytokine production	BP	10	4	0.00579031	2.2373
GO:0002363	alpha-beta T cell lineage commitment	BP	10	4	0.00579031	2.2373
GO:0045628	regulation of T-helper 2 cell differentiation	BP	10	4	0.00579031	2.2373
GO:0034309	primary alcohol biosynthetic process	BP	10	4	0.00579031	2.2373
GO:0042487	regulation of odontogenesis of dentin-containing tooth	BP	10	4	0.00579031	2.2373
GO:0003149	membranous septum morphogenesis	BP	10	4	0.00579031	2.2373
GO:0033085	negative regulation of T cell differentiation in thymus	BP	10	4	0.00579031	2.2373
GO:0072176	nephric duct development	BP	10	4	0.00579031	2.2373
GO:1903867	extraembryonic membrane development	BP	10	4	0.00579031	2.2373
GO:0072182	regulation of nephron tubule epithelial cell differentiation	BP	10	4	0.00579031	2.2373
GO:0031953	negative regulation of protein autophosphorylation	BP	10	4	0.00579031	2.2373
GO:0051764	actin crosslink formation	BP	10	4	0.00579031	2.2373
GO:0150065	regulation of deacetylase activity	BP	10	4	0.00579031	2.2373
GO:0048505	regulation of timing of cell differentiation	BP	10	4	0.00579031	2.2373
GO:1905097	regulation of guanyl-nucleotide exchange factor activity	BP	10	4	0.00579031	2.2373
GO:0070493	thrombin-activated receptor signaling pathway	BP	10	4	0.00579031	2.2373
GO:0036315	cellular response to sterol	BP	10	4	0.00579031	2.2373
GO:0032490	detection of molecule of bacterial origin	BP	10	4	0.00579031	2.2373
GO:0016600	flotillin complex	CC	10	4	0.00579031	2.2373
GO:0035325	Toll-like receptor binding	MF	10	4	0.00579031	2.2373
GO:0005925	focal adhesion	CC	136	20	0.00579547	2.23691
GO:0018107	peptidyl-threonine phosphorylation	BP	109	17	0.00582643	2.2346
GO:0060828	regulation of canonical Wnt signaling pathway	BP	202	27	0.00582812	2.23447
GO:0055001	muscle cell development	BP	164	23	0.00586679	2.2316
GO:0072525	pyridine-containing compound biosynthetic process	BP	83	14	0.00587419	2.23105
GO:0016358	dendrite development	BP	271	34	0.00592805	2.22709
GO:0005741	mitochondrial outer membrane	CC	155	22	0.00603074	2.21963
GO:0044255	cellular lipid metabolic process	BP	768	81	0.00610233	2.2145
GO:0007254	JNK cascade	BP	174	24	0.0061115	2.21385
GO:0035725	sodium ion transmembrane transport	BP	92	15	0.00614	2.21183
GO:0030517	negative regulation of axon extension	BP	43	9	0.00614422	2.21153
GO:0070888	E-box binding	MF	43	9	0.00614422	2.21153
GO:0052547	regulation of peptidase activity	BP	302	37	0.00622024	2.20619
GO:0001843	neural tube closure	BP	101	16	0.00630704	2.20017
GO:0032925	regulation of activin receptor signaling pathway	BP	22	6	0.00633969	2.19793
GO:0006953	acute-phase response	BP	22	6	0.00633969	2.19793
GO:0042481	regulation of odontogenesis	BP	22	6	0.00633969	2.19793
GO:0048485	sympathetic nervous system development	BP	22	6	0.00633969	2.19793
GO:0050869	negative regulation of B cell activation	BP	22	6	0.00633969	2.19793
GO:0021697	cerebellar cortex formation	BP	22	6	0.00633969	2.19793
GO:0060438	trachea development	BP	22	6	0.00633969	2.19793
GO:1901020	negative regulation of calcium ion transmembrane transporter activity	BP	22	6	0.00633969	2.19793
GO:0072576	liver morphogenesis	BP	22	6	0.00633969	2.19793
GO:0046965	retinoid X receptor binding	MF	22	6	0.00633969	2.19793
GO:0050764	regulation of phagocytosis	BP	67	12	0.00639259	2.19432
GO:1900135	positive regulation of renin secretion into blood stream	BP	2	2	0.00639981	2.19383
GO:1904612	response to 2,3,7,8-tetrachlorodibenzodioxine	BP	2	2	0.00639981	2.19383
GO:1904613	cellular response to 2,3,7,8-tetrachlorodibenzodioxine	BP	2	2	0.00639981	2.19383
GO:0019242	methylglyoxal biosynthetic process	BP	2	2	0.00639981	2.19383
GO:0032764	negative regulation of mast cell cytokine production	BP	2	2	0.00639981	2.19383
GO:0003130	BMP signaling pathway involved in heart induction	BP	2	2	0.00639981	2.19383
GO:0003133	endodermal-mesodermal cell signaling	BP	2	2	0.00639981	2.19383
GO:0003134	endodermal-mesodermal cell signaling involved in heart induction	BP	2	2	0.00639981	2.19383
GO:0060197	cloacal septation	BP	2	2	0.00639981	2.19383
GO:0060994	regulation of transcription from RNA polymerase II promoter involved in kidney development	BP	2	2	0.00639981	2.19383
GO:1905069	allantois development	BP	2	2	0.00639981	2.19383
GO:0071279	cellular response to cobalt ion	BP	2	2	0.00639981	2.19383
GO:0071336	regulation of hair follicle cell proliferation	BP	2	2	0.00639981	2.19383
GO:0045590	negative regulation of regulatory T cell differentiation	BP	2	2	0.00639981	2.19383
GO:0070483	detection of hypoxia	BP	2	2	0.00639981	2.19383
GO:0097029	mature conventional dendritic cell differentiation	BP	2	2	0.00639981	2.19383
GO:0061033	secretion by lung epithelial cell involved in lung growth	BP	2	2	0.00639981	2.19383
GO:0002767	immune response-inhibiting cell surface receptor signaling pathway	BP	2	2	0.00639981	2.19383
GO:0002488	antigen processing and presentation of endogenous peptide antigen via MHC class Ib via ER pathway	BP	2	2	0.00639981	2.19383
GO:0002489	antigen processing and presentation of endogenous peptide antigen via MHC class Ib via ER pathway, TAP-dependent	BP	2	2	0.00639981	2.19383
GO:0002584	negative regulation of antigen processing and presentation of peptide antigen	BP	2	2	0.00639981	2.19383
GO:0002590	negative regulation of antigen processing and presentation of peptide antigen via MHC class I	BP	2	2	0.00639981	2.19383
GO:0038156	interleukin-3-mediated signaling pathway	BP	2	2	0.00639981	2.19383
GO:0045626	negative regulation of T-helper 1 cell differentiation	BP	2	2	0.00639981	2.19383
GO:0034124	regulation of MyD88-dependent toll-like receptor signaling pathway	BP	2	2	0.00639981	2.19383
GO:0045210	FasL biosynthetic process	BP	2	2	0.00639981	2.19383
GO:0097532	stress response to acid chemical	BP	2	2	0.00639981	2.19383
GO:0097533	cellular stress response to acid chemical	BP	2	2	0.00639981	2.19383
[truncated: 19,689 more rows]

## Sheet: Figure 1g
Figure 1g
	Sphere count
	EpCAM	EpCAM	EpCAM+PDGFRamidCD29mid	EpCAM+PDGFRahighCD29mid
	70	1	12	35
	62	2	7	50
	65	10	21	58
		8		46
		4		34
		5		45
Medium	ENR	BM

## Sheet: Figure 2b
Figure 2b
RPKM values for Axin2
	Prox #1	Prox #2	Prox #3	Mid #1	Mid #2	Mid #3	Dist #1	Dist #2	Dist #3
E16.5	6.91494	5.99721	5.03816	10.4274	11.1449	9.46272	16.1958	15.9125	11.7553
RPKM values for Lgr5
	Prox #1	Prox #2	Prox #3	Mid #1	Mid #2	Mid #3	Dist #1	Dist #2	Dist #3
E16.5	2.62292	2.11085	1.43505	3.61139	3.75717	2.40449	6.37875	6.23245	4.75851

## Sheet: Figure 2e
Figure 2e
	Sphere count
	Prox	Mid	Distal
	134	18	25
	105	18	23
	101	13	15

## Sheet: Figure 2f
Figure 2f
	Sphere count
	Prox	Mid	Distal
	69	58	146
	92	148	136
	156	210	362

## Sheet: Figure 3b
Figure 3b
RPKM values for Axin2
	Prox #1	Prox #2	Prox #3	Prox #4	Mid #1	Mid #2	Mid #3	Mid #4	Dist #1	Dist #2	Dist #3	Dist #4
Ctrl	6.69413	5.75702	4.86203	6.47711	9.97738	10.6097	9.19068	9.91149	15.4989	15.2775	11.3092	16.8086
PORCNi	2.29066	2.37724	1.72209		2.3953	3.13039	3.119		3.87013	3.94246	3.5135

## Sheet: Figure 3c
Figure 3c
Gene lists (GeneID and Symbol) used for bar graph
Prox_Ctrl_vs_PORCNi_down	Prox_Ctrl_vs_PORCNi_down	Prox_Ctrl_vs_PORCNi_up	Prox_Ctrl_vs_PORCNi_up	Mid_Ctrl_vs_PORCNi_down	Mid_Ctrl_vs_PORCNi_down	Mid_Ctrl_vs_PORCNi_up	Mid_Ctrl_vs_PORCNi_up	Dist_Ctrl_vs_PORCNi_down	Dist_Ctrl_vs_PORCNi_down	Dist_Ctrl_vs_PORCNi_up	Dist_Ctrl_vs_PORCNi_up
GeneID	Symbol	GeneID	Symbol	GeneID	Symbol	GeneID	Symbol	GeneID	Symbol	GeneID	Symbol
211550	Tifa	22401	Zmat3	231760	Rimbp2	14867	Gstm6	14160	Lgr5	22041	Trf
18741	Pitx2	228432	Ano3	18508	Pax6	14864	Gstm3	11551	Adra2a	14266	Aff2
380924	Olfm4	12578	Cdkn2a	76960	Bcas1	27206	Nrk	18508	Pax6	12279	C9
668139	Gm8995	14867	Gstm6	12890	Cplx2	16716	Ky	14183	Fgfr2	14864	Gstm3
100042856	Gm4070	383619	Aim2	14160	Lgr5	69852	Tcf23	67122	Nrarp	11576	Afp
329828	AI464131	60599	Trp53inp1	20255	Scg3	226844	Flvcr1	20255	Scg3	111975	Igf2os
74558	Gvin1	24066	Spry4	69047	Atp2c2	28169	Agpat3	67260	Cers4	70673	Prdm16
100102	Pcsk9	23972	Papss2	11921	Atoh1	20526	Slc2a2	69047	Atp2c2	666938	Bend4
668108	Gm8979	245527	Eda2r	53626	Insm1	12585	Cdr2	76960	Bcas1	56189	Prodh2
194126	Mtmr11	12450	Ccng1	20308	Ccl9	24066	Spry4	214189	Scgn	14867	Gstm6
668128	Gm8989	213948	Atg9b	244579	Tox3	19415	Rasal1	12890	Cplx2	11739	Slc25a4
20308	Ccl9	13874	Ereg	13389	Dll3	192166	Sardh	20541	Slc8a1	69852	Tcf23
26381	Esrrg	14864	Gstm3	18088	Nkx2-2	17076	Ly75	67405	Nts	14725	Lrp2
503491	Defa24	27280	Phlda3	14183	Fgfr2	11739	Slc25a4	16535	Kcnq1	19659	Rbp1
13884	Ces1c	56742	Psrc1	11551	Adra2a	83433	Trem2	231760	Rimbp2	225608	Sh3tc2
434223	Gm1966	69852	Tcf23	11878	Arx	241303	Fam78a	246086	Onecut3	209683	Ttc28
77700	9130208D14Rik	12628	Cfh	16392	Isl1	19659	Rbp1	100042856	Gm4070	668940	Myh7b
50786	Hs6st2	170770	Bbc3	26365	Ceacam1	12362	Casp1	26971	Pla2g2f	14598	Ggt1
17110	Lyz1	23886	Gdf15	260298	Fev	327954	Dnah2	11803	Aplp1	72148	Tdrp
76960	Bcas1	230784	Sesn2	380924	Olfm4	22041	Trf	16001	Igf1r	12577	Cdkn1c
12006	Axin2	16534	Kcnn4	631797	Fer1l6	56189	Prodh2	74558	Gvin1	75761	Apol7a
381822	Lockd	12444	Ccnd2	30051	Spdef	21952	Tnni1	18708	Pik3r1	268706	Slc38a9
353328	Muc6	13819	Epas1	27062	Cadps	17380	Mme	77700	9130208D14Rik	72108	Ddhd2
626682	Defa28	74229	Paqr8	269831	Tspan12	14311	Cidec	14706	Gng4	394434	Ugt1a9
64697	Keg1	74561	Nkx6-3	12876	Cpe	74190	Exoc3l4	668139	Gm8995	110135	Fgb
14160	Lgr5	108767	Pnrc1	20287	Sct	56397	Morf4l2	11921	Atoh1	17076	Ly75
13236	Defa25	16716	Ky	69983	Sis	66863	Lztr1	20254	Scg2	66863	Lztr1
100041811	Defa27	545366	Cfhr2	246086	Onecut3	76279	Cyp2d26	12876	Cpe	54189	Rabep1
70415	Stk26	54216	Pcdh7	19276	Ptprn2	16175	Il1a	140559	Igsf8	11605	Gla
631797	Fer1l6	225579	Slc27a6	12293	Cacna2d1	329910	Acot11	17311	Kitl	13142	Dao
727720	Defa-ps1	110075	Bmp3	208166	Gm609	106861	Abhd3	110639	Prps2	14538	Gcnt2
13237	Defa3	69602	Otop3	26918	Ern2	20190	Ryr1	53626	Insm1	226564	Fmo4
381269	Mreg	18802	Plcd4	214189	Scgn	75552	Paqr9	20287	Sct	12362	Casp1
23855	Defa17	16470	Ush1g	26971	Pla2g2f	72056	1810055G02Rik	13389	Dll3	12780	Abcc2
665270	Plb1	14311	Cidec	20254	Scg2	72148	Tdrp	18088	Nkx2-2	12978	Csf1r
11551	Adra2a	226781	Slc30a10	240690	St18	192198	Lrrc4	63959	Slc29a1	20908	Stx3
67405	Nts	78753	Lipm	11803	Aplp1	14598	Ggt1	208166	Gm609	13660	Ehd1
14181	Fgfbp1	217830	Dglucy	13661	Ehf	230810	Slc30a2	16590	Kit	16210	Impact
100043261	Gm4322	30938	Fgd3	171286	Slc12a8	11605	Gla	503491	Defa24	385493	AU015836
406217	Bex4	20411	Sorbs1	80976	Syt13	58996	Arhgap23	230145	Galnt12	329702	Dcst2
18703	Pigr	319387	Adgrl3	665270	Plb1	114601	Ehbp1l1	16392	Isl1	231070	Insig1
100038927	Defa30	231148	Ablim2	16535	Kcnq1	71607	Snx20	11826	Aqp1	114601	Ehbp1l1
67709	Reg4	16774	Lama3	101202	Hepacam2	56857	Slc37a2	20308	Ccl9	22139	Ttr
497114	Defa23	14459	Gast	26427	Creb3l1	226856	Lpgat1	11891	Rab27a	100504715	Tmppe
13226	Defa31	16669	Krt19	20927	Abcc8	17436	Me1	98741	Kcnb2	69097	Trim15
66289	Mptx1	56047	Msln	56175	Bace2	100039138	Gm2061	11878	Arx	23880	Fyb
277396	Klhl23	69814	Prss32	104886	Rab15	226105	Cyp2c70	21333	Tac1	677289	Prr33
66532	Rep15	15220	Foxq1	21333	Tac1	16979	Lrrn1	69983	Sis	28006	Washc2
107029	Me2	59010	Sqor	14181	Fgfbp1	66895	Pxdc1	14009	Etv1	217721	Flvcr2
14915	Guca2a	18534	Pck1	53313	Atp2a3	66797	Cntnap2	19122	Prnp	20526	Slc2a2
19142	Prss12	241062	Pgap1	230145	Galnt12	27413	Abcb11	244579	Tox3	192652	Wdr81
66141	Ifitm3	72361	Ces2g	77629	Sphkap	19204	Ptafr	631797	Fer1l6	106572	Rab31
12583	Cdo1	73712	Dmkn	26367	Ceacam2	71648	Optn	237806	Dnah9	100503565	Gm9926
80797	Clca3a2	109050	Inka2	215384	Fcgbp	12978	Csf1r	665270	Plb1	209645	Bend7
66066	Gng11	215418	Csrnp1	80718	Rab27b	218476	Gcnt4	236781	Gpr119	14080	Fabp1
51801	Ramp1	14187	Akr1b8	98741	Kcnb2	18619	Penk	260298	Fev	212073	Syne3
74186	Ccdc3	66705	Dnase1l2	15931	Ids	23880	Fyb	67295	Rab3c	76279	Cyp2d26
17161	Maoa	17235	Smcp	319482	9530053A07Rik	226781	Slc30a10	15901	Id1	435818	Slc2a7
70561	Txndc16	100861491	n-R5s136	18548	Pcsk1	72043	Sulf2	434223	Gm1966	241303	Fam78a
107587	Osr2	12579	Cdkn2b	14915	Guca2a	16790	Anpep	240690	St18	14547	Gdap2
231903	Urad	14456	Gas6	545192	Baiap3	171284	Timd2	104886	Rab15	212555	Pqlc2
67198	Spats2l	11641	Akap2	207728	Pde2a	19660	Rbp2	14587	Gfra3	54486	Hpgds
26565	Pla2g10	68048	Aen	53618	Fut8	15006	H2-Q1	212531	Sh3bgrl2	70031	Cmtm8
11921	Atoh1	192166	Sardh	503491	Defa24	14725	Lrp2	333424	A4gnt	71648	Optn
114679	Selenom	18671	Abcb1a	14587	Gfra3	54189	Rabep1	12293	Cacna2d1	636931	Trim71
230099	Car9	12362	Casp1	18012	Neurod1	99031	Osbpl6	77629	Sphkap	13070	Cyp11a1
17773	Mtnr1a	17301	Foxd2	11891	Rab27a	14266	Aff2	319924	Apba1	625098	Slc38a6
56373	Cpb2	12575	Cdkn1a	18506	Pax4	259301	Leap2	17863	Myb	66684	Tceal8
74464	Zswim5	76279	Cyp2d26	236798	Adgrg4	100861473	n-R5s104	381677	Vgf	223658	Mroh1
333424	A4gnt	20527	Slc2a3	12395	Runx1t1	16157	Il11ra1	140474	Muc4	14161	Fga
20231	Nkx1-2	14860	Gsta4	72077	Gcnt3	71887	Ppm1j	100504230	AU020206	234356	Csgalnact1
75141	Rasd2	72043	Sulf2	207227	Stxbp5l	18534	Pck1	23871	Ets1	16886	Limk2
22035	Tnfsf10	18612	Etv4	19672	Rcn1	11790	Speg	545192	Baiap3	94179	Krt23
78284	Creb3l4	73182	Pear1	192775	Kcnh6	50490	Nox4	15445	Hpd	329554	Gm826
72599	Pdia5	629242	Gm6958	14706	Gng4	270198	Pfkfb4	13143	Dapk2	70789	Kynu
320924	Ccbe1	17246	Mdm2	71994	Cnn3	100216530	Snord118	68166	Spire1	70829	Ccdc93
19752	Rnase1	55925	Syt8	237806	Dnah9	329702	Dcst2	58869	Pex5l	170731	Mfn2
69036	Zg16	17748	Mt1	19122	Prnp	52187	Rragd	56175	Bace2	226251	Ablim1
320352	Lrrc31	55961	Slc13a1	114679	Selenom	20500	Slc13a2	15903	Id3	142681	Slc34a3
19733	Rgn	320398	Lrig3	58991	Ghrl	668940	Myh7b	665927	Gm7849	12013	Bach1
67622	Mxra7	114873	Dscaml1	67709	Reg4	235582	Glyctk	100038927	Defa30	26941	Slc9a3r1
103080	2010-09-01	13730	Emp1	68891	Cd177	241452	Dhrs9	668108	Gm8979	215418	Csrnp1
15129	Hbb-b1	228765	Sdcbp2	15376	Foxa2	18054	Ngp	17690	Msi1	230810	Slc30a2
70045	2610528A11Rik	16447	Ivl	14344	Fut2	19230	Twf1	68725	1110032F04Rik	72168	Aifm3
20305	Ccl6	12492	Scarb2	51801	Ramp1	79235	Lrat	18548	Pcsk1	211896	Depdc7
16612	Klk1	69097	Trim15	58869	Pex5l	13850	Ephx2	432800	Gm5454	52187	Rragd
26945	Tpsg1	215866	Gm29673	386454	Rnf39	433256	Acsl5	68891	Cd177	140494	Atp6v0a4
54153	Rasa4	100861473	n-R5s104	21990	Tph1	13660	Ehd1	19735	Rgs2	99031	Osbpl6
110257	Hba-a2	22695	Zfp36	14009	Etv1	111975	Igf2os	319478	Cxxc4	19092	Prkg2
100503605	Hbb-bs	72003	Synpr	105827	Amigo2	17748	Mt1	19276	Ptprn2	329910	Acot11
13389	Dll3	13642	Efnb2	16370	Irs4	12950	Hapln1	67155	Smarca2	626058	E330020D12Rik
236920	Stard8	20451	St8sia3	21786	Tff3	20334	Sec23a	12443	Ccnd1	67579	Cpeb4
15445	Hpd	14538	Gcnt2	12652	Chga	11833	Aqp8	20927	Abcc8	18399	Slc22a6
381812	Cracr2a	230810	Slc30a2	94214	Spock2	378472	Vaultrc5	19049	Ppp1r1b	211945	Plekhh1
15122	Hba-a1	53945	Slc40a1	320995	Rfx6	54486	Hpgds	233079	Ffar2	329679	Fnip2
100862174	NA	11605	Gla	333424	A4gnt	75985	Rab30	171286	Slc12a8	18605	Enpp1
215821	Arfgef3	20500	Slc13a2	11829	Aqp4	100861491	n-R5s136	30051	Spdef	19660	Rbp2
12212	Chic1	101565	Ccp110	54426	Hgfac	106572	Rab31	192775	Kcnh6	20778	Scarb1
94352	Loxl2	17436	Me1	214931	Fbxl16	215445	Rab11fip3	12395	Runx1t1	99382	Abtb2
15562	Htr4	67880	Dcxr	67295	Rab3c	14263	Fmo5	19275	Ptprn	66054	Cndp2
73647	Capn9	71436	Flrt3	234155	Mboat4	100040724	Mirg	13134	Dach1	235582	Glyctk
11601	Angpt2	394434	Ugt1a9	67405	Nts	14058	F10	104383	Rcor2	74760	Rab3il1
11829	Aqp4	15476	Hs3st1	93834	Peli2	231832	Tmem184a	320995	Rfx6	12355	Nr1i3
11656	Alas2	71529	Kazn	103988	Gck	20515	Slc20a1	18012	Neurod1	231834	Snx8
14191	Fgr	22417	Wnt4	15445	Hpd	52585	Dhrs1	101202	Hepacam2	72043	Sulf2
22415	Wnt3	16190	Il4ra	380916	Lrch1	58207	Slc43a3	18506	Pax4	17921	Myo7a
54426	Hgfac	14859	Gsta3	100862174	NA	69861	2010003K11Rik	12006	Axin2	100038628	Gm10768
14163	Fgd1	71096	Sntg1	211961	Asxl3	11853	Rhoc	13236	Defa25	399603	Fam84b
100616095	Snhg18	109857	Cbr3	20731	Spink4	12945	Dmbt1	626682	Defa28	109731	Maob
16841	Lect2	20755	Sprr2a1	353211	Prune2	75745	Rian	13237	Defa3	15490	Hsd17b7
69117	Adh6a	100038398	NA	54485	Dll4	17235	Smcp	26918	Ern2	19141	Lgmn
208760	Aqp12	72275	2200002D01Rik	83671	Sytl2	18671	Abcb1a	51801	Ramp1	216019	Hkdc1
26946	Trpc7	100303744	Sprr2a2	18514	Pbx1	235283	Gramd1b	100041811	Defa27	235283	Gramd1b
71481	Alpk1	11828	Aqp3	100038927	Defa30	630294	Gm7030	14401	Gabrb2	15006	H2-Q1
68725	1110032F04Rik	107765	Ankrd1	77669	Arhgef38	215113	Slc43a2	23855	Defa17	74105	Gga2
230145	Galnt12	16421	Itgb7	23844	Clca1	11576	Afp	16918	Mycl	16644	Kng1
12801	Cnr1	241303	Fam78a	19735	Rgs2	171207	Arhgap4	727720	Defa-ps1	630499	H2-K2
320165	Tacc1	106572	Rab31	58226	Cacna1h	16889	Lipa	319482	9530053A07Rik	215113	Slc43a2
100862072	Gm21451	20190	Ryr1	404545	Ano7	11541	Adora2b	665956	Gm7861	19886	Ros1
14725	Lrp2	22436	Xdh	107934	Celsr3	100504715	Tmppe	16206	Lrig1	214359	Tmem51
56838	Ccl28	56739	Rec8	19275	Ptprn	215061	Trim50	23919	Insl5	71775	1300017J02Rik
14581	Gfi1	21784	Tff1	233079	Ffar2	233549	Mogat2	58994	Smpd3	67473	Slc47a1
14422	B4galnt2	230991	Fndc10	14595	B4galt1	67763	Prpsap1	233332	Adamts17	22634	Plagl1
170571	Cntnap4	19016	Pparg	78284	Creb3l4	11666	Abcd1	382097	Gm1123	619301	Tmem253
14261	Fmo1	20515	Slc20a1	68481	Mpzl1	72108	Ddhd2	668128	Gm8989	94178	Mcoln1
240638	Slc16a12	12740	Cldn4	20269	Scn3a	170731	Mfn2	15931	Ids	109019	Nabp1
18816	Serpinf2	269016	Sh3rf2	97998	Deptor	170442	Bbox1	20609	Sstr5	338351	Akap17b
68303	Fam114a1	21813	Tgfbr2	16918	Mycl	20868	Stk10	12933	Crmp1	226143	Cyp2c23
73914	Irak3	14102	Fas	17932	Myt1	16158	Il11ra2	381270	2004-03-01	19025	Ctsa
12576	Cdkn1b	69826	Ms4a10	26875	Pclo	100042555	Gm13305	244810	AW551984	13874	Ereg
229672	Bcl2l15	17133	Maff	665927	Gm7849	619301	Tmem253	497114	Defa23	75985	Rab30
56312	Nupr1	14066	F3	14169	Fgf14	104681	Slc16a6	13226	Defa31	71706	Slc46a3
66111	Tmed3	23853	Def6	213573	Cracr2b	14161	Fga	214240	Disp2	20868	Stk10
20287	Sct	18073	Nid1	75697	C2cd4b	16190	Il4ra	53618	Fut8	19230	Twf1
22370	Vtn	100042514	Sprr2a3	13237	Defa3	14544	Gda	19736	Rgs4	65079	Rtn4r
69191	Pdia2	100039138	Gm2061	18481	Pak3	231583	Slc26a1	14422	B4galnt2	215445	Rab11fip3
20617	Snca	18133	Nov	23855	Defa17	108101	Fermt3	320365	Fry	72792	2810459M11Rik
72713	Angptl1	387211	Mir215	12739	Cldn3	105243	Slc9a3	26427	Creb3l1	104082	Wdr7
69983	Sis	16792	Laptm5	66532	Rep15	99377	Sall4	78284	Creb3l4	114332	Lyve1
53376	Usp2	58220	Pard6b	16001	Igf1r	56752	Aldh9a1	80976	Syt13	17748	Mt1
171166	Mcoln3	12499	Entpd5	104009	Qsox1	214359	Tmem51	207728	Pde2a	100163	Pafah2
16616	Klk1b21	15982	Ifrd1	15903	Id3	212555	Pqlc2	328643	Vwa5b2	14058	F10
14783	Grb10	108079	Prkaa2	64074	Smoc2	80909	Castor2	52033	Pbk	83768	Dpp7
21786	Tff3	329910	Acot11	13236	Defa25	14865	Gstm4	12652	Chga	72611	Zfp655
66120	Fkbp11	54608	Abhd2	626682	Defa28	76722	Ckmt2	12531	Cdc25b	20522	Slc23a1
54631	Nphs1	58178	Sorcs1	286942	Kif19a	22117	Tst	17754	Map1a	26410	Map3k8
100417831	Gm18853	20200	S100a6	100041811	Defa27	228875	Slc35c2	219134	Shisa2	11808	Apoa4
207728	Pde2a	327954	Dnah2	68151	Wls	72168	Aifm3	17756	Map2	280662	Afm
69047	Atp2c2	56386	B4galt6	19049	Ppp1r1b	71774	Shroom1	12934	Dpysl2	12565	Cdh9
12722	Clca3a1	242608	Podn	23871	Ets1	209683	Ttc28	12494	Cd38	27362	Dnajb9
100503344	Gm19645	12452	Ccng2	13838	Epha4	56532	Ripk3	50876	Tmod2	14536	Nr6a1
100417829	Gm17757	18174	Slc11a2	727720	Defa-ps1	13642	Efnb2	12316	Aspm	11522	Adh1
78767	Efcab11	68738	Acss1	12443	Ccnd1	99382	Abtb2	320007	Sidt1	16979	Lrrn1
16000	Igf1	70086	Cysltr2	224093	Fam43a	435818	Slc2a7	74551	Pck2	20776	Tmie
16970	Lrmp	16175	Il1a	78784	Celf3	232086	Tmem150a	72077	Gcnt3	329360	Rnf224
11717	Ampd3	100039596	Tcf24	12424	Cck	15220	Foxq1	69784	1500009L16Rik	14544	Gda
17341	Bhlha15	11839	Areg	497114	Defa23	67800	Dgat2	16612	Klk1	64293	Stk32b
210789	Tbc1d4	26887	Chst4	13226	Defa31	16421	Itgb7	58991	Ghrl	226105	Cyp2c70
74016	Phf19	18993	Pou3f3	17756	Map2	114664	Hsd17b11	234214	Sorbs2	18712	Pim1
634720	Gm11735	72303	Cyp2c65	104383	Rcor2	74156	Acot12	15376	Foxa2	75745	Rian
19213	Ptf1a	15939	Ier5	665956	Gm7861	624219	Angptl8	229927	Clca3b	104027	Synpo
22072	Prss2	76498	Paqr4	13400	Dmpk	54447	Asah2	19126	Prom1	192198	Lrrc4
22074	Try4	66283	Gkn1	320007	Sidt1	11421	Ace	110648	Lmx1a	216805	Flcn
171580	Mical1	11459	Acta1	20660	Sorl1	109731	Maob	16514	Kcnj11	230459	Cyp2j13
171286	Slc12a8	64381	Ms4a8a	16514	Kcnj11	432466	Gm5424	26365	Ceacam1	16173	Il18
18596	Pdgfrb	66071	Ethe1	15904	Id4	27226	Pla2g7	16500	Kcnb1	67569	Mgat4c
74318	Hopx	12408	Cbr1	20661	Sort1	18563	Pcx	233878	Sez6l2	208677	Creb3l3
19038	Ppic	94242	Tinagl1	13828	Epb42	192652	Wdr81	229722	5330417C22Rik	52055	Rab11fip5
23844	Clca1	140494	Atp6v0a4	23795	Agr2	69399	1700025G04Rik	11775	Ap3b2	383619	Aim2
18751	Prkcb	106861	Abhd3	329178	Unc80	17288	Mep1b	114679	Selenom	434778	Ccdc160
18436	P2rx1	13829	Dmtn	17178	Fxyd3	74637	Shpk	236798	Adgrg4	211978	Zfyve26
66141	Ifitm3	67569	Mgat4c	380698	Obscn	677289	Prr33	74525	Fam234b	52428	Rhpn2
353328	Muc6	74362	Spag17	13134	Dach1	231148	Ablim2	64074	Smoc2	232086	Tmem150a
100862174	NA	72603	2700033N17Rik	17690	Msi1	76498	Paqr4	211961	Asxl3	219148	Fam167a
17831	Muc2	545975	Cers3	237253	Lrp11	103711	Pnpo	242505	Rasef	73834	Atp6v1d
11601	Angpt2	13136	Cd55	20541	Slc8a1	13162	Slc6a3	20269	Scn3a	19731	Rgl1
497114	Defa23	100861489	n-R5s133	229927	Clca3b	52024	Ankrd22	17178	Fxyd3	231147	Sh3tc1
13236	Defa25	13836	Epha2	67122	Nrarp	319801	Tigar	73914	Irak3	11764	Ap1b1
100038927	Defa30	22235	Ugdh	71461	Ptk7	232078	Thnsl2	234857	Spire2	72446	Prr5l
13226	Defa31	100861477	n-R5s110	218820	Zfp503	20778	Scarb1	20440	St6gal1	78885	Coro7
13237	Defa3	235106	Ntm	319478	Cxxc4	12013	Bach1	21990	Tph1	319277	Washc4
100041811	Defa27	19659	Rbp1	26559	Hunk	74376	Myo18b	20216	Acsm3	17436	Me1
626682	Defa28	100042498	Mir22hg	382097	Gm1123	67247	2002-03-01	207227	Stxbp5l	269401	Zfp512b
23855	Defa17	20526	Slc2a2	16590	Kit	234797	6430548M08Rik	93834	Peli2	83429	Ctns
727720	Defa-ps1	387189	Mir194-1	214240	Disp2	14080	Fabp1	97998	Deptor	111002	Marcksl1-ps4
503491	Defa24			319924	Apba1	66667	Hspbap1	227120	Plcl1	74580	Pyroxd2
320165	Tacc1			110310	Krt7	11813	Apoc2	105827	Amigo2	217203	Tmem106a
17773	Mtnr1a			11539	Adora1	100163	Pafah2	76408	Abcc3	14865	Gstm4
75141	Rasd2			68725	1110032F04Rik	13823	Epb41l3	13992	Khdrbs3	624219	Angptl8
13884	Ces1c			22271	Upp1	19141	Lgmn	50528	Tmprss2	233549	Mogat2
100861890	NA			14581	Gfi1	76880	6430411K18Rik	19672	Rcn1	381269	Mreg
170571	Cntnap4			16438	Itpr1	72747	Ttc39c	20192	Ryr3	17940	Naip1
69047	Atp2c2			17831	Muc2	56273	Pex14	26945	Tpsg1	71712	Dram1
73647	Capn9			381157	Greb1l	22157	Tulp1	227632	Kcnt1	55938	Apom
53376	Usp2			19126	Prom1	70335	Reep6	73804	Kif2c	30962	Slc7a9
23959	Nt5e			13884	Ces1c	22782	Slc30a1	14169	Fgf14	192970	Dhrs11
66111	Tmed3			20216	Acsm3	109754	Cyb5r3	103988	Gck	70335	Reep6
333424	A4gnt			98402	Sh3bp4	23957	Nr0b2	66289	Mptx1	66335	Atp6v1c1
17161	Maoa			16367	Irs1	70789	Kynu	26367	Ceacam2	75396	Spp2
19733	Rgn			229722	5330417C22Rik	211945	Plekhh1	215707	Ccdc92	17288	Mep1b
70415	Stk26			140559	Igsf8	67603	Dusp6	241727	Snph	108960	Irak2
50786	Hs6st2			243362	Stard13	26396	Map2k2	20745	Spock1	20186	Nr1h4
236790	Ints6l			73914	Irak3	15894	Icam1	70536	Qpct	104681	Slc16a6
236920	Stard8			14607	Gip	100861477	n-R5s110	100862174	NA	212442	Lactb2
12212	Chic1			16612	Klk1	99662	Eps8l3	215384	Fcgbp	241612	Slc5a12
406217	Bex4			140474	Muc4	225608	Sh3tc2	277414	Trp53i11	100040724	Mirg
11656	Alas2			232035	Ccser1	67579	Cpeb4	12161	Bmp6	19662	Rbp4
14163	Fgd1			18484	Pam	11363	Acadl	20496	Slc12a2	14311	Cidec
17318	M1			75426	Igfbpl1	55925	Syt8	353211	Prune2	232078	Thnsl2
100861837	NA			12006	Axin2	17002	Ltf	26559	Hunk	73658	Spns1
				242505	Rasef	98238	Lrrc59	16525	Kcnk1	432466	Gm5424
				26945	Tpsg1	14377	G6pc	68481	Mpzl1	217682	Plekhd1
				223433	Otulinl	17750	Mt2	20661	Sort1	15957	Ifit1
				227120	Plcl1	13198	Ddit3	11749	Anxa6	433256	Acsl5
				245631	Mum1l1	233637	Gm4887	56742	Psrc1	15951	Ifi204
				17968	Ncam2	12579	Cdkn2b	213573	Cracr2b	71751	Map3k13
				211389	Suox	16978	Lrrfip1	223433	Otulinl	24059	Slco2a1
				11826	Aqp1	14538	Gcnt2	329178	Unc80	67547	Slc39a8
				67198	Spats2l	70984	4931406C07Rik	14115	Fbln2	99662	Eps8l3
				81840	Sorcs2	212073	Syne3	54141	Spag5	69900	Mfsd11
				11749	Anxa6	100861503	n-R5s149	404545	Ano7	78088	Sowahb
				236781	Gpr119	20199	S100a5	13884	Ces1c	18770	Pklr
				209837	Slc38a5	12577	Cdkn1c	13822	Epb41l2	66548	Adamtsl5
				233878	Sez6l2	625098	Slc38a6	237847	Rtn4rl1	434203	Slc28a1
				12484	Cd24a	69091	Vps26b	80797	Clca3a2	13113	Cyp3a13
				18530	Pcdh8	665113	Tnik	94214	Spock2	14990	H2-M2
				12653	Chgb	15488	Hsd17b4	14025	Bcl11a	12075	Bfsp1
				20231	Nkx1-2	100861494	Gm22109	12810	Coch	170750	Xpnpep1
				20440	St6gal1	70829	Ccdc93	75209	Sv2c	17132	Maf
				277414	Trp53i11	11808	Apoa4	78784	Celf3	23957	Nr0b2
				20745	Spock1	16995	Ltb4r1	233571	P2ry6	170720	Card14
				16502	Kcnc1	27362	Dnajb9	11539	Adora1	20334	Sec23a
				381677	Vgf	613262	BC029722	228730	Kiz	68738	Acss1
				68010	Bambi	100861480	Gm25018	12374	Casr	170755	Sgk3
				320365	Fry	20276	Scnn1a	74284	1700086L19Rik	68846	Rnf208
				381270	2004-03-01	26941	Slc9a3r1	214931	Fbxl16	71733	Susd2
				94353	Hmgn3	72477	Tmem87b	12424	Cck	14261	Fmo1
				236899	Pcyt1b	70261	Chp2	80718	Rab27b	76722	Ckmt2
				20604	Sst	109575	Tbx10	14343	Fut1	227620	Uap1l1
				18576	Pde3b	208677	Creb3l3	215387	Ncaph	333329	Cngb1
				268902	Robo2	226251	Ablim1	104009	Qsox1	72145	Wdfy3
				328643	Vwa5b2	100861500	n-R5s146	77574	Tcaf1	64009	Syne1
				17110	Lyz1	67473	Slc47a1	382018	Unc13a	24056	Sh3bp5
				252838	Tox	77772	Dcst1	218977	Dlgap5	18010	Neu1
				18708	Pik3r1	67569	Mgat4c	29820	Tnfrsf19	231296	Lrrc66
				72160	Tmem163	18453	P4hb	24012	Rgs7	245847	Amdhd2
				229302	Tm4sf4	18162	Npr3	30935	Tor3a	245440	Gm4988
				231532	Arhgap24	19025	Ctsa	18300	Oit1	83379	Klb
				19416	Rasd1	68396	Nat8	269831	Tspan12	12630	Cfi
				245049	Myrip	69259	Kctd5	52150	Kcnk6	59043	Wsb2
				432800	Gm5454	100861489	n-R5s133	108000	Cenpf	116904	Alpk3
				56177	Olfm1	72828	Ubash3b	72160	Tmem163	93685	Entpd7
				26422	Nbea	65945	Clstn1	18481	Pak3	74637	Shpk
				52150	Kcnk6	385493	AU015836	80914	Uck2	18826	Lcp1
				224792	Adgrf5	12660	Chka	229841	Cenpe	18552	Pcsk5
				12669	Chrm1	80907	Lactb	70974	Pgm2l1	74338	Slc6a19
				69590	Gpx8	12355	Nr1i3	56508	Rapgef4	74376	Myo18b
				109212	Pimreg	70701	Nipal1	70638	Fam189a1	16421	Itgb7
				12288	Cacna1c	14051	Eya4	14702	Gng2	100502818	NA
				24012	Rgs7	100861497	n-R5s143	76464	Knl1	14745	Lpar1
				20910	Stxbp1	100529082	Gm11127	66532	Rep15	381246	Xkr9
				14422	B4galnt2	71706	Slc46a3	69202	Ptms	384071	Slc25a34
				240638	Slc16a12	434203	Slc28a1	66805	Tspan1	50877	Neu3
				14115	Fbln2	18612	Etv4	17345	Mki67	68070	Pdzd2
				56508	Rapgef4	14745	Lpar1	60597	Mapk8ip2	381353	Ajm1
				269529	Fbxo10	74251	Ankrd9	66214	Rgcc	67804	Snx2
				14401	Gabrb2	17752	Mt4	16367	Irs1	102502	Pls1
				238455	Macc1	12363	Casp4	17968	Ncam2	171284	Timd2
				11775	Ap3b2	170826	Ppargc1b	215690	Nav1	20500	Slc13a2
				12286	Cacna1a	89867	Sec16b	269116	Nfasc	14137	Fdft1
				72500	Ier5l	235442	Rab8b	14427	Galr1	101521	AI314278
				18300	Oit1	338351	Akap17b	381157	Greb1l	667410	Gm8615
				239318	Plcxd3	387189	Mir194-1	12323	Camk2b	100504187	Gm13392
				74571	Kcnk16	16601	Klf9	380924	Olfm4	68396	Nat8
				12527	Cd9	13636	Efna1	106582	Nrm	12452	Ccng2
				14681	Gnao1	213989	Tmem82	20607	Sstr3	27057	Ncoa4
				12933	Crmp1	69747	Zswim7	27062	Cadps	100039636	Atp6v0c-ps2
				67216	Mboat2	329554	Gm826	233081	Ffar1	73822	Mfsd12
				69202	Ptms	12408	Cbr1	110033	Kif22	12269	C4bp
				11925	Neurog3	14963	H2-Bl	229302	Tm4sf4	433766	Trim63
				74284	1700086L19Rik	226564	Fmo4	12837	Col8a1	30956	Aass
				244810	AW551984	18933	Prrx1	14199	Fhl1	54170	Rragc
				54420	Cldn8	12908	Crat	26934	Racgap1	12217	Bsn
				330409	Cecr2	93685	Entpd7	81840	Sorcs2	381605	Tbc1d2
				73647	Capn9	75954	5033403H07Rik	26887	Chst4	16790	Anpep
				11514	Adcy8	394434	Ugt1a9	56526	2006-09-01	171429	Slc26a6
				14343	Fut1	14079	Fabp2	319767	Atp10b	77371	Sec24a
				58250	Chst11	71764	C2cd2l	330863	Trim67	229517	Slc25a44
				16500	Kcnb1	98256	Kmo	83671	Sytl2	17988	Ndrg1
				12531	Cdc25b	209743	Minar1	21786	Tff3	58207	Slc43a3
				56373	Cpb2	226089	Ric1	228858	Gdap1l1	98256	Kmo
				381812	Cracr2a	102857	Slc6a8	71994	Cnn3	12740	Cldn4
				320352	Lrrc31	100042314	Gm10639	246317	Neto1	217328	Myo15b
				19885	Rorc	17133	Maff	21960	Tnr	14778	Gpx3
				66805	Tspan1	667792	Gm8815	71461	Ptk7	18626	Per1
				319767	Atp10b	21871	Atp6v0a2	237504	Rassf9	14085	Fah
				207212	Arhgef17	14536	Nr6a1	18039	Nefl	13198	Ddit3
				328232	Gfod1	30962	Slc7a9	233406	Prc1	11810	Apobec1
				230779	Serinc2	11810	Apobec1	109212	Pimreg	381352	Mamdc4
				28240	Trpm2	14768	Lancl1	20446	St6galnac2	52357	Wwc2
				17207	Mcf2l	320827	C530008M17Rik	16571	Kif4	228545	Vps18
				18575	Pde1c	77371	Sec24a	209737	Kif15	170752	Bco2
				278279	Tmtc2	11979	Atp7b	72297	B3gnt3	12499	Entpd5
				13992	Khdrbs3	12406	Serpinh1	15904	Id4	58996	Arhgap23
				73884	Zdbf2	18770	Pklr	17831	Muc2	16190	Il4ra
				14526	Gcg	22436	Xdh	12583	Cdo1	216831	Arhgap44
				109791	Clps	14858	Gsta2	70466	Ckap2l	243339	Tmem130
				15902	Id2	80911	Acox3	12428	Ccna2	71962	Castor1
				244049	Mctp2	268857	Nlrc3	58226	Cacna1h	106894	Hmgxb3
				382018	Unc13a	14547	Gdap2	107373	Fam111a	20363	Selenop
				240332	Slc6a7	233836	Slc5a11	104175	Sbk1	14732	Gpam
				16848	Lfng	100861493	n-R5s139	24046	Scn11a	20190	Ryr1
				12570	Cdk5r2	11520	Plin2	22352	Vim	11812	Apoc1
				20394	Scg5	100042498	Mir22hg	51944	Knstrn	11421	Ace
				20963	Syk	215210	Tmem120a	76131	Depdc1a	12950	Hapln1
				60597	Mapk8ip2	73095	Slc25a42	17932	Myt1	17750	Mt2
				16779	Lamb2	19886	Ros1	71988	Esco2	209692	Dhtkd1
				270672	Map3k15	74556	Themis3	20731	Spink4	76880	6430411K18Rik
				386753	Dbpht2	68567	Cgref1	246293	Klhl8	545288	Cyp2c67
				110648	Lmx1a	70804	Pgrmc2	15377	Foxa3	84095	Pi4k2a
				217843	Unc79	24056	Sh3bp5	381293	Kif14	226844	Flvcr1
				80797	Clca3a2	387211	Mir215	53313	Atp2a3	17133	Maff
				215772	Adgb	55938	Apom	20394	Scg5	19415	Rasal1
				67260	Cers4	66616	Snx9	231532	Arhgap24	385643	Kng2
				15893	Ica1	242653	Cldn19	75697	C2cd4b	72181	Nsun4
				18816	Serpinf2	170752	Bco2	16403	Itga6	192166	Sardh
				76142	Ppp1r14c	234356	Csgalnact1	73647	Capn9	20532	Slc3a1
				226999	Slc9a2	12894	Cpt1a	13838	Epha4	54198	Snx3
				223697	Sun2	98496	Pid1	80986	Ckap2	246694	Hps5
				12494	Cd38	545902	Ptprh	238455	Macc1	14317	Ftcd
				66289	Mptx1	217203	Tmem106a	246104	Rhbdl3	233805	Dcun1d3
				20356	Sema5a	56739	Rec8	328232	Gfod1	56380	Arid3b
				56546	Sec1	246221	Mpst	26875	Pclo	223593	Washc5
				66873	Tril	415115	Neurl2	330409	Cecr2	70008	Ace2
				227059	Slc39a10	20186	Nr1h4	14609	Gja1	28169	Agpat3
				26364	Adgre5	20249	Scd1	207521	Dtx4	14858	Gsta2
				24004	Rai2	100861471	n-R5s100	78908	Igsf3	22695	Zfp36
				13195	Ddc	18073	Nid1	14456	Gas6	330256	Gm20559
				75141	Rasd2	100861502	Gm23284	118453	Mmp28	71704	Arhgef3
				17754	Map1a	16470	Ush1g	20877	Aurkb	109900	Asl
				15901	Id1	142681	Slc34a3	216616	Efemp1	15013	H2-Q2
				56533	Rgs17	77577	Spns3	14581	Gfi1	665700	Hmcn2
				239606	Slc2a13	100038862	Btnl1	386753	Dbpht2	268512	Slc26a11
				215707	Ccdc92	20193	S100a1	319984	Jph4	171281	Acot3
				227632	Kcnt1	68395	LOC68395	211389	Suox	101631	Pwwp2b
				71998	Slc25a35	21366	Slc6a6	15484	Hsd11b2	94088	Trim6
				230098	Arhgef39	547431	Btnl2	13400	Dmpk	26384	Gnpda1
				320204	Etfbkmt	66116	Nat8f1	237253	Lrp11	75687	Ripor1
				26381	Esrrg	215474	Sec22c	236899	Pcyt1b	11484	Aspa
				70762	Dclk2	70166	Lipn	93897	Fzd10	544963	Iqgap2
				20677	Sox4	17355	Aff1	16370	Irs4	24066	Spry4
				71878	Fam83d	217341	Qrich2	58222	Rab37	67800	Dgat2
				12161	Bmp6	22113	Phlda2	23792	Adam23	80907	Lactb
				20446	St6galnac2	14085	Fah	23795	Agr2	72431	Ceacam18
				18040	Nefm	11828	Aqp3	107934	Celsr3	17119	Mxd1
				212190	Ubxn10	100316735	Mir432	67203	Nde1	432720	Akr1c19
				18767	Pkia	64385	Cyp4f14	20604	Sst	100043261	Gm4322
				20607	Sstr3	67752	Ppp1r32	384009	Glipr2	17254	Slc3a2
				240427	Setbp1	100861486	n-R5s124	230868	Igsf21	243168	Hsd17b13
				14427	Galr1	93790	Nipa2	78925	Srd5a1	100042314	Gm10639
				210622	Pamr1	20893	Bhlhe40	107607	Nod1	66875	Swt1
				20609	Sstr5	78405	Ntf5	12288	Cacna1c	11883	Arsa
				329977	Fhad1	544963	Iqgap2	70561	Txndc16	14872	Gstt2
				51799	Rundc3a	69826	Ms4a10	230098	Arhgef39	19303	Pxn
				17245	Mdm1	229055	Zbtb10	18132	Notch4	19300	Abcd4
				213391	Rassf4	78885	Coro7	19366	Rad54l	70652	Tmem144
				230099	Car9	21953	Tnni2	16848	Lfng	241308	Ralgps1
				18783	Pla2g4a	71775	1300017J02Rik	17470	Cd200	66848	Fuca2
				668359	Gm9125	66205	Cd302	227059	Slc39a10	18034	Nfkb2
				228730	Kiz	100861484	n-R5s123	21973	Top2a	71607	Snx20
				14199	Fhl1	73737	1110008P14Rik	54485	Dll4	11814	Apoc3
				69635	Dapk1	56643	Slc15a1	17912	Myo1b	30060	Meltf
				14369	Fzd7	231834	Snx8	12570	Cdk5r2	212892	Rsph4a
				12958	Cryba2	16565	Kif21b	56546	Sec1	13206	Ddx4
				13143	Dapk2	328035	Fads6	72599	Pdia5	66901	Proz
				20305	Ccl6	22695	Zfp36	11307	Abcg1	69274	Ctdspl
				208943	Myo5c	71756	Cpn2	239217	Kctd12	20515	Slc20a1
				66793	Efcab1	66510	Rnf181	386454	Rnf39	73569	Vgll3
				20739	Spta1	66054	Cndp2	23844	Clca1	11853	Rhoc
				72014	Btbd17	329384	Ptrh1	237886	Slfn9	234724	Tat
				22415	Wnt3	20411	Sorbs1	56527	Mast1	207798	Gramd1c
				16543	Mdfic	245847	Amdhd2	15416	Hoxb8	66797	Cntnap2
				72386	2610035D17Rik	100861499	Gm25212	381822	Lockd	71390	Slc6a19os
				68166	Spire1	71751	Map3k13	71998	Slc25a35	18563	Pcx
				20192	Ryr3	73822	Mfsd12	75426	Igfbpl1	66860	Tanc1
				233332	Adamts17	77358	9430069I07Rik	320352	Lrrc31	17002	Ltf
				14645	Glul	13854	Epn1	330953	Hcn4	107589	Mylk
				57890	Il17re	19731	Rgl1	17760	Map6	269608	Plekhg5
				12583	Cdo1	13039	Ctsl	74318	Hopx	21426	Tfec
				214922	Slc39a2	100861492	n-R5s138	77669	Arhgef38	74919	Slc35f6
				15275	Hk1	231070	Insig1	94353	Hmgn3	12363	Casp4
				11307	Abcg1	329513	A730036I17Rik	209837	Slc38a5	66616	Snx9
				277328	Trpa1	69786	Tprkb	18817	Plk1	22782	Slc30a1
				213417	Klhdc8a	64293	Stk32b	100503043	Armcx4	211949	Spsb4
				223864	Rapgef3	217122	Gm11545	13388	Dll1	233765	Plekha7
				16519	Kcnj3	17132	Maf	68743	Anln	17524	Mpp1
				20496	Slc12a2	70673	Prdm16	22701	Zfp41	15486	Hsd17b2
				228858	Gdap1l1	20776	Tmie	23943	Esyt1	68659	Fam198b
				234214	Sorbs2	11898	Ass1	100710	Pds5b	16891	Lipg
				18132	Notch4	14299	Ncs1	217316	Slc16a5	215789	Phactr2
				72599	Pdia5	94178	Mcoln1	234155	Mboat4	55925	Syt8
				237847	Rtn4rl1	17119	Mxd1	237887	Slfn10-ps	211652	Wwc1
				233081	Ffar1	665700	Hmcn2	20419	Shcbp1	231583	Slc26a1
				243725	Ppp1r9a	100042295	Gm3776	12236	Bub1b	66234	Msmo1
				54153	Rasa4	14718	Got1	24004	Rai2	11828	Aqp3
				23959	Nt5e	18551	Pcsk4	11829	Aqp4	11806	Apoa1
				170745	Xpnpep2	171281	Acot3	224273	Crybg3	387211	Mir215
				17912	Myo1b	56384	Letm1	56838	Ccl28	71302	Arhgap26
				13120	Cyp4b1	12981	Csf2	241289	Ppp1r26	56448	Cyp2d22
				14191	Fgr	102098	Arhgef18	217843	Unc79	242285	Sdr16c5
				20423	Shh	17254	Slc3a2	72821	Scn2b	69640	Fam83g
				404634	H2afy2	13487	Slc26a3	100502766	Kifc1	12702	Socs3
				320027	Fstl4	17939	Naga	12449	Ccnf	20755	Sprr2a1
				17069	Ly6e	74340	Ahcyl2	228564	Frmd5	360013	Myo18a
				105245	Txndc5	110557	H2-Q6	56533	Rgs17	68404	Nrn1
				58994	Smpd3	12728	Clcn5	14344	Fut2	545902	Ptprh
				17470	Cd200	17135	Mafk	13723	Emb	12069	Bex2
				246317	Neto1	68338	Golt1a	208628	Kntc1	13039	Ctsl
				12064	Bdnf	52428	Rhpn2	17250	Abcc1	67103	Ptgr1
				20348	Sema3c	14857	Gsta1	18751	Prkcb	100303744	Sprr2a2
				12305	Ddr1	20908	Stx3	330267	Thsd7a	225600	Pde6a
				20605	Sstr1	104156	Etv5	234515	Inpp4b	268782	Agxt2
				70536	Qpct	69097	Trim15	17110	Lyz1	234797	6430548M08Rik
				12571	Cdk6	17289	Mertk	17173	Ascl2	68395	LOC68395
				16598	Klf2	57778	Fmnl1	15944	Irgm1	18718	Pip4k2a
				23943	Esyt1	100861472	n-R5s103	76380	Cep112	18711	Pikfyve
				29820	Tnfrsf19	223658	Mroh1	171212	Galnt10	320024	Nceh1
				74090	Paqr5	69137	Vstm5	22036	Traip	11813	Apoc2
				232431	Gprc5a	232409	Clec2e	26909	Exo1	68323	Nudt22
				76453	Prss23	11430	Acox1	277396	Klhl23	233724	Tmem41b
				217125	Samd14	19804	Rn5s	67121	Mastl	18671	Abcb1a
				26565	Pla2g10	100861488	Gm26391	100503366	Gm19658	16531	Kcnma1
				226243	Habp2	238011	Enpp7	51799	Rundc3a	13823	Epb41l3
				319804	Glt1d1	67809	Rmdn3	217212	Pyy	229055	Zbtb10
				74053	Grip1	231510	Gpat3	170799	Rtkn2	20397	Sgpl1
				330166	Miat	192970	Dhrs11	17279	Melk	12894	Cpt1a
				30935	Tor3a	12826	Col4a1	20305	Ccl6	15982	Ifrd1
				217517	Stxbp6	100861496	n-R5s142	18383	Tnfrsf11b	233637	Gm4887
				231396	Ugt2b36	330962	Slc51b	14526	Gcg	18534	Pck1
				12297	Cacnb3	17263	Meg3	54392	Ncapg	268721	Zswim8
				75209	Sv2c	216227	Slc17a8	66953	Cdca7	57915	Tbc1d1
				20350	Sema3f	319594	Hif1an	21463	Tcp11	228875	Slc35c2
				65254	Dpysl5	269604	Gpr157	70099	Smc4	11966	Atp6v1b2
				72190	2510009E07Rik	211949	Spsb4	54354	Rassf5	69534	Avpi1
				52163	Camk1	238055	Apob	102693	Phldb1	13132	Dab2
				70355	Gprc5c	50934	Slc7a8	16622	Klk1b5	327826	Frs2
				117600	Srgap1	74580	Pyroxd2	67052	Ndc80	74486	Osbpl10
				100504191	Gm16576	632778	Erich4	21401	Tcea3	16517	Kcnj16
				56464	Ctsf	14933	Gk	319616	5930412G12Rik	100502841	Epg5
				212531	Sh3bgrl2	212892	Rsph4a	210035	Nemp1	100504474	Smlr1
				16511	Kcnh2	78920	Dlst	30785	Cttnbp2	20848	Stat3
				58212	Srrm3	104027	Synpo	12709	Ckb	12317	Calr
				57257	Vav3	12836	Col7a1	12615	Cenpa	320827	C530008M17Rik
				23792	Adam23	14366	Fzd4	234396	Ankle1	68603	Pmvk
				14394	Gabra1	243168	Hsd17b13	54725	Cadm1	237782	Smcr8
				13385	Dlg4	72303	Cyp2c65	218581	Depdc1b	110557	H2-Q6
				56233	Hdac7	109181	Trip11	28240	Trpm2	67470	Abcg8
				70638	Fam189a1	217830	Dglucy	22271	Upp1	433653	Gimd1
				13723	Emb			94092	Trim16	18795	Plcb1
				70796	Zdhhc1			330450	Far2	69787	Anxa13
				64085	Clstn2			330166	Miat	12660	Chka
				69036	Zg16			234258	Neil3	64209	Herpud1
				242721	Klhdc7a			14829	Grpr	71732	Vps11
				246104	Rhbdl3			14681	Gnao1	72472	Slc16a10
				233571	P2ry6			66977	Nuf2	242691	Gpatch3
				24084	Tekt2			240332	Slc6a7	226413	Lct
				100504399	C130021I20Rik			277939	C2cd3	19157	Cyth1
				224090	Tmem44			17876	Myef2	27409	Abcg5
				19736	Rgs4			230979	Tnfrsf14	100042514	Sprr2a3
				276829	Smtnl2			68298	Ncapd2	235293	Sc5d
				21983	Tpbg			100126243	A030001D20Rik	56273	Pex14
				16206	Lrig1			69993	Chn2	50934	Slc7a8
				241289	Ppp1r26			19348	Kif20a	223920	Soat2
				20701	Serpina1b			70762	Dclk2	56542	Ick
				235611	Plxnb1			67709	Reg4	15368	Hmox1
				432582	Ccdc92b			12704	Cit	387189	Mir194-1
				234857	Spire2			13491	Drd4	17263	Meg3
				212326	Fam149a			338365	Slc41a2	54720	Rcan1
				353310	Zfp703			404634	H2afy2	14884	Gtf2h1
				94090	Trim9			218820	Zfp503	11430	Acox1
				54418	Fmn2			72415	Sgo1	20847	Stat2
				104175	Sbk1			12534	Cdk1	109245	Lrrc39
				230979	Tnfrsf14			20356	Sema5a	80909	Castor2
				20686	Spa17			224093	Fam43a	50817	Capn15
				75782	Lca5			238330	Irf2bpl	71382	Pex1
				234353	Psd3			213391	Rassf4	231148	Ablim2
				12934	Dpysl2			208836	Fanci	216227	Slc17a8
				11601	Angpt2			16765	Stmn1	16878	Lif
				17161	Maoa			12297	Cacnb3	17769	Mthfr
				17250	Abcc1			14191	Fgr	231855	Ap5z1
				231570	A830010M20Rik			16551	Kif11	74091	Npl
				26611	Rcn2			20977	Syp	20351	Sema4a
				80297	Sptbn4			231014	9330182L06Rik	22350	Ezr
				231946	Fam221a			71691	Pnmal1	17777	Mttp
				110351	Rap1gap			239318	Plcxd3	17939	Naga
				18011	Neurl1a			13841	Epha7	210808	Lacc1
				320360	Ric3			21817	Tgm2	170721	Papln
				66240	Kcne1l			11988	Slc7a2	74340	Ahcyl2
				19726	Rfx3			12576	Cdkn1b	21745	Tep1
				18186	Nrp1			11601	Angpt2	100042498	Mir22hg
				107221	Ffar4			108907	Nusap1	71756	Cpn2
				229473	Tmem131l			264134	Ttc26	106585	Ankrd12
				226101	Myof			56702	Hist1h1b	14387	Gaa
				16622	Klk1b5			18040	Nefm	14466	Gba
				14756	Gpld1			11514	Adcy8	93835	Amn
				330450	Far2			54153	Rasa4	18933	Prrx1
				434128	Pnmal2			22415	Wnt3	13850	Ephx2
				15114	Hap1			71819	Kif23	105722	Ano6
				103841	Cuedc1			12286	Cacna1a	110172	Slc35b1
				70892	Ttll7			235086	Igsf9b	210356	Nckap5
				20977	Syp			227358	Erfe	71801	Plekhf2
				18039	Nefl			21983	Tpbg	110196	Fdps
				259302	Srgap3			229473	Tmem131l	104015	Synj1
				211468	Kcnh8			404710	Iqgap3	100216530	Snord118
				65960	Twsg1			16598	Klf2	20598	Smpd2
				12505	Cd44			330812	Rnf150	112419	Ifit1bl2
				107607	Nod1			72776	Sass6	55950	Bri3
				17305	Mfng			15114	Hap1	14618	Gjb1
				71740	Nectin4			76884	Cyfip2	67432	Hoga1
				170676	Peg10			102657	Cd276	272589	Tbcel
				77574	Tcaf1			11600	Angpt1	100042295	Gm3776
				215821	Arfgef3			18767	Pkia	14857	Gsta1
				26382	Fgd2			67967	Pold3	15211	Hexa
				239368	Erich5			18514	Pbx1	238055	Apob
				17173	Ascl2			100505096	Defa33	13136	Cd55
				14702	Gng2			14464	Gata5	109229	Fam118b
				102657	Cd276			381306	BC055324	18109	Mycn
				72301	Shisal1			68895	Rasl11a	93721	Cpn1
				269116	Nfasc			29856	Smtn	237636	Npc1l1
				381122	Capn13			54563	Nup210	94071	Clec2h
				11838	Arc			214791	Sertad4	100529082	Gm11127
				18616	Peg3			22137	Ttk	53869	Rab11a
				12316	Aspm			107448	Unc5a	547431	Btnl2
				13822	Epb41l2			71373	Prr16	213989	Tmem82
				234515	Inpp4b			16511	Kcnh2	66857	Plbd1
				210044	Adcy2			217216	BC030867	110524	Dgkq
				17389	Mmp16			12235	Bub1	69259	Kctd5
				100041480	Gm9833			319480	Itga11	219024	Pip4p1
				217212	Pyy			20701	Serpina1b	16002	Igf2
				107448	Unc5a			12484	Cd24a	330440	Sult6b2
				22138	Ttn			106344	Rfc4	30930	Vps26a
				545007	Gm5796			15366	Hmmr	105387	Akr1c14
				15562	Htr4			18011	Neurl1a	11898	Ass1
				217480	Dgkb			20514	Slc1a5	74556	Themis3
				76408	Abcc3			226409	Zranb3	209131	Snx30
				19249	Ptpn13			68009	Defa20	268379	Abca13
				26946	Trpc7			57265	Fzd2	14079	Fabp2
				217944	Rapgef5			18007	Neo1	213522	Plekhg6
				320165	Tacc1			20702	Serpina1c	80911	Acox3
				76901	Jade2			20614	Snap25	11972	Atp6v0d1
				380614	Intu			16438	Itpr1	11641	Akap2
				68617	Mtcl1			12722	Clca3a1	100039138	Gm2061
				230815	Man1c1			19726	Rfx3	13809	Enpep
				232943	Klc3			20822	Trove2	14073	Faah
				18768	Pkib			70025	Acot7	12892	Cpox
				319901	Dsel			20703	Serpina1d	21888	Tle4
				102294	Cyp4v3			320106	Slc38a11	192156	Mvd
				74777	Selenon			12021	Bard1	69399	1700025G04Rik
				74007	Btbd11			100043609	Gm14207	69574	Cmbl
				332110	Mapk15			58235	Nectin1	12728	Clcn5
				83428	Ucn3			20700	Serpina1a	21425	Tfeb
				56526	2006-09-01			13417	Dnah8	100316735	Mir432
				14675	Gna14			58909	Fam13a	67752	Ppp1r32
				18143	Npas2			108672	Zdhhc15	28042	Selenoi
				16765	Stmn1			56150	Mad2l1	69861	2010003K11Rik
				210992	Lpcat1			67824	Nmral1	21968	Tom1
				53381	Prdx4			117606	Boc	66102	Cxcl16
				432530	Adcy1			434128	Pnmal2	102857	Slc6a8
				57764	Ntn4			57442	Kcne3	106407	Slc51a
				72634	Tdrkh			107995	Cdc20	66895	Pxdc1
				80982	Cemip			108671	Dnajc9	78514	Arhgap10
				67824	Nmral1			226999	Slc9a2	111175	Pecr
				17863	Myb			14777	Gpx2-ps1	331532	Tceal5
				20700	Serpina1a			71354	Wdr31	232409	Clec2e
				209773	Dennd2a			68010	Bambi	56217	Mpp5
				15242	Hhex			74007	Btbd11	66752	4933404O12Rik
				20702	Serpina1c			97165	Hmgb2	381810	Lpar5
				16409	Itgam			109791	Clps	26949	Vat1
				54354	Rassf5			17389	Mmp16	20537	Slc5a1
				237397	C2cd4c			236930	Ercc6l	100043108	Cyp2c69
				13010	Cst3			207474	Kctd12b	66724	Tab3
				239530	Gpr20			71085	Arhgap19	67630	Samd8
				74525	Fam234b			13661	Ehf	104156	Etv5
				242466	Zfp462			13385	Dlg4	667977	Gm8909
				13614	Edn1			100041480	Gm9833	12675	Chuk
				17876	Myef2			18080	Nin	171207	Arhgap4
				100710	Pds5b			195727	Nhs	67838	Dnajb11
				110095	Pygl			14419	Gal	71664	Mettl7b
				208795	Tmem63a			65960	Twsg1	14828	Hspa5
				20703	Serpina1d			432582	Ccdc92b	22027	Hsp90b1
				73804	Kif2c			69863	Ttc39b	75050	Kif27
				235406	Snx33			12649	Chek1	68203	Diras2
				100043609	Gm14207			234915	Cep126	66687	Tbc1d15
				17755	Map1b			211651	Fancd2	245308	Zdhhc19
				245684	Cnksr2			225845	Pla2g16	72058	Igsf5
				12589	Ift81			70218	Kif18b	26396	Map2k2
				52033	Pbk			12958	Cryba2	21871	Atp6v0a2
				63953	Dusp10			72685	Dnajc6	27406	Abcf3
				320106	Slc38a11			628431	Hmgb1-rs17	19703	Renbp
				18227	Nr4a2			24110	Usp18	57746	Piwil2
				78925	Srd5a1			12064	Bdnf	19733	Rgn
				54667	Atp8b2			100041890	Defa32	319660	Agmo
				17773	Mtnr1a			78733	Troap	74048	Vsir
				14133	Fcna			26364	Adgre5	214048	Larp1b
				14270	Srgap2			65964	Map3k20	17160	Man2b2
				214137	Arhgap29			94176	Dock2	74190	Exoc3l4
				116838	Rims2			18974	Pole2	210108	D130043K22Rik
				243659	Styk1			237397	C2cd4c	108812	Als2cr12
				225845	Pla2g16			23834	Cdc6	74468	Hyal5
				215690	Nav1			20133	Rrm1	268663	Cdhr2
				71354	Wdr31			66861	Dnajc10	613262	BC029722
				77700	9130208D14Rik			75216	Cep128	17135	Mafk
				19038	Ppic			12653	Chgb	68526	Gpr155
				26944	Tinag			381812	Cracr2a	19341	Rab4a
				13176	Dcc			668359	Gm9125	68520	Zfyve21
				108672	Zdhhc15			66570	Cenpm	230161	Acnat1
				22352	Vim			13846	Ephb4	26373	Clcn7
				18647	Cdk14			240427	Setbp1	630294	Gm7030
				330953	Hcn4			320204	Etfbkmt	75320	Etnk1
				16010	Igfbp4			14776	Gpx2	667373	Ifit1bl1
				20965	Syn2			107227	Macrod1	238161	Akap6
				75429	Fam183b			233529	Kctd14	12751	Tpp1
				66910	Tmem107			93706	Pcdhgc3	234595	Slc38a7
				56320	Dbn1			26946	Trpc7	67307	Pbld2
				231503	Tmem150c			20677	Sox4	14734	Gpc3
				228421	Kif18a			19679	Pitpnm2	269423	Abhd18
				17105	Lyz2			75429	Fam183b	108664	Atp6v1h
				108000	Cenpf			57385	P2ry4	74018	Als2
				384009	Glipr2			223864	Rapgef3	100124453	Mir654
				236643	Sytl5			14181	Fgfbp1	66905	Plin3
				68682	Slc44a2			26382	Fgd2	18624	Pepd
				67203	Nde1			240641	Kif20b	56047	Msln
				78334	Cdk19			14675	Gna14	14132	Fcgrt
				270084	Lpcat2			52857	Gramd1a	383295	Ypel5
				668139	Gm8995			69885	Aunip	67484	Eepd1
				18791	Plat			270672	Map3k15	21929	Tnfaip3
				67727	Stx17			219114	Ska3	56362	Sult1b1
				67731	Fbxo32			69590	Gpx8	16565	Kif21b
				100503043	Armcx4			78334	Cdk19	14164	Fgf1
				18755	Prkch			16519	Kcnj3	270198	Pfkfb4
				76854	Gper1			12190	Brca2	21834	Thrb
				207213	Tdpoz1			52679	E2f7	667792	Gm8815
				30800	Mmp20			75317	Parpbp	621976	Tmem170b
				238330	Irf2bpl			228421	Kif18a	65969	Cubn
				233529	Kctd14			665928	NA	53331	Stx7
				330863	Trim67			18111	Nnat	58220	Pard6b
				24110	Usp18			16859	Lgals9	723866	Mir431
				12614	Celsr1			20512	Slc1a3	12684	Cideb
				69051	Pycr2			13848	Ephb6	93790	Nipa2
				100047671	Gm17783			71893	Noxo1	320770	A630072M18Rik
				74521	Ppp4r4			72119	Tpx2	20193	S100a1
				18111	Nnat			26565	Pla2g10	16658	Mafb
				330812	Rnf150			140481	Man2a2	242681	Rab42
				17242	Mdk			320360	Ric3	27416	Abcc5
				56742	Psrc1			224090	Tmem44	72477	Tmem87b
				13649	Egfr			223697	Sun2	16410	Itgav
				218121	Mboat1			244757	Glb1l2	12795	Plk3
				66514	Asrgl1			68026	Pclaf	232970	Phldb3
				66970	Ssbp2			12287	Cacna1b	26889	Cln8
				67155	Smarca2			546336	Prrg1	83965	Enpp5
				54141	Spag5			93694	Clec2d	18700	Piga
				239647	Pced1b			73449	1700066B19Rik	16783	Lamp1
				321019	Gpr183			268697	Ccnb1	16956	Lpl
				622208	Gm6297			21858	Timp2	15051	H2-T9
				100861837	NA			217946	Cdca7l	320158	Zmat4
				71929	Tmem123			68612	Ube2c	22134	Tgoln1
				17318	Mid1			20350	Sema3f	319278	A230050P20Rik
				22696	Zfp37			15572	Elavl4	15018	H2-Q7
				230500	Efcab7			243529	H1fx	53315	Sult1d1
				16182	Il18r1			75974	Dock11	17454	Mov10
				654796	9530036O11Rik			20840	Stac	193813	Mcfd2
				20286	Zc3h7b			217517	Stxbp6	72747	Ttc39c
				232664	Ccdc136			100039795	Ildr2	328059	Slc7a15
				277010	Marveld1			66468	Ska1	17922	Myo7b
				219033	Ang4			17393	Mmp7	331026	Gmppb
				57342	Parva			68617	Mtcl1	13487	Slc26a3
				14777	Gpx2-ps1			235406	Snx33	238463	Tubal3
				11482	Acvrl1			65254	Dpysl5	216134	Pdxk
				59036	Dact1			50709	Hist1h1e	16987	Lss
				77569	Limch1			12386	Ctnna2	73915	4833419F23Rik
				52906	Ahi1			69675	Pxdn	634731	Susd1
				271305	Phf21b			72107	Dscc1	93732	Acox2
				21960	Tnr			545555	Gm5853	23827	Bpnt1
				216393	D930020B18Rik			22750	Zfp9	66510	Rnf181
				626870	Gm11992			68549	Sgo2a	227731	Slc25a25
				12767	Cxcr4			29810	Bag3	225913	Tkfc
				58194	Sh3kbp1			100169874	Gm11110	109270	Prr5
				18782	Pla2g2d			54418	Fmn2	56221	Ccl24
				68895	Rasl11a			233067	Lrfn3	110855	Pde6c
				210573	Tmem151b			114663	Impa2	59020	Pdzk1
				319984	Jph4			80297	Sptbn4	19267	Ptpre
				70045	2610528A11Rik			15893	Ica1	18387	Oprk1
				230868	Igsf21			213417	Klhdc8a	11975	Atp6v0a1
				71819	Kif23			100689	Spon2	20454	St3gal5
				15874	Iapp			110596	Arhgef28	319622	Itpripl2
				76157	Slc35d3			238328	Vash1	13830	Stom
				12374	Casr			109222	Rarres1	12984	Csf2rb2
				68939	Rasl11b			27359	Sytl4	100502920	Gm16998
				76260	Ttc8			245631	Mum1l1	67263	Zswim6
				58222	Rab37			14270	Srgap2	22264	Prap1
				58182	Prokr1			68075	Lurap1	110197	Dgkg
				100042856	Gm4070			20605	Sstr1	100038525	Gm10804
				227638	Qsox2			71586	Ifih1	20558	Slfn4
				75974	Dock11			171168	Acer1	71943	Tom1l1
				52589	Ncald			217333	Trim47	723936	Mir411
				18798	Plcb4			72301	Shisal1	233836	Slc5a11
				76131	Depdc1a			58186	Rad18	328035	Fads6
				93961	B3galt5			18973	Pole	73178	Wasl
				16425	Itih2			17865	Mybl2	12263	C2
				16869	Lhx1			16560	Kif1a	54169	Kat6b
				67701	Wfdc2			57257	Vav3	227721	Plpp7
				101401	Adamts9			666514	Gm13160	16516	Kcnj15
				20614	Snap25			217653	Mis18bp1	329384	Ptrh1
				64297	Gprc5b			68014	Zwilch	13350	Dgat1
				277396	Klhl23			15275	Hk1	15357	Hmgcr
				19752	Rnase1			224171	Cip2a	20229	Sat1
				320429	Trank1			107586	Ovol2	432562	Lyrm7os
				216616	Efemp1			20704	Serpina1e	100861625	NA
				20475	Six5			71206	Katnal2	69368	Wdfy1
				329482	Dcdc5			58243	Nap1l5	20893	Bhlhe40
				80752	Fam20c			319804	Glt1d1	231510	Gpat3
				73916	Ift57			53883	Celsr2	69717	Gm10499
				14345	Fut4			56233	Hdac7	72275	2200002D01Rik
				19218	Ptger3			381122	Capn13	76768	Alpi
				216197	Ckap4			239650	Ccdc184	18073	Nid1
				208177	Phldb2			72507	Dzip1l	224617	Tbc1d24
				66443	Tnfaip8l1			26611	Rcn2	19201	Pstpip2
				227358	Erfe			103841	Cuedc1	320495	Ipcef1
				241175	Cntnap5b			71876	Cenpu	79235	Lrat
				19725	Rfx2			70575	Gfod2	69150	Snx4
				13417	Dnah8			19280	Ptprs	19332	Rab20
				20272	Scn7a			622434	Arhgef26	14933	Gk
				243270	Hcar1			21938	Tnfrsf1b	17355	Aff1
				16521	Kcnj5			270906	Prr11	77772	Dcst1
				16560	Kif1a			243753	Slc23a4	98999	Znfx1
				18751	Prkcb			74645	Tent5c	100503437	Gm19691
				381293	Kif14			239157	Pnma2	17134	Mafg
				69863	Ttc39b			215772	Adgb	75954	5033403H07Rik
				228993	Slc17a9			270084	Lpcat2	14718	Got1
				75906	Fam184a			233876	Hirip3	212862	Chpt1
				241919	Slc7a14			224454	Zdhhc14	15235	Mst1
				56294	Ptpn9			380916	Lrch1	227682	Trub2
				666890	NA			382406	Poc1b	100526519	Mir3070b
				12289	Cacna1d			68099	Fam92a	110279	Bcr
				20273	Scn8a			211378	6720489N17Rik	74478	Snx29
				74645	Tent5c			70892	Ttll7	15220	Foxq1
				63959	Slc29a1			233080	Ffar3	12457	Noct
				78733	Troap			218454	Lhfpl2	71982	Snx10
				23888	Gpc6			66993	Smarcd3	235493	Fam214a
				320692	9430037G07Rik			21345	Tagln	14963	H2-Bl
				21858	Timp2			242721	Klhdc7a	58180	Hic2
				26934	Racgap1			100047671	Gm17783	13026	Pcyt1a
				94275	Maged1			252838	Tox	12752	Cln3
				21401	Tcea3			15331	Hmgn2	27226	Pla2g7
				228911	Tshz2			140577	Ankrd6	235504	Slc17a5
				384569	Nova2			666390	Gm13237	22113	Phlda2
				27359	Sytl4			217558	G2e3	640524	Sptbn5
				216148	Shc2			100041490	Gm20875	72745	Tmem161b
				12390	Cav2			170711	Otud7a	71661	0610005C13Rik
				66140	Ska2			223970	Rmi2	56752	Aldh9a1
				22750	Zfp9			14585	Gfra1	406217	Bex4
				11717	Ampd3			72709	C1qtnf6	100121	Tdrd7
				381822	Lockd			434175	Ccnb1-ps	13642	Efnb2
				56838	Ccl28			23888	Gpc6	100503265	Gm19619
				68041	Mid1ip1			407790	Ndufa4l2	321007	Serac1
				14609	Gja1			23972	Papss2	13543	Dvl2
				56332	Amotl2			104732	Tedc1	15015	H2-Q4
				12576	Cdkn1b			56419	Diaph3	18975	Polg
				67729	Mansc1			18824	Plp2	58240	Hs1bp3
				319352	Pianp			66949	Trim59	18174	Slc11a2
				67052	Ndc80			16570	Kif3c	16706	Ksr1
				104445	Cdc42ep1			209773	Dennd2a	52250	Reep1
				93706	Pcdhgc3			268902	Robo2	69772	Bdh2
				494448	Cbx6			19249	Ptpn13	76872	Ccdc116
				14667	Gm2a			12544	Cdc45	56087	Dnah10
				213393	Depp1			73884	Zdbf2	58801	Pmaip1
				171168	Acer1			19711	Resp18	378472	Vaultrc5
				74558	Gvin1			78748	Rassf10	21952	Tnni1
				319613	Sybu			18968	Pola1	71973	Rbpms2
				12810	Coch			17773	Mtnr1a	74596	Cds1
				12704	Cit			19885	Rorc	15163	Hcls1
				20354	Sema4d			14756	Gpld1	67452	Pnpla8
				16570	Kif3c			667284	Gm8556	93761	Smarca1
				56527	Mast1			67141	Fbxo5	14628	Ostm1
				100503819	Gm12454			217125	Samd14	73246	Rassf6
				217169	Tns4			268465	Eme1	213956	Fam83f
				21415	Tcf7l1			16728	L1cam	64138	Ctsz
				18968	Pola1			70779	Prdm5	320311	Rnf152
				13841	Epha7			18575	Pde1c	12091	Glb1
				12014	Bach2			319565	Syne2	14854	Gss
				12549	Arhgap31			243780	E330009J07Rik	20972	Syngr1
				68262	Agpat4			210573	Tmem151b	66241	Tmem9
				68519	Eml1			29811	Ndrg2	16204	Fabp6
				21950	Tnfsf9			56320	Dbn1	228765	Sdcbp2
				332397	Nanos1			67731	Fbxo32	72112	Ppp1r14d
				15529	Sdc2			320027	Fstl4	574402	Gpr17
				15331	Hmgn2			619295	Lrp8os2	71960	Myh14
				54525	Syt7			78308	Gpr108	107770	Tm6sf2
				100040880	Gm3020			232943	Klc3	20962	Sycp3
				14809	Grik5			16008	Igfbp2	12766	Cxcr3
				66953	Cdca7			18798	Plcb4	234730	Fuk
				53883	Celsr2			14426	Galnt4	76633	Lrmda
				93699	Pcdhgb1			12566	Cdk2	56360	Acot9
				19679	Pitpnm2			320405	Cadps2	16835	Ldlr
				21973	Top2a			277973	Slc9a5	16564	Kif21a
				12287	Cacna1b			11486	Ada	70737	Cgn
				13483	Dpp6			216148	Shc2	100041085	Mfsd4b3
				75568	Capsl			320078	Olfml2b	240832	Tor1aip2
				270624	Spin4			210044	Adcy2	30938	Fgd3
				16917	Lmx1b			216613	Ccdc85a	226040	Tmem252
				382571	Kcnf1			11811	Apobec2	76559	Atg2b
				69903	Rasip1			12532	Cdc25c	14263	Fmo5
				23969	Pacsin1			54712	Plxnc1	14955	H19
				20822	Trove2			19088	Prkar2b	230590	Zyg11a
				11535	Adm			23797	Akt3	216892	Spns2
				58233	Dnaja4			57342	Parva	17752	Mt4
				108686	Ccdc88a			18186	Nrp1	353326	Rtl1
				170799	Rtkn2			14545	Gdap1	56190	Rbm38
				67978	Tctn2			17869	Myc	18453	P4hb
				554327	2610042L04Rik			76820	Fam49a	98496	Pid1
				69675	Pxdn			319581	Xkr5	14862	Gstm1
				277360	Prex1			171170	Mbnl3	64454	Slc5a4b
				100502732	Gm19343			77605	H2afv	216810	Tom1l2
				226409	Zranb3			12442	Ccnb2	208715	Hmgcs1
				70575	Gfod2			26366	Ceacam10	239017	Ogdhl
				19250	Ptpn14			105988	Espl1	235633	Als2cl
				234258	Neil3			58212	Srrm3	23886	Gdf15
				69288	Rhobtb1			17121	Mxd3	212943	Tent5a
				54725	Cadm1			20965	Syn2	21769	Zfand3
				170725	Capn8			330814	Adgrl1	18709	Pik3r2
				11630	Crybg1			77782	Polq	11858	Rnd2
				66861	Dnajc10			666351	Gm13232	224840	Treml4
				224008	Spidr			666474	Gm13167	329993	Gm438
				66949	Trim59			67849	Cdca5	66423	Coprs
				72640	Mex3a			56464	Ctsf	12585	Cdr2
				14049	Eya2			217169	Tns4	20358	Sema6a
				20452	St8sia4			245670	Rragb	56739	Rec8
				218977	Dlgap5			59036	Dact1	545370	Hmcn1
				380702	Shisa6			268739	Arhgef40	72056	1810055G02Rik
				193385	Ripor2			17245	Mdm1	102632	Acad11
				234915	Cep126			15234	Hgf	17883	Myh3
				101490	Inpp5f			214901	Chtf18	268482	Krt12
				16177	Il1r1			24084	Tekt2	193742	Abhd16a
				23945	Mgll			16010	Igfbp4	19699	Reln
				23797	Akt3			108686	Ccdc88a	66601	Tmigd1
				100126243	A030001D20Rik			56050	Cyp39a1	13197	Gadd45a
				228094	Cerkl			66873	Tril	50770	Atp11a
				58243	Nap1l5			110095	Pygl	18947	Pnliprp2
				19296	Pvt1			239530	Gpr20	66885	Acadsb
				26887	Chst4			20475	Six5	100038398	NA
				22776	Zim1			245020	Slc35g2	17235	Smcp
				20877	Aurkb			106795	Tcf19	72065	Rap2c
				15444	Hpca			83815	Cenpq	216971	Fam222b
				78308	Gpr108			54426	Hgfac	195040	Tmem199
				58227	Fam184b			104099	Itga9	99571	Fgg
				75219	Dusp18			19361	Rad51	230163	Aldob
				20617	Snca			17475	Mpdz	76560	Prss8
				330836	Slc7a6			19891	Rpa2	66667	Hspbap1
				93897	Fzd10			12189	Brca1	110006	Gusb
				108907	Nusap1			93703	Pcdhgb6	75612	Gns
				244585	Rpgrip1l			230779	Serinc2	624681	Btnl6
				241727	Snph			72634	Tdrkh	68339	Ccdc88c
				108030	Lin7a			13618	Ednrb	104831	Ptpn23
				18013	Neurod2			329877	Dennd4c	13829	Dmtn
				70082	Lysmd2			16616	Klk1b21	100226	Stx12
				666549	Gm8159			14607	Gip	20619	Snap23
				72543	Mvb12b			18768	Pkib	108811	Ccdc122
				264134	Ttc26			11925	Neurog3	14020	Evi5
				68099	Fam92a			16450	Jag2	97130	C77080
				240444	Kcng2			26422	Nbea	67850	1700007F19Rik
				327812	Gm15663			16521	Kcnj5	20531	Slc34a2
				16792	Laptm5			269437	Plch1	171282	Acot4
				74318	Hopx			12505	Cd44	14555	Gpd1
				270028	Fam155a			67416	Armcx2	170706	Tmem37
				72401	Slc43a1			23985	Slc26a4	320844	Amigo3
				14585	Gfra1			109700	Itga1	319965	Cc2d1b
				100042100	Gm3667			104582	Rprml	246788	Trpv3
				16431	Itm2a			243362	Stard13	69747	Zswim7
				67839	Gpsm1			208820	Triqk	76089	Rapgef2
				110639	Prps2			217692	Sipa1l1	64143	Ralb
				106582	Nrm			21414	Tcf7	53951	Gpatch11
				71691	Pnmal1			14735	Gpc4	226144	Erlin1
				19261	Sirpa			14133	Fcna	22235	Ugdh
				21789	Tfpi2			100503974	NA	13099	Cyp2c40
				12722	Clca3a1			15242	Hhex	52808	Tspyl2
				209737	Kif15			20660	Sorl1	19696	Rel
				52028	Bbs1			16574	Kif5c	14626	Gk2
				243931	Tshz3			12638	Cftr	22117	Tst
				78748	Rassf10			13048	Cux2	99663	Clca4a
				68743	Anln			246728	Oas2	73737	1110008P14Rik
				19893	Rpgr			19219	Ptger4	67080	1700019D03Rik
				218581	Depdc1b			19725	Rfx2	73122	Tgfbrap1
				57775	Usp29			494448	Cbx6	54214	Golga4
				76884	Cyfip2			75906	Fam184a	58800	Trpm7
				66995	Zcchc18			239368	Erich5	11541	Adora2b
				30045	Dnajc12			208943	Myo5c	70261	Chp2
				237886	Slfn9			74186	Ccdc3	69826	Ms4a10
				19280	Ptprs			319352	Pianp	110695	Aldh7a1
				79362	Bhlhe41			14958	H1f0	70354	Secisbp2l
				208820	Triqk			20354	Sema4d	108124	Napa
				50876	Tmod2			52276	Cdca8	83431	Ndel1
				15377	Foxa3			232313	Gxylt2	26912	Gcat
				231440	Parm1			231214	Cc2d2a	19012	Plpp1
				56050	Cyp39a1			20873	Plk4	237898	Usp32
				16776	Lama5			13120	Cyp4b1	99709	Clca4b
				100040671	Gm2897			23969	Pacsin1	18412	Sqstm1
				14776	Gpx2			18971	Pold1	100198	H6pd
				100169868	Gm3173			18140	Uhrf1	20540	Slc7a7
				319757	Smo			57441	Gmnn	17721	ND5
				12022	Barx1			20286	Zc3h7b	21784	Tff1
				217333	Trim47			16580	Kifc5b	319954	Egfros
				19130	Prox1			70796	Zdhhc1	384783	Irs2
				56876	Nsmf			76854	Gper1	170761	Pdzd3
				26366	Ceacam10			382571	Kcnf1	50523	Lats2
				19650	Rbl1			77022	2700099C18Rik	13040	Ctss
				12649	Chek1			665386	Gm7614	80721	Slc19a3
				67586	Ubxn11			192216	Tmem47	218476	Gcnt4
				76380	Cep112			12390	Cav2	12579	Cdkn2b
				226075	Glis3			66443	Tnfaip8l1	192188	Stab2
				100861862	NA			66995	Zcchc18	100038725	Cep85l
				117606	Boc			104445	Cdc42ep1	70127	Dpf3
				53420	Syt5			225207	Zfp521	192136	Sugct
				52662	Ldlrad4			20975	Synj2	208665	Akr1d1
				54613	St3gal6			211468	Kcnh8	66522	Pgpep1
				73558	1700110K17Rik			14211	Smc2	67434	Ankrd33b
				16008	Igfbp2			319156	Hist1h4d	381232	Mirt1
				80914	Uck2			241175	Cntnap5b	27205	Podxl
				56702	Hist1h1b			381280	Hjurp	76737	Creld2
				232370	Clstn3			64085	Clstn2	211556	Ap1ar
				233107	Kctd15			13445	Cdk2ap1	11984	Atp6v0c
				236285	Lancl3			60510	Syt9	228536	Bahd1
				269209	Stk36			209334	Gen1	16439	Itpr2
				21417	Zeb1			70454	Cenpl	320541	Slc35e2
				59095	Fxyd6			270049	Galntl6	68338	Golt1a
				26913	Gprin1			232664	Ccdc136	13030	Ctsb
				11988	Slc7a2			102124	Enkd1	76608	Hectd3
				93694	Clec2d			19183	Psmc3ip	17716	ND1
				100041306	Gm3264			71310	Tbc1d9	21956	Tnnt2
				66599	Rdm1			11785	Apbb1	381204	Naaladl1
				15958	Ifit2			23959	Nt5e	107371	Exoc6
				21679	Tead4			19296	Pvt1	71538	Fbxo9
				108100	Baiap2			665181	Gm11964	66427	Cyb5b
				19009	Pou6f1			67701	Wfdc2	68318	Aph1c
				17957	Napb			68539	Tmem109	11821	Aprt
				57265	Fzd2			231503	Tmem150c	14245	Lpin1
				320706	Soga1			16425	Itih2	80979	Slc26a5
				100504337	NA			20448	St6galnac4	18669	Abcb1b
				269589	Sytl1			68519	Eml1	210998	Fam91a1
				50997	Mpp2			72386	2610035D17Rik	212114	Nhlrc3
				19099	Mapk8ip1			12889	Cplx1	54608	Abhd2
				72685	Dnajc6			243931	Tshz3	242667	Dlgap3
				269132	Colgalt2			66514	Asrgl1	330657	Prss53
				23985	Slc26a4			66131	Tipin	235567	Dnajc13
				54132	Pdlim1			15874	Iapp	13202	Ddt
				434310	AY512931			59056	Evc	22690	Zfp28
				382044	Ces1b			623453	Gm13669	215929	Mfsd4b1
				12889	Cplx1			68259	Ift80	67845	Rnf115
				545156	Kalrn			98415	Nucks1	110391	Qdpr
				17279	Melk			380698	Obscn	217166	Nr1d1
				76464	Knl1			66634	Mcm8	245666	Iqsec2
				30052	Pcsk1n			58227	Fam184b	18640	Pfkfb2
				78749	Filip1l			72155	Cenpn	241452	Dhrs9
				75564	Rsph9			18489	Reg3b	14463	Gata4
				231214	Cc2d2a			80838	Hist1h1a	330962	Slc51b
				13837	Epha3			16319	Incenp	234734	Aars
				76457	Ccdc134			106878	Smim3	18022	Nfe2
				65964	Map3k20			26408	Map3k5	11752	Anxa8
				64706	Scube1			214922	Slc39a2	19336	Rab24
				245676	Gm4997			22355	Vipr2	632126	Btnl4
				94176	Dock2			67729	Mansc1	68449	Tbc1d10b
				414072	BC031361			232334	Vgll4	68180	Hyi
				208628	Kntc1			626870	Gm11992	64385	Cyp4f14
				67458	Ergic1			15444	Hpca	13730	Emp1
				76183	Celf6			170772	Glcci1	26362	Axl
				16401	Itga4			52589	Ncald	231832	Tmem184a
				544973	Gm10257			57764	Ntn4	20317	Serpinf1
				270906	Prr11			21808	Tgfb2	432628	Mfsd2b
				16616	Klk1b21			14012	Mpzl2	635702	Naaladl2
				16795	Large1			329934	Foxo6	50767	Pnpla6
				18126	Nos2			60530	Fignl1	26405	Map3k2
				170441	Slc2a10			14296	Frat1	74251	Ankrd9
				170772	Glcci1			232288	Frmd4b	68255	Tmem86b
				93837	Dach2			320706	Soga1	100316669	Mir1188
				17475	Mpdz			54132	Pdlim1	15894	Icam1
				80888	Hspb8			338349	Cntln	14366	Fzd4
				53324	Nptx2			74747	Ddit4	16447	Ivl
				212514	Spice1			110789	Adgrv1	68625	Cfap57
				22290	Uty			243963	Zfp473	50790	Acsl4
				100041374	Gm3298			14369	Fzd7	66528	Smim5
				57138	Slc12a5			319150	Hist1h3b	11854	Rhod
				100040852	Gm3002			104111	Adcy3	574404	Gm14685
				17393	Mmp7			50769	Atp8a2	72972	Ccser2
				233067	Lrfn3			14733	Gpc1	71764	C2cd2l
				51944	Knstrn			108015	Chrnb4	56774	Slc6a14
				68528	Smim6			53605	Nap1l1	16329	Inpp1
				22701	Zfp41			19099	Mapk8ip1	574405	DXBay18
				70155	Ogfrl1			100038419	E330027M22Rik	75259	4930556M19Rik
				109292	4631423B10Rik			18484	Pam	100303647	AF357359
				56274	Stk3			329482	Dcdc5	67812	Ubxn4
				16782	Lamc2			72125	Amer2	70080	Igsf23
				100502766	Kifc1			102941	B630019K06Rik	17717	ND2
				319636	Fsd1l			13605	Ect2	100504568	Gm17634
				11418	Asic2			12739	Cldn3	14173	Fgf2
				22646	Zfp105			66442	Spc25	218215	Rnf144b
				20448	St6galnac4			58859	Efemp2	212168	Zswim4
				29856	Smtn			20963	Syk	77810	A930015D03Rik
				13605	Ect2			330323	Mindy4	69710	Arap1
				211924	Dsg1c			100862258	Gm21596	64898	Lpin2
				244757	Glb1l2			235611	Plxnb1	70594	5730460C07Rik
				20503	Slc16a7			73010	Gpr22	100568459	Bc1
				50709	Hist1h1e			69441	1700023F06Rik	16420	Itgb6
				16571	Kif4			102920	Cenpi	14066	F3
				71310	Tbc1d9			26886	Cenph	69836	Pla2g12b
				232023	Vopp1			56449	Ybx3	14429	Galr3
				100504696	NA			22154	Tubb5	76257	Slc38a3
				243382	Ppm1k			665033	Col6a5	209186	Acnat2
				245174	Zfp937			236285	Lancl3	27219	Sgk2
				19711	Resp18			319149	Hist1h3d	65114	Vps35
				100182	Akna			69270	Gins1	24131	Ldb3
				93702	Pcdhgb5			621893	Hist2h2ab	13521	Slc26a2
				234889	Gucy1a2			268930	Pkmyt1	71768	Vwce
				12326	Camk4			78303	Hist3h2ba	216131	Trappc10
				18071	Nhlh1			72691	Calhm2	64136	Sdf2l1
				108797	Mex3b			286942	Kif19a	27426	Nagpa
				11785	Apbb1			18530	Pcdh8	56185	Hao2
				76485	Glt8d1			319154	Hist2h3b	68778	Gucd1
				12323	Camk2b			72500	Ier5l	15567	Slc6a4
				193736	Zbtb12			21335	Tacc3	11520	Plin2
				214239	Ccdc9b			54598	Calcrl	16157	Il11ra1
				233406	Prc1			74107	Cep55	106264	0610012G03Rik
				18600	Padi2			332397	Nanos1	77128	Crebrf
				100862064	NA			20167	Rtn2	227157	Mpp4
								58242	Nudt11	225884	Gstp3
								72401	Slc43a1	15451	Hpn
								384569	Nova2	245945	Rbm47
								210622	Pamr1	12309	S100g
								83383	Tfap4	171166	Mcoln3
								76263	Gstk1	12879	Cys1
								234889	Gucy1a2	382077	Ccdc33
								277010	Marveld1	19684	Rdx
								231946	Fam221a	66868	Mfsd1
								117148	Necab2	252972	Tpcn1
								243277	Adgrd1	71665	Fuca1
								14049	Eya2	22190	Ubc
								24051	Sgcb	218294	Cdc14b
								15426	Hoxc8	74764	Klc4
								208084	Pif1	239853	Adgrg7
								212326	Fam149a	13121	Cyp51
								93713	Pcdhga5	72349	Dusp3
								72151	Rfc5	114143	Atp6v0b
								20720	Serpine2	75909	Vmp1
								93715	Pcdhga7	212933	Pm20d1
								245827	Fat2	16476	Jun
								100417829	Gm17757	26987	Eif4e2
								497097	Xkr4	239570	Ttc38
								100417831	Gm18853	381072	Abca17
								93714	Pcdhga6	432572	Specc1
								59012	Moxd1	69780	Smap2
								54667	Atp8b2	385658	Nxpe3
								73338	Itpripl1	13836	Epha2
								241919	Slc7a14	102098	Arhgef18
								269224	Pask	226122	Ubtd1
								17305	Mfng	170833	Hook2
								77569	Limch1	240672	Dusp5
								30963	Hacd1	71240	Osbpl7
								226075	Glis3	108954	Ppp1r15b
								75564	Rsph9	72754	Arhgef10l
								12527	Cd9	54650	Sfmbt1
								16502	Kcnc1	268936	Brpf3
								60411	Cenpk	100316673	Mir1193
								11656	Alas2	241877	Slc10a5
								432530	Adcy1	245446	Slitrk4
								11482	Acvrl1	192897	Itgb4
								29870	Gtse1	664994	Isoc2a
								100861925	NA	242700	Ifnlr1
								78749	Filip1l	103724	Tbc1d10a
								17427	Mns1	68671	Pcyt2
								73916	Ift57	545551	BC021767
								211924	Dsg1c	227753	Gsn
								106618	Wdr90	73690	Glipr1
								108030	Lin7a	320351	Tmem251
								330173	2610524H06Rik	100504297	NA
								93704	Pcdhgb7	625253	Gm6568
								114142	Foxp2	319468	Ppm1h
								97114	Hist2h3c2	192232	Hps4
								69310	Pacrg	17261	Mef2d
								69834	Rab43	100316693	Mir1938
								547176	Zc3h12b	70984	4931406C07Rik
								15077	Hist2h3c1	208884	Zdhhc9
								207213	Tdpoz1	69671	Tmem52
								74571	Kcnk16	74206	Sipa1l3
								360198	Hist1h3a	74114	Crot
								208431	Shroom4	170460	Stard5
								78755	Fam122b	330460	Tmem150b
								12805	Cntn1	100628630	Mir5124a
								70355	Gprc5c	117160	Ttyh2
								67739	Slc48a1	109232	Sccpdh
								12767	Cxcr4	105675	Ppif
								225995	D030056L22Rik	16175	Il1a
								319148	Hist1h3c	83433	Trem2
								16981	Lrrn3	66205	Cd302
								72391	Cdkn3	72404	Wdr44
								22643	Zfp101	207740	Ubald1
								93707	Pcdhgc4	73233	Zfp942
								70350	Basp1	66096	Lamtor4
								103710	Slc35e4	16582	Kifc3
								217310	Hid1	103711	Pnpo
								71804	Mtfr2	18162	Npr3
								207212	Arhgef17	66168	Grina
								56338	Txnip	85030	Tnfrsf25
								19650	Rbl1	18035	Nfkbia
								102294	Cyp4v3	13137	Cd55b
								207181	Rbms3	73095	Slc25a42
								72480	Tspyl4	17428	Mnt
								22256	Ung	67713	Dnajc19
								26943	Serinc3	18551	Pcsk4
								236266	Alms1	64008	Aqp9
								20910	Stxbp1	76804	Kdm4c
								69908	Rab3b	67886	Camsap2
								20617	Snca	54711	Plagl2
								18538	Pcna
								170722	Nxf7
								100502732	Gm19343
								114249	Npnt
								218973	Wdhd1
								72512	Tmem173
								104001	Rtn1
								76485	Glt8d1
								18071	Nhlh1
								69903	Rasip1
								13637	Efna2
								276950	Slfn8
								110351	Rap1gap
								93712	Pcdhga4
								102623	NA
								330836	Slc7a6
								193385	Ripor2
								14200	Fhl2
								72787	Ndc1
								14957	Hist1h1d
								21950	Tnfsf9
								93961	B3galt5
								22004	Tpm2
								18189	Nrxn1
								67216	Mboat2
								22138	Ttn
								17967	Ncam1
								77011	Ticrr
								70419	2810408A11Rik
								244585	Rpgrip1l
								56373	Cpb2
								30944	Zfp354c
								19075	Prim1
								15289	Hmgb1
								11941	Atp2b2
								69736	Nup37
								237761	Sowaha
								207839	Galnt6
								75782	Lca5
								56016	Hebp2
								29858	Pmm1
								101739	Psip1
								12416	Cbx2
								21886	Tle2
								170676	Peg10
								11799	Birc5
								269344	Ell3
								319152	Hist1h3h
								30052	Pcsk1n
								402728	Pax6os1
								75219	Dusp18
								16881	Lig1
								17218	Mcm5
								20937	Suv39h1
								16177	Il1r1
								233826	Palb2
								19362	Rad51ap1
								382421	Gm5176
								623796	Gm12504
								13866	Erbb2
								24064	Spry2
								76843	Dtl
								69639	Exosc8
								19261	Sirpa
								76183	Celf6
								11468	Actg2
								235281	Scn3b
								13837	Epha3
								26399	Map2k6
								58805	Mlxipl
								13346	Des
								80876	Ifitm2
								74016	Phf19
								109242	Kif24
								208795	Tmem63a
								52377	Rcn3
								71684	Rbm43
								236643	Sytl5
								100504191	Gm16576
								14235	Foxm1
								97908	Hist1h3g
								16792	Laptm5
								100503344	Gm19645
								630579	Zfp808
								16619	Klk1b27
								69928	Cenps
								218763	Lrrc3b
								17984	Ndn
								227327	B3gnt7
								319173	Hist1h2af
								18143	Npas2
								319157	Hist1h4f
								15530	Hspg2
								106931	Kctd1
								260423	Hist1h3f
								76142	Ppp1r14c
								68145	Etaa1
								12367	Casp3
								108912	Cdca2
								107221	Ffar4
								319153	Hist1h3i
								77220	Tmem200a
								66336	Cenpp
								326620	Hist1h4b
								12036	Bcat2
								20452	St8sia4
								71909	Haus5
								93960	Nkd1
								69386	Hist1h4h
								105785	Kdelr3
								382044	Ces1b
								241489	Pde11a
								109042	Cavin3
								74127	Krt80
								72014	Btbd17
								66929	Asf1b
								70472	Atad2
								100072	Camta1
								269582	Clspn
								20503	Slc16a7
								14793	Cdca3
								13433	Dnmt1
								235106	Ntm
								12545	Cdc7
								100504232	Mptx2
								12671	Chrm3
								55948	Sfn
								12945	Dmbt1
								16980	Lrrn2
								20444	St3gal2
								326619	Hist1h4a
								18783	Pla2g4a
								319613	Sybu
								170643	Kirrel
								67861	Akr1b10
								217944	Rapgef5
								116847	Prelp
								16906	Lmnb1
								21749	Terf1
								14809	Grik5
								380702	Shisa6
								12237	Bub3
								218138	Gmds
								11906	Zfhx3
								22775	Zik1
								193736	Zbtb12
								260299	Cadm4
								22290	Uty
								142980	Tlr3
								57434	Xrcc2
								76044	Ncapg2
								230815	Man1c1
								94090	Trim9
								15129	Hbb-b1
								16617	Klk1b24
								100041995	NA
								13828	Epb42
								83436	Plekha2
								319160	Hist1h4k
								329795	Tmem67
								100503799	Gm7931
								80828	Snord82
								74559	Elovl7
								15529	Sdc2
								69716	Trip13
								13426	Dync1i1
								319187	Hist1h2bn
								22240	Dpysl3
								227289	Gpbar1
								216869	Arrb2
								14089	Fap
								118449	Synpo2
								208777	Sned1
								20474	Six4
								20423	Shh
								406219	Krt87
								72640	Mex3a
								17193	Mbd4
								319719	Simc1
								20964	Syn1
								230376	Haus6
								634825	Gm14851
								319159	Hist1h4j
								20592	Kdm5d
								66599	Rdm1
								18227	Nr4a2
								21924	Tnnc1
								22171	Tyms
								78317	Ccdc88b
								319151	Hist1h3e
								101401	Adamts9
								23958	Nr2e3
								26381	Esrrg
								98932	Myl9
								321019	Gpr183
								17207	Mcf2l
								382522	Hist3h2bb-ps
								228543	Rhov
								216739	Acsl6
								212514	Spice1
								240185	Jcad
								69036	Zg16
								208171	Tmprss7
								56434	Tspan3
								270624	Spin4
								76901	Jade2
								15270	H2afx
								18609	Pdx1
								13218	Defa29
								50997	Mpp2
								20878	Aurka
								212377	Mms22l
								435366	Platr25
								77619	Prelid2
								66892	Eif4e3
								20682	Sox9
								242291	Impad1
								320825	Samd5
								100862251	NA
								20230	Satb1
								268301	Sowahc
								102866	Pls3
								93699	Pcdhgb1
								53376	Usp2
								108797	Mex3b
								27412	Peg12
								329165	Abi2
								26900	Ddx3y
								100504173	Gm15466
								56224	Tspan5
								26908	Eif2s3y
								100503605	Hbb-bs
								52028	Bbs1
								19139	Prps1
								21917	Tmpo
								56375	B4galt4
								215653	Rassf2
								16527	Kcnk3
								11687	Alox15
								56543	Kcnd3
								320678	Iffo1
								280411	Lix1l
								268445	Ankrd13b
								110074	Dut
								116838	Rims2
								110075	Bmp3

## Sheet: Figure 3g
Figure 3g
	Number of villi per 100 μm
	Prox		Mid		Distal
	Vehicle	PORCNi	Vehicle	PORCNi	Vehicle	PORCNi
	30.5526	10.0199	24.3593	18.2826	8.17173	1.15387
	19.0998	12.9658	32.5198	19.2548	9.75512	4.00396
	24.3788	15.5793	32.7413	16.8677	12.1174	1.48683

## Sheet: Figure 3i
Figure 3i
	Mesenchymal depth (μm)
	PROX						MID						DIST
	CTRL			PORCNi			CTRL			PORCNi			CTRL			PORCNi
	1	2	3	1	4	3	1	2	3	2	3	4	1	2	3	1	4	3
1	54.29	52.05	52.5	55.59	18.15	52.87	54.81	27.65	27.88	52.32	57.34	38.62	60.07	80.12	65.13	31.58	37.4	31.16
2	53.24	31.68	24.15	41.77	50.62	51.9	34.44	49.57	40.36	31.89	33.42	46.51	66.38	70.93	83.84	28.71	29.56	38.84
3	57.49	52.39	37.08	51.36	41.19	44.47	54.81	28.41	42.95	53.76	37.01	49.52	86.3	63.36	77.38	30.14	44.25	33.68
4	57.49	46.78	28.88	46.53	57.76	52.2	38.83	37.34	34	33.32	47.91	30.57	66.9	64.89	56.47	29.73	40.72	39.81
5	71.05	62.98	49.3	38.91	31.45	54.6	42.86	25.63	30.06	54.76	38.34	31.7	76.61	56.91	59.19	32.52	46.15	34.9
6	50.1	37.17	29.97	46.36	61.98	46.44	39.28	47.73	44.59	42.28	28.97	24.25	83.84	56.91	70.21	32.16	41.26	46.56
7	71.38	67.75	46.89	43.57	19.2	26.72	78.85	35.87	27.58	46.43	24.17	50.34	70.09	52.85	72.48	42.17	40.28	40.14
8	59.68	46.25	30.58	40.05	53.62	58.45	23.33	41.99	68.48	26.89	34.94	38.25	85.47	62.18	70.39	39.22	41.57	59.09
9	60.16	49.06	28.82	46.33	16.01	44.68	47.9	27.88	27.8	49.44	35.35	37.81	59.7	39.75	61.97	50.42	41.46	43.5
10	55.15	46.68	35.22	43.44	50.93	48.22	34.84	48.07	51.88	32.43	29.05	51.42	82.59	49.62	81.91	43.8	38.94	52.68
11	64.31	22.63	39.76	51.75	49.67	39.27	35.42	29.73	33.35	35.75	27.98	32	61.06	66.56	67.74	45.82	42.6	35.45
12	57.76	40.85	24.66	50.99	39.06	45.3	23.38	50.1	60.58	36.52	36.36	35.9	81.63	65.77	69.12	40.13	43.54	56.16
13	68.39	44.21	60.46	35.49	28.98	50.1	43.04	36.46	24.57	34.33	34.59	41.16	66.85	76.21	69.74	39.71	43.27	37.98
14	55.41	53.63	33.57	49.83	44.33	50.08	48.01	56.02	48.27	32.82	49.1	28.06	91.08	71.83	62.03	36.47	47.03	46.55
15	77.68	41.93	31.68	62.49	24.93	55.39	56.91	34.39	28.71	42.03	23.09	28.99	68.48	95.36	101.7	46.28	44.91	41.97
16	51	47.62	50.07	38.59	56.36	63.76	25.25	49.66	52.5	22.31	34.23	53.17	82.69	64.85	55.01	42.11	39.76	45.56
17	68.03	30.55	48.01	65.51	28.88	37.88	56.76	42.06	27.45	49.08	20.45	31.47	61.49	63.97	56.32	47.14	50.51	41.63
18	63.23	28.75	40.04	41.13	38.21	55.29	31.71	45.54	54.88	18.63	33.69	36.56	80.72	65.53	64.36	46.23	30.58	39.32
19	55.64	29.1	55.23	42.89	29.9	35.03	47.47	44.13	24.08	51.11	31.52	36.09	75.15	65.38	78.24	56.92	43.91	56.96
20	67.2	43.49	32.89	59.73	50.46	65.37	29.06	49.53	53.52	25.61	34.96	28.57	54.12	63.88	73.97	56.56	26.64	37.85
	60.934	43.7775	38.988	47.6155	39.5845	48.901	42.348	40.388	40.1745	38.5855	34.6235	37.548	73.061	64.843	69.86	40.891	40.717	42.9895	AVERAGE

## Sheet: Figure 4b
Figure 4b
Gene lists (GeneID and Symbol) used for Euler Diagrams
Dist_vs_Prox_EpCAM_up	Dist_vs_Prox_EpCAM_up		Dist_Ctrl_vs_Dist_PORCNi_down	Dist_Ctrl_vs_Dist_PORCNi_down
GeneID	Symbol		GeneID	Symbol
497097	Xkr4		14160	Lgr5
170829	Tram2		11551	Adra2a
70676	Gulp1		18508	Pax6
212712	Satb2		14183	Fgfr2
329160	9130024F11Rik		67122	Nrarp
98496	Pid1		20255	Scg3
320311	Rnf152		67260	Cers4
12043	Bcl2		69047	Atp2c2
319901	Dsel		76960	Bcas1
210356	Nckap5		214189	Scgn
20668	Sox13		12890	Cplx2
100043261	Gm4322		20541	Slc8a1
19731	Rgl1		67405	Nts
17970	Ncf2		16535	Kcnq1
16782	Lamc2		231760	Rimbp2
78255	Ralgps2		246086	Onecut3
103967	Dnm3		100042856	Gm4070
71592	Pogk		26971	Pla2g2f
665574	Gm7694		11803	Aplp1
269152	Kif26b		16001	Igf1r
320404	Itpkb		74558	Gvin1
96935	Susd4		18708	Pik3r1
19250	Ptpn14		77700	9130208D14Rik
16510	Kcnh1		14706	Gng4
22634	Plagl1		668139	Gm8995
378431	Txlnb		11921	Atoh1
404634	H2afy2		20254	Scg2
14317	Ftcd		12876	Cpe
12365	Casp14		140559	Igsf8
12798	Cnn2		17311	Kitl
14708	Gng7		110639	Prps2
58250	Chst11		53626	Insm1
216225	Slc5a8		20287	Sct
20186	Nr1h4		13389	Dll3
216227	Slc17a8		18088	Nkx2-2
71207	Nudt4		63959	Slc29a1
67405	Nts		208166	Gm609
380660	Acss3		16590	Kit
108030	Lin7a		503491	Defa24
14160	Lgr5		230145	Galnt12
15364	Hmga2		16392	Isl1
320398	Lrig3		11826	Aqp1
140703	Emid1		20308	Ccl9
14394	Gabra1		11891	Rab27a
14401	Gabrb2		98741	Kcnb2
319767	Atp10b		11878	Arx
380694	Ccnjl		21333	Tac1
16204	Fabp6		69983	Sis
17883	Myh3		14009	Etv1
16499	Kcnab3		19122	Prnp
80515	Rnf227		244579	Tox3
116972	Fam57a		631797	Fer1l6
66601	Tmigd1		237806	Dnah9
20500	Slc13a2		665270	Plb1
18126	Nos2		236781	Gpr119
56405	Dusp14		260298	Fev
15417	Hoxb9		67295	Rab3c
15416	Hoxb8		15901	Id1
15415	Hoxb7		434223	Gm1966
15414	Hoxb6		240690	St18
15410	Hoxb3		104886	Rab15
19049	Ppp1r1b		14587	Gfra3
66599	Rdm1		212531	Sh3bgrl2
217212	Pyy		333424	A4gnt
77097	Tanc2		12293	Cacna2d1
12006	Axin2		77629	Sphkap
53860	2009-09-01		319924	Apba1
268527	Greb1		17863	Myb
236366	5730507C01Rik		381677	Vgf
108089	Rnf144a		140474	Muc4
20666	Sox11		100504230	AU020206
12810	Coch		23871	Ets1
18755	Prkch		545192	Baiap3
217738	Ism2		15445	Hpd
71349	5430427M07Rik		13143	Dapk2
74521	Ppp4r4		68166	Spire1
217935	Wdr60		58869	Pex5l
218038	Amph		56175	Bace2
218203	Mylip		15903	Id3
20963	Syk		665927	Gm7849
14186	Fgfr4		100038927	Defa30
12950	Hapln1		668108	Gm8979
218461	Pde8b		17690	Msi1
71816	Rnf180		68725	1110032F04Rik
100862064	NA		18548	Pcsk1
666890	NA		432800	Gm5454
100862069	NA		68891	Cd177
100040880	Gm3020		19735	Rgs2
100040897	Gm3029		319478	Cxxc4
545007	Gm5796		19276	Ptprn2
554327	2610042L04Rik		67155	Smarca2
100169868	Gm3173		12443	Ccnd1
100041262	Gm3239		20927	Abcc8
666800	Gm8297		19049	Ppp1r1b
100041374	Gm3298		233079	Ffar2
100038847	Gm10406		171286	Slc12a8
100041874	Gm3558		30051	Spdef
93732	Acox2		192775	Kcnh6
218763	Lrrc3b		12395	Runx1t1
72993	Appl1		19275	Ptprn
11752	Anxa8		13134	Dach1
70045	2610528A11Rik		104383	Rcor2
70561	Txndc16		320995	Rfx6
67419	Armh4		18012	Neurod1
213019	Pdlim2		101202	Hepacam2
271221	Rubcnl		18506	Pax4
108670	Epsti1		12006	Axin2
16597	Klf12		13236	Defa25
75409	Slitrk5		626682	Defa28
23888	Gpc6		13237	Defa3
67041	Oxct1		26918	Ern2
13132	Dab2		51801	Ramp1
223433	Otulinl		100041811	Defa27
56274	Stk3		14401	Gabrb2
107587	Osr2		23855	Defa17
100038735	Gm10384		16918	Mycl
18383	Tnfrsf11b		727720	Defa-ps1
75475	Oplah		319482	9530053A07Rik
100504191	Gm16576		665956	Gm7861
69291	1700001L05Rik		16206	Lrig1
66871	Cpne8		23919	Insl5
239606	Slc2a13		58994	Smpd3
239647	Pced1b		233332	Adamts17
56233	Hdac7		382097	Gm1123
16421	Itgb7		668128	Gm8989
19411	Rarg		15931	Ids
30060	Meltf		20609	Sstr5
15163	Hcls1		12933	Crmp1
117606	Boc		381270	2004-03-01
12837	Col8a1		244810	AW551984
268902	Robo2		497114	Defa23
224344	Rbm11		13226	Defa31
54420	Cldn8		214240	Disp2
26559	Hunk		53618	Fut8
56173	Cldn14		19736	Rgs4
20519	Slc22a3		14422	B4galnt2
69814	Prss32		320365	Fry
20609	Sstr5		26427	Creb3l1
320187	E230001N04Rik		78284	Creb3l4
433091	Pnpla1		80976	Syt13
12263	C2		207728	Pde2a
18010	Neu1		328643	Vwa5b2
433102	Sfta2		52033	Pbk
224792	Adgrf5		12652	Chga
17287	Mep1a		12531	Cdc25b
224860	Plcl2		17754	Map1a
66443	Tnfaip8l1		219134	Shisa2
320858	L3mbtl4		17756	Map2
381122	Capn13		12934	Dpysl2
213575	Dync2li1		12494	Cd38
77057	Ston1		50876	Tmod2
26410	Map3k8		12316	Aspm
381157	Greb1l		320007	Sidt1
11829	Aqp4		74551	Pck2
170459	Stard4		72077	Gcnt3
269016	Sh3rf2		69784	1500009L16Rik
71373	Prr16		16612	Klk1
19038	Ppic		58991	Ghrl
12590	Cdx1		234214	Sorbs2
14680	Gnal		15376	Foxa2
107029	Me2		229927	Clca3b
12405	Cbln2		19126	Prom1
56708	Clcf1		110648	Lmx1a
240518	Peli3		16514	Kcnj11
381204	Naaladl1		26365	Ceacam1
64381	Ms4a8a		16500	Kcnb1
381217	Fam189a2		233878	Sez6l2
240595	Kcnv2		229722	5330417C22Rik
13380	Dkk1		11775	Ap3b2
52024	Ankrd22		114679	Selenom
76630	Stambpl1		236798	Adgrg4
107221	Ffar4		74525	Fam234b
66673	Sorcs3		64074	Smoc2
14007	Celf2		211961	Asxl3
65969	Cubn		242505	Rasef
22352	Vim		20269	Scn3a
68846	Rnf208		17178	Fxyd3
227632	Kcnt1		73914	Irak3
14299	Ncs1		234857	Spire2
77996	Cutal		20440	St6gal1
74016	Phf19		21990	Tph1
22029	Traf1		20216	Acsm3
15139	Hc		207227	Stxbp5l
14526	Gcg		93834	Peli2
15437	Hoxd8		97998	Deptor
15434	Hoxd3		227120	Plcl1
15436	Hoxd4		105827	Amigo2
241494	Zfp385b		76408	Abcc3
21788	Tfpi		13992	Khdrbs3
72446	Prr5l		50528	Tmprss2
13661	Ehf		19672	Rcn1
20192	Ryr3		20192	Ryr3
271844	Pla2g4f		26945	Tpsg1
20322	Sord		227632	Kcnt1
59010	Sqor		73804	Kif2c
19261	Sirpa		14169	Fgf14
433485	Syndig1		103988	Gck
94212	Pag1		66289	Mptx1
14013	Mecom		26367	Ceacam2
211666	Mgst2		215707	Ccdc92
18645	Pfn2		241727	Snph
329650	Med12l		20745	Spock1
109222	Rarres1		70536	Qpct
70652	Tmem144		100862174	NA
68659	Fam198b		215384	Fcgbp
54635	Pdgfc		277414	Trp53i11
14161	Fga		12161	Bmp6
110135	Fgb		20496	Slc12a2
18008	Nes		353211	Prune2
194126	Mtmr11		26559	Hunk
242125	Mab21l3		16525	Kcnk1
229672	Bcl2l15		68481	Mpzl1
19260	Ptpn22		20661	Sort1
329739	Fam102b		11749	Anxa6
57257	Vav3		56742	Psrc1
71481	Alpk1		213573	Cracr2b
211550	Tifa		223433	Otulinl
18741	Pitx2		329178	Unc80
13809	Enpep		14115	Fbln2
71519	Cyp2u1		54141	Spag5
16911	Lmo4		404545	Ano7
69219	Ddah1		13884	Ces1c
107869	Cth		13822	Epb41l2
76131	Depdc1a		237847	Rtn4rl1
68151	Wls		80797	Clca3a2
242297	Fam110b		94214	Spock2
252838	Tox		14025	Bcl11a
14595	B4galt1		12810	Coch
11832	Aqp7		75209	Sv2c
329828	AI464131		78784	Celf3
384009	Glipr2		233571	P2ry6
269529	Fbxo10		11539	Adora1
11641	Akap2		228730	Kiz
16552	Kif12		12374	Casr
230459	Cyp2j13		74284	1700086L19Rik
320508	Cachd1		214931	Fbxl16
23919	Insl5		12424	Cck
100102	Pcsk9		80718	Rab27b
66805	Tspan1		14343	Fut1
74464	Zswim5		215387	Ncaph
68180	Hyi		104009	Qsox1
68625	Cfap57		77574	Tcaf1
14915	Guca2a		382018	Unc13a
14620	Gjb3		218977	Dlgap5
53608	Map3k6		29820	Tnfrsf19
16765	Stmn1		24012	Rgs7
72754	Arhgef10l		30935	Tor3a
74202	Fblim1		18300	Oit1
329993	Gm438		269831	Tspan12
195531	Zfp982		52150	Kcnk6
269608	Plekhg5		108000	Cenpf
56226	Espn		72160	Tmem163
66469	Fam213b		18481	Pak3
12571	Cdk6		80914	Uck2
242819	Rundc3b		229841	Cenpe
18671	Abcb1a		70974	Pgm2l1
18669	Abcb1b		56508	Rapgef4
20348	Sema3c		70638	Fam189a1
20423	Shh		14702	Gng2
654796	9530036O11Rik		76464	Knl1
56874	Rnf32		66532	Rep15
231148	Ablim2		69202	Ptms
70292	Afap1		66805	Tspan1
81840	Sorcs2		17345	Mki67
68525	Evc2		60597	Mapk8ip2
14181	Fgfbp1		66214	Rgcc
74318	Hopx		16367	Irs1
231396	Ugt2b36		17968	Ncam2
54403	Slc4a4		215690	Nav1
13874	Ereg		269116	Nfasc
21814	Tgfbr3		14427	Galr1
100504007	Gm15787		381157	Greb1l
433940	Fam222a		12323	Camk2b
319616	5930412G12Rik		380924	Olfm4
93897	Fzd10		106582	Nrm
243277	Adgrd1		20607	Sstr3
666339	Muc3		27062	Cadps
19085	Prkar1b		233081	Ffar1
14086	Fscn1		110033	Kif22
68895	Rasl11a		229302	Tm4sf4
21789	Tfpi2		12837	Col8a1
66066	Gng11		14199	Fhl1
13426	Dync1i1		26934	Racgap1
330267	Thsd7a		81840	Sorcs2
16543	Mdfic		26887	Chst4
317758	Gimap9		56526	2006-09-01
54722	Gsdme		319767	Atp10b
232023	Vopp1		330863	Trim67
232035	Ccser1		83671	Sytl2
54486	Hpgds		21786	Tff3
11746	Anxa4		228858	Gdap1l1
58182	Prokr1		71994	Cnn3
52163	Camk1		246317	Neto1
57890	Il17re		21960	Tnr
213391	Rassf4		71461	Ptk7
330406	B4galnt3		237504	Rassf9
109246	Tspan9		18039	Nefl
21679	Tead4		233406	Prc1
60345	Nrip2		109212	Pimreg
243659	Styk1		20446	St6galnac2
232431	Gprc5a		16571	Kif4
232441	Rerg		209737	Kif15
17537	Meis3		72297	B3gnt3
434130	Ccdc8		15904	Id4
26365	Ceacam1		17831	Muc2
26367	Ceacam2		12583	Cdo1
26362	Axl		70466	Ckap2l
66065	Hsd17b14		12428	Ccna2
170711	Otud7a		58226	Cacna1h
545975	Cers3		107373	Fam111a
116904	Alpk3		104175	Sbk1
76453	Prss23		24046	Scn11a
109264	Me3		22352	Vim
14276	Folr2		51944	Knstrn
244198	Olfml1		76131	Depdc1a
20947	Swap70		17932	Myt1
16409	Itgam		71988	Esco2
17314	Mgmt		20731	Spink4
13593	Ebf3		246293	Klhl8
330671	B4galnt4		15377	Foxa3
100038419	E330027M22Rik		381293	Kif14
20494	Slc10a2		53313	Atp2a3
434280	Sox1ot		20394	Scg5
19414	Rasa3		231532	Arhgap24
353320	Defb37		75697	C2cd4b
634825	Gm14851		16403	Itga6
13218	Defa29		73647	Capn9
100505096	Defa33		13838	Epha4
665927	Gm7849		80986	Ckap2
68009	Defa20		238455	Macc1
100041890	Defa32		246104	Rhbdl3
665956	Gm7861		328232	Gfod1
353310	Zfp703		26875	Pclo
66234	Msmo1		330409	Cecr2
16795	Large1		14609	Gja1
100126034	Gm10644		207521	Dtx4
74337	Palm3		78908	Igsf3
68119	Cmtm3		14456	Gas6
75687	Ripor1		118453	Mmp28
244654	Mtss1l		20877	Aurkb
74032	Sdr42e1		216616	Efemp1
234839	Piezo1		14581	Gfi1
75747	Sesn3		386753	Dbpht2
235106	Ntm		319984	Jph4
244864	Layn		211389	Suox
13070	Cyp11a1		15484	Hsd11b2
270163	Myo9a		13400	Dmpk
21887	Tle3		237253	Lrp11
74090	Paqr5		236899	Pcyt1b
56741	Igdcc4		93897	Fzd10
19289	Igdcc3		16370	Irs4
76459	Car12		58222	Rab37
70549	Tln2		23792	Adam23
26944	Tinag		23795	Agr2
22038	Plscr1		107934	Celsr3
26432	Plod2		67203	Nde1
68861	1190002N15Rik		20604	Sst
235534	Pxylp1		384009	Glipr2
272636	Esyt3		230868	Igsf21
16779	Lamb2		78925	Srd5a1
24046	Scn11a		107607	Nod1
17161	Maoa		12288	Cacna1c
21857	Timp1		70561	Txndc16
56774	Slc6a14		230098	Arhgef39
67455	Klhl13		18132	Notch4
236781	Gpr119		19366	Rad54l
751866	Kis2		16848	Lfng
208748	Prrg3		17470	Cd200
57385	P2ry4		227059	Slc39a10
12212	Chic1		21973	Top2a
107528	Magee1		54485	Dll4
58861	Cysltr1		17912	Myo1b
69693	Pof1b		12570	Cdk5r2
93837	Dach2		56546	Sec1
76219	Arxes1		72599	Pdia5
406217	Bex4		11307	Abcg1
66684	Tceal8		239217	Kctd12
331532	Tceal5		386454	Rnf39
19716	Bex1		23844	Clca1
22381	Tceal9		237886	Slfn9
12070	Bex3		56527	Mast1
102871	D330045A20Rik		15416	Hoxb8
66240	Kcne1l		381822	Lockd
210297	Lrch2		71998	Slc25a35
170744	Tlr8		75426	Igfbpl1
			320352	Lrrc31
			330953	Hcn4
			17760	Map6
			74318	Hopx
			77669	Arhgef38
			94353	Hmgn3
			209837	Slc38a5
			18817	Plk1
			100503043	Armcx4
			13388	Dll1
			68743	Anln
			22701	Zfp41
			23943	Esyt1
			100710	Pds5b
			217316	Slc16a5
			234155	Mboat4
			237887	Slfn10-ps
			20419	Shcbp1
			12236	Bub1b
			24004	Rai2
			11829	Aqp4
			224273	Crybg3
			56838	Ccl28
			241289	Ppp1r26
			217843	Unc79
			72821	Scn2b
			100502766	Kifc1
			12449	Ccnf
			228564	Frmd5
			56533	Rgs17
			14344	Fut2
			13723	Emb
			208628	Kntc1
			17250	Abcc1
			18751	Prkcb
			330267	Thsd7a
			234515	Inpp4b
			17110	Lyz1
			17173	Ascl2
			15944	Irgm1
			76380	Cep112
			171212	Galnt10
			22036	Traip
			26909	Exo1
			277396	Klhl23
			67121	Mastl
			100503366	Gm19658
			51799	Rundc3a
			217212	Pyy
			170799	Rtkn2
			17279	Melk
			20305	Ccl6
			18383	Tnfrsf11b
			14526	Gcg
			54392	Ncapg
			66953	Cdca7
			21463	Tcp11
			70099	Smc4
			54354	Rassf5
			102693	Phldb1
			16622	Klk1b5
			67052	Ndc80
			21401	Tcea3
			319616	5930412G12Rik
			210035	Nemp1
			30785	Cttnbp2
			12709	Ckb
			12615	Cenpa
			234396	Ankle1
			54725	Cadm1
			218581	Depdc1b
			28240	Trpm2
			22271	Upp1
			94092	Trim16
			330450	Far2
			330166	Miat
			234258	Neil3
			14829	Grpr
			14681	Gnao1
			66977	Nuf2
			240332	Slc6a7
			277939	C2cd3
			17876	Myef2
			230979	Tnfrsf14
			68298	Ncapd2
			100126243	A030001D20Rik
			69993	Chn2
			19348	Kif20a
			70762	Dclk2
			67709	Reg4
			12704	Cit
			13491	Drd4
			338365	Slc41a2
			404634	H2afy2
			218820	Zfp503
			72415	Sgo1
			12534	Cdk1
			20356	Sema5a
			224093	Fam43a
			238330	Irf2bpl
			213391	Rassf4
			208836	Fanci
			16765	Stmn1
			12297	Cacnb3
			14191	Fgr
			16551	Kif11
			20977	Syp
			231014	9330182L06Rik
			71691	Pnmal1
			239318	Plcxd3
			13841	Epha7
			21817	Tgm2
			11988	Slc7a2
			12576	Cdkn1b
			11601	Angpt2
			108907	Nusap1
			264134	Ttc26
			56702	Hist1h1b
			18040	Nefm
			11514	Adcy8
			54153	Rasa4
			22415	Wnt3
			71819	Kif23
			12286	Cacna1a
			235086	Igsf9b
			227358	Erfe
			21983	Tpbg
			229473	Tmem131l
			404710	Iqgap3
			16598	Klf2
			330812	Rnf150
			72776	Sass6
			15114	Hap1
			76884	Cyfip2
			102657	Cd276
			11600	Angpt1
			18767	Pkia
			67967	Pold3
			18514	Pbx1
			100505096	Defa33
			14464	Gata5
			381306	BC055324
			68895	Rasl11a
			29856	Smtn
			54563	Nup210
			214791	Sertad4
			22137	Ttk
			107448	Unc5a
			71373	Prr16
			16511	Kcnh2
			217216	BC030867
			12235	Bub1
			319480	Itga11
			20701	Serpina1b
			12484	Cd24a
			106344	Rfc4
			15366	Hmmr
			18011	Neurl1a
			20514	Slc1a5
			226409	Zranb3
			68009	Defa20
			57265	Fzd2
			18007	Neo1
			20702	Serpina1c
			20614	Snap25
			16438	Itpr1
			12722	Clca3a1
			19726	Rfx3
			20822	Trove2
			70025	Acot7
			20703	Serpina1d
			320106	Slc38a11
			12021	Bard1
			100043609	Gm14207
			58235	Nectin1
			20700	Serpina1a
			13417	Dnah8
			58909	Fam13a
			108672	Zdhhc15
			56150	Mad2l1
			67824	Nmral1
			117606	Boc
			434128	Pnmal2
			57442	Kcne3
			107995	Cdc20
			108671	Dnajc9
			226999	Slc9a2
			14777	Gpx2-ps1
			71354	Wdr31
			68010	Bambi
			74007	Btbd11
			97165	Hmgb2
			109791	Clps
			17389	Mmp16
			236930	Ercc6l
			207474	Kctd12b
			71085	Arhgap19
			13661	Ehf
			13385	Dlg4
			100041480	Gm9833
			18080	Nin
			195727	Nhs
			14419	Gal
			65960	Twsg1
			432582	Ccdc92b
			69863	Ttc39b
			12649	Chek1
			234915	Cep126
			211651	Fancd2
			225845	Pla2g16
			70218	Kif18b
			12958	Cryba2
			72685	Dnajc6
			628431	Hmgb1-rs17
			24110	Usp18
			12064	Bdnf
			100041890	Defa32
			78733	Troap
			26364	Adgre5
			65964	Map3k20
			94176	Dock2
			18974	Pole2
			237397	C2cd4c
			23834	Cdc6
			20133	Rrm1
			66861	Dnajc10
			75216	Cep128
			12653	Chgb
			381812	Cracr2a
			668359	Gm9125
			66570	Cenpm
			13846	Ephb4
			240427	Setbp1
			320204	Etfbkmt
			14776	Gpx2
			107227	Macrod1
			233529	Kctd14
			93706	Pcdhgc3
			26946	Trpc7
			20677	Sox4
			19679	Pitpnm2
			75429	Fam183b
			57385	P2ry4
			223864	Rapgef3
			14181	Fgfbp1
			26382	Fgd2
			240641	Kif20b
			14675	Gna14
			52857	Gramd1a
			69885	Aunip
			270672	Map3k15
			219114	Ska3
			69590	Gpx8
			78334	Cdk19
			16519	Kcnj3
			12190	Brca2
			52679	E2f7
			75317	Parpbp
			228421	Kif18a
			665928	NA
			18111	Nnat
			16859	Lgals9
			20512	Slc1a3
			13848	Ephb6
			71893	Noxo1
			72119	Tpx2
			26565	Pla2g10
			140481	Man2a2
			320360	Ric3
			224090	Tmem44
			223697	Sun2
			244757	Glb1l2
			68026	Pclaf
			12287	Cacna1b
			546336	Prrg1
			93694	Clec2d
			73449	1700066B19Rik
			268697	Ccnb1
			21858	Timp2
			217946	Cdca7l
			68612	Ube2c
			20350	Sema3f
			15572	Elavl4
			243529	H1fx
			75974	Dock11
			20840	Stac
			217517	Stxbp6
			100039795	Ildr2
			66468	Ska1
			17393	Mmp7
			68617	Mtcl1
			235406	Snx33
			65254	Dpysl5
			50709	Hist1h1e
			12386	Ctnna2
			69675	Pxdn
			72107	Dscc1
			545555	Gm5853
			22750	Zfp9
			68549	Sgo2a
			29810	Bag3
			100169874	Gm11110
			54418	Fmn2
			233067	Lrfn3
			114663	Impa2
			80297	Sptbn4
			15893	Ica1
			213417	Klhdc8a
			100689	Spon2
			110596	Arhgef28
			238328	Vash1
			109222	Rarres1
			27359	Sytl4
			245631	Mum1l1
			14270	Srgap2
			68075	Lurap1
			20605	Sstr1
			71586	Ifih1
			171168	Acer1
			217333	Trim47
			72301	Shisal1
			58186	Rad18
			18973	Pole
			17865	Mybl2
			16560	Kif1a
			57257	Vav3
			666514	Gm13160
			217653	Mis18bp1
			68014	Zwilch
			15275	Hk1
			224171	Cip2a
			107586	Ovol2
			20704	Serpina1e
			71206	Katnal2
			58243	Nap1l5
			319804	Glt1d1
			53883	Celsr2
			56233	Hdac7
			381122	Capn13
			239650	Ccdc184
			72507	Dzip1l
			26611	Rcn2
			103841	Cuedc1
			71876	Cenpu
			70575	Gfod2
			19280	Ptprs
			622434	Arhgef26
			21938	Tnfrsf1b
			270906	Prr11
			243753	Slc23a4
			74645	Tent5c
			239157	Pnma2
			215772	Adgb
			270084	Lpcat2
			233876	Hirip3
			224454	Zdhhc14
			380916	Lrch1
			382406	Poc1b
			68099	Fam92a
			211378	6720489N17Rik
			70892	Ttll7
			233080	Ffar3
			218454	Lhfpl2
			66993	Smarcd3
			21345	Tagln
			242721	Klhdc7a
			100047671	Gm17783
			252838	Tox
			15331	Hmgn2
			140577	Ankrd6
			666390	Gm13237
			217558	G2e3
			100041490	Gm20875
			170711	Otud7a
			223970	Rmi2
			14585	Gfra1
			72709	C1qtnf6
			434175	Ccnb1-ps
			23888	Gpc6
			407790	Ndufa4l2
			23972	Papss2
			104732	Tedc1
			56419	Diaph3
			18824	Plp2
			66949	Trim59
			16570	Kif3c
			209773	Dennd2a
			268902	Robo2
			19249	Ptpn13
			12544	Cdc45
			73884	Zdbf2
			19711	Resp18
			78748	Rassf10
			18968	Pola1
			17773	Mtnr1a
			19885	Rorc
			14756	Gpld1
			667284	Gm8556
			67141	Fbxo5
			217125	Samd14
			268465	Eme1
			16728	L1cam
			70779	Prdm5
			18575	Pde1c
			319565	Syne2
			243780	E330009J07Rik
			210573	Tmem151b
			29811	Ndrg2
			56320	Dbn1
			67731	Fbxo32
			320027	Fstl4
			619295	Lrp8os2
			78308	Gpr108
			232943	Klc3
			16008	Igfbp2
			18798	Plcb4
			14426	Galnt4
			12566	Cdk2
			320405	Cadps2
			277973	Slc9a5
			11486	Ada
			216148	Shc2
			320078	Olfml2b
			210044	Adcy2
			216613	Ccdc85a
			11811	Apobec2
			12532	Cdc25c
			54712	Plxnc1
			19088	Prkar2b
			23797	Akt3
			57342	Parva
			18186	Nrp1
			14545	Gdap1
			17869	Myc
			76820	Fam49a
			319581	Xkr5
			171170	Mbnl3
			77605	H2afv
			12442	Ccnb2
			26366	Ceacam10
			105988	Espl1
			58212	Srrm3
			17121	Mxd3
			20965	Syn2
			330814	Adgrl1
			77782	Polq
			666351	Gm13232
			666474	Gm13167
			67849	Cdca5
			56464	Ctsf
			217169	Tns4
			245670	Rragb
			59036	Dact1
			268739	Arhgef40
			17245	Mdm1
			15234	Hgf
			214901	Chtf18
			24084	Tekt2
			16010	Igfbp4
			108686	Ccdc88a
			56050	Cyp39a1
			66873	Tril
			110095	Pygl
			239530	Gpr20
			20475	Six5
			245020	Slc35g2
			106795	Tcf19
			83815	Cenpq
			54426	Hgfac
			104099	Itga9
			19361	Rad51
			17475	Mpdz
			19891	Rpa2
			12189	Brca1
			93703	Pcdhgb6
			230779	Serinc2
			72634	Tdrkh
			13618	Ednrb
			329877	Dennd4c
			16616	Klk1b21
			14607	Gip
			18768	Pkib
			11925	Neurog3
			16450	Jag2
			26422	Nbea
			16521	Kcnj5
			269437	Plch1
			12505	Cd44
			67416	Armcx2
			23985	Slc26a4
			109700	Itga1
			104582	Rprml
			243362	Stard13
			208820	Triqk
			217692	Sipa1l1
			21414	Tcf7
			14735	Gpc4
			14133	Fcna
			100503974	NA
			15242	Hhex
			20660	Sorl1
			16574	Kif5c
			12638	Cftr
			13048	Cux2
			246728	Oas2
			19219	Ptger4
			19725	Rfx2
			494448	Cbx6
			75906	Fam184a
			239368	Erich5
			208943	Myo5c
			74186	Ccdc3
			319352	Pianp
			14958	H1f0
			20354	Sema4d
			52276	Cdca8
			232313	Gxylt2
			231214	Cc2d2a
			20873	Plk4
			13120	Cyp4b1
			23969	Pacsin1
			18971	Pold1
			18140	Uhrf1
			57441	Gmnn
			20286	Zc3h7b
			16580	Kifc5b
			70796	Zdhhc1
			76854	Gper1
			382571	Kcnf1
			77022	2700099C18Rik
			665386	Gm7614
			192216	Tmem47
			12390	Cav2
			66443	Tnfaip8l1
			66995	Zcchc18
			104445	Cdc42ep1
			225207	Zfp521
			20975	Synj2
			211468	Kcnh8
			14211	Smc2
			319156	Hist1h4d
			241175	Cntnap5b
			381280	Hjurp
			64085	Clstn2
			13445	Cdk2ap1
			60510	Syt9
			209334	Gen1
			70454	Cenpl
			270049	Galntl6
			232664	Ccdc136
			102124	Enkd1
			19183	Psmc3ip
			71310	Tbc1d9
			11785	Apbb1
			23959	Nt5e
			19296	Pvt1
			665181	Gm11964
			67701	Wfdc2
			68539	Tmem109
			231503	Tmem150c
			16425	Itih2
			20448	St6galnac4
			68519	Eml1
			72386	2610035D17Rik
			12889	Cplx1
			243931	Tshz3
			66514	Asrgl1
			66131	Tipin
			15874	Iapp
			59056	Evc
			623453	Gm13669
			68259	Ift80
			98415	Nucks1
			380698	Obscn
			66634	Mcm8
			58227	Fam184b
			72155	Cenpn
			18489	Reg3b
			80838	Hist1h1a
			16319	Incenp
			106878	Smim3
			26408	Map3k5
			214922	Slc39a2
			22355	Vipr2
			67729	Mansc1
			232334	Vgll4
			626870	Gm11992
			15444	Hpca
			170772	Glcci1
			52589	Ncald
			57764	Ntn4
			21808	Tgfb2
			14012	Mpzl2
			329934	Foxo6
			60530	Fignl1
			14296	Frat1
			232288	Frmd4b
			320706	Soga1
			54132	Pdlim1
			338349	Cntln
			74747	Ddit4
			110789	Adgrv1
			243963	Zfp473
			14369	Fzd7
			319150	Hist1h3b
			104111	Adcy3
			50769	Atp8a2
			14733	Gpc1
			108015	Chrnb4
			53605	Nap1l1
			19099	Mapk8ip1
			100038419	E330027M22Rik
			18484	Pam
			329482	Dcdc5
			72125	Amer2
			102941	B630019K06Rik
			13605	Ect2
			12739	Cldn3
			66442	Spc25
			58859	Efemp2
			20963	Syk
			330323	Mindy4
			100862258	Gm21596
			235611	Plxnb1
			73010	Gpr22
			69441	1700023F06Rik
			102920	Cenpi
			26886	Cenph
			56449	Ybx3
			22154	Tubb5
			665033	Col6a5
			236285	Lancl3
			319149	Hist1h3d
			69270	Gins1
			621893	Hist2h2ab
			268930	Pkmyt1
			78303	Hist3h2ba
			72691	Calhm2
			286942	Kif19a
			18530	Pcdh8
			319154	Hist2h3b
			72500	Ier5l
			21335	Tacc3
			54598	Calcrl
			74107	Cep55
			332397	Nanos1
			20167	Rtn2
			58242	Nudt11
			72401	Slc43a1
			384569	Nova2
			210622	Pamr1
			83383	Tfap4
			76263	Gstk1
			234889	Gucy1a2
			277010	Marveld1
			231946	Fam221a
			117148	Necab2
			243277	Adgrd1
			14049	Eya2
			24051	Sgcb
			15426	Hoxc8
			208084	Pif1
			212326	Fam149a
			93713	Pcdhga5
			72151	Rfc5
			20720	Serpine2
			93715	Pcdhga7
			245827	Fat2
			100417829	Gm17757
			497097	Xkr4
			100417831	Gm18853
			93714	Pcdhga6
			59012	Moxd1
			54667	Atp8b2
			73338	Itpripl1
			241919	Slc7a14
			269224	Pask
			17305	Mfng
			77569	Limch1
			30963	Hacd1
			226075	Glis3
			75564	Rsph9
			12527	Cd9
			16502	Kcnc1
			60411	Cenpk
			11656	Alas2
			432530	Adcy1
			11482	Acvrl1
			29870	Gtse1
			100861925	NA
			78749	Filip1l
			17427	Mns1
			73916	Ift57
			211924	Dsg1c
			106618	Wdr90
			108030	Lin7a
			330173	2610524H06Rik
			93704	Pcdhgb7
			114142	Foxp2
			97114	Hist2h3c2
			69310	Pacrg
			69834	Rab43
			547176	Zc3h12b
			15077	Hist2h3c1
			207213	Tdpoz1
			74571	Kcnk16
			360198	Hist1h3a
			208431	Shroom4
			78755	Fam122b
			12805	Cntn1
			70355	Gprc5c
			67739	Slc48a1
			12767	Cxcr4
			225995	D030056L22Rik
			319148	Hist1h3c
			16981	Lrrn3
			72391	Cdkn3
			22643	Zfp101
			93707	Pcdhgc4
			70350	Basp1
			103710	Slc35e4
			217310	Hid1
			71804	Mtfr2
			207212	Arhgef17
			56338	Txnip
			19650	Rbl1
			102294	Cyp4v3
			207181	Rbms3
			72480	Tspyl4
			22256	Ung
			26943	Serinc3
			236266	Alms1
			20910	Stxbp1
			69908	Rab3b
			20617	Snca
			18538	Pcna
			170722	Nxf7
			100502732	Gm19343
			114249	Npnt
			218973	Wdhd1
			72512	Tmem173
			104001	Rtn1
			76485	Glt8d1
			18071	Nhlh1
			69903	Rasip1
			13637	Efna2
			276950	Slfn8
			110351	Rap1gap
			93712	Pcdhga4
			102623	NA
			330836	Slc7a6
			193385	Ripor2
			14200	Fhl2
			72787	Ndc1
			14957	Hist1h1d
			21950	Tnfsf9
			93961	B3galt5
			22004	Tpm2
			18189	Nrxn1
			67216	Mboat2
			22138	Ttn
			17967	Ncam1
			77011	Ticrr
			70419	2810408A11Rik
			244585	Rpgrip1l
			56373	Cpb2
			30944	Zfp354c
			19075	Prim1
			15289	Hmgb1
			11941	Atp2b2
			69736	Nup37
			237761	Sowaha
			207839	Galnt6
			75782	Lca5
			56016	Hebp2
			29858	Pmm1
			101739	Psip1
			12416	Cbx2
			21886	Tle2
			170676	Peg10
			11799	Birc5
			269344	Ell3
			319152	Hist1h3h
			30052	Pcsk1n
			402728	Pax6os1
			75219	Dusp18
			16881	Lig1
			17218	Mcm5
			20937	Suv39h1
			16177	Il1r1
			233826	Palb2
			19362	Rad51ap1
			382421	Gm5176
			623796	Gm12504
			13866	Erbb2
			24064	Spry2
			76843	Dtl
			69639	Exosc8
			19261	Sirpa
			76183	Celf6
			11468	Actg2
			235281	Scn3b
			13837	Epha3
			26399	Map2k6
			58805	Mlxipl
			13346	Des
			80876	Ifitm2
			74016	Phf19
			109242	Kif24
			208795	Tmem63a
			52377	Rcn3
			71684	Rbm43
			236643	Sytl5
			100504191	Gm16576
			14235	Foxm1
			97908	Hist1h3g
			16792	Laptm5
			100503344	Gm19645
			630579	Zfp808
			16619	Klk1b27
			69928	Cenps
			218763	Lrrc3b
			17984	Ndn
			227327	B3gnt7
			319173	Hist1h2af
			18143	Npas2
			319157	Hist1h4f
			15530	Hspg2
			106931	Kctd1
			260423	Hist1h3f
			76142	Ppp1r14c
			68145	Etaa1
			12367	Casp3
			108912	Cdca2
			107221	Ffar4
			319153	Hist1h3i
			77220	Tmem200a
			66336	Cenpp
			326620	Hist1h4b
			12036	Bcat2
			20452	St8sia4
			71909	Haus5
			93960	Nkd1
			69386	Hist1h4h
			105785	Kdelr3
			382044	Ces1b
			241489	Pde11a
			109042	Cavin3
			74127	Krt80
			72014	Btbd17
			66929	Asf1b
			70472	Atad2
			100072	Camta1
			269582	Clspn
			20503	Slc16a7
			14793	Cdca3
			13433	Dnmt1
			235106	Ntm
			12545	Cdc7
			100504232	Mptx2
			12671	Chrm3
			55948	Sfn
			12945	Dmbt1
			16980	Lrrn2
			20444	St3gal2
			326619	Hist1h4a
			18783	Pla2g4a
			319613	Sybu
			170643	Kirrel
			67861	Akr1b10
			217944	Rapgef5
			116847	Prelp
			16906	Lmnb1
			21749	Terf1
			14809	Grik5
			380702	Shisa6
			12237	Bub3
			218138	Gmds
			11906	Zfhx3
			22775	Zik1
			193736	Zbtb12
			260299	Cadm4
			22290	Uty
			142980	Tlr3
			57434	Xrcc2
			76044	Ncapg2
			230815	Man1c1
			94090	Trim9
			15129	Hbb-b1
			16617	Klk1b24
			100041995	NA
			13828	Epb42
			83436	Plekha2
			319160	Hist1h4k
			329795	Tmem67
			100503799	Gm7931
			80828	Snord82
			74559	Elovl7
			15529	Sdc2
			69716	Trip13
			13426	Dync1i1
			319187	Hist1h2bn
			22240	Dpysl3
			227289	Gpbar1
			216869	Arrb2
			14089	Fap
			118449	Synpo2
			208777	Sned1
			20474	Six4
			20423	Shh
			406219	Krt87
			72640	Mex3a
			17193	Mbd4
			319719	Simc1
			20964	Syn1
			230376	Haus6
			634825	Gm14851
			319159	Hist1h4j
			20592	Kdm5d
			66599	Rdm1
			18227	Nr4a2
			21924	Tnnc1
			22171	Tyms
			78317	Ccdc88b
			319151	Hist1h3e
			101401	Adamts9
			23958	Nr2e3
			26381	Esrrg
			98932	Myl9
			321019	Gpr183
			17207	Mcf2l
			382522	Hist3h2bb-ps
			228543	Rhov
			216739	Acsl6
			212514	Spice1
			240185	Jcad
			69036	Zg16
			208171	Tmprss7
			56434	Tspan3
			270624	Spin4
			76901	Jade2
			15270	H2afx
			18609	Pdx1
			13218	Defa29
			50997	Mpp2
			20878	Aurka
			212377	Mms22l
			435366	Platr25
			77619	Prelid2
			66892	Eif4e3
			20682	Sox9
			242291	Impad1
			320825	Samd5
			100862251	NA
			20230	Satb1
			268301	Sowahc
			102866	Pls3
			93699	Pcdhgb1
			53376	Usp2
			108797	Mex3b
			27412	Peg12
			329165	Abi2
			26900	Ddx3y
			100504173	Gm15466
			56224	Tspan5
			26908	Eif2s3y
			100503605	Hbb-bs
			52028	Bbs1
			19139	Prps1
			21917	Tmpo
			56375	B4galt4
			215653	Rassf2
			16527	Kcnk3
			11687	Alox15
			56543	Kcnd3
			320678	Iffo1
			280411	Lix1l
			268445	Ankrd13b
			110074	Dut
			116838	Rims2
			110075	Bmp3

[truncated: 24 more sheets: Figure 4e, Figure 4f, Figure 4h, Suppl Figure 1b, Suppl Figure 1c, Suppl Figure 2a, Suppl Figure 2b, Suppl Figure 2c, Suppl Figure 2d, Suppl Figure 2e, Suppl Figure 3a, Suppl Figure 3c, Suppl Figure 3e, Suppl Figure 5b, Suppl Figure 5c, Suppl Figure 5e, Suppl Figure 6c, Suppl Figure 7b, Suppl Figure 7c, Suppl Figure 7d …]
